# Supplementary material for: Functional insights from the GC-poor genomes of two aphid parasitoids, Aphidius ervi and Lysiphlebus fabarum
Source: BMC Genomics. 2020 May 29;21:376. doi: 10.1186/s12864-020-6764-0 (PMC7257214; doi:10.1186/s12864-020-6764-0)
Supplement: Supplementary file 1 — Additional file 1. Contamination filtering for A. ervi. Details of both blast-based and blobtools contamination filtering performed on the A. ervi genome. [file 12864_2020_6764_MOESM1_ESM.xlsx]

## Sheet: Details
This supplementary document details screening for contamination in the A. ervi assembly:
1	This description
2	Full results of blast-based screening against the L. fabarum and aphid genomes
3	Summary of blast-based screening
4	Full results of blobtools screening

## Sheet: blast-filter
Blast-filter (screen for aphid)
These are A. ervi genes that matched to just one species (parasitoid or aphid).					These are the A. ervi genes that matched to both species.				These are A. ervi genes that had no match.
A. ervi gene	Match based on blastn- L. fabarum scaffold or Aphid	A. ervi scaffold (from gff)			A. ervi gene	One of the blast matches	A. ervi scaffold (from gff)		A. ervi gene	A. ervi scaffold (from gff)
AE3000391	Lfab_tig00000018	scaffold1			AE3000564	Lfab_tig00001849	scaffold1		AE3000423	scaffold1
AE3000392	Lfab_tig00000513	scaffold1			AE3000574	Lfab_tig00000002	scaffold1		AE3000426	scaffold1
AE3000393	Lfab_tig00001170	scaffold1			AE3001909	Lfab_tig00000915	scaffold10		AE3000433	scaffold1
AE3000393	Lfab_tig00001170	scaffold1			AE3001936	Lfab_tig00001545	scaffold10		AE3000460	scaffold1
AE3000393	Lfab_tig00001170	scaffold1			AE3001955	Lfab_tig00000285	scaffold10		AE3000464	scaffold1
AE3000394	Lfab_tig00001170	scaffold1			AE3001983	Lfab_tig00000761	scaffold10		AE3000475	scaffold1
AE3000395	Lfab_tig00001170	scaffold1			AE3009478	Lfab_tig00002549	scaffold100		AE3000486	scaffold1
AE3000396	Lfab_tig00001170	scaffold1			AE3009494	Lfab_tig00002056	scaffold100		AE3000528	scaffold1
AE3000396	Lfab_tig00001170	scaffold1			AE3009706	Lfab_tig00001579	scaffold101		AE3000529	scaffold1
AE3000396	Lfab_tig00001170	scaffold1			AE3009718	Lfab_tig00000758	scaffold101		AE3000538	scaffold1
AE3000397	Lfab_tig00001170	scaffold1			AE3011677	Lfab_tig00001245	scaffold105		AE3000549	scaffold1
AE3000397	Lfab_tig00001170	scaffold1			AE3018149	Lfab_tig00000329	scaffold1063		AE3000689	scaffold1
AE3000397	Lfab_tig00001170	scaffold1			AE3019014	Lfab_tig00000643	scaffold1095		AE3000736	scaffold1
AE3000398	Lfab_tig00001170	scaffold1			AE3003001	APHID_SBAphidCtg1070	scaffold11		AE3001762	scaffold10
AE3000399	Lfab_tig00001170	scaffold1			AE3003121	Lfab_tig00000800	scaffold11		AE3001763	scaffold10
AE3000400	Lfab_tig00001170	scaffold1			AE3003167	Lfab_tig00001552	scaffold11		AE3001771	scaffold10
AE3000400	Lfab_tig00001170	scaffold1			AE3011132	Lfab_tig00002775	scaffold112		AE3001772	scaffold10
AE3000400	Lfab_tig00001170	scaffold1			AE3011134	Lfab_tig00001099	scaffold112		AE3001818	scaffold10
AE3000400	Lfab_tig00001170	scaffold1			AE3011142	Lfab_tig00002689	scaffold112		AE3001822	scaffold10
AE3000401	Lfab_tig00002355	scaffold1			AE3011153	Lfab_tig00002109	scaffold112		AE3001837	scaffold10
AE3000402	Lfab_tig00002355	scaffold1			AE3011162	Lfab_tig00001935	scaffold112		AE3001843	scaffold10
AE3000403	Lfab_tig00002355	scaffold1			AE3019725	APHID_NW.021770744.1	scaffold1120		AE3001846	scaffold10
AE3000404	Lfab_tig00002355	scaffold1			AE3017888	Lfab_tig00002212	scaffold1123		AE3001879	scaffold10
AE3000405	Lfab_tig00002355	scaffold1			AE3012271	Lfab_tig00001993	scaffold114		AE3001907	scaffold10
AE3000406	Lfab_tig00002355	scaffold1			AE3019450	Lfab_tig00000002	scaffold1155		AE3001911	scaffold10
AE3000406	Lfab_tig00002355	scaffold1			AE3010286	Lfab_tig00001877	scaffold116		AE3001912	scaffold10
AE3000407	Lfab_tig00002355	scaffold1			AE3019252	Lfab_tig00002089	scaffold1178		AE3001949	scaffold10
AE3000407	Lfab_tig00002355	scaffold1			AE3012162	Lfab_tig00001006	scaffold118		AE3009456	scaffold100
AE3000407	Lfab_tig00002355	scaffold1			AE3002790	Lfab_tig00001966	scaffold12		AE3009461	scaffold100
AE3000407	Lfab_tig00002355	scaffold1			AE3002833	Lfab_tig00002214	scaffold12		AE3009486	scaffold100
AE3000407	Lfab_tig00002355	scaffold1			AE3002951	Lfab_tig00000002	scaffold12		AE3009488	scaffold100
AE3000408	Lfab_tig00002355	scaffold1			AE3010070	APHID_SBAphidCtg1025	scaffold120		AE3009494	scaffold100
AE3000409	Lfab_tig00002355	scaffold1			AE3010073	Lfab_tig00001136	scaffold120		AE3009495	scaffold100
AE3000410	Lfab_tig00002355	scaffold1			AE3010705	Lfab_tig00001884	scaffold121		AE3009504	scaffold100
AE3000411	Lfab_tig00002355	scaffold1			AE3010840	Lfab_tig00002002	scaffold122		AE3009505	scaffold100
AE3000412	Lfab_tig00002355	scaffold1			AE3017929	APHID_SBAphidCtg1064	scaffold1230		AE3018407	scaffold1000
AE3000413	Lfab_tig00002355	scaffold1			AE3012179	Lfab_tig00002279	scaffold126		AE3018790	scaffold1001
AE3000413	Lfab_tig00002355	scaffold1			AE3011332	Lfab_tig00002000	scaffold127		AE3018683	scaffold1008
AE3000414	Lfab_tig00002355	scaffold1			AE3011340	APHID_NC.042494.1	scaffold127		AE3019809	scaffold1009
AE3000414	Lfab_tig00002355	scaffold1			AE3012086	Lfab_tig00000400	scaffold128		AE3009694	scaffold101
AE3000415	Lfab_tig00002355	scaffold1			AE3011707	Lfab_tig00002366	scaffold129		AE3009697	scaffold101
AE3000415	Lfab_tig00002355	scaffold1			AE3003436	Lfab_tig00001023	scaffold13		AE3009716	scaffold101
AE3000415	Lfab_tig00002355	scaffold1			AE3003523	Lfab_tig00002019	scaffold13		AE3009719	scaffold101
AE3000415	Lfab_tig00002355	scaffold1			AE3003598	Lfab_tig00000020	scaffold13		AE3018172	scaffold1013
AE3000415	Lfab_tig00002355	scaffold1			AE3012352	Lfab_tig00001849	scaffold130		AE3020160	scaffold1014
AE3000416	Lfab_tig00002355	scaffold1			AE3012353	Lfab_tig00000271	scaffold130		AE3020024	scaffold1016
AE3000416	Lfab_tig00002355	scaffold1			AE3012492	Lfab_tig00001972	scaffold132		AE3018494	scaffold1018
AE3000416	Lfab_tig00002355	scaffold1			AE3010955	Lfab_tig00001545	scaffold138		AE3010344	scaffold102
AE3000416	Lfab_tig00002355	scaffold1			AE3010956	Lfab_tig00000022	scaffold138		AE3010358	scaffold102
AE3000416	Lfab_tig00002355	scaffold1			AE3010963	Lfab_tig00002219	scaffold138		AE3010364	scaffold102
AE3000416	Lfab_tig00002355	scaffold1			AE3004529	Lfab_tig00000716	scaffold14		AE3010380	scaffold102
AE3000416	Lfab_tig00002355	scaffold1			AE3013802	APHID_SBAphidCtg1081	scaffold140		AE3020174	scaffold1023
AE3000416	Lfab_tig00002355	scaffold1			AE3018738	Lfab_tig00001924	scaffold1420		AE3020140	scaffold1028
AE3000416	Lfab_tig00002355	scaffold1			AE3012539	APHID_NC.042495.1	scaffold145		AE3017733	scaffold1034
AE3000416	Lfab_tig00002355	scaffold1			AE3012542	Lfab_tig00001972	scaffold145		AE3015790	scaffold1038
AE3000417	Lfab_tig00002355	scaffold1			AE3012563	Lfab_tig00000108	scaffold145		AE3012947	scaffold104
AE3000418	Lfab_tig00002355	scaffold1			AE3013432	Lfab_tig00000812	scaffold146		AE3012952	scaffold104
AE3000419	Lfab_tig00002355	scaffold1			AE3013477	Lfab_tig00002542	scaffold147		AE3012953	scaffold104
AE3000420	Lfab_tig00002355	scaffold1			AE3019543	Lfab_tig00002089	scaffold1476		AE3012954	scaffold104
AE3000421	Lfab_tig00002355	scaffold1			AE3006599	Lfab_tig00000000	scaffold15		AE3012959	scaffold104
AE3000422	Lfab_tig00002355	scaffold1			AE3006620	Lfab_tig00000140	scaffold15		AE3012960	scaffold104
AE3000424	Lfab_tig00000912	scaffold1			AE3012031	Lfab_tig00001849	scaffold151		AE3012968	scaffold104
AE3000425	Lfab_tig00000912	scaffold1			AE3019430	Lfab_tig00000064	scaffold1529		AE3012970	scaffold104
AE3000427	Lfab_tig00000912	scaffold1			AE3013336	APHID_NC.042494.1	scaffold156		AE3019060	scaffold1044
AE3000428	Lfab_tig00000990	scaffold1			AE3018626	Lfab_tig00002275	scaffold1569		AE3011655	scaffold105
AE3000429	Lfab_tig00000990	scaffold1			AE3011514	Lfab_tig00001980	scaffold157		AE3011675	scaffold105
AE3000430	Lfab_tig00000023	scaffold1			AE3011524	Lfab_tig00000151	scaffold157		AE3011680	scaffold105
AE3000431	Lfab_tig00000023	scaffold1			AE3014311	Lfab_tig00002450	scaffold158		AE3018841	scaffold1050
AE3000432	Lfab_tig00000023	scaffold1			AE3019312	Lfab_tig00000400	scaffold1587		AE3018841	scaffold1050
AE3000434	Lfab_tig00000023	scaffold1			AE3002564	APHID_SBAphidCtg1025	scaffold16		AE3019786	scaffold1052
AE3000435	Lfab_tig00000023	scaffold1			AE3002715	Lfab_tig00000152	scaffold16		AE3020159	scaffold1053
AE3000435	Lfab_tig00000023	scaffold1			AE3019027	Lfab_tig00000091	scaffold1605		AE3018920	scaffold1057
AE3000436	Lfab_tig00000023	scaffold1			AE3014753	Lfab_tig00000875	scaffold166		AE3020151	scaffold1058
AE3000437	Lfab_tig00000023	scaffold1			AE3014755	Lfab_tig00001980	scaffold166		AE3012499	scaffold106
AE3000438	Lfab_tig00000023	scaffold1			AE3010145	Lfab_tig00000098	scaffold168		AE3012500	scaffold106
AE3000439	Lfab_tig00000023	scaffold1			AE3012986	APHID_SBAphidCtg1012	scaffold169		AE3012500	scaffold106
AE3000440	Lfab_tig00000023	scaffold1			AE3004853	Lfab_tig00001852	scaffold17		AE3012505	scaffold106
AE3000440	Lfab_tig00000023	scaffold1			AE3011825	Lfab_tig00001034	scaffold170		AE3012506	scaffold106
AE3000440	Lfab_tig00000023	scaffold1			AE3011847	APHID_NC.042495.1	scaffold170		AE3012513	scaffold106
AE3000441	Lfab_tig00000023	scaffold1			AE3011400	Lfab_tig00001552	scaffold174		AE3012514	scaffold106
AE3000442	Lfab_tig00000023	scaffold1			AE3013368	Lfab_tig00001334	scaffold175		AE3012517	scaffold106
AE3000442	Lfab_tig00000023	scaffold1			AE3014917	Lfab_tig00000294	scaffold176		AE3012531	scaffold106
AE3000442	Lfab_tig00000023	scaffold1			AE3019939	Lfab_tig00001208	scaffold1768		AE3017962	scaffold1062
AE3000443	Lfab_tig00000023	scaffold1			AE3013977	Lfab_tig00000433	scaffold177		AE3017963	scaffold1062
AE3000443	Lfab_tig00000023	scaffold1			AE3013981	Lfab_tig00002152	scaffold177		AE3017964	scaffold1062
AE3000443	Lfab_tig00000023	scaffold1			AE3013071	Lfab_tig00000965	scaffold178		AE3018147	scaffold1063
AE3000443	Lfab_tig00000023	scaffold1			AE3013074	Lfab_tig00001009	scaffold178		AE3011440	scaffold107
AE3000443	Lfab_tig00000023	scaffold1			AE3013079	Lfab_tig00002448	scaffold178		AE3011464	scaffold107
AE3000443	Lfab_tig00000023	scaffold1			AE3003741	Lfab_tig00000037	scaffold18		AE3011466	scaffold107
AE3000443	Lfab_tig00000023	scaffold1			AE3003760	Lfab_tig00002301	scaffold18		AE3018598	scaffold1077
AE3000443	Lfab_tig00000023	scaffold1			AE3003784	APHID_NC.042493.1	scaffold18		AE3018751	scaffold1079
AE3000443	Lfab_tig00000023	scaffold1			AE3003787	Lfab_tig00002080	scaffold18		AE3012902	scaffold108
AE3000443	Lfab_tig00000023	scaffold1			AE3014850	Lfab_tig00001552	scaffold183		AE3020016	scaffold1081
AE3000443	Lfab_tig00000023	scaffold1			AE3013019	Lfab_tig00000179	scaffold185		AE3018188	scaffold1088
AE3000443	Lfab_tig00000023	scaffold1			AE3013104	Lfab_tig00001359	scaffold186		AE3014832	scaffold109
AE3000443	Lfab_tig00000023	scaffold1			AE3014426	Lfab_tig00000091	scaffold188		AE3019852	scaffold1090
AE3000443	Lfab_tig00000023	scaffold1			AE3004330	Lfab_tig00000652	scaffold19		AE3017294	scaffold1099
AE3000444	Lfab_tig00000023	scaffold1			AE3004381	Lfab_tig00000395	scaffold19		AE3017295	scaffold1099
AE3000445	Lfab_tig00000023	scaffold1			AE3013837	Lfab_tig00002152	scaffold192		AE3002978	scaffold11
AE3000446	Lfab_tig00000023	scaffold1			AE3014574	APHID_SBAphidCtg1069	scaffold195		AE3003035	scaffold11
AE3000446	Lfab_tig00000023	scaffold1			AE3014575	Lfab_tig00000756	scaffold195		AE3003039	scaffold11
AE3000446	Lfab_tig00000023	scaffold1			AE3014254	Lfab_tig00002279	scaffold196		AE3003041	scaffold11
AE3000446	Lfab_tig00000023	scaffold1			AE3019602	Lfab_tig00001859	scaffold1965		AE3003057	scaffold11
AE3000446	Lfab_tig00000023	scaffold1			AE3018492	Lfab_tig00002443	scaffold1976		AE3003072	scaffold11
AE3000446	Lfab_tig00000023	scaffold1			AE3014108	Lfab_tig00002075	scaffold198		AE3003091	scaffold11
AE3000446	Lfab_tig00000023	scaffold1			AE3014123	Lfab_tig00000433	scaffold198		AE3003139	scaffold11
AE3000446	Lfab_tig00000023	scaffold1			AE3014125	Lfab_tig00002209	scaffold198		AE3003148	scaffold11
AE3000446	Lfab_tig00000023	scaffold1			AE3000020	Lfab_tig00001927	scaffold2		AE3003166	scaffold11
AE3000446	Lfab_tig00000023	scaffold1			AE3000042	Lfab_tig00000243	scaffold2		AE3003170	scaffold11
AE3000446	Lfab_tig00000023	scaffold1			AE3000257	Lfab_tig00000023	scaffold2		AE3003173	scaffold11
AE3000446	Lfab_tig00000023	scaffold1			AE3000314	Lfab_tig00000035	scaffold2		AE3003178	scaffold11
AE3000446	Lfab_tig00000023	scaffold1			AE3005057	APHID_SBAphidCtg1034	scaffold20		AE3003186	scaffold11
AE3000446	Lfab_tig00000023	scaffold1			AE3005124	Lfab_tig00000353	scaffold20		AE3003194	scaffold11
AE3000446	Lfab_tig00000023	scaffold1			AE3013576	Lfab_tig00001878	scaffold201		AE3003196	scaffold11
AE3000446	Lfab_tig00000023	scaffold1			AE3013577	APHID_SBAphidCtg1023	scaffold201		AE3010445	scaffold110
AE3000446	Lfab_tig00000023	scaffold1			AE3018877	Lfab_tig00001173	scaffold2010		AE3020117	scaffold1107
AE3000447	Lfab_tig00000023	scaffold1			AE3019681	Lfab_tig00002186	scaffold2019		AE3010504	scaffold111
AE3000448	Lfab_tig00000023	scaffold1			AE3013254	APHID_SBAphidCtg1039	scaffold207		AE3019827	scaffold1111
AE3000449	Lfab_tig00000023	scaffold1			AE3014189	Lfab_tig00000903	scaffold208		AE3019218	scaffold1118
AE3000450	Lfab_tig00001082	scaffold1			AE3012594	Lfab_tig00000078	scaffold209		AE3011138	scaffold112
AE3000451	Lfab_tig00000023	scaffold1			AE3012595	Lfab_tig00001665	scaffold209		AE3011149	scaffold112
AE3000452	Lfab_tig00000023	scaffold1			AE3015678	Lfab_tig00002279	scaffold212		AE3011154	scaffold112
AE3000452	Lfab_tig00000023	scaffold1			AE3015506	Lfab_tig00002136	scaffold217		AE3011157	scaffold112
AE3000452	Lfab_tig00000023	scaffold1			AE3013285	Lfab_tig00002817	scaffold218		AE3011158	scaffold112
AE3000453	Lfab_tig00000023	scaffold1			AE3013297	Lfab_tig00000735	scaffold218		AE3018330	scaffold1127
AE3000454	Lfab_tig00000023	scaffold1			AE3013301	Lfab_tig00002343	scaffold218		AE3013170	scaffold113
AE3000454	Lfab_tig00000023	scaffold1			AE3005944	Lfab_tig00000143	scaffold22		AE3013185	scaffold113
AE3000455	Lfab_tig00000023	scaffold1			AE3010189	Lfab_tig00000647	scaffold224		AE3020031	scaffold1132
AE3000456	Lfab_tig00000023	scaffold1			AE3010194	Lfab_tig00000035	scaffold224		AE3018365	scaffold1137
AE3000457	Lfab_tig00000023	scaffold1			AE3010195	APHID_NC.042494.1	scaffold224		AE3018577	scaffold1138
AE3000458	Lfab_tig00000023	scaffold1			AE3015138	Lfab_tig00000793	scaffold225		AE3018280	scaffold1139
AE3000458	Lfab_tig00000023	scaffold1			AE3018803	Lfab_tig00000091	scaffold2289		AE3018281	scaffold1139
AE3000458	Lfab_tig00000023	scaffold1			AE3018804	Lfab_tig00000091	scaffold2289		AE3018282	scaffold1139
AE3000458	Lfab_tig00000023	scaffold1			AE3013595	Lfab_tig00000689	scaffold229		AE3018283	scaffold1139
AE3000458	Lfab_tig00000023	scaffold1			AE3005304	Lfab_tig00000075	scaffold23		AE3012256	scaffold114
AE3000458	Lfab_tig00000023	scaffold1			AE3005375	Lfab_tig00000075	scaffold23		AE3012258	scaffold114
AE3000459	Lfab_tig00000023	scaffold1			AE3005432	Lfab_tig00001994	scaffold23		AE3012259	scaffold114
AE3000461	Lfab_tig00000023	scaffold1			AE3014544	Lfab_tig00002075	scaffold231		AE3012260	scaffold114
AE3000462	Lfab_tig00000023	scaffold1			AE3014545	Lfab_tig00002075	scaffold231		AE3012263	scaffold114
AE3000463	Lfab_tig00000023	scaffold1			AE3018986	Lfab_tig00000888	scaffold2313		AE3012264	scaffold114
AE3000463	Lfab_tig00000023	scaffold1			AE3014029	Lfab_tig00001884	scaffold234		AE3012269	scaffold114
AE3000463	Lfab_tig00000023	scaffold1			AE3013618	Lfab_tig00001890	scaffold235		AE3012274	scaffold114
AE3000463	Lfab_tig00000023	scaffold1			AE3007043	Lfab_tig00001591	scaffold24		AE3012277	scaffold114
AE3000463	Lfab_tig00000023	scaffold1			AE3015813	Lfab_tig00001884	scaffold240		AE3012280	scaffold114
AE3000463	Lfab_tig00000023	scaffold1			AE3013632	Lfab_tig00001471	scaffold242		AE3012281	scaffold114
AE3000463	Lfab_tig00000023	scaffold1			AE3013649	Lfab_tig00002222	scaffold242		AE3012283	scaffold114
AE3000463	Lfab_tig00000023	scaffold1			AE3015000	Lfab_tig00001924	scaffold245		AE3012286	scaffold114
AE3000465	Lfab_tig00000023	scaffold1			AE3015010	Lfab_tig00002109	scaffold245		AE3012288	scaffold114
AE3000466	Lfab_tig00000023	scaffold1			AE3016137	APHID_NC.042495.1	scaffold246		AE3012289	scaffold114
AE3000467	Lfab_tig00000023	scaffold1			AE3005647	Lfab_tig00000403	scaffold25		AE3012291	scaffold114
AE3000468	Lfab_tig00000023	scaffold1			AE3015554	Lfab_tig00000108	scaffold250		AE3012292	scaffold114
AE3000468	Lfab_tig00000023	scaffold1			AE3014364	Lfab_tig00000641	scaffold254		AE3012293	scaffold114
AE3000468	Lfab_tig00000023	scaffold1			AE3018308	Lfab_tig00000965	scaffold2556		AE3019752	scaffold1143
AE3000468	Lfab_tig00000023	scaffold1			AE3014963	Lfab_tig00002815	scaffold258		AE3018482	scaffold1144
AE3000468	Lfab_tig00000023	scaffold1			AE3014969	Lfab_tig00002071	scaffold258		AE3020097	scaffold1145
AE3000469	Lfab_tig00001876	scaffold1			AE3014973	Lfab_tig00000756	scaffold258		AE3011228	scaffold115
AE3000470	Lfab_tig00001876	scaffold1			AE3019563	Lfab_tig00001996	scaffold2595		AE3018649	scaffold1152
AE3000471	Lfab_tig00000023	scaffold1			AE3005796	Lfab_tig00000049	scaffold26		AE3010277	scaffold116
AE3000471	Lfab_tig00000023	scaffold1			AE3014810	Lfab_tig00000131	scaffold260		AE3010277	scaffold116
AE3000472	Lfab_tig00000023	scaffold1			AE3012886	APHID_NW.021770494.1	scaffold261		AE3010279	scaffold116
AE3000472	Lfab_tig00000023	scaffold1			AE3015172	APHID_SBAphidCtg1009	scaffold266		AE3010289	scaffold116
AE3000472	Lfab_tig00000023	scaffold1			AE3013823	APHID_SBAphidCtg1029	scaffold268		AE3020149	scaffold1165
AE3000473	Lfab_tig00000023	scaffold1			AE3018141	Lfab_tig00000002	scaffold2681		AE3009523	scaffold117
AE3000473	Lfab_tig00000023	scaffold1			AE3003990	Lfab_tig00000997	scaffold27		AE3009550	scaffold117
AE3000474	Lfab_tig00000023	scaffold1			AE3003997	Lfab_tig00000143	scaffold27		AE3020033	scaffold1173
AE3000476	Lfab_tig00000023	scaffold1			AE3004043	Lfab_tig00000143	scaffold27		AE3020014	scaffold1179
AE3000476	Lfab_tig00000023	scaffold1			AE3014869	Lfab_tig00000891	scaffold274		AE3012137	scaffold118
AE3000477	Lfab_tig00000023	scaffold1			AE3014353	Lfab_tig00000792	scaffold276		AE3012150	scaffold118
AE3000478	Lfab_tig00000023	scaffold1			AE3007706	Lfab_tig00000322	scaffold28		AE3012155	scaffold118
AE3000478	Lfab_tig00000023	scaffold1			AE3015909	Lfab_tig00000015	scaffold281		AE3017960	scaffold1183
AE3000479	Lfab_tig00000023	scaffold1			AE3016100	Lfab_tig00000454	scaffold284		AE3019363	scaffold1184
AE3000480	Lfab_tig00000023	scaffold1			AE3014454	Lfab_tig00001647	scaffold287		AE3020125	scaffold1186
AE3000481	Lfab_tig00000023	scaffold1			AE3003250	Lfab_tig00002186	scaffold29		AE3019281	scaffold1189
AE3000482	Lfab_tig00000023	scaffold1			AE3003269	APHID_NC.042495.1	scaffold29		AE3014277	scaffold119
AE3000482	Lfab_tig00000023	scaffold1			AE3003332	Lfab_tig00000968	scaffold29		AE3014283	scaffold119
AE3000483	Lfab_tig00000023	scaffold1			AE3015695	Lfab_tig00000329	scaffold290		AE3014287	scaffold119
AE3000483	Lfab_tig00000023	scaffold1			AE3015277	Lfab_tig00000882	scaffold292		AE3018701	scaffold1199
AE3000483	Lfab_tig00000023	scaffold1			AE3014814	Lfab_tig00000000	scaffold294		AE3018702	scaffold1199
AE3000483	Lfab_tig00000023	scaffold1			AE3016929	Lfab_tig00001890	scaffold297		AE3002781	scaffold12
AE3000484	Lfab_tig00000023	scaffold1			AE3001461	Lfab_tig00001473	scaffold3		AE3002809	scaffold12
AE3000484	Lfab_tig00000023	scaffold1			AE3001638	Lfab_tig00000042	scaffold3		AE3002814	scaffold12
AE3000485	Lfab_tig00000023	scaffold1			AE3001734	Lfab_tig00000231	scaffold3		AE3002863	scaffold12
AE3000487	Lfab_tig00000023	scaffold1			AE3006844	Lfab_tig00000970	scaffold30		AE3002887	scaffold12
AE3000487	Lfab_tig00000023	scaffold1			AE3006856	Lfab_tig00002056	scaffold30		AE3002896	scaffold12
AE3000487	Lfab_tig00000023	scaffold1			AE3015487	Lfab_tig00002434	scaffold300		AE3002897	scaffold12
AE3000488	Lfab_tig00002398	scaffold1			AE3015158	Lfab_tig00002531	scaffold305		AE3002931	scaffold12
AE3000489	Lfab_tig00000377	scaffold1			AE3016212	Lfab_tig00001989	scaffold307		AE3002932	scaffold12
AE3000490	Lfab_tig00000023	scaffold1			AE3016215	Lfab_tig00001229	scaffold307		AE3002972	scaffold12
AE3000491	Lfab_tig00000023	scaffold1			AE3006643	Lfab_tig00000335	scaffold31		AE3002974	scaffold12
AE3000492	Lfab_tig00000023	scaffold1			AE3006716	Lfab_tig00000078	scaffold31		AE3002975	scaffold12
AE3000492	Lfab_tig00000023	scaffold1			AE3006732	Lfab_tig00001301	scaffold31		AE3010039	scaffold120
AE3000492	Lfab_tig00000023	scaffold1			AE3006741	Lfab_tig00000159	scaffold31		AE3018782	scaffold1207
AE3000492	Lfab_tig00000023	scaffold1			AE3014897	Lfab_tig00002434	scaffold310		AE3018783	scaffold1207
AE3000492	Lfab_tig00000023	scaffold1			AE3019675	Lfab_tig00001886	scaffold3134		AE3018784	scaffold1207
AE3000492	Lfab_tig00000023	scaffold1			AE3014713	Lfab_tig00001596	scaffold314		AE3018982	scaffold1209
AE3000492	Lfab_tig00000023	scaffold1			AE3014129	Lfab_tig00001890	scaffold319		AE3010687	scaffold121
AE3000492	Lfab_tig00000023	scaffold1			AE3009131	Lfab_tig00000394	scaffold32		AE3010687	scaffold121
AE3000492	Lfab_tig00000023	scaffold1			AE3014624	APHID_NC.042495.1	scaffold322		AE3010719	scaffold121
AE3000492	Lfab_tig00000023	scaffold1			AE3005455	Lfab_tig00001958	scaffold33		AE3018434	scaffold1215
AE3000492	Lfab_tig00000023	scaffold1			AE3005484	Lfab_tig00000476	scaffold33		AE3019880	scaffold1218
AE3000493	Lfab_tig00000023	scaffold1			AE3005487	Lfab_tig00001136	scaffold33		AE3010820	scaffold122
AE3000494	Lfab_tig00000023	scaffold1			AE3005531	Lfab_tig00000057	scaffold33		AE3010843	scaffold122
AE3000494	Lfab_tig00000023	scaffold1			AE3005597	Lfab_tig00000188	scaffold33		AE3010844	scaffold122
AE3000495	Lfab_tig00000023	scaffold1			AE3015567	Lfab_tig00001977	scaffold330		AE3013753	scaffold123
AE3000495	Lfab_tig00000023	scaffold1			AE3015570	Lfab_tig00000075	scaffold330		AE3013754	scaffold123
AE3000496	Lfab_tig00000023	scaffold1			AE3007189	Lfab_tig00000002	scaffold34		AE3013756	scaffold123
AE3000497	Lfab_tig00000023	scaffold1			AE3014878	Lfab_tig00001910	scaffold340		AE3013759	scaffold123
AE3000498	Lfab_tig00000023	scaffold1			AE3014881	Lfab_tig00000566	scaffold340		AE3013763	scaffold123
AE3000499	Lfab_tig00002000	scaffold1			AE3019688	Lfab_tig00000002	scaffold3463		AE3017930	scaffold1230
AE3000499	Lfab_tig00002000	scaffold1			AE3017024	Lfab_tig00002327	scaffold348		AE3019708	scaffold1232
AE3000499	Lfab_tig00002000	scaffold1			AE3015854	Lfab_tig00002057	scaffold349		AE3020086	scaffold1238
AE3000499	Lfab_tig00002000	scaffold1			AE3006427	Lfab_tig00001982	scaffold35		AE3011606	scaffold124
AE3000500	Lfab_tig00000023	scaffold1			AE3006515	Lfab_tig00001980	scaffold35		AE3011607	scaffold124
AE3000500	Lfab_tig00000023	scaffold1			AE3015939	Lfab_tig00001290	scaffold350		AE3011611	scaffold124
AE3000500	Lfab_tig00000023	scaffold1			AE3019249	Lfab_tig00002136	scaffold3506		AE3011625	scaffold124
AE3000501	Lfab_tig00000023	scaffold1			AE3006969	Lfab_tig00000682	scaffold36		AE3011629	scaffold124
AE3000502	Lfab_tig00000023	scaffold1			AE3014668	Lfab_tig00002520	scaffold363		AE3011630	scaffold124
AE3000503	Lfab_tig00001851	scaffold1			AE3014674	Lfab_tig00000965	scaffold363		AE3019843	scaffold1242
AE3000503	Lfab_tig00001851	scaffold1			AE3017058	Lfab_tig00000433	scaffold368		AE3015179	scaffold125
AE3000503	Lfab_tig00001851	scaffold1			AE3008187	Lfab_tig00001999	scaffold37		AE3015179	scaffold125
AE3000503	Lfab_tig00001851	scaffold1			AE3016901	Lfab_tig00002453	scaffold374		AE3012169	scaffold126
AE3000503	Lfab_tig00001851	scaffold1			AE3019514	Lfab_tig00000545	scaffold3742		AE3012173	scaffold126
AE3000504	Lfab_tig00001851	scaffold1			AE3020032	APHID_SBAphidCtg1009	scaffold3765		AE3012176	scaffold126
AE3000505	Lfab_tig00000023	scaffold1			AE3015377	Lfab_tig00001871	scaffold378		AE3012181	scaffold126
AE3000505	Lfab_tig00000023	scaffold1			AE3019639	Lfab_tig00002325	scaffold3794		AE3012189	scaffold126
AE3000506	Lfab_tig00000023	scaffold1			AE3007480	Lfab_tig00001195	scaffold38		AE3012195	scaffold126
AE3000507	Lfab_tig00000023	scaffold1			AE3007490	Lfab_tig00000401	scaffold38		AE3012199	scaffold126
AE3000508	Lfab_tig00000023	scaffold1			AE3017816	APHID_SBAphidCtg1002	scaffold380		AE3012202	scaffold126
AE3000509	Lfab_tig00000023	scaffold1			AE3018138	APHID_NC.042495.1	scaffold3817		AE3012203	scaffold126
AE3000510	Lfab_tig00000023	scaffold1			AE3018733	Lfab_tig00002165	scaffold3823		AE3012093	scaffold128
AE3000511	Lfab_tig00000023	scaffold1			AE3007593	Lfab_tig00000225	scaffold39		AE3012094	scaffold128
AE3000512	Lfab_tig00000023	scaffold1			AE3019453	Lfab_tig00001925	scaffold3924		AE3019304	scaffold1284
AE3000513	Lfab_tig00000023	scaffold1			AE3016647	Lfab_tig00000002	scaffold399		AE3011683	scaffold129
AE3000513	Lfab_tig00000023	scaffold1			AE3002298	Lfab_tig00000117	scaffold4		AE3011684	scaffold129
AE3000514	Lfab_tig00000023	scaffold1			AE3002356	APHID_SBAphidCtg1017	scaffold4		AE3011711	scaffold129
AE3000515	Lfab_tig00000023	scaffold1			AE3002449	Lfab_tig00001895	scaffold4		AE3003430	scaffold13
AE3000515	Lfab_tig00000023	scaffold1			AE3002476	Lfab_tig00001986	scaffold4		AE3003431	scaffold13
AE3000515	Lfab_tig00000023	scaffold1			AE3002478	APHID_SBAphidCtg1054	scaffold4		AE3003432	scaffold13
AE3000515	Lfab_tig00000023	scaffold1			AE3007739	Lfab_tig00000449	scaffold40		AE3003438	scaffold13
AE3000516	Lfab_tig00000023	scaffold1			AE3007747	Lfab_tig00001935	scaffold40		AE3003439	scaffold13
AE3000517	Lfab_tig00000023	scaffold1			AE3007762	Lfab_tig00000000	scaffold40		AE3003449	scaffold13
AE3000518	Lfab_tig00000023	scaffold1			AE3016022	Lfab_tig00000881	scaffold403		AE3003462	scaffold13
AE3000519	Lfab_tig00000023	scaffold1			AE3016471	Lfab_tig00001526	scaffold405		AE3003472	scaffold13
AE3000520	Lfab_tig00000023	scaffold1			AE3008782	Lfab_tig00000064	scaffold41		AE3003483	scaffold13
AE3000521	Lfab_tig00000023	scaffold1			AE3016337	Lfab_tig00002587	scaffold413		AE3003484	scaffold13
AE3000522	Lfab_tig00000023	scaffold1			AE3015259	Lfab_tig00000151	scaffold418		AE3003485	scaffold13
AE3000523	Lfab_tig00000023	scaffold1			AE3016301	Lfab_tig00001798	scaffold420		AE3003486	scaffold13
AE3000524	Lfab_tig00000023	scaffold1			AE3015784	Lfab_tig00000461	scaffold421		AE3003492	scaffold13
AE3000525	Lfab_tig00000023	scaffold1			AE3016535	Lfab_tig00000054	scaffold423		AE3003505	scaffold13
AE3000526	Lfab_tig00000023	scaffold1			AE3017899	Lfab_tig00001764	scaffold425		AE3003513	scaffold13
AE3000527	Lfab_tig00000023	scaffold1			AE3010408	Lfab_tig00001963	scaffold43		AE3003548	scaffold13
AE3000527	Lfab_tig00000023	scaffold1			AE3009238	Lfab_tig00000510	scaffold44		AE3003551	scaffold13
AE3000527	Lfab_tig00000023	scaffold1			AE3018616	Lfab_tig00000876	scaffold4461		AE3003563	scaffold13
AE3000527	Lfab_tig00000023	scaffold1			AE3006072	Lfab_tig00000871	scaffold45		AE3003564	scaffold13
AE3000527	Lfab_tig00000023	scaffold1			AE3014858	Lfab_tig00000064	scaffold456		AE3003576	scaffold13
AE3000527	Lfab_tig00000023	scaffold1			AE3009304	Lfab_tig00002000	scaffold46		AE3003625	scaffold13
AE3000527	Lfab_tig00000023	scaffold1			AE3017803	Lfab_tig00000049	scaffold469		AE3012319	scaffold130
AE3000530	Lfab_tig00000023	scaffold1			AE3007954	Lfab_tig00002078	scaffold47		AE3012320	scaffold130
AE3000531	Lfab_tig00000023	scaffold1			AE3007961	Lfab_tig00001935	scaffold47		AE3012321	scaffold130
AE3000532	Lfab_tig00000023	scaffold1			AE3019396	Lfab_tig00001980	scaffold4703		AE3012333	scaffold130
AE3000533	Lfab_tig00000023	scaffold1			AE3019496	Lfab_tig00000151	scaffold4740		AE3012339	scaffold130
AE3000533	Lfab_tig00000023	scaffold1			AE3016236	Lfab_tig00002064	scaffold481		AE3012343	scaffold130
AE3000534	Lfab_tig00000452	scaffold1			AE3016796	Lfab_tig00000488	scaffold489		AE3012344	scaffold130
AE3000534	Lfab_tig00000452	scaffold1			AE3006336	Lfab_tig00000082	scaffold49		AE3012345	scaffold130
AE3000535	Lfab_tig00000452	scaffold1			AE3006361	Lfab_tig00000000	scaffold49		AE3012346	scaffold130
AE3000536	Lfab_tig00000452	scaffold1			AE3017996	APHID_NC.042495.1	scaffold496		AE3012354	scaffold130
AE3000537	Lfab_tig00000452	scaffold1			AE3019656	Lfab_tig00002279	scaffold4970		AE3012355	scaffold130
AE3000537	Lfab_tig00000452	scaffold1			AE3001100	Lfab_tig00001932	scaffold5		AE3012357	scaffold130
AE3000537	Lfab_tig00000452	scaffold1			AE3001197	Lfab_tig00001932	scaffold5		AE3012358	scaffold130
AE3000537	Lfab_tig00000452	scaffold1			AE3001229	Lfab_tig00002314	scaffold5		AE3019295	scaffold1300
AE3000537	Lfab_tig00000452	scaffold1			AE3001311	Lfab_tig00002314	scaffold5		AE3019764	scaffold1309
AE3000539	Lfab_tig00000452	scaffold1			AE3001375	APHID_SBAphidCtg1025	scaffold5		AE3011069	scaffold131
AE3000540	Lfab_tig00000452	scaffold1			AE3009786	Lfab_tig00002096	scaffold50		AE3011075	scaffold131
AE3000540	Lfab_tig00000452	scaffold1			AE3017257	Lfab_tig00001229	scaffold503		AE3011077	scaffold131
AE3000540	Lfab_tig00000452	scaffold1			AE3005158	Lfab_tig00000259	scaffold51		AE3011078	scaffold131
AE3000540	Lfab_tig00000452	scaffold1			AE3005289	Lfab_tig00001999	scaffold51		AE3011083	scaffold131
AE3000540	Lfab_tig00000452	scaffold1			AE3018505	Lfab_tig00001388	scaffold511		AE3011084	scaffold131
AE3000540	Lfab_tig00000452	scaffold1			AE3019091	Lfab_tig00000792	scaffold5173		AE3011086	scaffold131
AE3000540	Lfab_tig00000452	scaffold1			AE3017837	Lfab_tig00002170	scaffold519		AE3011088	scaffold131
AE3000540	Lfab_tig00000452	scaffold1			AE3018983	Lfab_tig00001892	scaffold5197		AE3011089	scaffold131
AE3000540	Lfab_tig00000452	scaffold1			AE3010094	APHID_NC.042494.1	scaffold52		AE3011093	scaffold131
AE3000541	Lfab_tig00000452	scaffold1			AE3010109	Lfab_tig00000288	scaffold52		AE3011103	scaffold131
AE3000542	Lfab_tig00000452	scaffold1			AE3010118	Lfab_tig00000288	scaffold52		AE3011105	scaffold131
AE3000543	Lfab_tig00000452	scaffold1			AE3010125	Lfab_tig00002325	scaffold52		AE3011106	scaffold131
AE3000544	Lfab_tig00001971	scaffold1			AE3019111	Lfab_tig00000322	scaffold5279		AE3011121	scaffold131
AE3000545	Lfab_tig00000452	scaffold1			AE3007826	Lfab_tig00001866	scaffold53		AE3011124	scaffold131
AE3000546	Lfab_tig00000452	scaffold1			AE3007907	Lfab_tig00000086	scaffold53		AE3012462	scaffold132
AE3000546	Lfab_tig00000452	scaffold1			AE3016787	Lfab_tig00000278	scaffold531		AE3012466	scaffold132
AE3000546	Lfab_tig00000452	scaffold1			AE3017493	Lfab_tig00002311	scaffold532		AE3012468	scaffold132
AE3000547	Lfab_tig00000452	scaffold1			AE3019058	APHID_NC.042494.1	scaffold533		AE3012469	scaffold132
AE3000548	Lfab_tig00000452	scaffold1			AE3009765	Lfab_tig00000396	scaffold54		AE3012470	scaffold132
AE3000550	Lfab_tig00001849	scaffold1			AE3016092	Lfab_tig00002453	scaffold545		AE3012484	scaffold132
AE3000551	Lfab_tig00000452	scaffold1			AE3009036	Lfab_tig00000049	scaffold55		AE3012486	scaffold132
AE3000551	Lfab_tig00000452	scaffold1			AE3009036	Lfab_tig00000049	scaffold55		AE3013401	scaffold133
AE3000552	Lfab_tig00000452	scaffold1			AE3008079	APHID_NC.042494.1	scaffold56		AE3013407	scaffold133
AE3000553	Lfab_tig00000452	scaffold1			AE3015997	Lfab_tig00000179	scaffold561		AE3013409	scaffold133
AE3000554	Lfab_tig00000452	scaffold1			AE3009950	Lfab_tig00000403	scaffold57		AE3013416	scaffold133
AE3000555	Lfab_tig00000452	scaffold1			AE3018820	Lfab_tig00000150	scaffold5700		AE3013421	scaffold133
AE3000555	Lfab_tig00000452	scaffold1			AE3019930	Lfab_tig00000150	scaffold5734		AE3013422	scaffold133
AE3000555	Lfab_tig00000452	scaffold1			AE3016986	Lfab_tig00002177	scaffold577		AE3013423	scaffold133
AE3000555	Lfab_tig00000452	scaffold1			AE3019272	Lfab_tig00002569	scaffold578		AE3018735	scaffold1333
AE3000555	Lfab_tig00000452	scaffold1			AE3009929	Lfab_tig00001153	scaffold58		AE3018267	scaffold1343
AE3000555	Lfab_tig00000452	scaffold1			AE3017759	Lfab_tig00002392	scaffold587		AE3011850	scaffold135
AE3000555	Lfab_tig00000452	scaffold1			AE3008698	Lfab_tig00000302	scaffold59		AE3011857	scaffold135
AE3000556	Lfab_tig00000452	scaffold1			AE3008699	Lfab_tig00002066	scaffold59		AE3020121	scaffold1353
AE3000557	Lfab_tig00000452	scaffold1			AE3016495	Lfab_tig00000302	scaffold596		AE3018312	scaffold1355
AE3000558	Lfab_tig00000452	scaffold1			AE3004075	Lfab_tig00001993	scaffold6		AE3018313	scaffold1355
AE3000559	Lfab_tig00000452	scaffold1			AE3004236	Lfab_tig00000057	scaffold6		AE3018314	scaffold1355
AE3000559	Lfab_tig00000452	scaffold1			AE3008569	Lfab_tig00000307	scaffold60		AE3018315	scaffold1355
AE3000560	Lfab_tig00000452	scaffold1			AE3008574	Lfab_tig00000307	scaffold60		AE3012808	scaffold136
AE3000561	Lfab_tig00000452	scaffold1			AE3017188	Lfab_tig00001145	scaffold600		AE3019699	scaffold1361
AE3000562	Lfab_tig00002429	scaffold1			AE3008409	Lfab_tig00002019	scaffold61		AE3018849	scaffold1362
AE3000562	Lfab_tig00002429	scaffold1			AE3008423	Lfab_tig00001943	scaffold61		AE3010876	scaffold137
AE3000563	Lfab_tig00001849	scaffold1			AE3008654	Lfab_tig00000761	scaffold62		AE3018392	scaffold1376
AE3000563	Lfab_tig00001849	scaffold1			AE3017857	Lfab_tig00001798	scaffold625		AE3010944	scaffold138
AE3000565	Lfab_tig00001849	scaffold1			AE3011756	Lfab_tig00002776	scaffold63		AE3018916	scaffold1380
AE3000565	Lfab_tig00001849	scaffold1			AE3011778	Lfab_tig00001145	scaffold63		AE3019385	scaffold1384
AE3000566	Lfab_tig00001849	scaffold1			AE3017444	Lfab_tig00000686	scaffold636		AE3018429	scaffold1390
AE3000566	Lfab_tig00001849	scaffold1			AE3009596	Lfab_tig00000294	scaffold64		AE3018430	scaffold1390
AE3000567	Lfab_tig00001849	scaffold1			AE3016887	Lfab_tig00001141	scaffold650		AE3004494	scaffold14
AE3000568	Lfab_tig00001849	scaffold1			AE3016584	Lfab_tig00002279	scaffold657		AE3004497	scaffold14
AE3000569	Lfab_tig00001849	scaffold1			AE3008471	Lfab_tig00000143	scaffold67		AE3004499	scaffold14
AE3000570	Lfab_tig00001849	scaffold1			AE3008519	Lfab_tig00000493	scaffold67		AE3004500	scaffold14
AE3000571	Lfab_tig00001849	scaffold1			AE3016702	Lfab_tig00000150	scaffold673		AE3004506	scaffold14
AE3000572	Lfab_tig00001849	scaffold1			AE3009367	Lfab_tig00002000	scaffold68		AE3004512	scaffold14
AE3000572	Lfab_tig00001849	scaffold1			AE3009378	Lfab_tig00002000	scaffold68		AE3004530	scaffold14
AE3000573	Lfab_tig00001849	scaffold1			AE3016604	Lfab_tig00001849	scaffold684		AE3004531	scaffold14
AE3000575	Lfab_tig00000513	scaffold1			AE3008067	Lfab_tig00000603	scaffold69		AE3004532	scaffold14
AE3000576	Lfab_tig00000018	scaffold1			AE3018403	APHID_NC.042496.1	scaffold694		AE3004547	scaffold14
AE3000577	Lfab_tig00001849	scaffold1			AE3000791	Lfab_tig00000143	scaffold7		AE3004547	scaffold14
AE3000577	Lfab_tig00001849	scaffold1			AE3000805	Lfab_tig00001888	scaffold7		AE3004561	scaffold14
AE3000577	Lfab_tig00001849	scaffold1			AE3000921	APHID_SBAphidCtg1070	scaffold7		AE3004563	scaffold14
AE3000577	Lfab_tig00001849	scaffold1			AE3000922	APHID_NC.042494.1	scaffold7		AE3004570	scaffold14
AE3000578	Lfab_tig00001849	scaffold1			AE3001097	Lfab_tig00002019	scaffold7		AE3013786	scaffold140
AE3000579	Lfab_tig00001849	scaffold1			AE3018106	Lfab_tig00002071	scaffold704		AE3013787	scaffold140
AE3000580	Lfab_tig00000570	scaffold1			AE3008917	Lfab_tig00000123	scaffold71		AE3013789	scaffold140
AE3000581	Lfab_tig00002183	scaffold1			AE3008934	Lfab_tig00000405	scaffold71		AE3013791	scaffold140
AE3000582	Lfab_tig00002183	scaffold1			AE3009656	Lfab_tig00000603	scaffold72		AE3013808	scaffold140
AE3000582	Lfab_tig00002183	scaffold1			AE3009657	Lfab_tig00000603	scaffold72		AE3013810	scaffold140
AE3000582	Lfab_tig00002183	scaffold1			AE3017778	Lfab_tig00002138	scaffold722		AE3019717	scaffold1401
AE3000582	Lfab_tig00002183	scaffold1			AE3013685	APHID_SBAphidCtg1065	scaffold73		AE3019345	scaffold1416
AE3000582	Lfab_tig00002183	scaffold1			AE3017984	Lfab_tig00000461	scaffold732		AE3020111	scaffold1419
AE3000582	Lfab_tig00002183	scaffold1			AE3011355	Lfab_tig00002057	scaffold74		AE3017790	scaffold1424
AE3000582	Lfab_tig00002183	scaffold1			AE3017559	Lfab_tig00002078	scaffold740		AE3020143	scaffold1427
AE3000582	Lfab_tig00002183	scaffold1			AE3011562	Lfab_tig00001932	scaffold75		AE3018517	scaffold1429
AE3000582	Lfab_tig00002183	scaffold1			AE3011570	APHID_NC.042495.1	scaffold75		AE3011480	scaffold143
AE3000582	Lfab_tig00002183	scaffold1			AE3018099	Lfab_tig00002109	scaffold758		AE3011496	scaffold143
AE3000583	Lfab_tig00002183	scaffold1			AE3016333	Lfab_tig00001508	scaffold763		AE3011506	scaffold143
AE3000583	Lfab_tig00002183	scaffold1			AE3008342	Lfab_tig00002027	scaffold79		AE3018500	scaffold1434
AE3000584	Lfab_tig00000917	scaffold1			AE3018595	Lfab_tig00000522	scaffold796		AE3011714	scaffold144
AE3000585	Lfab_tig00000917	scaffold1			AE3004643	Lfab_tig00000178	scaffold8		AE3019976	scaffold1442
AE3000586	Lfab_tig00002183	scaffold1			AE3004738	Lfab_tig00000014	scaffold8		AE3012538	scaffold145
AE3000586	Lfab_tig00002183	scaffold1			AE3010925	Lfab_tig00002434	scaffold80		AE3012540	scaffold145
AE3000586	Lfab_tig00002183	scaffold1			AE3010931	Lfab_tig00000953	scaffold80		AE3012541	scaffold145
AE3000586	Lfab_tig00002183	scaffold1			AE3017316	Lfab_tig00002394	scaffold810		AE3012550	scaffold145
AE3000587	Lfab_tig00002183	scaffold1			AE3006267	Lfab_tig00002022	scaffold85		AE3012560	scaffold145
AE3000588	Lfab_tig00002183	scaffold1			AE3018393	Lfab_tig00002279	scaffold850		AE3012566	scaffold145
AE3000589	Lfab_tig00002183	scaffold1			AE3017619	Lfab_tig00002098	scaffold862		AE3012573	scaffold145
AE3000590	Lfab_tig00002183	scaffold1			AE3019408	Lfab_tig00000433	scaffold876		AE3019533	scaffold1451
AE3000590	Lfab_tig00002183	scaffold1			AE3012068	Lfab_tig00000912	scaffold89		AE3019987	scaffold1457
AE3000590	Lfab_tig00002183	scaffold1			AE3002132	Lfab_tig00001309	scaffold9		AE3013430	scaffold146
AE3000590	Lfab_tig00002183	scaffold1			AE3002140	Lfab_tig00000335	scaffold9		AE3013431	scaffold146
AE3000590	Lfab_tig00002183	scaffold1			AE3002191	Lfab_tig00002361	scaffold9		AE3013433	scaffold146
AE3000591	Lfab_tig00002183	scaffold1			AE3002232	Lfab_tig00002482	scaffold9		AE3013437	scaffold146
AE3000592	Lfab_tig00002183	scaffold1			AE3010728	Lfab_tig00000882	scaffold90		AE3013438	scaffold146
AE3000592	Lfab_tig00002183	scaffold1			AE3010742	APHID_NC.042493.1	scaffold90		AE3013439	scaffold146
AE3000592	Lfab_tig00002183	scaffold1			AE3017528	Lfab_tig00000091	scaffold909		AE3013441	scaffold146
AE3000592	Lfab_tig00002183	scaffold1			AE3012782	Lfab_tig00002096	scaffold91		AE3013442	scaffold146
AE3000592	Lfab_tig00002183	scaffold1			AE3018426	Lfab_tig00002474	scaffold915		AE3013448	scaffold146
AE3000593	Lfab_tig00002183	scaffold1			AE3009177	Lfab_tig00000108	scaffold92		AE3013457	scaffold146
AE3000594	Lfab_tig00002183	scaffold1			AE3019555	APHID_NC.042494.1	scaffold929		AE3020007	scaffold1463
AE3000595	Lfab_tig00002183	scaffold1			AE3013675	Lfab_tig00002000	scaffold93		AE3018159	scaffold1464
AE3000596	Lfab_tig00002183	scaffold1			AE3017389	Lfab_tig00000000	scaffold933		AE3018159	scaffold1464
AE3000596	Lfab_tig00002183	scaffold1			AE3018445	Lfab_tig00001702	scaffold944		AE3013460	scaffold147
AE3000596	Lfab_tig00002183	scaffold1			AE3010015	Lfab_tig00000962	scaffold95		AE3013465	scaffold147
AE3000596	Lfab_tig00002183	scaffold1			AE3010022	Lfab_tig00000962	scaffold95		AE3013467	scaffold147
AE3000596	Lfab_tig00002183	scaffold1			AE3018585	APHID_SBAphidCtg1014	scaffold962		AE3013468	scaffold147
AE3000596	Lfab_tig00002183	scaffold1			AE3011266	Lfab_tig00001980	scaffold98		AE3013469	scaffold147
AE3000596	Lfab_tig00002183	scaffold1			AE3011274	Lfab_tig00001980	scaffold98		AE3013470	scaffold147
AE3000596	Lfab_tig00002183	scaffold1			AE3010631	Lfab_tig00002025	scaffold99		AE3013475	scaffold147
AE3000596	Lfab_tig00002183	scaffold1							AE3013476	scaffold147
AE3000597	Lfab_tig00002183	scaffold1							AE3013479	scaffold147
AE3000597	Lfab_tig00002183	scaffold1							AE3013480	scaffold147
AE3000598	Lfab_tig00002183	scaffold1							AE3013481	scaffold147
AE3000599	Lfab_tig00002183	scaffold1							AE3013482	scaffold147
AE3000599	Lfab_tig00002183	scaffold1							AE3013487	scaffold147
AE3000600	Lfab_tig00002183	scaffold1							AE3012374	scaffold148
AE3000601	Lfab_tig00002183	scaffold1							AE3012376	scaffold148
AE3000602	Lfab_tig00002183	scaffold1							AE3012912	scaffold149
AE3000603	Lfab_tig00002183	scaffold1							AE3012913	scaffold149
AE3000604	Lfab_tig00002183	scaffold1							AE3012918	scaffold149
AE3000605	Lfab_tig00002183	scaffold1							AE3012919	scaffold149
AE3000605	Lfab_tig00002183	scaffold1							AE3012923	scaffold149
AE3000605	Lfab_tig00002183	scaffold1							AE3012936	scaffold149
AE3000605	Lfab_tig00002183	scaffold1							AE3012937	scaffold149
AE3000606	Lfab_tig00002183	scaffold1							AE3012939	scaffold149
AE3000607	Lfab_tig00002183	scaffold1							AE3018729	scaffold1490
AE3000608	APHID_NC.042495.1	scaffold1							AE3020027	scaffold1491
AE3000609	Lfab_tig00001903	scaffold1							AE3006532	scaffold15
AE3000610	Lfab_tig00001903	scaffold1							AE3006535	scaffold15
AE3000611	Lfab_tig00001903	scaffold1							AE3006538	scaffold15
AE3000612	Lfab_tig00001903	scaffold1							AE3006541	scaffold15
AE3000613	Lfab_tig00001903	scaffold1							AE3006545	scaffold15
AE3000613	Lfab_tig00001903	scaffold1							AE3006554	scaffold15
AE3000613	Lfab_tig00001903	scaffold1							AE3006569	scaffold15
AE3000613	Lfab_tig00001903	scaffold1							AE3006574	scaffold15
AE3000613	Lfab_tig00001903	scaffold1							AE3006579	scaffold15
AE3000613	Lfab_tig00001903	scaffold1							AE3006590	scaffold15
AE3000613	Lfab_tig00001903	scaffold1							AE3006595	scaffold15
AE3000613	Lfab_tig00001903	scaffold1							AE3006621	scaffold15
AE3000613	Lfab_tig00001903	scaffold1							AE3006623	scaffold15
AE3000613	Lfab_tig00001903	scaffold1							AE3006632	scaffold15
AE3000613	Lfab_tig00001903	scaffold1							AE3012669	scaffold150
AE3000614	Lfab_tig00001903	scaffold1							AE3012687	scaffold150
AE3000614	Lfab_tig00001903	scaffold1							AE3012688	scaffold150
AE3000615	Lfab_tig00001903	scaffold1							AE3012691	scaffold150
AE3000615	Lfab_tig00001903	scaffold1							AE3012692	scaffold150
AE3000615	Lfab_tig00001903	scaffold1							AE3012693	scaffold150
AE3000615	Lfab_tig00001903	scaffold1							AE3012694	scaffold150
AE3000615	Lfab_tig00001903	scaffold1							AE3012695	scaffold150
AE3000615	Lfab_tig00001903	scaffold1							AE3012699	scaffold150
AE3000615	Lfab_tig00001903	scaffold1							AE3012701	scaffold150
AE3000615	Lfab_tig00001903	scaffold1							AE3012702	scaffold150
AE3000615	Lfab_tig00001903	scaffold1							AE3012703	scaffold150
AE3000616	Lfab_tig00001903	scaffold1							AE3012704	scaffold150
AE3000617	Lfab_tig00001903	scaffold1							AE3018284	scaffold1502
AE3000617	Lfab_tig00001903	scaffold1							AE3018287	scaffold1502
AE3000618	Lfab_tig00001905	scaffold1							AE3019696	scaffold1509
AE3000618	Lfab_tig00001905	scaffold1							AE3012409	scaffold152
AE3000618	Lfab_tig00001905	scaffold1							AE3012429	scaffold152
AE3000618	Lfab_tig00001905	scaffold1							AE3015899	scaffold153
AE3000618	Lfab_tig00001905	scaffold1							AE3015900	scaffold153
AE3000618	Lfab_tig00001905	scaffold1							AE3015903	scaffold153
AE3000619	Lfab_tig00001905	scaffold1							AE3011886	scaffold154
AE3000620	Lfab_tig00001902	scaffold1							AE3011887	scaffold154
AE3000620	Lfab_tig00001902	scaffold1							AE3011903	scaffold154
AE3000621	Lfab_tig00001901	scaffold1							AE3011909	scaffold154
AE3000622	Lfab_tig00001901	scaffold1							AE3011910	scaffold154
AE3000623	Lfab_tig00000513	scaffold1							AE3019616	scaffold1542
AE3000624	Lfab_tig00001901	scaffold1							AE3018239	scaffold1544
AE3000624	Lfab_tig00001901	scaffold1							AE3013876	scaffold155
AE3000624	Lfab_tig00001901	scaffold1							AE3013880	scaffold155
AE3000625	Lfab_tig00001901	scaffold1							AE3013881	scaffold155
AE3000626	Lfab_tig00001901	scaffold1							AE3018978	scaffold1553
AE3000626	Lfab_tig00001901	scaffold1							AE3013322	scaffold156
AE3000627	Lfab_tig00001901	scaffold1							AE3013323	scaffold156
AE3000628	Lfab_tig00001901	scaffold1							AE3013327	scaffold156
AE3000629	Lfab_tig00001901	scaffold1							AE3013342	scaffold156
AE3000630	Lfab_tig00001901	scaffold1							AE3018799	scaffold1563
AE3000631	Lfab_tig00001901	scaffold1							AE3020185	scaffold1566
AE3000631	Lfab_tig00001901	scaffold1							AE3018625	scaffold1569
AE3000631	Lfab_tig00001901	scaffold1							AE3011519	scaffold157
AE3000631	Lfab_tig00001901	scaffold1							AE3018632	scaffold1573
AE3000632	Lfab_tig00001901	scaffold1							AE3014307	scaffold158
AE3000633	Lfab_tig00001901	scaffold1							AE3014309	scaffold158
AE3000634	Lfab_tig00001901	scaffold1							AE3014312	scaffold158
AE3000635	Lfab_tig00001901	scaffold1							AE3014317	scaffold158
AE3000636	Lfab_tig00001901	scaffold1							AE3014319	scaffold158
AE3000636	Lfab_tig00001901	scaffold1							AE3014322	scaffold158
AE3000636	Lfab_tig00001901	scaffold1							AE3014323	scaffold158
AE3000637	Lfab_tig00001901	scaffold1							AE3019783	scaffold1597
AE3000638	Lfab_tig00001901	scaffold1							AE3002535	scaffold16
AE3000638	Lfab_tig00001901	scaffold1							AE3002574	scaffold16
AE3000638	Lfab_tig00001901	scaffold1							AE3002619	scaffold16
AE3000638	Lfab_tig00001901	scaffold1							AE3002637	scaffold16
AE3000639	Lfab_tig00001901	scaffold1							AE3002676	scaffold16
AE3000640	Lfab_tig00001901	scaffold1							AE3002688	scaffold16
AE3000641	Lfab_tig00001901	scaffold1							AE3002690	scaffold16
AE3000642	Lfab_tig00001901	scaffold1							AE3002711	scaffold16
AE3000643	Lfab_tig00001901	scaffold1							AE3002711	scaffold16
AE3000644	Lfab_tig00001901	scaffold1							AE3002712	scaffold16
AE3000645	Lfab_tig00001901	scaffold1							AE3002731	scaffold16
AE3000646	Lfab_tig00002115	scaffold1							AE3002731	scaffold16
AE3000647	Lfab_tig00001901	scaffold1							AE3002759	scaffold16
AE3000648	Lfab_tig00001901	scaffold1							AE3010992	scaffold161
AE3000648	Lfab_tig00001901	scaffold1							AE3010996	scaffold161
AE3000649	Lfab_tig00001901	scaffold1							AE3020166	scaffold1617
AE3000649	Lfab_tig00001901	scaffold1							AE3012247	scaffold162
AE3000649	Lfab_tig00001901	scaffold1							AE3011295	scaffold164
AE3000649	Lfab_tig00001901	scaffold1							AE3011320	scaffold164
AE3000649	Lfab_tig00001901	scaffold1							AE3011322	scaffold164
AE3000649	Lfab_tig00001901	scaffold1							AE3020187	scaffold1641
AE3000649	Lfab_tig00001901	scaffold1							AE3020029	scaffold1646
AE3000649	Lfab_tig00001901	scaffold1							AE3010558	scaffold165
AE3000650	Lfab_tig00001901	scaffold1							AE3010591	scaffold165
AE3000651	Lfab_tig00001901	scaffold1							AE3014748	scaffold166
AE3000652	Lfab_tig00001901	scaffold1							AE3020002	scaffold1667
AE3000653	Lfab_tig00001901	scaffold1							AE3019460	scaffold1668
AE3000653	Lfab_tig00001901	scaffold1							AE3013030	scaffold167
AE3000654	Lfab_tig00001901	scaffold1							AE3013031	scaffold167
AE3000654	Lfab_tig00001901	scaffold1							AE3013038	scaffold167
AE3000654	Lfab_tig00001901	scaffold1							AE3013039	scaffold167
AE3000654	Lfab_tig00001901	scaffold1							AE3013040	scaffold167
AE3000655	Lfab_tig00001901	scaffold1							AE3013041	scaffold167
AE3000656	Lfab_tig00001901	scaffold1							AE3013046	scaffold167
AE3000657	Lfab_tig00001901	scaffold1							AE3013048	scaffold167
AE3000657	Lfab_tig00001901	scaffold1							AE3013053	scaffold167
AE3000657	Lfab_tig00001901	scaffold1							AE3013058	scaffold167
AE3000657	Lfab_tig00001901	scaffold1							AE3013059	scaffold167
AE3000658	Lfab_tig00001899	scaffold1							AE3013062	scaffold167
AE3000659	Lfab_tig00001899	scaffold1							AE3018941	scaffold1675
AE3000659	Lfab_tig00001899	scaffold1							AE3010127	scaffold168
AE3000659	Lfab_tig00001899	scaffold1							AE3010135	scaffold168
AE3000659	Lfab_tig00001899	scaffold1							AE3010136	scaffold168
AE3000660	Lfab_tig00001899	scaffold1							AE3010143	scaffold168
AE3000661	Lfab_tig00001899	scaffold1							AE3010163	scaffold168
AE3000662	Lfab_tig00001899	scaffold1							AE3018019	scaffold1689
AE3000663	Lfab_tig00001899	scaffold1							AE3018020	scaffold1689
AE3000663	Lfab_tig00001899	scaffold1							AE3012983	scaffold169
AE3000663	Lfab_tig00001899	scaffold1							AE3012991	scaffold169
AE3000663	Lfab_tig00001899	scaffold1							AE3012992	scaffold169
AE3000664	Lfab_tig00001899	scaffold1							AE3012993	scaffold169
AE3000665	Lfab_tig00001899	scaffold1							AE3019501	scaffold1697
AE3000666	Lfab_tig00001899	scaffold1							AE3004859	scaffold17
AE3000666	Lfab_tig00001899	scaffold1							AE3004891	scaffold17
AE3000666	Lfab_tig00001899	scaffold1							AE3004896	scaffold17
AE3000666	Lfab_tig00001899	scaffold1							AE3004947	scaffold17
AE3000667	Lfab_tig00001899	scaffold1							AE3004955	scaffold17
AE3000668	Lfab_tig00001898	scaffold1							AE3004966	scaffold17
AE3000669	Lfab_tig00001898	scaffold1							AE3004975	scaffold17
AE3000670	Lfab_tig00001898	scaffold1							AE3011846	scaffold170
AE3000671	Lfab_tig00001898	scaffold1							AE3012310	scaffold171
AE3000671	Lfab_tig00001898	scaffold1							AE3019782	scaffold1711
AE3000672	Lfab_tig00001898	scaffold1							AE3019195	scaffold1724
AE3000672	Lfab_tig00001898	scaffold1							AE3011419	scaffold174
AE3000672	Lfab_tig00001898	scaffold1							AE3011420	scaffold174
AE3000672	Lfab_tig00001898	scaffold1							AE3011422	scaffold174
AE3000672	Lfab_tig00001898	scaffold1							AE3011423	scaffold174
AE3000672	Lfab_tig00001898	scaffold1							AE3011424	scaffold174
AE3000672	Lfab_tig00001898	scaffold1							AE3011425	scaffold174
AE3000672	Lfab_tig00001898	scaffold1							AE3011426	scaffold174
AE3000672	Lfab_tig00001898	scaffold1							AE3011429	scaffold174
AE3000672	Lfab_tig00001898	scaffold1							AE3011430	scaffold174
AE3000672	Lfab_tig00001898	scaffold1							AE3011435	scaffold174
AE3000673	Lfab_tig00001898	scaffold1							AE3011438	scaffold174
AE3000674	Lfab_tig00000716	scaffold1							AE3018591	scaffold1748
AE3000675	Lfab_tig00001898	scaffold1							AE3013383	scaffold175
AE3000675	Lfab_tig00001898	scaffold1							AE3014916	scaffold176
AE3000676	Lfab_tig00001884	scaffold1							AE3014921	scaffold176
AE3000677	Lfab_tig00001898	scaffold1							AE3019032	scaffold1761
AE3000678	Lfab_tig00001898	scaffold1							AE3013968	scaffold177
AE3000679	Lfab_tig00001898	scaffold1							AE3013969	scaffold177
AE3000680	Lfab_tig00001898	scaffold1							AE3013973	scaffold177
AE3000680	Lfab_tig00001898	scaffold1							AE3013976	scaffold177
AE3000680	Lfab_tig00001898	scaffold1							AE3013985	scaffold177
AE3000681	Lfab_tig00001898	scaffold1							AE3013986	scaffold177
AE3000682	Lfab_tig00001898	scaffold1							AE3019383	scaffold1776
AE3000683	Lfab_tig00001898	scaffold1							AE3019305	scaffold1779
AE3000684	Lfab_tig00001898	scaffold1							AE3013069	scaffold178
AE3000685	Lfab_tig00001898	scaffold1							AE3013081	scaffold178
AE3000685	Lfab_tig00001898	scaffold1							AE3013082	scaffold178
AE3000686	Lfab_tig00000490	scaffold1							AE3013089	scaffold178
AE3000687	Lfab_tig00001898	scaffold1							AE3020062	scaffold1789
AE3000688	Lfab_tig00001898	scaffold1							AE3019310	scaffold1794
AE3000690	Lfab_tig00001898	scaffold1							AE3019207	scaffold1798
AE3000691	Lfab_tig00001898	scaffold1							AE3003640	scaffold18
AE3000692	Lfab_tig00001602	scaffold1							AE3003680	scaffold18
AE3000693	Lfab_tig00001898	scaffold1							AE3003681	scaffold18
AE3000693	Lfab_tig00001898	scaffold1							AE3003681	scaffold18
AE3000694	Lfab_tig00001884	scaffold1							AE3003699	scaffold18
AE3000695	Lfab_tig00001884	scaffold1							AE3003700	scaffold18
AE3000696	Lfab_tig00001884	scaffold1							AE3003701	scaffold18
AE3000697	Lfab_tig00001884	scaffold1							AE3003746	scaffold18
AE3000698	Lfab_tig00001884	scaffold1							AE3003753	scaffold18
AE3000699	Lfab_tig00001884	scaffold1							AE3003753	scaffold18
AE3000700	Lfab_tig00001884	scaffold1							AE3003809	scaffold18
AE3000701	Lfab_tig00001884	scaffold1							AE3003810	scaffold18
AE3000702	Lfab_tig00001884	scaffold1							AE3003818	scaffold18
AE3000703	Lfab_tig00001884	scaffold1							AE3019386	scaffold1803
AE3000704	Lfab_tig00001884	scaffold1							AE3014656	scaffold181
AE3000705	Lfab_tig00001884	scaffold1							AE3020001	scaffold1812
AE3000705	Lfab_tig00001884	scaffold1							AE3019143	scaffold1814
AE3000706	Lfab_tig00001884	scaffold1							AE3019144	scaffold1814
AE3000707	Lfab_tig00001884	scaffold1							AE3019695	scaffold1815
AE3000708	Lfab_tig00001884	scaffold1							AE3012448	scaffold182
AE3000709	Lfab_tig00001884	scaffold1							AE3012450	scaffold182
AE3000709	Lfab_tig00001884	scaffold1							AE3012452	scaffold182
AE3000710	Lfab_tig00001884	scaffold1							AE3018935	scaffold1827
AE3000711	Lfab_tig00001884	scaffold1							AE3015399	scaffold184
AE3000712	Lfab_tig00001884	scaffold1							AE3015400	scaffold184
AE3000713	Lfab_tig00001884	scaffold1							AE3015403	scaffold184
AE3000713	Lfab_tig00001884	scaffold1							AE3015405	scaffold184
AE3000713	Lfab_tig00001884	scaffold1							AE3015406	scaffold184
AE3000713	Lfab_tig00001884	scaffold1							AE3015409	scaffold184
AE3000713	Lfab_tig00001884	scaffold1							AE3015411	scaffold184
AE3000713	Lfab_tig00001884	scaffold1							AE3015413	scaffold184
AE3000714	Lfab_tig00001884	scaffold1							AE3015414	scaffold184
AE3000715	Lfab_tig00001884	scaffold1							AE3018457	scaffold1846
AE3000715	Lfab_tig00001884	scaffold1							AE3013000	scaffold185
AE3000715	Lfab_tig00001884	scaffold1							AE3013001	scaffold185
AE3000715	Lfab_tig00001884	scaffold1							AE3013004	scaffold185
AE3000715	Lfab_tig00001884	scaffold1							AE3013005	scaffold185
AE3000715	Lfab_tig00001884	scaffold1							AE3013006	scaffold185
AE3000715	Lfab_tig00001884	scaffold1							AE3013008	scaffold185
AE3000715	Lfab_tig00001884	scaffold1							AE3013013	scaffold185
AE3000716	Lfab_tig00001884	scaffold1							AE3013014	scaffold185
AE3000716	Lfab_tig00001884	scaffold1							AE3013015	scaffold185
AE3000716	Lfab_tig00001884	scaffold1							AE3013016	scaffold185
AE3000717	Lfab_tig00001884	scaffold1							AE3013017	scaffold185
AE3000718	Lfab_tig00001884	scaffold1							AE3013027	scaffold185
AE3000718	Lfab_tig00001884	scaffold1							AE3013097	scaffold186
AE3000718	Lfab_tig00001884	scaffold1							AE3013101	scaffold186
AE3000718	Lfab_tig00001884	scaffold1							AE3013102	scaffold186
AE3000719	Lfab_tig00001884	scaffold1							AE3013108	scaffold186
AE3000720	Lfab_tig00001884	scaffold1							AE3013111	scaffold186
AE3000721	Lfab_tig00001884	scaffold1							AE3013113	scaffold186
AE3000722	Lfab_tig00001884	scaffold1							AE3013114	scaffold186
AE3000723	Lfab_tig00001884	scaffold1							AE3013895	scaffold187
AE3000724	Lfab_tig00001884	scaffold1							AE3019333	scaffold1871
AE3000724	Lfab_tig00001884	scaffold1							AE3019635	scaffold1879
AE3000724	Lfab_tig00001884	scaffold1							AE3020195	scaffold1881
AE3000724	Lfab_tig00001884	scaffold1							AE3014340	scaffold189
AE3000724	Lfab_tig00001884	scaffold1							AE3019155	scaffold1898
AE3000724	Lfab_tig00001884	scaffold1							AE3004286	scaffold19
AE3000724	Lfab_tig00001884	scaffold1							AE3004334	scaffold19
AE3000725	Lfab_tig00001884	scaffold1							AE3004335	scaffold19
AE3000725	Lfab_tig00001884	scaffold1							AE3004361	scaffold19
AE3000726	Lfab_tig00001884	scaffold1							AE3004400	scaffold19
AE3000727	Lfab_tig00001884	scaffold1							AE3004402	scaffold19
AE3000728	Lfab_tig00001884	scaffold1							AE3015102	scaffold191
AE3000729	Lfab_tig00001884	scaffold1							AE3015104	scaffold191
AE3000730	Lfab_tig00001884	scaffold1							AE3015106	scaffold191
AE3000731	Lfab_tig00001884	scaffold1							AE3015107	scaffold191
AE3000732	Lfab_tig00001884	scaffold1							AE3015116	scaffold191
AE3000733	Lfab_tig00001884	scaffold1							AE3015117	scaffold191
AE3000733	Lfab_tig00001884	scaffold1							AE3019306	scaffold1916
AE3000734	Lfab_tig00001884	scaffold1							AE3018540	scaffold1917
AE3000734	Lfab_tig00001884	scaffold1							AE3018542	scaffold1917
AE3000735	Lfab_tig00001884	scaffold1							AE3019132	scaffold1918
AE3000737	Lfab_tig00001884	scaffold1							AE3019133	scaffold1918
AE3001758	Lfab_tig00000018	scaffold10							AE3013833	scaffold192
AE3001759	Lfab_tig00000018	scaffold10							AE3013835	scaffold192
AE3001760	Lfab_tig00001479	scaffold10							AE3013838	scaffold192
AE3001761	Lfab_tig00001592	scaffold10							AE3013846	scaffold192
AE3001764	Lfab_tig00000018	scaffold10							AE3013852	scaffold192
AE3001765	Lfab_tig00002211	scaffold10							AE3013853	scaffold192
AE3001766	Lfab_tig00000018	scaffold10							AE3012742	scaffold193
AE3001767	Lfab_tig00000018	scaffold10							AE3012753	scaffold193
AE3001768	Lfab_tig00000912	scaffold10							AE3018876	scaffold1932
AE3001769	Lfab_tig00000018	scaffold10							AE3019938	scaffold1938
AE3001770	Lfab_tig00000018	scaffold10							AE3014393	scaffold194
AE3001773	Lfab_tig00002616	scaffold10							AE3014394	scaffold194
AE3001774	Lfab_tig00000023	scaffold10							AE3014399	scaffold194
AE3001775	Lfab_tig00000018	scaffold10							AE3014402	scaffold194
AE3001776	Lfab_tig00000023	scaffold10							AE3014404	scaffold194
AE3001777	Lfab_tig00000018	scaffold10							AE3014405	scaffold194
AE3001778	Lfab_tig00000018	scaffold10							AE3014406	scaffold194
AE3001779	Lfab_tig00000018	scaffold10							AE3014408	scaffold194
AE3001780	Lfab_tig00000018	scaffold10							AE3014568	scaffold195
AE3001781	Lfab_tig00000018	scaffold10							AE3014570	scaffold195
AE3001782	Lfab_tig00000018	scaffold10							AE3014573	scaffold195
AE3001783	Lfab_tig00000018	scaffold10							AE3014242	scaffold196
AE3001783	Lfab_tig00000018	scaffold10							AE3014250	scaffold196
AE3001784	Lfab_tig00000018	scaffold10							AE3014251	scaffold196
AE3001785	Lfab_tig00000018	scaffold10							AE3019865	scaffold1975
AE3001786	Lfab_tig00000513	scaffold10							AE3014106	scaffold198
AE3001787	Lfab_tig00000064	scaffold10							AE3014107	scaffold198
AE3001788	Lfab_tig00000018	scaffold10							AE3014111	scaffold198
AE3001789	Lfab_tig00000018	scaffold10							AE3014113	scaffold198
AE3001789	Lfab_tig00000018	scaffold10							AE3014114	scaffold198
AE3001790	Lfab_tig00000042	scaffold10							AE3014117	scaffold198
AE3001790	Lfab_tig00000042	scaffold10							AE3014120	scaffold198
AE3001790	Lfab_tig00000042	scaffold10							AE3019892	scaffold1986
AE3001790	Lfab_tig00000042	scaffold10							AE3015362	scaffold199
AE3001791	Lfab_tig00000664	scaffold10							AE3000036	scaffold2
AE3001792	Lfab_tig00000018	scaffold10							AE3000049	scaffold2
AE3001793	Lfab_tig00000018	scaffold10							AE3000068	scaffold2
AE3001794	Lfab_tig00001434	scaffold10							AE3000114	scaffold2
AE3001795	Lfab_tig00002211	scaffold10							AE3000125	scaffold2
AE3001796	Lfab_tig00000023	scaffold10							AE3000126	scaffold2
AE3001797	Lfab_tig00001479	scaffold10							AE3000154	scaffold2
AE3001798	Lfab_tig00001170	scaffold10							AE3000165	scaffold2
AE3001799	Lfab_tig00000018	scaffold10							AE3000171	scaffold2
AE3001800	Lfab_tig00000018	scaffold10							AE3000173	scaffold2
AE3001801	Lfab_tig00001851	scaffold10							AE3000212	scaffold2
AE3001802	Lfab_tig00001851	scaffold10							AE3000221	scaffold2
AE3001803	Lfab_tig00000018	scaffold10							AE3000222	scaffold2
AE3001803	Lfab_tig00000018	scaffold10							AE3000241	scaffold2
AE3001804	Lfab_tig00000018	scaffold10							AE3000292	scaffold2
AE3001805	Lfab_tig00000513	scaffold10							AE3000293	scaffold2
AE3001806	Lfab_tig00000513	scaffold10							AE3000303	scaffold2
AE3001807	Lfab_tig00000513	scaffold10							AE3000315	scaffold2
AE3001808	Lfab_tig00002136	scaffold10							AE3000333	scaffold2
AE3001809	Lfab_tig00000018	scaffold10							AE3000342	scaffold2
AE3001809	Lfab_tig00000018	scaffold10							AE3005047	scaffold20
AE3001809	Lfab_tig00000018	scaffold10							AE3005116	scaffold20
AE3001810	Lfab_tig00000018	scaffold10							AE3005141	scaffold20
AE3001811	Lfab_tig00000018	scaffold10							AE3019963	scaffold2001
AE3001812	Lfab_tig00000018	scaffold10							AE3013554	scaffold201
AE3001813	Lfab_tig00000018	scaffold10							AE3013557	scaffold201
AE3001814	Lfab_tig00000018	scaffold10							AE3013569	scaffold201
AE3001815	Lfab_tig00000018	scaffold10							AE3013573	scaffold201
AE3001816	Lfab_tig00000018	scaffold10							AE3013575	scaffold201
AE3001817	Lfab_tig00000018	scaffold10							AE3015861	scaffold202
AE3001819	Lfab_tig00000018	scaffold10							AE3015862	scaffold202
AE3001820	Lfab_tig00000018	scaffold10							AE3015823	scaffold204
AE3001821	APHID_SBAphidCtg1009	scaffold10							AE3015828	scaffold204
AE3001823	Lfab_tig00000018	scaffold10							AE3014528	scaffold205
AE3001824	Lfab_tig00000132	scaffold10							AE3014532	scaffold205
AE3001825	Lfab_tig00000018	scaffold10							AE3014533	scaffold205
AE3001826	Lfab_tig00000018	scaffold10							AE3014534	scaffold205
AE3001827	Lfab_tig00000018	scaffold10							AE3014538	scaffold205
AE3001828	Lfab_tig00000018	scaffold10							AE3014720	scaffold206
AE3001829	Lfab_tig00000018	scaffold10							AE3014721	scaffold206
AE3001830	Lfab_tig00000018	scaffold10							AE3014728	scaffold206
AE3001831	Lfab_tig00000018	scaffold10							AE3020074	scaffold2064
AE3001832	Lfab_tig00000064	scaffold10							AE3019399	scaffold2066
AE3001833	Lfab_tig00000018	scaffold10							AE3013255	scaffold207
AE3001834	Lfab_tig00000018	scaffold10							AE3018596	scaffold2075
AE3001834	Lfab_tig00000018	scaffold10							AE3014183	scaffold208
AE3001835	Lfab_tig00000831	scaffold10							AE3014195	scaffold208
AE3001836	Lfab_tig00000018	scaffold10							AE3014196	scaffold208
AE3001838	Lfab_tig00000018	scaffold10							AE3014200	scaffold208
AE3001839	Lfab_tig00000018	scaffold10							AE3019981	scaffold2089
AE3001840	Lfab_tig00000018	scaffold10							AE3012593	scaffold209
AE3001840	Lfab_tig00000018	scaffold10							AE3012596	scaffold209
AE3001840	Lfab_tig00000018	scaffold10							AE3019489	scaffold2091
AE3001840	Lfab_tig00000018	scaffold10							AE3007336	scaffold21
AE3001841	Lfab_tig00000018	scaffold10							AE3007345	scaffold21
AE3001842	Lfab_tig00000018	scaffold10							AE3007352	scaffold21
AE3001842	Lfab_tig00000018	scaffold10							AE3007353	scaffold21
AE3001842	Lfab_tig00000018	scaffold10							AE3007365	scaffold21
AE3001844	Lfab_tig00000018	scaffold10							AE3007367	scaffold21
AE3001845	Lfab_tig00000018	scaffold10							AE3007380	scaffold21
AE3001847	Lfab_tig00000018	scaffold10							AE3007381	scaffold21
AE3001848	Lfab_tig00000018	scaffold10							AE3007395	scaffold21
AE3001849	Lfab_tig00000018	scaffold10							AE3007396	scaffold21
AE3001850	Lfab_tig00000018	scaffold10							AE3007397	scaffold21
AE3001851	Lfab_tig00000018	scaffold10							AE3007398	scaffold21
AE3001852	Lfab_tig00000018	scaffold10							AE3007400	scaffold21
AE3001853	Lfab_tig00000018	scaffold10							AE3007401	scaffold21
AE3001854	Lfab_tig00000018	scaffold10							AE3007402	scaffold21
AE3001855	Lfab_tig00000018	scaffold10							AE3007409	scaffold21
AE3001856	Lfab_tig00000018	scaffold10							AE3007410	scaffold21
AE3001856	Lfab_tig00000018	scaffold10							AE3011932	scaffold210
AE3001857	Lfab_tig00000018	scaffold10							AE3011933	scaffold210
AE3001858	Lfab_tig00000018	scaffold10							AE3011942	scaffold210
AE3001859	Lfab_tig00000018	scaffold10							AE3020206	scaffold2112
AE3001860	Lfab_tig00000091	scaffold10							AE3019084	scaffold2114
AE3001861	Lfab_tig00000091	scaffold10							AE3019853	scaffold2117
AE3001862	Lfab_tig00000512	scaffold10							AE3015666	scaffold212
AE3001862	Lfab_tig00000512	scaffold10							AE3015667	scaffold212
AE3001863	Lfab_tig00000018	scaffold10							AE3015670	scaffold212
AE3001864	Lfab_tig00000018	scaffold10							AE3015681	scaffold212
AE3001865	Lfab_tig00000018	scaffold10							AE3019244	scaffold2125
AE3001866	Lfab_tig00000018	scaffold10							AE3019538	scaffold2146
AE3001867	Lfab_tig00000018	scaffold10							AE3014596	scaffold215
AE3001868	Lfab_tig00000018	scaffold10							AE3014597	scaffold215
AE3001869	Lfab_tig00001919	scaffold10							AE3014598	scaffold215
AE3001870	Lfab_tig00000018	scaffold10							AE3014602	scaffold215
AE3001871	Lfab_tig00000018	scaffold10							AE3014511	scaffold216
AE3001872	Lfab_tig00001919	scaffold10							AE3014520	scaffold216
AE3001873	Lfab_tig00000018	scaffold10							AE3014521	scaffold216
AE3001874	Lfab_tig00000018	scaffold10							AE3014522	scaffold216
AE3001875	Lfab_tig00000018	scaffold10							AE3020076	scaffold2169
AE3001876	Lfab_tig00000018	scaffold10							AE3015496	scaffold217
AE3001876	Lfab_tig00000018	scaffold10							AE3015498	scaffold217
AE3001876	Lfab_tig00000018	scaffold10							AE3015499	scaffold217
AE3001876	Lfab_tig00000018	scaffold10							AE3015502	scaffold217
AE3001876	Lfab_tig00000018	scaffold10							AE3015503	scaffold217
AE3001876	Lfab_tig00000018	scaffold10							AE3015504	scaffold217
AE3001877	Lfab_tig00000512	scaffold10							AE3015509	scaffold217
AE3001878	Lfab_tig00000512	scaffold10							AE3015511	scaffold217
AE3001880	Lfab_tig00000512	scaffold10							AE3013279	scaffold218
AE3001881	Lfab_tig00000018	scaffold10							AE3013287	scaffold218
AE3001881	Lfab_tig00000018	scaffold10							AE3013300	scaffold218
AE3001881	Lfab_tig00000018	scaffold10							AE3013305	scaffold218
AE3001881	Lfab_tig00000018	scaffold10							AE3013308	scaffold218
AE3001882	Lfab_tig00000018	scaffold10							AE3013310	scaffold218
AE3001882	Lfab_tig00000018	scaffold10							AE3013311	scaffold218
AE3001883	Lfab_tig00002549	scaffold10							AE3013312	scaffold218
AE3001884	Lfab_tig00000018	scaffold10							AE3013313	scaffold218
AE3001884	Lfab_tig00000018	scaffold10							AE3013149	scaffold219
AE3001884	Lfab_tig00000018	scaffold10							AE3013151	scaffold219
AE3001884	Lfab_tig00000018	scaffold10							AE3013151	scaffold219
AE3001884	Lfab_tig00000018	scaffold10							AE3013161	scaffold219
AE3001884	Lfab_tig00000018	scaffold10							AE3019779	scaffold2194
AE3001884	Lfab_tig00000018	scaffold10							AE3005901	scaffold22
AE3001884	Lfab_tig00000018	scaffold10							AE3005954	scaffold22
AE3001884	Lfab_tig00000018	scaffold10							AE3005957	scaffold22
AE3001884	Lfab_tig00000018	scaffold10							AE3005962	scaffold22
AE3001885	Lfab_tig00000018	scaffold10							AE3005972	scaffold22
AE3001885	Lfab_tig00000018	scaffold10							AE3005985	scaffold22
AE3001885	Lfab_tig00000018	scaffold10							AE3005986	scaffold22
AE3001885	Lfab_tig00000018	scaffold10							AE3014163	scaffold220
AE3001885	Lfab_tig00000018	scaffold10							AE3014168	scaffold220
AE3001885	Lfab_tig00000018	scaffold10							AE3014171	scaffold220
AE3001885	Lfab_tig00000018	scaffold10							AE3014175	scaffold220
AE3001885	Lfab_tig00000018	scaffold10							AE3014177	scaffold220
AE3001885	Lfab_tig00000018	scaffold10							AE3019952	scaffold2209
AE3001885	Lfab_tig00000018	scaffold10							AE3014207	scaffold221
AE3001885	Lfab_tig00000018	scaffold10							AE3014215	scaffold221
AE3001885	Lfab_tig00000018	scaffold10							AE3014216	scaffold221
AE3001885	Lfab_tig00000018	scaffold10							AE3014217	scaffold221
AE3001885	Lfab_tig00000018	scaffold10							AE3014218	scaffold221
AE3001885	Lfab_tig00000018	scaffold10							AE3014224	scaffold221
AE3001886	Lfab_tig00000915	scaffold10							AE3014226	scaffold221
AE3001887	Lfab_tig00000018	scaffold10							AE3019669	scaffold2212
AE3001888	Lfab_tig00000018	scaffold10							AE3016842	scaffold222
AE3001889	Lfab_tig00000018	scaffold10							AE3016846	scaffold222
AE3001890	Lfab_tig00000018	scaffold10							AE3016849	scaffold222
AE3001891	Lfab_tig00000018	scaffold10							AE3014629	scaffold223
AE3001892	Lfab_tig00000302	scaffold10							AE3014630	scaffold223
AE3001893	Lfab_tig00000018	scaffold10							AE3014632	scaffold223
AE3001893	Lfab_tig00000018	scaffold10							AE3014634	scaffold223
AE3001894	Lfab_tig00000018	scaffold10							AE3014635	scaffold223
AE3001895	APHID_NC.042494.1	scaffold10							AE3014635	scaffold223
AE3001896	Lfab_tig00002071	scaffold10							AE3014637	scaffold223
AE3001897	Lfab_tig00000018	scaffold10							AE3014641	scaffold223
AE3001898	Lfab_tig00000018	scaffold10							AE3019585	scaffold2233
AE3001899	Lfab_tig00000017	scaffold10							AE3010207	scaffold224
AE3001900	Lfab_tig00000203	scaffold10							AE3014463	scaffold226
AE3001901	Lfab_tig00000302	scaffold10							AE3014464	scaffold226
AE3001902	Lfab_tig00000203	scaffold10							AE3014469	scaffold226
AE3001903	Lfab_tig00002549	scaffold10							AE3014481	scaffold226
AE3001904	Lfab_tig00001874	scaffold10							AE3018863	scaffold2263
AE3001905	Lfab_tig00000018	scaffold10							AE3019859	scaffold2265
AE3001905	Lfab_tig00000018	scaffold10							AE3014150	scaffold227
AE3001905	Lfab_tig00000018	scaffold10							AE3020226	scaffold2276
AE3001905	Lfab_tig00000018	scaffold10							AE3013387	scaffold228
AE3001905	Lfab_tig00000018	scaffold10							AE3013392	scaffold228
AE3001905	Lfab_tig00000018	scaffold10							AE3013398	scaffold228
AE3001906	Lfab_tig00002071	scaffold10							AE3013400	scaffold228
AE3001908	Lfab_tig00000018	scaffold10							AE3013592	scaffold229
AE3001908	Lfab_tig00000018	scaffold10							AE3005408	scaffold23
AE3001910	Lfab_tig00002071	scaffold10							AE3005410	scaffold23
AE3001913	Lfab_tig00001932	scaffold10							AE3005415	scaffold23
AE3001914	Lfab_tig00000915	scaffold10							AE3005423	scaffold23
AE3001915	Lfab_tig00000018	scaffold10							AE3019535	scaffold2302
AE3001915	Lfab_tig00000018	scaffold10							AE3019536	scaffold2302
AE3001915	Lfab_tig00000018	scaffold10							AE3014556	scaffold231
AE3001915	Lfab_tig00000018	scaffold10							AE3014557	scaffold231
AE3001915	Lfab_tig00000018	scaffold10							AE3014562	scaffold231
AE3001916	Lfab_tig00000018	scaffold10							AE3014564	scaffold231
AE3001917	Lfab_tig00000018	scaffold10							AE3018714	scaffold2310
AE3001917	Lfab_tig00000018	scaffold10							AE3019406	scaffold2315
AE3001917	Lfab_tig00000018	scaffold10							AE3018391	scaffold2318
AE3001918	Lfab_tig00000018	scaffold10							AE3013714	scaffold232
AE3001918	Lfab_tig00000018	scaffold10							AE3013719	scaffold232
AE3001919	Lfab_tig00000018	scaffold10							AE3013720	scaffold232
AE3001920	Lfab_tig00000018	scaffold10							AE3013727	scaffold232
AE3001921	Lfab_tig00000018	scaffold10							AE3013730	scaffold232
AE3001922	Lfab_tig00002020	scaffold10							AE3015635	scaffold233
AE3001923	Lfab_tig00000018	scaffold10							AE3018999	scaffold2330
AE3001924	Lfab_tig00000018	scaffold10							AE3017873	scaffold2337
AE3001925	Lfab_tig00001980	scaffold10							AE3018939	scaffold2339
AE3001926	Lfab_tig00000015	scaffold10							AE3014016	scaffold234
AE3001927	Lfab_tig00000018	scaffold10							AE3014019	scaffold234
AE3001928	Lfab_tig00000018	scaffold10							AE3014020	scaffold234
AE3001929	Lfab_tig00000915	scaffold10							AE3014031	scaffold234
AE3001929	Lfab_tig00000915	scaffold10							AE3019632	scaffold2346
AE3001929	Lfab_tig00000915	scaffold10							AE3019550	scaffold2354
AE3001929	Lfab_tig00000915	scaffold10							AE3014078	scaffold236
AE3001929	Lfab_tig00000915	scaffold10							AE3014088	scaffold236
AE3001929	Lfab_tig00000915	scaffold10							AE3014091	scaffold236
AE3001930	Lfab_tig00000285	scaffold10							AE3014092	scaffold236
AE3001931	Lfab_tig00000018	scaffold10							AE3019294	scaffold2362
AE3001932	Lfab_tig00000018	scaffold10							AE3020061	scaffold2366
AE3001932	Lfab_tig00000018	scaffold10							AE3015982	scaffold237
AE3001932	Lfab_tig00000018	scaffold10							AE3015986	scaffold237
AE3001932	Lfab_tig00000018	scaffold10							AE3015439	scaffold238
AE3001933	Lfab_tig00000018	scaffold10							AE3015441	scaffold238
AE3001933	Lfab_tig00000018	scaffold10							AE3015445	scaffold238
AE3001934	Lfab_tig00000018	scaffold10							AE3015446	scaffold238
AE3001935	Lfab_tig00000968	scaffold10							AE3015452	scaffold238
AE3001935	Lfab_tig00000968	scaffold10							AE3018717	scaffold2389
AE3001937	Lfab_tig00001550	scaffold10							AE3018718	scaffold2389
AE3001938	Lfab_tig00002054	scaffold10							AE3013198	scaffold239
AE3001939	Lfab_tig00001932	scaffold10							AE3013199	scaffold239
AE3001940	Lfab_tig00001884	scaffold10							AE3013207	scaffold239
AE3001941	Lfab_tig00000018	scaffold10							AE3013209	scaffold239
AE3001942	Lfab_tig00000018	scaffold10							AE3013211	scaffold239
AE3001943	Lfab_tig00000018	scaffold10							AE3013212	scaffold239
AE3001944	Lfab_tig00000018	scaffold10							AE3013215	scaffold239
AE3001945	Lfab_tig00000000	scaffold10							AE3013216	scaffold239
AE3001946	Lfab_tig00002212	scaffold10							AE3013218	scaffold239
AE3001947	Lfab_tig00000018	scaffold10							AE3013219	scaffold239
AE3001947	Lfab_tig00000018	scaffold10							AE3013222	scaffold239
AE3001948	Lfab_tig00000018	scaffold10							AE3013225	scaffold239
AE3001948	Lfab_tig00000018	scaffold10							AE3007005	scaffold24
AE3001948	Lfab_tig00000018	scaffold10							AE3007040	scaffold24
AE3001950	Lfab_tig00000018	scaffold10							AE3007062	scaffold24
AE3001950	Lfab_tig00000018	scaffold10							AE3007074	scaffold24
AE3001950	Lfab_tig00000018	scaffold10							AE3007075	scaffold24
AE3001950	Lfab_tig00000018	scaffold10							AE3007076	scaffold24
AE3001950	Lfab_tig00000018	scaffold10							AE3015809	scaffold240
AE3001950	Lfab_tig00000018	scaffold10							AE3015811	scaffold240
AE3001950	Lfab_tig00000018	scaffold10							AE3015815	scaffold240
AE3001950	Lfab_tig00000018	scaffold10							AE3013909	scaffold241
AE3001951	Lfab_tig00000388	scaffold10							AE3013911	scaffold241
AE3001952	Lfab_tig00000018	scaffold10							AE3013912	scaffold241
AE3001952	Lfab_tig00000018	scaffold10							AE3013914	scaffold241
AE3001952	Lfab_tig00000018	scaffold10							AE3013917	scaffold241
AE3001952	Lfab_tig00000018	scaffold10							AE3013923	scaffold241
AE3001952	Lfab_tig00000018	scaffold10							AE3013924	scaffold241
AE3001952	Lfab_tig00000018	scaffold10							AE3013626	scaffold242
AE3001952	Lfab_tig00000018	scaffold10							AE3013647	scaffold242
AE3001953	Lfab_tig00000690	scaffold10							AE3013648	scaffold242
AE3001954	Lfab_tig00000018	scaffold10							AE3019198	scaffold2437
AE3001956	Lfab_tig00001545	scaffold10							AE3018339	scaffold2439
AE3001957	Lfab_tig00001545	scaffold10							AE3018340	scaffold2439
AE3001958	Lfab_tig00002569	scaffold10							AE3020165	scaffold2446
AE3001959	Lfab_tig00000018	scaffold10							AE3019016	scaffold2447
AE3001960	Lfab_tig00000307	scaffold10							AE3015001	scaffold245
AE3001961	Lfab_tig00000018	scaffold10							AE3015003	scaffold245
AE3001961	Lfab_tig00000018	scaffold10							AE3015007	scaffold245
AE3001962	Lfab_tig00001884	scaffold10							AE3015011	scaffold245
AE3001963	Lfab_tig00000018	scaffold10							AE3015012	scaffold245
AE3001964	Lfab_tig00000018	scaffold10							AE3019868	scaffold2452
AE3001965	Lfab_tig00000018	scaffold10							AE3016139	scaffold246
AE3001965	Lfab_tig00000018	scaffold10							AE3016140	scaffold246
AE3001966	Lfab_tig00000018	scaffold10							AE3012658	scaffold247
AE3001967	Lfab_tig00000018	scaffold10							AE3014992	scaffold248
AE3001968	Lfab_tig00000018	scaffold10							AE3018938	scaffold2488
AE3001969	Lfab_tig00000018	scaffold10							AE3015458	scaffold249
AE3001970	Lfab_tig00000018	scaffold10							AE3015459	scaffold249
AE3001970	Lfab_tig00000018	scaffold10							AE3015461	scaffold249
AE3001970	Lfab_tig00000018	scaffold10							AE3005621	scaffold25
AE3001970	Lfab_tig00000018	scaffold10							AE3005636	scaffold25
AE3001970	Lfab_tig00000018	scaffold10							AE3005677	scaffold25
AE3001970	Lfab_tig00000018	scaffold10							AE3005689	scaffold25
AE3001970	Lfab_tig00000018	scaffold10							AE3005700	scaffold25
AE3001970	Lfab_tig00000018	scaffold10							AE3005716	scaffold25
AE3001970	Lfab_tig00000018	scaffold10							AE3005717	scaffold25
AE3001970	Lfab_tig00000018	scaffold10							AE3015561	scaffold250
AE3001970	Lfab_tig00000018	scaffold10							AE3015562	scaffold250
AE3001970	Lfab_tig00000018	scaffold10							AE3015797	scaffold251
AE3001970	Lfab_tig00000018	scaffold10							AE3015800	scaffold251
AE3001971	Lfab_tig00000018	scaffold10							AE3015801	scaffold251
AE3001972	Lfab_tig00000018	scaffold10							AE3015802	scaffold251
AE3001973	Lfab_tig00000018	scaffold10							AE3015803	scaffold251
AE3001974	Lfab_tig00000018	scaffold10							AE3015804	scaffold251
AE3001975	Lfab_tig00000018	scaffold10							AE3015807	scaffold251
AE3001976	Lfab_tig00000018	scaffold10							AE3019409	scaffold2511
AE3001977	Lfab_tig00000018	scaffold10							AE3015948	scaffold252
AE3001977	Lfab_tig00000018	scaffold10							AE3015949	scaffold252
AE3001978	Lfab_tig00000018	scaffold10							AE3015954	scaffold252
AE3001979	Lfab_tig00001884	scaffold10							AE3015955	scaffold252
AE3001980	Lfab_tig00000018	scaffold10							AE3015955	scaffold252
AE3001981	Lfab_tig00000018	scaffold10							AE3015957	scaffold252
AE3001982	Lfab_tig00000761	scaffold10							AE3015958	scaffold252
AE3001982	Lfab_tig00000761	scaffold10							AE3014359	scaffold254
AE3001982	Lfab_tig00000761	scaffold10							AE3014361	scaffold254
AE3001982	Lfab_tig00000761	scaffold10							AE3014362	scaffold254
AE3001984	Lfab_tig00000018	scaffold10							AE3014363	scaffold254
AE3001985	Lfab_tig00000018	scaffold10							AE3014378	scaffold254
AE3001986	Lfab_tig00000018	scaffold10							AE3015846	scaffold255
AE3001987	Lfab_tig00000018	scaffold10							AE3015851	scaffold255
AE3001988	Lfab_tig00000018	scaffold10							AE3013999	scaffold257
AE3001989	Lfab_tig00000018	scaffold10							AE3014000	scaffold257
AE3001990	Lfab_tig00000018	scaffold10							AE3014012	scaffold257
AE3001990	Lfab_tig00000018	scaffold10							AE3014956	scaffold258
AE3001990	Lfab_tig00000018	scaffold10							AE3014957	scaffold258
AE3001990	Lfab_tig00000018	scaffold10							AE3014961	scaffold258
AE3001990	Lfab_tig00000018	scaffold10							AE3019393	scaffold2582
AE3001991	Lfab_tig00000018	scaffold10							AE3013491	scaffold259
AE3001992	Lfab_tig00000018	scaffold10							AE3013498	scaffold259
AE3001993	Lfab_tig00000791	scaffold10							AE3005765	scaffold26
AE3001994	Lfab_tig00000018	scaffold10							AE3005782	scaffold26
AE3001995	Lfab_tig00001884	scaffold10							AE3005783	scaffold26
AE3001996	Lfab_tig00000015	scaffold10							AE3005824	scaffold26
AE3001997	Lfab_tig00001753	scaffold10							AE3014795	scaffold260
AE3001997	Lfab_tig00001753	scaffold10							AE3014796	scaffold260
AE3001997	Lfab_tig00001753	scaffold10							AE3014800	scaffold260
AE3001997	Lfab_tig00001753	scaffold10							AE3014806	scaffold260
AE3001997	Lfab_tig00001753	scaffold10							AE3012866	scaffold261
AE3001997	Lfab_tig00001753	scaffold10							AE3012878	scaffold261
AE3001998	Lfab_tig00001753	scaffold10							AE3012885	scaffold261
AE3001998	Lfab_tig00001753	scaffold10							AE3012887	scaffold261
AE3001998	Lfab_tig00001753	scaffold10							AE3012889	scaffold261
AE3001998	Lfab_tig00001753	scaffold10							AE3012890	scaffold261
AE3001998	Lfab_tig00001753	scaffold10							AE3015736	scaffold262
AE3001999	Lfab_tig00001359	scaffold10							AE3015737	scaffold262
AE3001999	Lfab_tig00001359	scaffold10							AE3015742	scaffold262
AE3002000	Lfab_tig00001932	scaffold10							AE3016658	scaffold263
AE3002001	Lfab_tig00000387	scaffold10							AE3015612	scaffold265
AE3002002	Lfab_tig00001359	scaffold10							AE3015615	scaffold265
AE3002003	Lfab_tig00001359	scaffold10							AE3015616	scaffold265
AE3002003	Lfab_tig00001359	scaffold10							AE3015616	scaffold265
AE3002003	Lfab_tig00001359	scaffold10							AE3015618	scaffold265
AE3002003	Lfab_tig00001359	scaffold10							AE3020030	scaffold2652
AE3002003	Lfab_tig00001359	scaffold10							AE3015161	scaffold266
AE3002003	Lfab_tig00001359	scaffold10							AE3015166	scaffold266
AE3002003	Lfab_tig00001359	scaffold10							AE3015167	scaffold266
AE3002003	Lfab_tig00001359	scaffold10							AE3015168	scaffold266
AE3002004	Lfab_tig00001359	scaffold10							AE3015171	scaffold266
AE3002005	Lfab_tig00001359	scaffold10							AE3019773	scaffold2666
AE3002006	Lfab_tig00001359	scaffold10							AE3015130	scaffold267
AE3002006	Lfab_tig00001359	scaffold10							AE3013817	scaffold268
AE3002007	Lfab_tig00001359	scaffold10							AE3018140	scaffold2681
AE3002008	Lfab_tig00001359	scaffold10							AE3019245	scaffold2684
AE3002009	Lfab_tig00001359	scaffold10							AE3003859	scaffold27
AE3009457	Lfab_tig00000649	scaffold100							AE3003865	scaffold27
AE3009457	Lfab_tig00000649	scaffold100							AE3003887	scaffold27
AE3009457	Lfab_tig00000649	scaffold100							AE3003888	scaffold27
AE3009458	Lfab_tig00000649	scaffold100							AE3003889	scaffold27
AE3009459	Lfab_tig00000649	scaffold100							AE3003903	scaffold27
AE3009459	Lfab_tig00000649	scaffold100							AE3003909	scaffold27
AE3009459	Lfab_tig00000649	scaffold100							AE3003931	scaffold27
AE3009460	Lfab_tig00000649	scaffold100							AE3003939	scaffold27
AE3009462	Lfab_tig00000649	scaffold100							AE3003940	scaffold27
AE3009463	Lfab_tig00000649	scaffold100							AE3003992	scaffold27
AE3009464	Lfab_tig00000649	scaffold100							AE3004025	scaffold27
AE3009465	Lfab_tig00000649	scaffold100							AE3004027	scaffold27
AE3009466	Lfab_tig00000649	scaffold100							AE3004068	scaffold27
AE3009467	Lfab_tig00000649	scaffold100							AE3016061	scaffold271
AE3009468	Lfab_tig00002545	scaffold100							AE3016062	scaffold271
AE3009468	Lfab_tig00002545	scaffold100							AE3016063	scaffold271
AE3009468	Lfab_tig00002545	scaffold100							AE3016064	scaffold271
AE3009468	Lfab_tig00002545	scaffold100							AE3015081	scaffold273
AE3009468	Lfab_tig00002545	scaffold100							AE3015085	scaffold273
AE3009469	Lfab_tig00002545	scaffold100							AE3015087	scaffold273
AE3009470	Lfab_tig00002545	scaffold100							AE3015088	scaffold273
AE3009470	Lfab_tig00002545	scaffold100							AE3015089	scaffold273
AE3009471	Lfab_tig00002545	scaffold100							AE3015098	scaffold273
AE3009472	Lfab_tig00002545	scaffold100							AE3014862	scaffold274
AE3009473	Lfab_tig00002545	scaffold100							AE3019689	scaffold2747
AE3009474	Lfab_tig00002545	scaffold100							AE3019993	scaffold2749
AE3009475	Lfab_tig00002545	scaffold100							AE3016919	scaffold275
AE3009476	Lfab_tig00001210	scaffold100							AE3016925	scaffold275
AE3009476	Lfab_tig00001210	scaffold100							AE3016927	scaffold275
AE3009477	Lfab_tig00002549	scaffold100							AE3014342	scaffold276
AE3009479	Lfab_tig00001209	scaffold100							AE3019776	scaffold2767
AE3009479	Lfab_tig00001209	scaffold100							AE3015263	scaffold277
AE3009479	Lfab_tig00001209	scaffold100							AE3015271	scaffold277
AE3009479	Lfab_tig00001209	scaffold100							AE3015967	scaffold278
AE3009479	Lfab_tig00001209	scaffold100							AE3015970	scaffold278
AE3009480	Lfab_tig00002547	scaffold100							AE3015971	scaffold278
AE3009480	Lfab_tig00002547	scaffold100							AE3016827	scaffold279
AE3009481	Lfab_tig00002549	scaffold100							AE3016829	scaffold279
AE3009482	Lfab_tig00002549	scaffold100							AE3016831	scaffold279
AE3009482	Lfab_tig00002549	scaffold100							AE3018384	scaffold2791
AE3009482	Lfab_tig00002549	scaffold100							AE3016764	scaffold280
AE3009482	Lfab_tig00002549	scaffold100							AE3016765	scaffold280
AE3009482	Lfab_tig00002549	scaffold100							AE3015911	scaffold281
AE3009482	Lfab_tig00002549	scaffold100							AE3015912	scaffold281
AE3009482	Lfab_tig00002549	scaffold100							AE3015591	scaffold282
AE3009482	Lfab_tig00002549	scaffold100							AE3015596	scaffold282
AE3009482	Lfab_tig00002549	scaffold100							AE3015598	scaffold282
AE3009482	Lfab_tig00002549	scaffold100							AE3015600	scaffold282
AE3009482	Lfab_tig00002549	scaffold100							AE3019403	scaffold2827
AE3009482	Lfab_tig00002549	scaffold100							AE3019443	scaffold2837
AE3009482	Lfab_tig00002549	scaffold100							AE3016277	scaffold285
AE3009482	Lfab_tig00002549	scaffold100							AE3016280	scaffold285
AE3009482	Lfab_tig00002549	scaffold100							AE3016287	scaffold285
AE3009482	Lfab_tig00002549	scaffold100							AE3014441	scaffold286
AE3009482	Lfab_tig00002549	scaffold100							AE3014448	scaffold287
AE3009482	Lfab_tig00002549	scaffold100							AE3014451	scaffold287
AE3009482	Lfab_tig00002549	scaffold100							AE3014457	scaffold287
AE3009483	Lfab_tig00002549	scaffold100							AE3015287	scaffold288
AE3009484	Lfab_tig00002549	scaffold100							AE3015291	scaffold288
AE3009485	Lfab_tig00002549	scaffold100							AE3015293	scaffold288
AE3009487	Lfab_tig00002549	scaffold100							AE3015294	scaffold288
AE3009489	Lfab_tig00002549	scaffold100							AE3015297	scaffold288
AE3009490	Lfab_tig00002549	scaffold100							AE3015298	scaffold288
AE3009491	Lfab_tig00002549	scaffold100							AE3015299	scaffold288
AE3009492	Lfab_tig00002549	scaffold100							AE3019821	scaffold2881
AE3009493	Lfab_tig00000406	scaffold100							AE3019630	scaffold2893
AE3009493	Lfab_tig00000406	scaffold100							AE3003213	scaffold29
AE3009493	Lfab_tig00000406	scaffold100							AE3003234	scaffold29
AE3009493	Lfab_tig00000406	scaffold100							AE3003236	scaffold29
AE3009493	Lfab_tig00000406	scaffold100							AE3003237	scaffold29
AE3009493	Lfab_tig00000406	scaffold100							AE3003244	scaffold29
AE3009496	Lfab_tig00000406	scaffold100							AE3003264	scaffold29
AE3009497	Lfab_tig00000406	scaffold100							AE3003324	scaffold29
AE3009498	Lfab_tig00000406	scaffold100							AE3003351	scaffold29
AE3009498	Lfab_tig00000406	scaffold100							AE3003388	scaffold29
AE3009499	Lfab_tig00000406	scaffold100							AE3003406	scaffold29
AE3009500	Lfab_tig00000406	scaffold100							AE3003407	scaffold29
AE3009500	Lfab_tig00000406	scaffold100							AE3003413	scaffold29
AE3009500	Lfab_tig00000406	scaffold100							AE3015683	scaffold290
AE3009500	Lfab_tig00000406	scaffold100							AE3015688	scaffold290
AE3009500	Lfab_tig00000406	scaffold100							AE3015692	scaffold290
AE3009501	Lfab_tig00000406	scaffold100							AE3016725	scaffold291
AE3009501	Lfab_tig00000406	scaffold100							AE3016727	scaffold291
AE3009502	Lfab_tig00000406	scaffold100							AE3015284	scaffold292
AE3009503	Lfab_tig00000406	scaffold100							AE3015189	scaffold293
AE3018408	Lfab_tig00002245	scaffold1000							AE3015190	scaffold293
AE3018789	Lfab_tig00002155	scaffold1001							AE3015194	scaffold293
AE3018791	Lfab_tig00001872	scaffold1001							AE3015195	scaffold293
AE3017895	Lfab_tig00002469	scaffold1002							AE3015196	scaffold293
AE3017896	Lfab_tig00002469	scaffold1002							AE3015197	scaffold293
AE3018559	Lfab_tig00001161	scaffold1004							AE3015061	scaffold295
AE3018560	Lfab_tig00000179	scaffold1004							AE3015062	scaffold295
AE3019232	Lfab_tig00001857	scaffold1005							AE3015078	scaffold295
AE3019800	Lfab_tig00001702	scaffold1006							AE3019062	scaffold2953
AE3018409	Lfab_tig00000131	scaffold1007							AE3016121	scaffold296
AE3018410	Lfab_tig00000091	scaffold1007							AE3016124	scaffold296
AE3018411	Lfab_tig00000641	scaffold1007							AE3016608	scaffold298
AE3018684	Lfab_tig00001467	scaffold1008							AE3016610	scaffold298
AE3009674	Lfab_tig00000882	scaffold101							AE3016615	scaffold298
AE3009675	Lfab_tig00000882	scaffold101							AE3020113	scaffold2998
AE3009676	Lfab_tig00000882	scaffold101							AE3001445	scaffold3
AE3009677	Lfab_tig00000882	scaffold101							AE3001446	scaffold3
AE3009677	Lfab_tig00000882	scaffold101							AE3001448	scaffold3
AE3009678	Lfab_tig00002019	scaffold101							AE3001470	scaffold3
AE3009679	Lfab_tig00000652	scaffold101							AE3001484	scaffold3
AE3009680	Lfab_tig00000882	scaffold101							AE3001490	scaffold3
AE3009681	Lfab_tig00000882	scaffold101							AE3001541	scaffold3
AE3009681	Lfab_tig00000882	scaffold101							AE3001585	scaffold3
AE3009681	Lfab_tig00000882	scaffold101							AE3001586	scaffold3
AE3009681	Lfab_tig00000882	scaffold101							AE3001625	scaffold3
AE3009681	Lfab_tig00000882	scaffold101							AE3001640	scaffold3
AE3009681	Lfab_tig00000882	scaffold101							AE3001644	scaffold3
AE3009681	Lfab_tig00000882	scaffold101							AE3001676	scaffold3
AE3009681	Lfab_tig00000882	scaffold101							AE3001677	scaffold3
AE3009682	Lfab_tig00000882	scaffold101							AE3001722	scaffold3
AE3009683	Lfab_tig00000882	scaffold101							AE3001724	scaffold3
AE3009684	Lfab_tig00000882	scaffold101							AE3001726	scaffold3
AE3009684	Lfab_tig00000882	scaffold101							AE3001738	scaffold3
AE3009684	Lfab_tig00000882	scaffold101							AE3001744	scaffold3
AE3009684	Lfab_tig00000882	scaffold101							AE3001746	scaffold3
AE3009684	Lfab_tig00000882	scaffold101							AE3001746	scaffold3
AE3009684	Lfab_tig00000882	scaffold101							AE3006750	scaffold30
AE3009684	Lfab_tig00000882	scaffold101							AE3006751	scaffold30
AE3009684	Lfab_tig00000882	scaffold101							AE3006770	scaffold30
AE3009684	Lfab_tig00000882	scaffold101							AE3006780	scaffold30
AE3009684	Lfab_tig00000882	scaffold101							AE3006781	scaffold30
AE3009684	Lfab_tig00000882	scaffold101							AE3006819	scaffold30
AE3009685	Lfab_tig00000882	scaffold101							AE3006825	scaffold30
AE3009686	Lfab_tig00000882	scaffold101							AE3006838	scaffold30
AE3009687	Lfab_tig00000882	scaffold101							AE3015486	scaffold300
AE3009688	Lfab_tig00000882	scaffold101							AE3014487	scaffold301
AE3009689	Lfab_tig00000882	scaffold101							AE3014489	scaffold301
AE3009689	Lfab_tig00000882	scaffold101							AE3014490	scaffold301
AE3009689	Lfab_tig00000882	scaffold101							AE3014492	scaffold301
AE3009689	Lfab_tig00000882	scaffold101							AE3014497	scaffold301
AE3009690	Lfab_tig00001876	scaffold101							AE3014498	scaffold301
AE3009691	Lfab_tig00000882	scaffold101							AE3014500	scaffold301
AE3009692	Lfab_tig00000882	scaffold101							AE3014505	scaffold301
AE3009692	Lfab_tig00000882	scaffold101							AE3014506	scaffold301
AE3009692	Lfab_tig00000882	scaffold101							AE3014507	scaffold301
AE3009692	Lfab_tig00000882	scaffold101							AE3019341	scaffold3021
AE3009692	Lfab_tig00000882	scaffold101							AE3019342	scaffold3021
AE3009693	Lfab_tig00000910	scaffold101							AE3015146	scaffold305
AE3009695	Lfab_tig00000882	scaffold101							AE3015150	scaffold305
AE3009696	Lfab_tig00002024	scaffold101							AE3015151	scaffold305
AE3009696	Lfab_tig00002024	scaffold101							AE3018464	scaffold3059
AE3009698	Lfab_tig00000910	scaffold101							AE3016703	scaffold306
AE3009698	Lfab_tig00000910	scaffold101							AE3016704	scaffold306
AE3009698	Lfab_tig00000910	scaffold101							AE3016706	scaffold306
AE3009699	Lfab_tig00000910	scaffold101							AE3016707	scaffold306
AE3009700	Lfab_tig00000910	scaffold101							AE3016708	scaffold306
AE3009700	Lfab_tig00000910	scaffold101							AE3016216	scaffold307
AE3009700	Lfab_tig00000910	scaffold101							AE3016317	scaffold308
AE3009701	Lfab_tig00000882	scaffold101							AE3016319	scaffold308
AE3009702	Lfab_tig00000882	scaffold101							AE3016320	scaffold308
AE3009703	Lfab_tig00001579	scaffold101							AE3016643	scaffold309
AE3009704	Lfab_tig00001579	scaffold101							AE3016644	scaffold309
AE3009705	Lfab_tig00001579	scaffold101							AE3006647	scaffold31
AE3009707	Lfab_tig00001579	scaffold101							AE3006681	scaffold31
AE3009707	Lfab_tig00001579	scaffold101							AE3006720	scaffold31
AE3009708	Lfab_tig00001579	scaffold101							AE3006727	scaffold31
AE3009708	Lfab_tig00001579	scaffold101							AE3014895	scaffold310
AE3009708	Lfab_tig00001579	scaffold101							AE3014899	scaffold310
AE3009708	Lfab_tig00001579	scaffold101							AE3014905	scaffold310
AE3009708	Lfab_tig00001579	scaffold101							AE3015222	scaffold311
AE3009708	Lfab_tig00001579	scaffold101							AE3015225	scaffold311
AE3009708	Lfab_tig00001579	scaffold101							AE3015236	scaffold311
AE3009708	Lfab_tig00001579	scaffold101							AE3016148	scaffold312
AE3009709	Lfab_tig00001579	scaffold101							AE3016153	scaffold312
AE3009709	Lfab_tig00001579	scaffold101							AE3019297	scaffold3129
AE3009709	Lfab_tig00001579	scaffold101							AE3015420	scaffold313
AE3009710	Lfab_tig00001484	scaffold101							AE3015423	scaffold313
AE3009711	Lfab_tig00001484	scaffold101							AE3015428	scaffold313
AE3009712	Lfab_tig00001484	scaffold101							AE3014703	scaffold314
AE3009713	Lfab_tig00001484	scaffold101							AE3014708	scaffold314
AE3009714	Lfab_tig00001484	scaffold101							AE3014709	scaffold314
AE3009715	Lfab_tig00001484	scaffold101							AE3014710	scaffold314
AE3009715	Lfab_tig00001484	scaffold101							AE3014712	scaffold314
AE3009717	Lfab_tig00000758	scaffold101							AE3014714	scaffold314
AE3009720	Lfab_tig00000803	scaffold101							AE3016420	scaffold315
AE3009721	Lfab_tig00000758	scaffold101							AE3016422	scaffold315
AE3009722	Lfab_tig00000803	scaffold101							AE3016423	scaffold315
AE3009723	Lfab_tig00000758	scaffold101							AE3016426	scaffold315
AE3009724	Lfab_tig00000758	scaffold101							AE3019458	scaffold3158
AE3009725	Lfab_tig00000758	scaffold101							AE3016963	scaffold316
AE3009726	Lfab_tig00000758	scaffold101							AE3016967	scaffold316
AE3009726	Lfab_tig00000758	scaffold101							AE3014583	scaffold317
AE3009726	Lfab_tig00000758	scaffold101							AE3019308	scaffold3175
AE3009727	Lfab_tig00000758	scaffold101							AE3016253	scaffold318
AE3009728	Lfab_tig00000758	scaffold101							AE3014132	scaffold319
AE3009729	Lfab_tig00000758	scaffold101							AE3019845	scaffold3199
AE3009730	Lfab_tig00000758	scaffold101							AE3009110	scaffold32
AE3009730	Lfab_tig00000758	scaffold101							AE3009145	scaffold32
AE3009730	Lfab_tig00000758	scaffold101							AE3009160	scaffold32
AE3009731	Lfab_tig00000175	scaffold101							AE3016992	scaffold320
AE3017696	Lfab_tig00001526	scaffold1011							AE3016994	scaffold320
AE3017697	Lfab_tig00002196	scaffold1011							AE3015872	scaffold321
AE3017698	Lfab_tig00002532	scaffold1011							AE3015875	scaffold321
AE3017699	Lfab_tig00000910	scaffold1011							AE3015876	scaffold321
AE3017700	Lfab_tig00000910	scaffold1011							AE3015877	scaffold321
AE3018171	Lfab_tig00001538	scaffold1013							AE3019891	scaffold3215
AE3018171	Lfab_tig00001538	scaffold1013							AE3014616	scaffold322
AE3018171	Lfab_tig00001538	scaffold1013							AE3014616	scaffold322
AE3018171	Lfab_tig00001538	scaffold1013							AE3014622	scaffold322
AE3018171	Lfab_tig00001538	scaffold1013							AE3014625	scaffold322
AE3018171	Lfab_tig00001538	scaffold1013							AE3014625	scaffold322
AE3018171	Lfab_tig00001538	scaffold1013							AE3014626	scaffold322
AE3019625	Lfab_tig00002717	scaffold1015							AE3014627	scaffold322
AE3020010	Lfab_tig00001538	scaffold1017							AE3016741	scaffold323
AE3018493	Lfab_tig00001201	scaffold1018							AE3013925	scaffold324
AE3018045	Lfab_tig00002211	scaffold1019							AE3014061	scaffold325
AE3018046	Lfab_tig00002211	scaffold1019							AE3017628	scaffold328
AE3010345	Lfab_tig00000423	scaffold102							AE3017633	scaffold328
AE3010346	Lfab_tig00000423	scaffold102							AE3019388	scaffold3292
AE3010346	Lfab_tig00000423	scaffold102							AE3005509	scaffold33
AE3010347	Lfab_tig00000188	scaffold102							AE3005510	scaffold33
AE3010347	Lfab_tig00000188	scaffold102							AE3005512	scaffold33
AE3010347	Lfab_tig00000188	scaffold102							AE3005525	scaffold33
AE3010347	Lfab_tig00000188	scaffold102							AE3005539	scaffold33
AE3010348	Lfab_tig00000655	scaffold102							AE3005559	scaffold33
AE3010348	Lfab_tig00000655	scaffold102							AE3005560	scaffold33
AE3010349	Lfab_tig00000188	scaffold102							AE3005561	scaffold33
AE3010349	Lfab_tig00000188	scaffold102							AE3005567	scaffold33
AE3010349	Lfab_tig00000188	scaffold102							AE3005594	scaffold33
AE3010350	Lfab_tig00001158	scaffold102							AE3005594	scaffold33
AE3010351	Lfab_tig00000188	scaffold102							AE3005595	scaffold33
AE3010351	Lfab_tig00000188	scaffold102							AE3005599	scaffold33
AE3010352	Lfab_tig00000188	scaffold102							AE3015566	scaffold330
AE3010353	Lfab_tig00000188	scaffold102							AE3015568	scaffold330
AE3010354	Lfab_tig00000188	scaffold102							AE3015575	scaffold330
AE3010355	Lfab_tig00000188	scaffold102							AE3015577	scaffold330
AE3010356	Lfab_tig00000188	scaffold102							AE3015578	scaffold330
AE3010357	Lfab_tig00000188	scaffold102							AE3015579	scaffold330
AE3010359	Lfab_tig00002450	scaffold102							AE3015580	scaffold330
AE3010360	Lfab_tig00002096	scaffold102							AE3019510	scaffold3309
AE3010361	Lfab_tig00000002	scaffold102							AE3015531	scaffold331
AE3010362	Lfab_tig00000002	scaffold102							AE3015533	scaffold331
AE3010362	Lfab_tig00000002	scaffold102							AE3015538	scaffold331
AE3010363	Lfab_tig00000002	scaffold102							AE3015366	scaffold332
AE3010365	Lfab_tig00000002	scaffold102							AE3019917	scaffold3326
AE3010365	Lfab_tig00000002	scaffold102							AE3019208	scaffold3328
AE3010366	Lfab_tig00000002	scaffold102							AE3016267	scaffold333
AE3010366	Lfab_tig00000002	scaffold102							AE3016268	scaffold333
AE3010366	Lfab_tig00000002	scaffold102							AE3016272	scaffold333
AE3010366	Lfab_tig00000002	scaffold102							AE3016273	scaffold333
AE3010367	Lfab_tig00000002	scaffold102							AE3020065	scaffold3330
AE3010368	Lfab_tig00000002	scaffold102							AE3019331	scaffold3341
AE3010369	Lfab_tig00000002	scaffold102							AE3015922	scaffold336
AE3010369	Lfab_tig00000002	scaffold102							AE3015928	scaffold336
AE3010369	Lfab_tig00000002	scaffold102							AE3015311	scaffold337
AE3010369	Lfab_tig00000002	scaffold102							AE3015312	scaffold337
AE3010370	Lfab_tig00000002	scaffold102							AE3015316	scaffold337
AE3010371	Lfab_tig00001884	scaffold102							AE3015318	scaffold337
AE3010372	Lfab_tig00001479	scaffold102							AE3015319	scaffold337
AE3010373	Lfab_tig00000037	scaffold102							AE3015320	scaffold337
AE3010373	Lfab_tig00000037	scaffold102							AE3015321	scaffold337
AE3010373	Lfab_tig00000037	scaffold102							AE3015325	scaffold337
AE3010373	Lfab_tig00000037	scaffold102							AE3019102	scaffold3384
AE3010373	Lfab_tig00000037	scaffold102							AE3007167	scaffold34
AE3010373	Lfab_tig00000037	scaffold102							AE3014882	scaffold340
AE3010373	Lfab_tig00000037	scaffold102							AE3014882	scaffold340
AE3010373	Lfab_tig00000037	scaffold102							AE3014884	scaffold340
AE3010373	Lfab_tig00000037	scaffold102							AE3014889	scaffold340
AE3010373	Lfab_tig00000037	scaffold102							AE3014890	scaffold340
AE3010374	Lfab_tig00001464	scaffold102							AE3014891	scaffold340
AE3010375	Lfab_tig00002368	scaffold102							AE3017179	scaffold343
AE3010376	Lfab_tig00000859	scaffold102							AE3017180	scaffold343
AE3010377	Lfab_tig00000859	scaffold102							AE3020094	scaffold3435
AE3010378	Lfab_tig00000859	scaffold102							AE3016168	scaffold344
AE3010379	Lfab_tig00001514	scaffold102							AE3016170	scaffold344
AE3010379	Lfab_tig00001514	scaffold102							AE3018779	scaffold3446
AE3010379	Lfab_tig00001514	scaffold102							AE3016446	scaffold345
AE3010381	Lfab_tig00000859	scaffold102							AE3016447	scaffold345
AE3010381	Lfab_tig00000859	scaffold102							AE3016452	scaffold345
AE3010382	Lfab_tig00000859	scaffold102							AE3016453	scaffold345
AE3010383	Lfab_tig00000859	scaffold102							AE3016454	scaffold345
AE3010383	Lfab_tig00000859	scaffold102							AE3016455	scaffold345
AE3010384	Lfab_tig00000859	scaffold102							AE3018614	scaffold3454
AE3010385	Lfab_tig00000859	scaffold102							AE3018614	scaffold3454
AE3010386	Lfab_tig00000859	scaffold102							AE3019259	scaffold3467
AE3010387	Lfab_tig00000859	scaffold102							AE3019609	scaffold3468
AE3010388	Lfab_tig00000859	scaffold102							AE3017021	scaffold348
AE3010389	Lfab_tig00000859	scaffold102							AE3017023	scaffold348
AE3010390	Lfab_tig00000423	scaffold102							AE3017025	scaffold348
AE3010390	Lfab_tig00000423	scaffold102							AE3015856	scaffold349
AE3019004	Lfab_tig00002277	scaffold1020							AE3015857	scaffold349
AE3019005	Lfab_tig00001158	scaffold1020							AE3006395	scaffold35
AE3018191	Lfab_tig00000859	scaffold1025							AE3006401	scaffold35
AE3018191	Lfab_tig00000859	scaffold1025							AE3006408	scaffold35
AE3018191	Lfab_tig00000859	scaffold1025							AE3006415	scaffold35
AE3018191	Lfab_tig00000859	scaffold1025							AE3006459	scaffold35
AE3018191	Lfab_tig00000859	scaffold1025							AE3006470	scaffold35
AE3018191	Lfab_tig00000859	scaffold1025							AE3006481	scaffold35
AE3018191	Lfab_tig00000859	scaffold1025							AE3006492	scaffold35
AE3018191	Lfab_tig00000859	scaffold1025							AE3006493	scaffold35
AE3018191	Lfab_tig00000859	scaffold1025							AE3006516	scaffold35
AE3018192	Lfab_tig00000859	scaffold1025							AE3015941	scaffold350
AE3018193	Lfab_tig00000859	scaffold1025							AE3016958	scaffold351
AE3018725	Lfab_tig00000335	scaffold1027							AE3016959	scaffold351
AE3018725	Lfab_tig00000335	scaffold1027							AE3015624	scaffold352
AE3018725	Lfab_tig00000335	scaffold1027							AE3019440	scaffold3522
AE3010780	Lfab_tig00001871	scaffold103							AE3018534	scaffold3538
AE3010781	Lfab_tig00001871	scaffold103							AE3013953	scaffold355
AE3010782	Lfab_tig00000388	scaffold103							AE3019547	scaffold3554
AE3010783	Lfab_tig00001871	scaffold103							AE3014777	scaffold356
AE3010784	Lfab_tig00001871	scaffold103							AE3014778	scaffold356
AE3010784	Lfab_tig00001871	scaffold103							AE3014779	scaffold356
AE3010784	Lfab_tig00001871	scaffold103							AE3014783	scaffold356
AE3010784	Lfab_tig00001871	scaffold103							AE3014786	scaffold356
AE3010784	Lfab_tig00001871	scaffold103							AE3014792	scaffold356
AE3010784	Lfab_tig00001871	scaffold103							AE3018380	scaffold3565
AE3010784	Lfab_tig00001871	scaffold103							AE3018381	scaffold3565
AE3010784	Lfab_tig00001871	scaffold103							AE3017336	scaffold357
AE3010784	Lfab_tig00001871	scaffold103							AE3017338	scaffold357
AE3010784	Lfab_tig00001871	scaffold103							AE3018862	scaffold3573
AE3010784	Lfab_tig00001871	scaffold103							AE3015037	scaffold358
AE3010784	Lfab_tig00001871	scaffold103							AE3015038	scaffold358
AE3010784	Lfab_tig00001871	scaffold103							AE3015042	scaffold358
AE3010784	Lfab_tig00001871	scaffold103							AE3019469	scaffold3580
AE3010784	Lfab_tig00001871	scaffold103							AE3017672	scaffold359
AE3010785	Lfab_tig00001871	scaffold103							AE3019574	scaffold3597
AE3010785	Lfab_tig00001871	scaffold103							AE3006899	scaffold36
AE3010785	Lfab_tig00001871	scaffold103							AE3006923	scaffold36
AE3010785	Lfab_tig00001871	scaffold103							AE3006954	scaffold36
AE3010785	Lfab_tig00001871	scaffold103							AE3006981	scaffold36
AE3010785	Lfab_tig00001871	scaffold103							AE3014662	scaffold363
AE3010785	Lfab_tig00001871	scaffold103							AE3014663	scaffold363
AE3010785	Lfab_tig00001871	scaffold103							AE3014675	scaffold363
AE3010785	Lfab_tig00001871	scaffold103							AE3014676	scaffold363
AE3010786	Lfab_tig00001871	scaffold103							AE3016851	scaffold364
AE3010787	Lfab_tig00001871	scaffold103							AE3019226	scaffold3641
AE3010787	Lfab_tig00001871	scaffold103							AE3016029	scaffold365
AE3010787	Lfab_tig00001871	scaffold103							AE3016032	scaffold365
AE3010787	Lfab_tig00001871	scaffold103							AE3016033	scaffold365
AE3010787	Lfab_tig00001871	scaffold103							AE3016037	scaffold365
AE3010787	Lfab_tig00001871	scaffold103							AE3020091	scaffold3654
AE3010787	Lfab_tig00001871	scaffold103							AE3016044	scaffold366
AE3010787	Lfab_tig00001871	scaffold103							AE3015641	scaffold367
AE3010788	Lfab_tig00001871	scaffold103							AE3015645	scaffold367
AE3010789	Lfab_tig00001871	scaffold103							AE3015648	scaffold367
AE3010789	Lfab_tig00001871	scaffold103							AE3017059	scaffold368
AE3010790	Lfab_tig00001871	scaffold103							AE3008192	scaffold37
AE3010790	Lfab_tig00001871	scaffold103							AE3008193	scaffold37
AE3010791	Lfab_tig00001871	scaffold103							AE3008194	scaffold37
AE3010791	Lfab_tig00001871	scaffold103							AE3008195	scaffold37
AE3010792	Lfab_tig00001871	scaffold103							AE3008215	scaffold37
AE3010793	Lfab_tig00001871	scaffold103							AE3008227	scaffold37
AE3010794	Lfab_tig00001932	scaffold103							AE3008229	scaffold37
AE3010795	Lfab_tig00001871	scaffold103							AE3008230	scaffold37
AE3010796	Lfab_tig00002361	scaffold103							AE3016908	scaffold370
AE3010797	Lfab_tig00001871	scaffold103							AE3016912	scaffold370
AE3010798	Lfab_tig00001871	scaffold103							AE3019670	scaffold3708
AE3010799	Lfab_tig00001871	scaffold103							AE3015237	scaffold371
AE3010800	Lfab_tig00001871	scaffold103							AE3015246	scaffold371
AE3010801	Lfab_tig00001871	scaffold103							AE3015249	scaffold371
AE3010802	Lfab_tig00001932	scaffold103							AE3015250	scaffold371
AE3010803	Lfab_tig00001871	scaffold103							AE3015251	scaffold371
AE3010804	Lfab_tig00001871	scaffold103							AE3015252	scaffold371
AE3010805	Lfab_tig00001871	scaffold103							AE3015253	scaffold371
AE3010806	Lfab_tig00001871	scaffold103							AE3015752	scaffold372
AE3010807	Lfab_tig00001871	scaffold103							AE3015759	scaffold372
AE3010808	Lfab_tig00001871	scaffold103							AE3020036	scaffold3725
AE3010809	Lfab_tig00001871	scaffold103							AE3016596	scaffold373
AE3010809	Lfab_tig00001871	scaffold103							AE3016898	scaffold374
AE3010809	Lfab_tig00001871	scaffold103							AE3016899	scaffold374
AE3010810	Lfab_tig00001871	scaffold103							AE3016900	scaffold374
AE3010811	Lfab_tig00001871	scaffold103							AE3016906	scaffold374
AE3010812	Lfab_tig00001871	scaffold103							AE3015931	scaffold375
AE3019296	Lfab_tig00000179	scaffold1031							AE3015935	scaffold375
AE3019803	Lfab_tig00002159	scaffold1032							AE3020022	scaffold3787
AE3017729	Lfab_tig00002278	scaffold1034							AE3017043	scaffold379
AE3017730	Lfab_tig00000932	scaffold1034							AE3017044	scaffold379
AE3017731	Lfab_tig00002245	scaffold1034							AE3007473	scaffold38
AE3017732	Lfab_tig00002008	scaffold1034							AE3007481	scaffold38
AE3018579	Lfab_tig00001849	scaffold1035							AE3007495	scaffold38
AE3018580	Lfab_tig00002019	scaffold1035							AE3007503	scaffold38
AE3018636	Lfab_tig00001451	scaffold1036							AE3007504	scaffold38
AE3015785	Lfab_tig00001456	scaffold1038							AE3017814	scaffold380
AE3015786	Lfab_tig00000641	scaffold1038							AE3020084	scaffold3801
AE3015787	Lfab_tig00001979	scaffold1038							AE3014682	scaffold381
AE3015788	Lfab_tig00001985	scaffold1038							AE3014690	scaffold381
AE3015789	Lfab_tig00001985	scaffold1038							AE3019693	scaffold3812
AE3015791	Lfab_tig00002152	scaffold1038							AE3019832	scaffold3838
AE3015791	Lfab_tig00002152	scaffold1038							AE3016351	scaffold384
AE3015792	Lfab_tig00002474	scaffold1038							AE3016355	scaffold384
AE3015793	Lfab_tig00000131	scaffold1038							AE3019858	scaffold3842
AE3015793	Lfab_tig00000131	scaffold1038							AE3019986	scaffold3851
AE3015793	Lfab_tig00000131	scaffold1038							AE3016891	scaffold386
AE3015793	Lfab_tig00000131	scaffold1038							AE3016520	scaffold387
AE3018889	Lfab_tig00001972	scaffold1039							AE3016521	scaffold387
AE3012942	Lfab_tig00002806	scaffold104							AE3016524	scaffold387
AE3012943	Lfab_tig00002209	scaffold104							AE3016525	scaffold387
AE3012944	Lfab_tig00002651	scaffold104							AE3018203	scaffold388
AE3012945	Lfab_tig00000325	scaffold104							AE3007599	scaffold39
AE3012946	Lfab_tig00000957	scaffold104							AE3007603	scaffold39
AE3012948	Lfab_tig00001009	scaffold104							AE3007604	scaffold39
AE3012949	Lfab_tig00001049	scaffold104							AE3007605	scaffold39
AE3012950	Lfab_tig00002443	scaffold104							AE3007606	scaffold39
AE3012951	Lfab_tig00001638	scaffold104							AE3007607	scaffold39
AE3012955	Lfab_tig00002434	scaffold104							AE3016436	scaffold394
AE3012956	Lfab_tig00000283	scaffold104							AE3016437	scaffold394
AE3012957	Lfab_tig00001290	scaffold104							AE3016440	scaffold394
AE3012958	Lfab_tig00002301	scaffold104							AE3016443	scaffold394
AE3012961	Lfab_tig00002776	scaffold104							AE3016078	scaffold396
AE3012962	Lfab_tig00000544	scaffold104							AE3016085	scaffold396
AE3012963	Lfab_tig00002111	scaffold104							AE3017222	scaffold397
AE3012964	Lfab_tig00000690	scaffold104							AE3018167	scaffold398
AE3012965	Lfab_tig00001892	scaffold104							AE3016648	scaffold399
AE3012965	Lfab_tig00001892	scaffold104							AE3016652	scaffold399
AE3012965	Lfab_tig00001892	scaffold104							AE3002303	scaffold4
AE3012966	Lfab_tig00000388	scaffold104							AE3002317	scaffold4
AE3012967	Lfab_tig00000388	scaffold104							AE3002318	scaffold4
AE3012969	APHID_NC.042495.1	scaffold104							AE3002330	scaffold4
AE3012971	Lfab_tig00000750	scaffold104							AE3002343	scaffold4
AE3012972	Lfab_tig00000283	scaffold104							AE3002399	scaffold4
AE3012973	Lfab_tig00000769	scaffold104							AE3002412	scaffold4
AE3012974	Lfab_tig00000708	scaffold104							AE3002432	scaffold4
AE3012975	Lfab_tig00002155	scaffold104							AE3002487	scaffold4
AE3012976	Lfab_tig00001977	scaffold104							AE3002494	scaffold4
AE3012977	Lfab_tig00002005	scaffold104							AE3002530	scaffold4
AE3018401	Lfab_tig00002277	scaffold1040							AE3007746	scaffold40
AE3018402	Lfab_tig00002277	scaffold1040							AE3007796	scaffold40
AE3019250	Lfab_tig00002107	scaffold1041							AE3007800	scaffold40
AE3018753	Lfab_tig00002155	scaffold1042							AE3007804	scaffold40
AE3018754	Lfab_tig00002304	scaffold1042							AE3007812	scaffold40
AE3020098	Lfab_tig00002250	scaffold1045							AE3007813	scaffold40
AE3018773	Lfab_tig00002196	scaffold1047							AE3016945	scaffold400
AE3018774	APHID_SBAphidCtg1054	scaffold1047							AE3017266	scaffold401
AE3018914	Lfab_tig00000020	scaffold1048							AE3017270	scaffold401
AE3018915	Lfab_tig00000042	scaffold1048							AE3018200	scaffold402
AE3018915	Lfab_tig00000042	scaffold1048							AE3019999	scaffold4025
AE3011645	Lfab_tig00002117	scaffold105							AE3016015	scaffold403
AE3011646	Lfab_tig00001190	scaffold105							AE3016016	scaffold403
AE3011646	Lfab_tig00001190	scaffold105							AE3016017	scaffold403
AE3011647	Lfab_tig00001223	scaffold105							AE3016024	scaffold403
AE3011648	Lfab_tig00001190	scaffold105							AE3017787	scaffold404
AE3011649	Lfab_tig00001190	scaffold105							AE3020164	scaffold4047
AE3011650	Lfab_tig00001190	scaffold105							AE3016473	scaffold405
AE3011651	Lfab_tig00001190	scaffold105							AE3020191	scaffold4051
AE3011652	Lfab_tig00001190	scaffold105							AE3016511	scaffold406
AE3011653	Lfab_tig00001190	scaffold105							AE3016517	scaffold406
AE3011654	Lfab_tig00001190	scaffold105							AE3016519	scaffold406
AE3011656	Lfab_tig00000756	scaffold105							AE3017282	scaffold409
AE3011657	Lfab_tig00000756	scaffold105							AE3017283	scaffold409
AE3011658	Lfab_tig00001190	scaffold105							AE3017287	scaffold409
AE3011658	Lfab_tig00001190	scaffold105							AE3008797	scaffold41
AE3011659	Lfab_tig00001190	scaffold105							AE3008799	scaffold41
AE3011659	Lfab_tig00001190	scaffold105							AE3008815	scaffold41
AE3011660	Lfab_tig00001456	scaffold105							AE3008816	scaffold41
AE3011660	Lfab_tig00001456	scaffold105							AE3008820	scaffold41
AE3011660	Lfab_tig00001456	scaffold105							AE3008820	scaffold41
AE3011660	Lfab_tig00001456	scaffold105							AE3017006	scaffold410
AE3011660	Lfab_tig00001456	scaffold105							AE3017013	scaffold410
AE3011660	Lfab_tig00001456	scaffold105							AE3020046	scaffold4106
AE3011660	Lfab_tig00001456	scaffold105							AE3017738	scaffold411
AE3011660	Lfab_tig00001456	scaffold105							AE3017740	scaffold411
AE3011660	Lfab_tig00001456	scaffold105							AE3019436	scaffold4111
AE3011660	Lfab_tig00001456	scaffold105							AE3019680	scaffold4112
AE3011660	Lfab_tig00001456	scaffold105							AE3016334	scaffold413
AE3011661	Lfab_tig00001456	scaffold105							AE3016339	scaffold413
AE3011662	Lfab_tig00001529	scaffold105							AE3016340	scaffold413
AE3011662	Lfab_tig00001529	scaffold105							AE3020083	scaffold4130
AE3011662	Lfab_tig00001529	scaffold105							AE3017673	scaffold414
AE3011662	Lfab_tig00001529	scaffold105							AE3015327	scaffold415
AE3011662	Lfab_tig00001529	scaffold105							AE3016717	scaffold416
AE3011663	Lfab_tig00001456	scaffold105							AE3019758	scaffold4166
AE3011664	Lfab_tig00001529	scaffold105							AE3016478	scaffold417
AE3011665	Lfab_tig00002437	scaffold105							AE3016482	scaffold417
AE3011666	Lfab_tig00002209	scaffold105							AE3019701	scaffold4172
AE3011667	Lfab_tig00002005	scaffold105							AE3019984	scaffold4181
AE3011668	Lfab_tig00002005	scaffold105							AE3019621	scaffold4186
AE3011669	Lfab_tig00002219	scaffold105							AE3016390	scaffold419
AE3011670	Lfab_tig00002209	scaffold105							AE3008847	scaffold42
AE3011671	Lfab_tig00002437	scaffold105							AE3008867	scaffold42
AE3011672	Lfab_tig00002437	scaffold105							AE3008868	scaffold42
AE3011673	Lfab_tig00002353	scaffold105							AE3008869	scaffold42
AE3011673	Lfab_tig00002353	scaffold105							AE3008872	scaffold42
AE3011673	Lfab_tig00002353	scaffold105							AE3008876	scaffold42
AE3011674	Lfab_tig00001250	scaffold105							AE3016295	scaffold420
AE3011676	Lfab_tig00001245	scaffold105							AE3015777	scaffold421
AE3011676	Lfab_tig00001245	scaffold105							AE3017370	scaffold422
AE3011678	Lfab_tig00001245	scaffold105							AE3017371	scaffold422
AE3011678	Lfab_tig00001245	scaffold105							AE3019092	scaffold4229
AE3011678	Lfab_tig00001245	scaffold105							AE3016538	scaffold423
AE3011678	Lfab_tig00001245	scaffold105							AE3016539	scaffold423
AE3011678	Lfab_tig00001245	scaffold105							AE3016541	scaffold423
AE3011678	Lfab_tig00001245	scaffold105							AE3016542	scaffold423
AE3011678	Lfab_tig00001245	scaffold105							AE3019445	scaffold4244
AE3011678	Lfab_tig00001245	scaffold105							AE3019629	scaffold4245
AE3011678	Lfab_tig00001245	scaffold105							AE3017897	scaffold425
AE3011678	Lfab_tig00001245	scaffold105							AE3017898	scaffold425
AE3011678	Lfab_tig00001245	scaffold105							AE3017652	scaffold426
AE3011678	Lfab_tig00001245	scaffold105							AE3017654	scaffold426
AE3011678	Lfab_tig00001245	scaffold105							AE3016218	scaffold427
AE3011678	Lfab_tig00001245	scaffold105							AE3016219	scaffold427
AE3011678	Lfab_tig00001245	scaffold105							AE3016220	scaffold427
AE3011678	Lfab_tig00001245	scaffold105							AE3016228	scaffold427
AE3011678	Lfab_tig00001245	scaffold105							AE3016229	scaffold427
AE3011678	Lfab_tig00001245	scaffold105							AE3019770	scaffold4276
AE3011678	Lfab_tig00001245	scaffold105							AE3019539	scaffold4278
AE3011678	Lfab_tig00001245	scaffold105							AE3015545	scaffold428
AE3011678	Lfab_tig00001245	scaffold105							AE3015547	scaffold428
AE3011678	Lfab_tig00001245	scaffold105							AE3015549	scaffold428
AE3011678	Lfab_tig00001245	scaffold105							AE3015553	scaffold428
AE3011678	Lfab_tig00001245	scaffold105							AE3019765	scaffold4280
AE3011678	Lfab_tig00001245	scaffold105							AE3017154	scaffold429
AE3011678	Lfab_tig00001245	scaffold105							AE3017156	scaffold429
AE3011678	Lfab_tig00001245	scaffold105							AE3017157	scaffold429
AE3011678	Lfab_tig00001245	scaffold105							AE3010395	scaffold43
AE3011678	Lfab_tig00001245	scaffold105							AE3010396	scaffold43
AE3011678	Lfab_tig00001245	scaffold105							AE3010397	scaffold43
AE3011678	Lfab_tig00001245	scaffold105							AE3010402	scaffold43
AE3011678	Lfab_tig00001245	scaffold105							AE3010413	scaffold43
AE3011678	Lfab_tig00001245	scaffold105							AE3010418	scaffold43
AE3011678	Lfab_tig00001245	scaffold105							AE3020180	scaffold4304
AE3011678	Lfab_tig00001245	scaffold105							AE3016237	scaffold431
AE3011679	Lfab_tig00001558	scaffold105							AE3016246	scaffold431
AE3011681	Lfab_tig00002279	scaffold105							AE3016247	scaffold431
AE3011682	Lfab_tig00002054	scaffold105							AE3019070	scaffold4312
AE3019960	Lfab_tig00002123	scaffold1051							AE3017309	scaffold433
AE3018880	Lfab_tig00002483	scaffold1054							AE3019493	scaffold4336
AE3018274	Lfab_tig00000347	scaffold1055							AE3014932	scaffold434
AE3018275	Lfab_tig00000347	scaffold1055							AE3020132	scaffold4357
AE3018276	Lfab_tig00002109	scaffold1055							AE3019678	scaffold4358
AE3019013	Lfab_tig00001006	scaffold1056							AE3017720	scaffold437
AE3019046	Lfab_tig00000054	scaffold1059							AE3019036	scaffold4372
AE3019046	Lfab_tig00000054	scaffold1059							AE3015838	scaffold438
AE3012494	Lfab_tig00001161	scaffold106							AE3015839	scaffold438
AE3012495	Lfab_tig00000303	scaffold106							AE3009239	scaffold44
AE3012496	Lfab_tig00002687	scaffold106							AE3009246	scaffold44
AE3012497	Lfab_tig00002301	scaffold106							AE3009260	scaffold44
AE3012498	Lfab_tig00001647	scaffold106							AE3009261	scaffold44
AE3012501	Lfab_tig00002398	scaffold106							AE3009270	scaffold44
AE3012502	Lfab_tig00000303	scaffold106							AE3009272	scaffold44
AE3012502	Lfab_tig00000303	scaffold106							AE3016172	scaffold440
AE3012502	Lfab_tig00000303	scaffold106							AE3018343	scaffold441
AE3012502	Lfab_tig00000303	scaffold106							AE3015383	scaffold442
AE3012503	Lfab_tig00002532	scaffold106							AE3015393	scaffold442
AE3012504	Lfab_tig00000544	scaffold106							AE3018652	scaffold4422
AE3012507	Lfab_tig00001041	scaffold106							AE3018654	scaffold4422
AE3012508	Lfab_tig00000037	scaffold106							AE3019371	scaffold4428
AE3012509	Lfab_tig00002209	scaffold106							AE3017101	scaffold444
AE3012510	Lfab_tig00001082	scaffold106							AE3015885	scaffold445
AE3012511	Lfab_tig00002482	scaffold106							AE3015886	scaffold445
AE3012512	Lfab_tig00002532	scaffold106							AE3015887	scaffold445
AE3012515	Lfab_tig00000419	scaffold106							AE3015889	scaffold445
AE3012516	Lfab_tig00002327	scaffold106							AE3015890	scaffold445
AE3012518	Lfab_tig00000303	scaffold106							AE3015893	scaffold445
AE3012519	Lfab_tig00002603	scaffold106							AE3019167	scaffold446
AE3012520	Lfab_tig00001145	scaffold106							AE3019326	scaffold4462
AE3012521	Lfab_tig00001145	scaffold106							AE3019327	scaffold4462
AE3012522	Lfab_tig00000461	scaffold106							AE3016938	scaffold447
AE3012523	Lfab_tig00000461	scaffold106							AE3016939	scaffold447
AE3012524	Lfab_tig00002678	scaffold106							AE3018850	scaffold448
AE3012525	Lfab_tig00001022	scaffold106							AE3018837	scaffold4486
AE3012526	Lfab_tig00002678	scaffold106							AE3006025	scaffold45
AE3012527	Lfab_tig00002678	scaffold106							AE3006034	scaffold45
AE3012528	Lfab_tig00002678	scaffold106							AE3006053	scaffold45
AE3012529	Lfab_tig00002714	scaffold106							AE3006112	scaffold45
AE3012529	Lfab_tig00002714	scaffold106							AE3006114	scaffold45
AE3012530	Lfab_tig00000325	scaffold106							AE3006120	scaffold45
AE3012532	Lfab_tig00001596	scaffold106							AE3006124	scaffold45
AE3012533	Lfab_tig00000061	scaffold106							AE3006125	scaffold45
AE3012534	Lfab_tig00001007	scaffold106							AE3006134	scaffold45
AE3012535	Lfab_tig00002505	scaffold106							AE3006143	scaffold45
AE3012536	Lfab_tig00002637	scaffold106							AE3016464	scaffold453
AE3018148	Lfab_tig00001568	scaffold1063							AE3016467	scaffold453
AE3018944	Lfab_tig00000789	scaffold1065							AE3016468	scaffold453
AE3018317	Lfab_tig00001230	scaffold1066							AE3018227	scaffold454
AE3018318	Lfab_tig00002824	scaffold1066							AE3018690	scaffold4547
AE3018319	Lfab_tig00000848	scaffold1066							AE3020141	scaffold4548
AE3018320	Lfab_tig00000961	scaffold1066							AE3017646	scaffold455
AE3019319	Lfab_tig00002071	scaffold1067							AE3017648	scaffold455
AE3019319	Lfab_tig00002071	scaffold1067							AE3017472	scaffold458
AE3019319	Lfab_tig00002071	scaffold1067							AE3017473	scaffold458
AE3019319	Lfab_tig00002071	scaffold1067							AE3020133	scaffold4582
AE3019319	Lfab_tig00002071	scaffold1067							AE3016497	scaffold459
AE3019319	Lfab_tig00002071	scaffold1067							AE3016498	scaffold459
AE3019319	Lfab_tig00002071	scaffold1067							AE3016500	scaffold459
AE3019319	Lfab_tig00002071	scaffold1067							AE3016504	scaffold459
AE3019319	Lfab_tig00002071	scaffold1067							AE3019184	scaffold4597
AE3019319	Lfab_tig00002071	scaffold1067							AE3016916	scaffold460
AE3019319	Lfab_tig00002071	scaffold1067							AE3016918	scaffold460
AE3019319	Lfab_tig00002071	scaffold1067							AE3017410	scaffold461
AE3019319	Lfab_tig00002071	scaffold1067							AE3017562	scaffold462
AE3019319	Lfab_tig00002071	scaffold1067							AE3017429	scaffold464
AE3019319	Lfab_tig00002071	scaffold1067							AE3015204	scaffold465
AE3019319	Lfab_tig00002071	scaffold1067							AE3015205	scaffold465
AE3019319	Lfab_tig00002071	scaffold1067							AE3015209	scaffold465
AE3019319	Lfab_tig00002071	scaffold1067							AE3015212	scaffold465
AE3019319	Lfab_tig00002071	scaffold1067							AE3015216	scaffold465
AE3019319	Lfab_tig00002071	scaffold1067							AE3016783	scaffold466
AE3019319	Lfab_tig00002071	scaffold1067							AE3018422	scaffold467
AE3019319	Lfab_tig00002071	scaffold1067							AE3018423	scaffold467
AE3019319	Lfab_tig00002071	scaffold1067							AE3017804	scaffold469
AE3019319	Lfab_tig00002071	scaffold1067							AE3017807	scaffold469
AE3019319	Lfab_tig00002071	scaffold1067							AE3019950	scaffold4692
AE3019319	Lfab_tig00002071	scaffold1067							AE3019114	scaffold4697
AE3019319	Lfab_tig00002071	scaffold1067							AE3007977	scaffold47
AE3019319	Lfab_tig00002071	scaffold1067							AE3007979	scaffold47
AE3019319	Lfab_tig00002071	scaffold1067							AE3018547	scaffold470
AE3019319	Lfab_tig00002071	scaffold1067							AE3017435	scaffold471
AE3019319	Lfab_tig00002071	scaffold1067							AE3017860	scaffold474
AE3019319	Lfab_tig00002071	scaffold1067							AE3017924	scaffold475
AE3019319	Lfab_tig00002071	scaffold1067							AE3019613	scaffold4750
AE3019319	Lfab_tig00002071	scaffold1067							AE3017176	scaffold476
AE3019319	Lfab_tig00002071	scaffold1067							AE3016752	scaffold477
AE3019319	Lfab_tig00002071	scaffold1067							AE3018360	scaffold478
AE3019319	Lfab_tig00002071	scaffold1067							AE3018361	scaffold478
AE3019319	Lfab_tig00002071	scaffold1067							AE3018362	scaffold478
AE3019319	Lfab_tig00002071	scaffold1067							AE3016156	scaffold479
AE3019319	Lfab_tig00002071	scaffold1067							AE3009406	scaffold48
AE3019319	Lfab_tig00002071	scaffold1067							AE3019904	scaffold4805
AE3019319	Lfab_tig00002071	scaffold1067							AE3016233	scaffold481
AE3019319	Lfab_tig00002071	scaffold1067							AE3019605	scaffold4818
AE3019611	Lfab_tig00000903	scaffold1068							AE3016411	scaffold482
AE3018762	Lfab_tig00000603	scaffold1069							AE3019962	scaffold4833
AE3011439	Lfab_tig00001552	scaffold107							AE3017107	scaffold484
AE3011441	Lfab_tig00000401	scaffold107							AE3017108	scaffold484
AE3011442	Lfab_tig00001996	scaffold107							AE3018838	scaffold4842
AE3011443	Lfab_tig00001996	scaffold107							AE3017512	scaffold486
AE3011444	Lfab_tig00000377	scaffold107							AE3016551	scaffold488
AE3011445	Lfab_tig00001851	scaffold107							AE3016555	scaffold488
AE3011446	Lfab_tig00002257	scaffold107							AE3016559	scaffold488
AE3011447	Lfab_tig00000388	scaffold107							AE3016799	scaffold489
AE3011447	Lfab_tig00000388	scaffold107							AE3019754	scaffold4890
AE3011448	Lfab_tig00000278	scaffold107							AE3019115	scaffold4892
AE3011449	Lfab_tig00000278	scaffold107							AE3006282	scaffold49
AE3011450	Lfab_tig00000401	scaffold107							AE3006304	scaffold49
AE3011451	Lfab_tig00001190	scaffold107							AE3006335	scaffold49
AE3011452	Lfab_tig00000401	scaffold107							AE3006379	scaffold49
AE3011453	Lfab_tig00000401	scaffold107							AE3017140	scaffold490
AE3011454	Lfab_tig00001170	scaffold107							AE3017142	scaffold490
AE3011455	Lfab_tig00002002	scaffold107							AE3018994	scaffold4901
AE3011456	Lfab_tig00002528	scaffold107							AE3018373	scaffold491
AE3011457	Lfab_tig00002392	scaffold107							AE3018375	scaffold491
AE3011458	Lfab_tig00001371	scaffold107							AE3017853	scaffold492
AE3011459	Lfab_tig00000018	scaffold107							AE3020175	scaffold4920
AE3011460	Lfab_tig00000401	scaffold107							AE3020179	scaffold4931
AE3011461	Lfab_tig00000401	scaffold107							AE3019914	scaffold4949
AE3011461	Lfab_tig00000401	scaffold107							AE3016769	scaffold495
AE3011461	Lfab_tig00000401	scaffold107							AE3016770	scaffold495
AE3011461	Lfab_tig00000401	scaffold107							AE3019116	scaffold4952
AE3011462	Lfab_tig00000401	scaffold107							AE3017995	scaffold496
AE3011463	Lfab_tig00000401	scaffold107							AE3020067	scaffold4960
AE3011465	Lfab_tig00001133	scaffold107							AE3018376	scaffold498
AE3011467	Lfab_tig00000401	scaffold107							AE3001099	scaffold5
AE3011468	Lfab_tig00000225	scaffold107							AE3001125	scaffold5
AE3011469	Lfab_tig00000388	scaffold107							AE3001214	scaffold5
AE3011470	Lfab_tig00000388	scaffold107							AE3001222	scaffold5
AE3011471	Lfab_tig00000388	scaffold107							AE3001225	scaffold5
AE3011471	Lfab_tig00000388	scaffold107							AE3001226	scaffold5
AE3011471	Lfab_tig00000388	scaffold107							AE3001227	scaffold5
AE3011471	Lfab_tig00000388	scaffold107							AE3001262	scaffold5
AE3011471	Lfab_tig00000388	scaffold107							AE3001280	scaffold5
AE3011472	Lfab_tig00000388	scaffold107							AE3001305	scaffold5
AE3011472	Lfab_tig00000388	scaffold107							AE3001322	scaffold5
AE3011473	Lfab_tig00000388	scaffold107							AE3001325	scaffold5
AE3011474	Lfab_tig00002134	scaffold107							AE3001334	scaffold5
AE3011475	Lfab_tig00002096	scaffold107							AE3001338	scaffold5
AE3011476	Lfab_tig00001980	scaffold107							AE3001342	scaffold5
AE3011477	Lfab_tig00002096	scaffold107							AE3001351	scaffold5
AE3018621	Lfab_tig00002211	scaffold1075							AE3001380	scaffold5
AE3018347	Lfab_tig00000158	scaffold1076							AE3001381	scaffold5
AE3012892	Lfab_tig00001491	scaffold108							AE3001393	scaffold5
AE3012893	Lfab_tig00001491	scaffold108							AE3001394	scaffold5
AE3012894	Lfab_tig00001491	scaffold108							AE3001396	scaffold5
AE3012895	Lfab_tig00001491	scaffold108							AE3001407	scaffold5
AE3012895	Lfab_tig00001491	scaffold108							AE3001410	scaffold5
AE3012895	Lfab_tig00001491	scaffold108							AE3001411	scaffold5
AE3012896	Lfab_tig00001491	scaffold108							AE3001412	scaffold5
AE3012896	Lfab_tig00001491	scaffold108							AE3001413	scaffold5
AE3012896	Lfab_tig00001491	scaffold108							AE3001424	scaffold5
AE3012896	Lfab_tig00001491	scaffold108							AE3001426	scaffold5
AE3012896	Lfab_tig00001491	scaffold108							AE3009801	scaffold50
AE3012896	Lfab_tig00001491	scaffold108							AE3009803	scaffold50
AE3012896	Lfab_tig00001491	scaffold108							AE3009804	scaffold50
AE3012896	Lfab_tig00001491	scaffold108							AE3017425	scaffold500
AE3012897	Lfab_tig00001491	scaffold108							AE3017580	scaffold501
AE3012898	Lfab_tig00001491	scaffold108							AE3017581	scaffold501
AE3012898	Lfab_tig00001491	scaffold108							AE3018104	scaffold502
AE3012899	Lfab_tig00001491	scaffold108							AE3019647	scaffold5020
AE3012900	Lfab_tig00000246	scaffold108							AE3017255	scaffold503
AE3012900	Lfab_tig00000246	scaffold108							AE3019912	scaffold5039
AE3012901	Lfab_tig00000246	scaffold108							AE3016413	scaffold504
AE3012903	Lfab_tig00000246	scaffold108							AE3016415	scaffold504
AE3012904	Lfab_tig00000246	scaffold108							AE3016418	scaffold504
AE3012904	Lfab_tig00000246	scaffold108							AE3018940	scaffold5044
AE3012905	Lfab_tig00000246	scaffold108							AE3019121	scaffold5050
AE3012906	Lfab_tig00000246	scaffold108							AE3018152	scaffold506
AE3012907	Lfab_tig00000191	scaffold108							AE3018154	scaffold506
AE3018599	Lfab_tig00001985	scaffold1080							AE3017082	scaffold507
AE3018600	Lfab_tig00001985	scaffold1080							AE3017086	scaffold507
AE3018613	Lfab_tig00000670	scaffold1085							AE3019909	scaffold5076
AE3019791	Lfab_tig00000970	scaffold1086							AE3018085	scaffold508
AE3019983	Lfab_tig00002767	scaffold1087							AE3018747	scaffold5094
AE3018186	Lfab_tig00002189	scaffold1088							AE3005228	scaffold51
AE3018187	Lfab_tig00002304	scaffold1088							AE3005247	scaffold51
AE3014831	Lfab_tig00001346	scaffold109							AE3005274	scaffold51
AE3014833	Lfab_tig00001346	scaffold109							AE3005278	scaffold51
AE3014834	Lfab_tig00001346	scaffold109							AE3005283	scaffold51
AE3014834	Lfab_tig00001346	scaffold109							AE3005285	scaffold51
AE3014835	Lfab_tig00002186	scaffold109							AE3005286	scaffold51
AE3014836	Lfab_tig00001211	scaffold109							AE3020047	scaffold5109
AE3014837	Lfab_tig00001214	scaffold109							AE3019842	scaffold5113
AE3014838	Lfab_tig00001214	scaffold109							AE3018749	scaffold5120
AE3014839	Lfab_tig00001214	scaffold109							AE3016617	scaffold513
AE3018957	Lfab_tig00002186	scaffold1091							AE3016624	scaffold513
AE3019157	Lfab_tig00000708	scaffold1092							AE3020095	scaffold5135
AE3019158	Lfab_tig00002520	scaffold1092							AE3019796	scaffold5136
AE3018485	Lfab_tig00002211	scaffold1096							AE3019503	scaffold5139
AE3019148	Lfab_tig00002549	scaffold1097							AE3019903	scaffold5142
AE3017292	Lfab_tig00002083	scaffold1099							AE3019216	scaffold5148
AE3017292	Lfab_tig00002083	scaffold1099							AE3018995	scaffold5157
AE3017293	Lfab_tig00001894	scaffold1099							AE3017603	scaffold516
AE3002976	Lfab_tig00002440	scaffold11							AE3017605	scaffold516
AE3002977	Lfab_tig00002440	scaffold11							AE3017606	scaffold516
AE3002979	Lfab_tig00002114	scaffold11							AE3019893	scaffold5160
AE3002980	Lfab_tig00002114	scaffold11							AE3017446	scaffold518
AE3002981	Lfab_tig00002112	scaffold11							AE3019401	scaffold5189
AE3002981	Lfab_tig00002112	scaffold11							AE3017839	scaffold519
AE3002981	Lfab_tig00002112	scaffold11							AE3010095	scaffold52
AE3002981	Lfab_tig00002112	scaffold11							AE3010106	scaffold52
AE3002981	Lfab_tig00002112	scaffold11							AE3015046	scaffold520
AE3002981	Lfab_tig00002112	scaffold11							AE3015048	scaffold520
AE3002981	Lfab_tig00002112	scaffold11							AE3016629	scaffold522
AE3002981	Lfab_tig00002112	scaffold11							AE3016630	scaffold522
AE3002981	Lfab_tig00002112	scaffold11							AE3016631	scaffold522
AE3002981	Lfab_tig00002112	scaffold11							AE3019449	scaffold5220
AE3002981	Lfab_tig00002112	scaffold11							AE3019978	scaffold5236
AE3002981	Lfab_tig00002112	scaffold11							AE3016808	scaffold524
AE3002981	Lfab_tig00002112	scaffold11							AE3016812	scaffold524
AE3002982	Lfab_tig00002112	scaffold11							AE3019431	scaffold5251
AE3002983	Lfab_tig00000983	scaffold11							AE3019505	scaffold5252
AE3002984	Lfab_tig00002112	scaffold11							AE3019506	scaffold5252
AE3002984	Lfab_tig00002112	scaffold11							AE3019795	scaffold5271
AE3002984	Lfab_tig00002112	scaffold11							AE3016203	scaffold528
AE3002984	Lfab_tig00002112	scaffold11							AE3016209	scaffold528
AE3002985	Lfab_tig00002112	scaffold11							AE3017067	scaffold529
AE3002986	Lfab_tig00002112	scaffold11							AE3017070	scaffold529
AE3002987	Lfab_tig00002112	scaffold11							AE3019612	scaffold5292
AE3002988	Lfab_tig00002112	scaffold11							AE3007816	scaffold53
AE3002989	Lfab_tig00002112	scaffold11							AE3007818	scaffold53
AE3002990	Lfab_tig00002112	scaffold11							AE3007828	scaffold53
AE3002991	Lfab_tig00002112	scaffold11							AE3007830	scaffold53
AE3002991	Lfab_tig00002112	scaffold11							AE3007852	scaffold53
AE3002991	Lfab_tig00002112	scaffold11							AE3007853	scaffold53
AE3002992	Lfab_tig00002112	scaffold11							AE3007869	scaffold53
AE3002993	Lfab_tig00002112	scaffold11							AE3007882	scaffold53
AE3002993	Lfab_tig00002112	scaffold11							AE3007896	scaffold53
AE3002993	Lfab_tig00002112	scaffold11							AE3007904	scaffold53
AE3002993	Lfab_tig00002112	scaffold11							AE3018084	scaffold5305
AE3002993	Lfab_tig00002112	scaffold11							AE3017495	scaffold532
AE3002994	Lfab_tig00002112	scaffold11							AE3020221	scaffold5322
AE3002994	Lfab_tig00002112	scaffold11							AE3020214	scaffold5337
AE3002995	Lfab_tig00002112	scaffold11							AE3017826	scaffold534
AE3002996	Lfab_tig00002112	scaffold11							AE3017828	scaffold534
AE3002996	Lfab_tig00002112	scaffold11							AE3017499	scaffold537
AE3002996	Lfab_tig00002112	scaffold11							AE3017500	scaffold537
AE3002997	Lfab_tig00002054	scaffold11							AE3018004	scaffold538
AE3002998	Lfab_tig00002054	scaffold11							AE3020020	scaffold5392
AE3002999	Lfab_tig00002112	scaffold11							AE3009732	scaffold54
AE3003000	Lfab_tig00002112	scaffold11							AE3009782	scaffold54
AE3003000	Lfab_tig00002112	scaffold11							AE3017299	scaffold543
AE3003000	Lfab_tig00002112	scaffold11							AE3017300	scaffold543
AE3003000	Lfab_tig00002112	scaffold11							AE3018474	scaffold544
AE3003002	Lfab_tig00002112	scaffold11							AE3018475	scaffold544
AE3003003	Lfab_tig00002112	scaffold11							AE3016091	scaffold545
AE3003003	Lfab_tig00002112	scaffold11							AE3016096	scaffold545
AE3003003	Lfab_tig00002112	scaffold11							AE3020189	scaffold5466
AE3003004	Lfab_tig00002096	scaffold11							AE3017615	scaffold547
AE3003005	Lfab_tig00000756	scaffold11							AE3019671	scaffold5483
AE3003006	Lfab_tig00001996	scaffold11							AE3017692	scaffold549
AE3003007	Lfab_tig00002112	scaffold11							AE3017695	scaffold549
AE3003008	Lfab_tig00001932	scaffold11							AE3019929	scaffold5497
AE3003009	Lfab_tig00002112	scaffold11							AE3008975	scaffold55
AE3003009	Lfab_tig00002112	scaffold11							AE3008977	scaffold55
AE3003009	Lfab_tig00002112	scaffold11							AE3008990	scaffold55
AE3003009	Lfab_tig00002112	scaffold11							AE3009031	scaffold55
AE3003009	Lfab_tig00002112	scaffold11							AE3009034	scaffold55
AE3003009	Lfab_tig00002112	scaffold11							AE3009035	scaffold55
AE3003009	Lfab_tig00002112	scaffold11							AE3009044	scaffold55
AE3003009	Lfab_tig00002112	scaffold11							AE3009048	scaffold55
AE3003010	Lfab_tig00002112	scaffold11							AE3017112	scaffold550
AE3003011	Lfab_tig00001350	scaffold11							AE3017514	scaffold551
AE3003012	Lfab_tig00001877	scaffold11							AE3017515	scaffold551
AE3003013	Lfab_tig00002637	scaffold11							AE3019663	scaffold5514
AE3003014	Lfab_tig00001350	scaffold11							AE3017575	scaffold553
AE3003015	Lfab_tig00002474	scaffold11							AE3017438	scaffold554
AE3003016	Lfab_tig00001886	scaffold11							AE3017439	scaffold554
AE3003016	Lfab_tig00001886	scaffold11							AE3017640	scaffold556
AE3003017	Lfab_tig00001886	scaffold11							AE3017644	scaffold556
AE3003017	Lfab_tig00001886	scaffold11							AE3017931	scaffold557
AE3003017	Lfab_tig00001886	scaffold11							AE3017932	scaffold557
AE3003018	Lfab_tig00001886	scaffold11							AE3017933	scaffold557
AE3003018	Lfab_tig00001886	scaffold11							AE3018917	scaffold5571
AE3003019	Lfab_tig00001886	scaffold11							AE3019559	scaffold5573
AE3003020	Lfab_tig00001886	scaffold11							AE3020139	scaffold5586
AE3003020	Lfab_tig00001886	scaffold11							AE3019679	scaffold5589
AE3003021	Lfab_tig00001886	scaffold11							AE3017034	scaffold559
AE3003022	Lfab_tig00001886	scaffold11							AE3008082	scaffold56
AE3003023	Lfab_tig00001886	scaffold11							AE3008083	scaffold56
AE3003024	Lfab_tig00001886	scaffold11							AE3008085	scaffold56
AE3003025	Lfab_tig00001886	scaffold11							AE3008129	scaffold56
AE3003026	Lfab_tig00001886	scaffold11							AE3008131	scaffold56
AE3003027	Lfab_tig00001886	scaffold11							AE3008138	scaffold56
AE3003027	Lfab_tig00001886	scaffold11							AE3008142	scaffold56
AE3003027	Lfab_tig00001886	scaffold11							AE3018448	scaffold562
AE3003027	Lfab_tig00001886	scaffold11							AE3018449	scaffold562
AE3003027	Lfab_tig00001886	scaffold11							AE3020205	scaffold563
AE3003028	Lfab_tig00001886	scaffold11							AE3019247	scaffold5631
AE3003029	Lfab_tig00001886	scaffold11							AE3019314	scaffold5652
AE3003030	Lfab_tig00002013	scaffold11							AE3017236	scaffold568
AE3003031	Lfab_tig00002013	scaffold11							AE3009935	scaffold57
AE3003032	Lfab_tig00002013	scaffold11							AE3009936	scaffold57
AE3003033	Lfab_tig00002014	scaffold11							AE3009937	scaffold57
AE3003034	Lfab_tig00002071	scaffold11							AE3009944	scaffold57
AE3003036	Lfab_tig00002013	scaffold11							AE3009978	scaffold57
AE3003037	Lfab_tig00002013	scaffold11							AE3017998	scaffold570
AE3003038	Lfab_tig00002013	scaffold11							AE3019283	scaffold5708
AE3003040	Lfab_tig00002013	scaffold11							AE3016108	scaffold572
AE3003042	Lfab_tig00002013	scaffold11							AE3015993	scaffold573
AE3003043	Lfab_tig00002013	scaffold11							AE3016989	scaffold577
AE3003044	Lfab_tig00002013	scaffold11							AE3018908	scaffold579
AE3003045	Lfab_tig00002013	scaffold11							AE3009879	scaffold58
AE3003045	Lfab_tig00002013	scaffold11							AE3009899	scaffold58
AE3003045	Lfab_tig00002013	scaffold11							AE3009900	scaffold58
AE3003045	Lfab_tig00002013	scaffold11							AE3009902	scaffold58
AE3003045	Lfab_tig00002013	scaffold11							AE3009904	scaffold58
AE3003045	Lfab_tig00002013	scaffold11							AE3009906	scaffold58
AE3003045	Lfab_tig00002013	scaffold11							AE3009912	scaffold58
AE3003045	Lfab_tig00002013	scaffold11							AE3009925	scaffold58
AE3003045	Lfab_tig00002013	scaffold11							AE3016874	scaffold582
AE3003046	Lfab_tig00002013	scaffold11							AE3018111	scaffold584
AE3003047	Lfab_tig00002013	scaffold11							AE3018112	scaffold584
AE3003048	Lfab_tig00002013	scaffold11							AE3018113	scaffold584
AE3003048	Lfab_tig00002013	scaffold11							AE3017989	scaffold586
AE3003049	Lfab_tig00002013	scaffold11							AE3017991	scaffold586
AE3003049	Lfab_tig00002013	scaffold11							AE3017758	scaffold587
AE3003049	Lfab_tig00002013	scaffold11							AE3008692	scaffold59
AE3003049	Lfab_tig00002013	scaffold11							AE3008693	scaffold59
AE3003049	Lfab_tig00002013	scaffold11							AE3008697	scaffold59
AE3003049	Lfab_tig00002013	scaffold11							AE3008705	scaffold59
AE3003049	Lfab_tig00002013	scaffold11							AE3008709	scaffold59
AE3003050	Lfab_tig00002013	scaffold11							AE3008722	scaffold59
AE3003051	Lfab_tig00002013	scaffold11							AE3008730	scaffold59
AE3003051	Lfab_tig00002013	scaffold11							AE3008756	scaffold59
AE3003051	Lfab_tig00002013	scaffold11							AE3019595	scaffold590
AE3003051	Lfab_tig00002013	scaffold11							AE3018174	scaffold593
AE3003051	Lfab_tig00002013	scaffold11							AE3017801	scaffold595
AE3003051	Lfab_tig00002013	scaffold11							AE3018119	scaffold597
AE3003052	Lfab_tig00002013	scaffold11							AE3018121	scaffold597
AE3003052	Lfab_tig00002013	scaffold11							AE3017382	scaffold599
AE3003052	Lfab_tig00002013	scaffold11							AE3017383	scaffold599
AE3003052	Lfab_tig00002013	scaffold11							AE3017384	scaffold599
AE3003052	Lfab_tig00002013	scaffold11							AE3017385	scaffold599
AE3003052	Lfab_tig00002013	scaffold11							AE3004084	scaffold6
AE3003052	Lfab_tig00002013	scaffold11							AE3004086	scaffold6
AE3003052	Lfab_tig00002013	scaffold11							AE3004114	scaffold6
AE3003052	Lfab_tig00002013	scaffold11							AE3004138	scaffold6
AE3003052	Lfab_tig00002013	scaffold11							AE3004139	scaffold6
AE3003052	Lfab_tig00002013	scaffold11							AE3004175	scaffold6
AE3003052	Lfab_tig00002013	scaffold11							AE3004212	scaffold6
AE3003052	Lfab_tig00002013	scaffold11							AE3004213	scaffold6
AE3003052	Lfab_tig00002013	scaffold11							AE3008555	scaffold60
AE3003052	Lfab_tig00002013	scaffold11							AE3008556	scaffold60
AE3003052	Lfab_tig00002013	scaffold11							AE3008561	scaffold60
AE3003052	Lfab_tig00002013	scaffold11							AE3008564	scaffold60
AE3003052	Lfab_tig00002013	scaffold11							AE3008568	scaffold60
AE3003052	Lfab_tig00002013	scaffold11							AE3017377	scaffold601
AE3003052	Lfab_tig00002013	scaffold11							AE3017380	scaffold601
AE3003052	Lfab_tig00002013	scaffold11							AE3017203	scaffold602
AE3003053	Lfab_tig00002013	scaffold11							AE3017467	scaffold604
AE3003054	Lfab_tig00002013	scaffold11							AE3017966	scaffold605
AE3003054	Lfab_tig00002013	scaffold11							AE3008408	scaffold61
AE3003054	Lfab_tig00002013	scaffold11							AE3008437	scaffold61
AE3003055	Lfab_tig00002013	scaffold11							AE3008444	scaffold61
AE3003056	Lfab_tig00002160	scaffold11							AE3008450	scaffold61
AE3003058	Lfab_tig00002013	scaffold11							AE3008454	scaffold61
AE3003059	Lfab_tig00002013	scaffold11							AE3008462	scaffold61
AE3003060	Lfab_tig00002012	scaffold11							AE3008466	scaffold61
AE3003061	Lfab_tig00002013	scaffold11							AE3016838	scaffold613
AE3003062	Lfab_tig00002011	scaffold11							AE3016840	scaffold613
AE3003063	Lfab_tig00002011	scaffold11							AE3017793	scaffold615
AE3003063	Lfab_tig00002011	scaffold11							AE3017795	scaffold615
AE3003064	Lfab_tig00002011	scaffold11							AE3017796	scaffold615
AE3003064	Lfab_tig00002011	scaffold11							AE3016550	scaffold618
AE3003064	Lfab_tig00002011	scaffold11							AE3016391	scaffold619
AE3003064	Lfab_tig00002011	scaffold11							AE3016393	scaffold619
AE3003065	Lfab_tig00002011	scaffold11							AE3016395	scaffold619
AE3003066	Lfab_tig00002011	scaffold11							AE3008668	scaffold62
AE3003067	Lfab_tig00002011	scaffold11							AE3017487	scaffold620
AE3003067	Lfab_tig00002011	scaffold11							AE3017489	scaffold620
AE3003068	Lfab_tig00002011	scaffold11							AE3017143	scaffold621
AE3003069	Lfab_tig00000143	scaffold11							AE3017144	scaffold621
AE3003070	Lfab_tig00002011	scaffold11							AE3017145	scaffold621
AE3003071	Lfab_tig00002011	scaffold11							AE3017146	scaffold621
AE3003071	Lfab_tig00002011	scaffold11							AE3017150	scaffold621
AE3003071	Lfab_tig00002011	scaffold11							AE3017506	scaffold624
AE3003073	Lfab_tig00000573	scaffold11							AE3017679	scaffold626
AE3003074	Lfab_tig00000573	scaffold11							AE3017680	scaffold626
AE3003075	Lfab_tig00000573	scaffold11							AE3017480	scaffold627
AE3003076	Lfab_tig00000573	scaffold11							AE3017483	scaffold627
AE3003077	Lfab_tig00000573	scaffold11							AE3019108	scaffold628
AE3003078	Lfab_tig00000573	scaffold11							AE3011740	scaffold63
AE3003078	Lfab_tig00000573	scaffold11							AE3011741	scaffold63
AE3003079	Lfab_tig00001455	scaffold11							AE3011745	scaffold63
AE3003079	Lfab_tig00001455	scaffold11							AE3011749	scaffold63
AE3003079	Lfab_tig00001455	scaffold11							AE3011750	scaffold63
AE3003079	Lfab_tig00001455	scaffold11							AE3011751	scaffold63
AE3003079	Lfab_tig00001455	scaffold11							AE3011754	scaffold63
AE3003079	Lfab_tig00001455	scaffold11							AE3011757	scaffold63
AE3003079	Lfab_tig00001455	scaffold11							AE3011761	scaffold63
AE3003079	Lfab_tig00001455	scaffold11							AE3011763	scaffold63
AE3003080	Lfab_tig00001455	scaffold11							AE3011766	scaffold63
AE3003081	Lfab_tig00001455	scaffold11							AE3011773	scaffold63
AE3003082	Lfab_tig00001455	scaffold11							AE3011782	scaffold63
AE3003083	Lfab_tig00001455	scaffold11							AE3011782	scaffold63
AE3003084	Lfab_tig00001455	scaffold11							AE3011783	scaffold63
AE3003084	Lfab_tig00001455	scaffold11							AE3017354	scaffold632
AE3003084	Lfab_tig00001455	scaffold11							AE3017355	scaffold632
AE3003084	Lfab_tig00001455	scaffold11							AE3017273	scaffold638
AE3003085	Lfab_tig00001455	scaffold11							AE3017274	scaffold638
AE3003086	Lfab_tig00001455	scaffold11							AE3009591	scaffold64
AE3003087	Lfab_tig00001455	scaffold11							AE3009597	scaffold64
AE3003088	Lfab_tig00002361	scaffold11							AE3009603	scaffold64
AE3003089	Lfab_tig00001455	scaffold11							AE3009611	scaffold64
AE3003089	Lfab_tig00001455	scaffold11							AE3009618	scaffold64
AE3003089	Lfab_tig00001455	scaffold11							AE3018248	scaffold643
AE3003089	Lfab_tig00001455	scaffold11							AE3015762	scaffold647
AE3003090	Lfab_tig00000912	scaffold11							AE3015767	scaffold647
AE3003090	Lfab_tig00000912	scaffold11							AE3009056	scaffold65
AE3003090	Lfab_tig00000912	scaffold11							AE3009060	scaffold65
AE3003090	Lfab_tig00000912	scaffold11							AE3009102	scaffold65
AE3003090	Lfab_tig00000912	scaffold11							AE3017129	scaffold656
AE3003090	Lfab_tig00000912	scaffold11							AE3016578	scaffold657
AE3003090	Lfab_tig00000912	scaffold11							AE3016580	scaffold657
AE3003090	Lfab_tig00000912	scaffold11							AE3016581	scaffold657
AE3003090	Lfab_tig00000912	scaffold11							AE3016582	scaffold657
AE3003090	Lfab_tig00000912	scaffold11							AE3016585	scaffold657
AE3003090	Lfab_tig00000912	scaffold11							AE3016193	scaffold659
AE3003090	Lfab_tig00000912	scaffold11							AE3016882	scaffold660
AE3003090	Lfab_tig00000912	scaffold11							AE3016884	scaffold660
AE3003090	Lfab_tig00000912	scaffold11							AE3016885	scaffold660
AE3003092	Lfab_tig00000912	scaffold11							AE3018023	scaffold661
AE3003092	Lfab_tig00000912	scaffold11							AE3017276	scaffold663
AE3003093	Lfab_tig00002136	scaffold11							AE3017280	scaffold663
AE3003094	Lfab_tig00002136	scaffold11							AE3016566	scaffold665
AE3003095	Lfab_tig00001170	scaffold11							AE3008472	scaffold67
AE3003096	Lfab_tig00000990	scaffold11							AE3008473	scaffold67
AE3003097	Lfab_tig00000023	scaffold11							AE3008475	scaffold67
AE3003098	Lfab_tig00000023	scaffold11							AE3008477	scaffold67
AE3003099	Lfab_tig00000023	scaffold11							AE3008479	scaffold67
AE3003100	Lfab_tig00000023	scaffold11							AE3017723	scaffold670
AE3003100	Lfab_tig00000023	scaffold11							AE3017724	scaffold670
AE3003100	Lfab_tig00000023	scaffold11							AE3017726	scaffold670
AE3003100	Lfab_tig00000023	scaffold11							AE3018263	scaffold672
AE3003100	Lfab_tig00000023	scaffold11							AE3018264	scaffold672
AE3003100	Lfab_tig00000023	scaffold11							AE3017634	scaffold678
AE3003100	Lfab_tig00000023	scaffold11							AE3017636	scaffold678
AE3003100	Lfab_tig00000023	scaffold11							AE3017637	scaffold678
AE3003100	Lfab_tig00000023	scaffold11							AE3009340	scaffold68
AE3003100	Lfab_tig00000023	scaffold11							AE3009377	scaffold68
AE3003100	Lfab_tig00000023	scaffold11							AE3009381	scaffold68
AE3003101	Lfab_tig00000023	scaffold11							AE3009383	scaffold68
AE3003101	Lfab_tig00000023	scaffold11							AE3009384	scaffold68
AE3003101	Lfab_tig00000023	scaffold11							AE3009386	scaffold68
AE3003101	Lfab_tig00000023	scaffold11							AE3018899	scaffold681
AE3003101	Lfab_tig00000023	scaffold11							AE3016597	scaffold684
AE3003101	Lfab_tig00000023	scaffold11							AE3016605	scaffold684
AE3003101	Lfab_tig00000023	scaffold11							AE3016606	scaffold684
AE3003102	Lfab_tig00000023	scaffold11							AE3016974	scaffold685
AE3003102	Lfab_tig00000023	scaffold11							AE3016975	scaffold685
AE3003102	Lfab_tig00000023	scaffold11							AE3017474	scaffold686
AE3003102	Lfab_tig00000023	scaffold11							AE3017478	scaffold686
AE3003102	Lfab_tig00000023	scaffold11							AE3017969	scaffold687
AE3003102	Lfab_tig00000023	scaffold11							AE3015651	scaffold689
AE3003103	Lfab_tig00002054	scaffold11							AE3015655	scaffold689
AE3003104	Lfab_tig00000023	scaffold11							AE3015656	scaffold689
AE3003105	Lfab_tig00000023	scaffold11							AE3015659	scaffold689
AE3003106	Lfab_tig00000023	scaffold11							AE3008024	scaffold69
AE3003106	Lfab_tig00000023	scaffold11							AE3008073	scaffold69
AE3003106	Lfab_tig00000023	scaffold11							AE3017318	scaffold692
AE3003106	Lfab_tig00000023	scaffold11							AE3017036	scaffold693
AE3003107	Lfab_tig00000023	scaffold11							AE3017037	scaffold693
AE3003107	Lfab_tig00000023	scaffold11							AE3017212	scaffold697
AE3003108	Lfab_tig00000023	scaffold11							AE3017247	scaffold698
AE3003109	Lfab_tig00000023	scaffold11							AE3017248	scaffold698
AE3003110	Lfab_tig00000023	scaffold11							AE3017249	scaffold698
AE3003110	Lfab_tig00000023	scaffold11							AE3017250	scaffold698
AE3003110	Lfab_tig00000023	scaffold11							AE3000811	scaffold7
AE3003110	Lfab_tig00000023	scaffold11							AE3000839	scaffold7
AE3003110	Lfab_tig00000023	scaffold11							AE3000849	scaffold7
AE3003110	Lfab_tig00000023	scaffold11							AE3000855	scaffold7
AE3003111	Lfab_tig00002027	scaffold11							AE3000861	scaffold7
AE3003112	Lfab_tig00001197	scaffold11							AE3000890	scaffold7
AE3003113	Lfab_tig00001702	scaffold11							AE3000893	scaffold7
AE3003114	Lfab_tig00000593	scaffold11							AE3000905	scaffold7
AE3003115	Lfab_tig00001191	scaffold11							AE3000973	scaffold7
AE3003116	Lfab_tig00001197	scaffold11							AE3000974	scaffold7
AE3003116	Lfab_tig00001197	scaffold11							AE3000975	scaffold7
AE3003117	Lfab_tig00001587	scaffold11							AE3000975	scaffold7
AE3003118	Lfab_tig00002817	scaffold11							AE3000978	scaffold7
AE3003119	Lfab_tig00002817	scaffold11							AE3001008	scaffold7
AE3003120	Lfab_tig00001302	scaffold11							AE3001009	scaffold7
[truncated: 27,171 more rows]

## Sheet: blast-filter summary
These contigs that were further investigated because there was more than one aphid match, or there were similar numbers of aphid and parasitoid matches.
	Aphid match	Wasp Match	Multi match	No match	Length (kb, except when noted)	Predicted genes nearby?	Conclusion	Note:		Ok meaning, keep. Might be chimeric. Might be conserved, homologous regions. Seems weird that there would be chimeric bits and no purely aphid bits.
scaffold1113	1	0	0	0	3.58	no	ok	scaffold is mostly covered by this one gene. Blastx hit parasitoid first.(PREDICTED: prenylcysteine oxidase-like [Microplitis demolitor] )
scaffold1129	1	1	0	0	3.45	no	ok	Blast of the aphid hit did not match aphid. So I thnk this is a very conserved bit. Or junk.
scaffold1492	1	0	0	0	2.07	no	ok	Top hits: Lottia and a weevil... so not aphid. Conserved?
scaffold2792	1	0	0	0	1.39	no	not ok	blast best matches an aphid (Sipha flava, not the correct aphid). The next best is an ant. So.. I dunno. This is a tiny fragment.
scaffold2982	1	0	0	0	1.36	no	not ok	this is bacteria
scaffold3158	1	0	0	1	0.602	no	not ok	this is bacteria
scaffold4014	1	0	0	0	1.22	no	ok	first blast hit is to ant
scaffold413	1	3	1	3	39.24	no	ok	blastx hits a bettle.
scaffold430	1	5	0	0	45.08	no	ok	blastn of the longest exons hits an ant first
scaffold4408	1	0	0	0	1.17	no	not ok	this is bacteria
scaffold482	3	15	0	1	30.13	no	ok	aphid hits match hymenopterans in ncbi
scaffold488	1	6	0	3	53.54	no	ok	early genes definitely fine. Conserved and/or repetitive sequence at end.
scaffold501	1	2	0	2	28.16	no	ok	Gene that matches aphid does not blast to aphid. Or anything well…
scaffold606	1	4	0	0	61.14	no	ok	Repeat in matched gene
scaffold678	1	2	0	3	14.13	no	ok	No match guys hit ant and other very distant things. I think this is a conserved region.
scaffold7	3	607	5	16	2.77Mbp	no	ok	very big, with 3 in the middle. These blast to other hymenopterans in ncbi, so all seems ok.
scaffold70	3	165	0	7	720.23	yes. AE3007298. BUT, blastn to hymenopterans shows that this is some flaw of my blast-based approach.	ok	two places where of 1 gene matches to aphid
scaffold702	1	2	0	0	16.17	no	ok	conserved and repetitive bits lead to single aphid match
scaffold712	1	2	0	1	13.06	no	ok	putative aphid protein is not aphid
scaffold715	1	1	0	0	16.94	no	ok	wasp gene is much larger proportion, aphid match is not aphid
scaffold727	1	0	0	1	12.42	no	not ok	This is bacteria. One gene blasts to a symbiont of thrips!
scaffold809	1	2	0	2	9.34	no	ok	questionable genes aren't aphid. Wasp genes seem real.
Total excluded	4 Scaffolds (scaffold 727 is counted on the next page)				4522	bp

## Sheet: Blobtools output
Summary of "ok" matches from blobtools. The "no match" contigs were retained. ----->			A. ervi scaffold	length (bp)	GC	N's	Coverage from bam0	Taxonomic assignment	Taxonomy score		Questionable scaffolds were manually investigated --->				A. ervi scaffold	length (bp)	GC	N's	Coverage from bam0	Taxonomic assignment	Taxonomy score	Matches to this scaffold in blast-filter (previous pages of this sheet)	Manual annotations	Verdict	*in cases where there was a predicted gene, I blasted that. When no predicted gene, I blasted the entire scaffold (these were usually small).
			scaffold1	3029627	0.2481	89947	69.8313	Arthropoda	4061						scaffold5162	1074	0.297	0	57.5614	Platyhelminthes	207	1 wasp, 0 Multi, 0 NoHit	no	Keep. Blastn hits Schistosoma, vertebrates, and insect. Conserved sequence or common parasite?
			scaffold2	3671467	0.2422	199253	72.8749	Arthropoda	1991						scaffold727	12423	0.4956	592	46.4895	Proteobacteria	1759	0 wasp, 1 aphid, 1 NoHit	no	No. Also ID'd by the blast-filter	Many proteobacteria appear to match to Erwinia, an aphid gut bacterium
			scaffold3	2641861	0.2401	173412	71.1422	Arthropoda	3408						scaffold863	7310	0.451	1	50.2453	Proteobacteria	1308	1 NoHit	no	No. This is bacteria.
Total count Arthropod: 967 scaffolds			scaffold4	2526919	0.2442	143449	67.9643	Arthropoda	1877						scaffold891	6747	0.4362	0	59.9488	Proteobacteria	224	2 NoHit	no	No. This is bacteria.
Mean length	121486		scaffold5	2106563	0.2465	99110	76.7568	Arthropoda	1424						scaffold901	6570	0.4801	1	50.965	Proteobacteria	1005	No predicted genes	no	No predicted genes. Blastx identifies as bacteria.
Total length	118570791		scaffold6	1886907	0.2621	86661	69.4857	Arthropoda	4218						scaffold940	5818	0.4519	0	58.5703	Proteobacteria	387	No predicted genes	no	No predicted genes. Blastx identifies as bacteria.
			scaffold7	2992652	0.2522	340297	69.5065	Arthropoda	3001						scaffold1033	4376	0.4373	1	62.8705	Proteobacteria	289	No predicted genes	no	No predicted genes. Blastx identifies as bacteria.
			scaffold8	1837256	0.2536	74256	69.4161	Arthropoda	1975						scaffold1090	5518	0.5596	2	40.0838	Proteobacteria	300	1 NoHit	no	No. This is bacteria.
Total NoHit count: 706			scaffold9	3206890	0.2486	161160	71.0108	Arthropoda	1836						scaffold1179	3136	0.4244	0	56.283	Proteobacteria	1288	1 NoHit	no	No. This is bacteria.
Mean length	28544.4		scaffold10	1820986	0.245	55423	83.4632	Arthropoda	1949						scaffold1192	3022	0.3896	1	56.2835	Proteobacteria	1389	No predicted genes	no	No. This is bacteria. Top blastx is "unclassified Serratia"
Total length	20152361		scaffold11	1735073	0.2492	118126	73.121	Arthropoda	4514						scaffold1346	2401	0.4869	0	41.3378	Proteobacteria	287	No predicted genes	no	No. This is bacteria.
			scaffold12	1476876	0.2435	95044	71.4001	Arthropoda	1652						scaffold1378	4084	0.5179	2	45.727	Proteobacteria	1190	No predicted genes	no	No. This is bacteria.
			scaffold13	1457068	0.2413	76520	72.22	Arthropoda	1711						scaffold1432	2195	0.4321	1	52.1802	Proteobacteria	424	No predicted genes	no	No. This is bacteria.
			scaffold14	1690118	0.243	61742	70.8559	Arthropoda	1814						scaffold1617	1899	0.5345	0	42.5148	Proteobacteria	191	1 NoHit	no	No. This is bacteria.
			scaffold15	1339216	0.2414	39739	67.6757	Arthropoda	1059						scaffold1656	1859	0.4744	0	40.2701	Proteobacteria	438	No predicted genes	no	No. This is bacteria.
			scaffold16	1352630	0.244	47988	75.3291	Arthropoda	2791						scaffold1674	1836	0.4267	1	55.3903	Proteobacteria	152	No predicted genes	no	No. This is bacteria.
			scaffold17	1266696	0.2548	78069	79.5312	Arthropoda	2097						scaffold2064	1549	0.4548	1	41.0293	Proteobacteria	824	1 NoHit	no	No. This is bacteria.
			scaffold18	1454870	0.2407	52561	74.3626	Arthropoda	2606						scaffold2621	1423	0.5432	0	33.8598	Proteobacteria	143	No predicted genes	no	OK. Keep	No blast match.
			scaffold19	1209577	0.2458	57098	75.1336	Arthropoda	2137						scaffold2639	1420	0.4306	1	50.7224	Proteobacteria	196	No predicted genes	no	No. This is bacteria.
			scaffold21	1122466	0.2567	42949	73.0181	Arthropoda	1336						scaffold3312	1316	0.4821	1	41.6372	Proteobacteria	846	No predicted genes	no	No. This is bacteria.
			scaffold22	1202116	0.2437	84695	73.3924	Arthropoda	1777						scaffold4025	1219	0.5361	1	47.5686	Proteobacteria	435	1 NoHit	no	No. This is bacteria.
			scaffold23	1130089	0.2408	67504	78.8704	Arthropoda	1672						scaffold4088	1210	0.4025	0	58.085	Proteobacteria	1975	No predicted genes	no	No. This is bacteria.
			scaffold24	1073311	0.2443	72056	64.8627	Arthropoda	697						scaffold4564	1149	0.376	0	55.4503	Proteobacteria	483	No predicted genes	no	No. This is bacteria (Serratia?)
			scaffold26	1056424	0.238	49734	71.1226	Arthropoda	2935						scaffold4836	1115	0.4933	0	48.6593	Proteobacteria	392	No predicted genes	no	No. This is bacteria.
			scaffold27	1627667	0.2454	89354	73.4467	Arthropoda	2734						scaffold5076	1085	0.4982	1	42.3366	Proteobacteria	185	1 NoHit	no	No. This is bacteria.
			scaffold28	961380	0.2473	57576	72.7827	Arthropoda	10427						scaffold5231	1067	0.5694	1	40.8102	Proteobacteria	364	No predicted genes	no	No. This is bacteria.
			scaffold29	1754771	0.2481	89420	80.6517	Arthropoda	1375						scaffold20	1186194	0.2511	40895	75.3668	Streptophyta	2495	167 wasp matches, 2 Multi, 3 NoHit	yes- 7	OK. Keep
			scaffold30	891711	0.2657	49155	78.7517	Arthropoda	2889						scaffold25	1038460	0.2427	41985	68.1552	Streptophyta	1622	137 wasp, 1 aphid, 1 multi, 7 NoHit	yes- 6	OK. Keep
			scaffold31	889479	0.2452	51139	71.951	Arthropoda	1973						scaffold40	666950	0.2381	31862	85.3748	Streptophyta	1664	86 wasp, 3 Multi, 6 NoHit	yes-2	OK. Keep
			scaffold32	835281	0.2579	29906	73.5824	Arthropoda	2185						scaffold47	569637	0.2449	51813	71.2995	Streptophyta	1801	87 wasp, 2 Multi, 2 NoHit	yes- 6	OK. Keep
			scaffold33	781935	0.2417	37635	79.6052	Arthropoda	2471						scaffold105	247403	0.2704	28810	97.5724	Streptophyta	3049	34 wasp, 1 Multi, 3 NoHit	yes- 2	OK. Keep
			scaffold34	746872	0.2357	35938	67.3148	Arthropoda	1247						scaffold168	223982	0.2679	18749	135.175	Streptophyta	159	38 wasp, 1 Multi, 5 NoHit	no	Ok. Future work should look at this scaffold. It has many arthropod genes, but some blast to plant, and others to a symbiont of dust mites. Could this by a symbiont/ bacterial infection?
			scaffold35	767110	0.2515	107069	70.1136	Arthropoda	1796						scaffold191	122279	0.3106	17968	115.116	Streptophyta	322	16 wasp, 6 NoHit	no	OK. Keep. Questionable genes have no match by blastx.
			scaffold36	730060	0.246	83022	69.1131	Arthropoda	3336						scaffold195	119772	0.2962	29844	88.2426	Streptophyta	2488	11 wasp, 2 Multi, 3 NoHit	no	OK. Future work should see if the many insect matches to this are some shared contaminant (fungus?)
			scaffold37	702313	0.2404	47605	78.6371	Arthropoda	739						scaffold213	126853	0.2339	40270	63.0995	Streptophyta	4349	11 wasp	no	OK. Keep
			scaffold38	674725	0.2489	64016	71.0803	Arthropoda	2008						scaffold246	86980	0.284	21188	154.743	Streptophyta	183	9 wasp, 1 Multi, 2 NoHit	no	OK. Keep. Some gene predictions are very small (<100bp), and should probably be revised if they are genes at all. But this doesn't mean they are contamination.
			scaffold39	664916	0.2413	43701	74.2829	Arthropoda	4111						scaffold392	43722	0.2879	1197	145.79	Streptophyta	387	8 wasp	no	OK. Keep
			scaffold41	647167	0.2628	27971	89.9049	Arthropoda	2132						scaffold473	30607	0.2915	2993	120.359	Streptophyta	484	6 wasp	no	Ok. Keep. Selected blast suggests this is a highly conserved region.
			scaffold42	633885	0.256	30847	66.2385	Arthropoda	1205						scaffold553	23474	0.3171	4133	89.3439	Streptophyta	1519	3 wasp, 1 NoHit	no	OK. Keep
			scaffold43	627298	0.2402	43436	74.9516	Arthropoda	723						scaffold636	20277	0.3304	3463	107.567	Streptophyta	1899	4 wasp, 1 Multi	no	OK. Keep
			scaffold44	620747	0.2345	58569	71.6887	Arthropoda	1616						scaffold1038	48780	0.2934	7007	303.032	Streptophyta	147	8 wasp, 1 NoHit	no	OK. Keep
			scaffold45	617958	0.246	28213	77.9503	Arthropoda	3330						scaffold1517	6704	0.2487	1874	48.0853	Streptophyta	429	1 wasp	no	OK. Keep
			scaffold46	587258	0.2529	30912	71.932	Arthropoda	1578						scaffold2182	5959	0.2981	2638	106.775	Streptophyta	139	No predicted genes	no	Ok. No blast match for this, so requires future investigation.
			scaffold48	566624	0.2635	32314	69.4399	Arthropoda	1626						scaffold2223	1499	0.2041	0	66.4114	Streptophyta	350	No predicted genes	no	OK. Keep. Best blasts hit monkey and plant. Conserved? Common contaminant?
			scaffold49	986031	0.2329	65400	65.9381	Arthropoda	1519						scaffold2239	4537	0.2933	776	220.542	Streptophyta	154	1 wasp	no	OK. Keep
			scaffold50	556061	0.26	65185	71.4099	Arthropoda	994						scaffold5738	1005	0.1992	1	40.7523	Streptophyta	701	No predicted genes	no	Ok. No blast match for this, so requires future investigation.
			scaffold51	1052762	0.2472	60129	73.159	Arthropoda	4344						scaffold729	12377	0.4313	0	49.707	undef	154	No predicted genes	no	No. This is bacteria.
			scaffold52	664172	0.2566	42463	67.6443	Arthropoda	1230						scaffold1501	2067	0.4284	1	44.3786	undef	163	No predicted genes	no	No. This is bacteria.
			scaffold53	748149	0.2594	38941	69.9188	Arthropoda	1458						scaffold2208	1504	0.5113	0	43.4872	undef	309	No predicted genes	no	No. This is bacteria.
			scaffold54	501788	0.251	30940	67.9436	Arthropoda	841						scaffold3253	1323	0.4516	1	37.3503	undef	898	No predicted genes	no	No. This is bacteria.
			scaffold55	501362	0.2536	40240	86.8124	Arthropoda	1122						scaffold3469	1294	0.4555	1	45.8103	undef	848	No predicted genes	no	No. This is bacteria.
			scaffold56	660861	0.2534	24979	75.9134	Arthropoda	1247						scaffold4457	1164	0.4617	1	43.9119	undef	172	No predicted genes	no	No. This is bacteria.
			scaffold57	586035	0.2627	54447	70.6532	Arthropoda	1452						scaffold5150	1075	0.4716	0	46.0248	undef	289	No predicted genes	no	No. This is bacteria.
			scaffold58	531700	0.2726	39699	102.384	Arthropoda	837
			scaffold59	469374	0.2631	42503	98.9101	Arthropoda	1831					Total this page	31 scaffolds	101128
			scaffold60	479282	0.2356	41054	72.5481	Arthropoda	2150					Total previous page	4 scaffolds	4522
			scaffold61	461436	0.2493	11314	77.0603	Arthropoda	1419					Total removed A. ervi	35 scaffolds	105650
			scaffold62	504422	0.2358	42348	73.7443	Arthropoda	1064
			scaffold63	480293	0.3033	64507	117.46	Arthropoda	268
			scaffold64	478950	0.2507	73229	65.2746	Arthropoda	2687
			scaffold65	492940	0.2416	51121	70.664	Arthropoda	1646
			scaffold66	391681	0.2216	54799	65.6393	Arthropoda	3674
			scaffold67	386136	0.2586	31174	82.3973	Arthropoda	1452
			scaffold68	382390	0.26	14622	65.8794	Arthropoda	1101
			scaffold69	387202	0.228	21062	71.1466	Arthropoda	1290
			scaffold70	720233	0.2336	86831	76.7941	Arthropoda	5685
			scaffold71	531622	0.2456	13486	74.2109	Arthropoda	2028
			scaffold72	346567	0.2575	24129	101.633	Arthropoda	4024
			scaffold73	329290	0.2724	28457	76.1562	Arthropoda	584
			scaffold74	316076	0.2429	22593	92.7653	Arthropoda	316
			scaffold75	359525	0.2684	28780	66.7958	Arthropoda	904
			scaffold76	309979	0.2247	40502	66.2436	Arthropoda	765
			scaffold77	297332	0.2405	15289	67.6213	Arthropoda	2250
			scaffold78	292394	0.2325	6620	71.6768	Arthropoda	797
			scaffold79	492130	0.2248	36266	76.5607	Arthropoda	970
			scaffold80	294463	0.2877	40145	101.915	Arthropoda	861
			scaffold81	288501	0.2515	46098	68.0973	Arthropoda	669
			scaffold82	278524	0.2541	13218	85.9693	Arthropoda	1066
			scaffold83	555646	0.241	54030	70.3449	Arthropoda	5384
			scaffold84	281668	0.2679	10919	83.7987	Arthropoda	1188
			scaffold85	664846	0.24	35536	80.2112	Arthropoda	1881
			scaffold86	262530	0.3021	49172	134.394	Arthropoda	442
			scaffold87	265291	0.2487	20257	91.5264	Arthropoda	429
			scaffold88	269345	0.2537	32978	94.9599	Arthropoda	5782
			scaffold89	262902	0.2274	19769	76.0933	Arthropoda	226
			scaffold90	581355	0.275	49874	133.614	Arthropoda	3145
			scaffold91	261676	0.2692	25319	105.437	Arthropoda	510
			scaffold92	255527	0.2481	9650	78.9496	Arthropoda	1068
			scaffold93	259279	0.2747	37815	91.0994	Arthropoda	518
			scaffold94	252059	0.2492	16527	77.9201	Arthropoda	861
			scaffold95	261125	0.2511	12418	71.6693	Arthropoda	1520
			scaffold96	248690	0.2858	42342	108.159	Arthropoda	176
			scaffold97	234742	0.2434	54395	74.4951	Arthropoda	1980
			scaffold98	236046	0.2719	26296	99.8616	Arthropoda	390
			scaffold99	232122	0.2307	17884	79.7449	Arthropoda	1173
			scaffold100	230576	0.2325	2973	73.2952	Arthropoda	1818
			scaffold101	290595	0.2403	27974	73.8004	Arthropoda	8277
			scaffold102	224156	0.2405	14107	70.4005	Arthropoda	641
			scaffold103	228713	0.225	31631	70.8456	Arthropoda	785
			scaffold104	216650	0.3061	15764	159.143	Arthropoda	169
			scaffold106	220495	0.2981	47161	121.994	Arthropoda	355
			scaffold107	209372	0.25	16036	95.8155	Arthropoda	287
			scaffold108	214361	0.2308	7720	71.5958	Arthropoda	2180
			scaffold109	211604	0.2594	20221	66.41	Arthropoda	182
			scaffold110	206612	0.2404	16286	72.9048	Arthropoda	1243
			scaffold111	206528	0.2694	16798	87.4806	Arthropoda	741
			scaffold112	198728	0.2744	25512	118.403	Arthropoda	647
			scaffold113	201113	0.2937	33613	94.5102	Arthropoda	1055
			scaffold114	204701	0.3147	36242	175.197	Arthropoda	678
			scaffold115	190345	0.247	7950	111.038	Arthropoda	686
			scaffold116	191251	0.2398	8837	88.3232	Arthropoda	1181
			scaffold117	280362	0.2585	26845	101.007	Arthropoda	1432
			scaffold118	213703	0.263	24386	106.973	Arthropoda	1269
			scaffold119	189068	0.2964	34834	130.292	Arthropoda	169
			scaffold120	184298	0.2579	3295	85.5957	Arthropoda	4407
			scaffold121	195157	0.2451	29956	67.6236	Arthropoda	1099
			scaffold122	189134	0.25	12364	71.598	Arthropoda	627
			scaffold123	183920	0.2614	11022	93.3864	Arthropoda	411
			scaffold124	184522	0.2719	25078	122.553	Arthropoda	1109
			scaffold125	187654	0.2641	2087	102.414	Arthropoda	510
			scaffold127	179587	0.2413	9806	68.958	Arthropoda	1365
			scaffold128	172647	0.2411	19053	67.1631	Arthropoda	974
			scaffold129	169413	0.2326	12160	70.1001	Arthropoda	588
			scaffold130	168970	0.2912	8675	173.549	Arthropoda	466
			scaffold131	247027	0.3021	22578	197.679	Arthropoda	287
			scaffold133	167560	0.29	39557	99.2941	Arthropoda	1166
			scaffold134	172221	0.248	9908	113.285	Arthropoda	2254
			scaffold135	167012	0.2483	23570	70.1238	Arthropoda	928
			scaffold136	174785	0.2262	18291	70.1474	Arthropoda	774
			scaffold137	216793	0.2564	10496	106.136	Arthropoda	955
			scaffold138	165820	0.2463	9148	66.784	Arthropoda	1216
			scaffold139	179470	0.2225	20336	65.8439	Arthropoda	1026
			scaffold141	174325	0.2546	16507	80.5915	Arthropoda	3072
			scaffold142	161547	0.2206	6703	75.1079	Arthropoda	560
			scaffold143	341754	0.2435	40081	80.5888	Arthropoda	628
			scaffold144	161815	0.2437	9056	95.2307	Arthropoda	571
			scaffold145	156494	0.2937	19648	255.948	Arthropoda	725
			scaffold147	160377	0.3086	11698	168.07	Arthropoda	523
			scaffold148	153228	0.2642	14396	118.518	Arthropoda	292
			scaffold149	153247	0.2983	19518	151.423	Arthropoda	307
			scaffold151	158989	0.238	16976	73.9166	Arthropoda	2056
			scaffold152	156227	0.2461	17892	76.2093	Arthropoda	2398
			scaffold153	147772	0.2737	14337	99.0113	Arthropoda	167
			scaffold154	161137	0.2872	20253	132.085	Arthropoda	1358
			scaffold155	146216	0.3066	18471	123.212	Arthropoda	2732
			scaffold156	141010	0.292	29338	122.698	Arthropoda	942
			scaffold157	163903	0.2408	22734	73.0314	Arthropoda	656
			scaffold158	148221	0.2932	21571	158.889	Arthropoda	195
			scaffold159	150576	0.2523	25032	60.3312	Arthropoda	398
			scaffold160	139479	0.2738	19534	110.514	Arthropoda	3398
			scaffold161	137994	0.2526	1763	101.704	Arthropoda	1168
			scaffold162	138539	0.2412	18146	71.8279	Arthropoda	2004
			scaffold163	137984	0.2395	19941	66.3011	Arthropoda	630
			scaffold164	225236	0.2521	25847	95.867	Arthropoda	743
			scaffold165	220008	0.2454	24007	67.6545	Arthropoda	1345
			scaffold166	144994	0.2401	15546	83.8838	Arthropoda	252
			scaffold167	135620	0.2979	15553	119.014	Arthropoda	213
			scaffold169	134784	0.2397	15448	70.8365	Arthropoda	1158
			scaffold170	135257	0.2587	14100	84.7508	Arthropoda	652
			scaffold171	141385	0.2365	16235	67.9824	Arthropoda	837
			scaffold172	156193	0.2668	37208	61.4556	Arthropoda	363
			scaffold173	136298	0.2586	6929	86.5575	Arthropoda	510
			scaffold174	213995	0.286	27376	131.435	Arthropoda	608
			scaffold176	127803	0.2778	23699	85.0385	Arthropoda	449
			scaffold179	129472	0.2482	19788	65.0115	Arthropoda	2569
			scaffold180	124868	0.2403	7179	71.9437	Arthropoda	488
			scaffold181	123253	0.3071	21260	132.109	Arthropoda	688
			scaffold182	123486	0.2617	12985	93.6002	Arthropoda	1764
			scaffold183	123004	0.2841	4180	114.659	Arthropoda	161
			scaffold184	132150	0.2973	23676	137.818	Arthropoda	156
			scaffold187	121605	0.2479	8898	84.8019	Arthropoda	503
			scaffold188	121140	0.2283	17831	63.7271	Arthropoda	961
			scaffold189	128259	0.2716	20317	85.7362	Arthropoda	619
			scaffold190	120084	0.2386	10562	74.6099	Arthropoda	3504
			scaffold193	125742	0.2743	14857	100.904	Arthropoda	704
			scaffold194	118563	0.2939	19809	107.681	Arthropoda	296
			scaffold197	119055	0.3293	2562	103.959	Arthropoda	819
			scaffold199	117066	0.2973	7025	125.037	Arthropoda	191
			scaffold200	116445	0.2417	12517	75.4217	Arthropoda	989
			scaffold203	122835	0.2192	32318	63.794	Arthropoda	455
			scaffold204	117479	0.2838	11517	137.349	Arthropoda	169
			scaffold205	114773	0.2828	12961	129.526	Arthropoda	1397
			scaffold206	110932	0.291	30589	150.014	Arthropoda	163
			scaffold207	115712	0.2621	6387	91.2761	Arthropoda	414
			scaffold209	118268	0.2594	4312	84.7014	Arthropoda	806
			scaffold210	140933	0.273	8439	109.202	Arthropoda	641
			scaffold211	111351	0.2379	5562	87.8452	Arthropoda	1391
			scaffold212	120871	0.2911	16843	133.93	Arthropoda	350
			scaffold214	116904	0.2255	18437	67.2005	Arthropoda	845
			scaffold216	105274	0.2814	21194	115.687	Arthropoda	252
			scaffold218	142265	0.2968	13204	163.06	Arthropoda	193
			scaffold219	104333	0.2712	19425	98.1684	Arthropoda	1640
			scaffold221	101641	0.2911	6521	209.468	Arthropoda	981
			scaffold224	207642	0.2489	20094	81.2009	Arthropoda	1164
			scaffold225	99709	0.2588	15389	72.7032	Arthropoda	678
			scaffold227	96857	0.2432	6750	105.594	Arthropoda	316
			scaffold228	97802	0.2533	13789	101.354	Arthropoda	749
			scaffold230	97918	0.2387	18014	66.1749	Arthropoda	732
			scaffold232	92545	0.2956	4232	131.042	Arthropoda	237
			scaffold233	133562	0.2315	33531	60.8624	Arthropoda	228
			scaffold234	100872	0.2899	17310	146.368	Arthropoda	464
			scaffold235	89832	0.2707	2473	88.4468	Arthropoda	1194
			scaffold237	89435	0.2855	8555	110.846	Arthropoda	143
			scaffold238	93416	0.2976	16801	117.056	Arthropoda	154
			scaffold239	132997	0.2982	7357	339.552	Arthropoda	172
			scaffold243	91171	0.2523	1562	75.8865	Arthropoda	686
			scaffold244	83657	0.2364	3973	87.3386	Arthropoda	538
			scaffold247	86927	0.2586	6050	89.6285	Arthropoda	2375
			scaffold248	82142	0.2538	7082	124.367	Arthropoda	473
			scaffold249	88796	0.2878	8337	174.192	Arthropoda	141
			scaffold251	82339	0.2993	3459	157.086	Arthropoda	979
			scaffold253	84067	0.2519	5463	71.0257	Arthropoda	198
			scaffold254	125096	0.2973	20036	294.618	Arthropoda	1378
			scaffold256	116255	0.2518	11100	89.2752	Arthropoda	1314
			scaffold257	133023	0.3074	19689	156.173	Arthropoda	167
			scaffold259	79303	0.2343	4127	57.7896	Arthropoda	545
			scaffold260	76116	0.2928	855	169.93	Arthropoda	145
			scaffold262	76634	0.3096	2574	144.93	Arthropoda	224
			scaffold263	76834	0.3131	7453	177.751	Arthropoda	158
			scaffold267	81150	0.2391	7632	67.3773	Arthropoda	1013
			scaffold268	79402	0.2471	4843	77.9953	Arthropoda	643
			scaffold269	78895	0.2437	1346	78.9753	Arthropoda	152
			scaffold272	73791	0.2397	9191	76.201	Arthropoda	1003
			scaffold275	71609	0.2801	9652	134.077	Arthropoda	217
			scaffold276	75620	0.2533	4569	106.328	Arthropoda	560
			scaffold277	70420	0.2984	15163	91.3985	Arthropoda	366
			scaffold278	76685	0.2842	10896	215.158	Arthropoda	215
			scaffold279	69758	0.2781	12725	105.648	Arthropoda	272
			scaffold282	68393	0.2894	12663	103.05	Arthropoda	215
			scaffold283	68535	0.2651	12517	67.7616	Arthropoda	300
			scaffold284	76305	0.3103	4903	110.801	Arthropoda	250
			scaffold285	73571	0.3083	13079	363.316	Arthropoda	167
			scaffold286	69804	0.2283	5483	70.6285	Arthropoda	148
			scaffold289	76060	0.255	14507	66.5494	Arthropoda	1229
			scaffold292	69938	0.294	16353	133.194	Arthropoda	161
			scaffold293	65769	0.3018	6257	141.156	Arthropoda	455
			scaffold294	70749	0.2207	10362	82.8048	Arthropoda	449
			scaffold295	72252	0.286	8719	173.772	Arthropoda	1428
			scaffold297	65817	0.269	9164	67.2393	Arthropoda	333
			scaffold298	69549	0.2913	10174	128.02	Arthropoda	187
			scaffold300	66418	0.2874	9192	149.232	Arthropoda	244
			scaffold303	72831	0.2272	10994	64.3038	Arthropoda	228
			scaffold304	66533	0.2688	6321	94.8486	Arthropoda	1524
			scaffold305	63997	0.3087	14309	198.611	Arthropoda	420
			scaffold306	72830	0.2729	9594	166.619	Arthropoda	267
			scaffold307	79087	0.2979	8815	194.176	Arthropoda	516
			scaffold310	74388	0.2902	8876	136.683	Arthropoda	1136
			scaffold315	60749	0.3157	12809	138.146	Arthropoda	390
			scaffold318	60581	0.307	11502	132.177	Arthropoda	167
			scaffold320	60816	0.3101	14436	99.555	Arthropoda	1264
			scaffold321	63367	0.2992	13669	166.615	Arthropoda	416
			scaffold322	66114	0.3045	20229	111.754	Arthropoda	171
			scaffold323	70864	0.294	15668	110.958	Arthropoda	182
			scaffold324	58609	0.2703	2244	94.4094	Arthropoda	1101
			scaffold325	59972	0.24	5332	78.817	Arthropoda	881
			scaffold326	60832	0.2317	21089	74.2441	Arthropoda	381
			scaffold329	57811	0.2867	11671	96.625	Arthropoda	388
			scaffold330	57648	0.2959	4121	215.875	Arthropoda	385
			scaffold332	59249	0.24	9705	87.9247	Arthropoda	298
			scaffold334	56429	0.2554	1664	74.1472	Arthropoda	2082
			scaffold335	56443	0.2426	3266	70.3727	Arthropoda	433
			scaffold336	62371	0.3022	14369	111.523	Arthropoda	950
			scaffold338	64898	0.2396	9963	65.4659	Arthropoda	326
			scaffold339	95286	0.2249	17466	79.1711	Arthropoda	1317
			scaffold340	67487	0.2913	4482	125.945	Arthropoda	182
			scaffold341	55616	0.2833	3606	83.0399	Arthropoda	4728
			scaffold342	59903	0.2255	2835	103.13	Arthropoda	1343
			scaffold346	64267	0.2263	12326	76.2754	Arthropoda	233
			scaffold347	96820	0.281	14870	96.0534	Arthropoda	1181
			scaffold349	66287	0.2603	9081	62.1152	Arthropoda	1844
			scaffold350	53584	0.284	10617	100.834	Arthropoda	401
			scaffold352	52734	0.2689	5881	90.9349	Arthropoda	1051
			scaffold353	54399	0.2992	17	96.2849	Arthropoda	457
			scaffold355	51284	0.2702	4044	148.159	Arthropoda	518
			scaffold357	50687	0.3072	7880	114.058	Arthropoda	158
			scaffold359	50652	0.2878	3384	108.497	Arthropoda	390
			scaffold368	59086	0.2878	12638	93.7596	Arthropoda	180
			scaffold370	69703	0.2398	15201	58.1592	Arthropoda	1046
			scaffold372	51336	0.2822	13766	123.772	Arthropoda	449
			scaffold375	47575	0.2913	6166	125.512	Arthropoda	909
			scaffold376	51984	0.2296	2246	94.9252	Arthropoda	909
			scaffold378	60866	0.248	18539	66.4424	Arthropoda	1345
			scaffold379	44751	0.2937	5735	132.733	Arthropoda	200
			scaffold381	71468	0.2906	2523	127.798	Arthropoda	739
			scaffold383	58319	0.2411	4362	71.5842	Arthropoda	1354
			scaffold385	49512	0.246	269	65.8927	Arthropoda	654
			scaffold390	49261	0.3001	17640	112.292	Arthropoda	200
			scaffold395	43377	0.2241	2577	56.5487	Arthropoda	237
			scaffold403	68371	0.3028	10869	105.846	Arthropoda	470
			scaffold409	42854	0.3042	5946	115.206	Arthropoda	195
			scaffold412	39290	0.3018	12952	193.829	Arthropoda	265
			scaffold414	45814	0.2873	14917	103.72	Arthropoda	610
			scaffold415	49826	0.3022	2253	724.038	Arthropoda	647
			scaffold418	43830	0.2219	1319	74.4166	Arthropoda	534
			scaffold419	37781	0.3437	4601	125.392	Arthropoda	579
			scaffold420	37420	0.3209	879	131.548	Arthropoda	852
			scaffold421	55927	0.3088	16596	127.729	Arthropoda	603
			scaffold422	37271	0.2897	10572	94.7855	Arthropoda	634
			scaffold429	36134	0.2862	7782	91.2923	Arthropoda	455
			scaffold432	35477	0.2589	2754	65.7972	Arthropoda	632
			scaffold433	35386	0.3039	7139	73.5661	Arthropoda	213
			scaffold434	35344	0.2725	13	89.6889	Arthropoda	139
			scaffold435	38014	0.2389	169	82.9865	Arthropoda	1253
			scaffold436	35038	0.2445	7467	92.7915	Arthropoda	490
			scaffold438	35022	0.2529	2608	81.4919	Arthropoda	1003
			scaffold439	38983	0.2488	3416	72.8598	Arthropoda	2957
			scaffold440	64352	0.2993	9228	142.548	Arthropoda	281
			scaffold443	36949	0.2819	9188	118.732	Arthropoda	139
			scaffold447	48833	0.3362	17989	157.589	Arthropoda	224
			scaffold450	35411	0.31	12243	90.1276	Arthropoda	292
			scaffold451	58728	0.2174	14095	57.632	Arthropoda	531
			scaffold452	34754	0.2377	7764	73.042	Arthropoda	580
			scaffold454	37751	0.312	98	110.163	Arthropoda	158
			scaffold457	33881	0.2196	4545	65.5618	Arthropoda	627
			scaffold462	31573	0.3063	2700	97.0751	Arthropoda	1356
			scaffold463	35148	0.2477	5769	71.3042	Arthropoda	630
			scaffold464	31517	0.2873	5202	102.282	Arthropoda	562
			scaffold466	53677	0.289	5124	190.857	Arthropoda	150
			scaffold468	31416	0.2568	5654	75.5846	Arthropoda	1085
			scaffold472	41043	0.2454	15738	52.598	Arthropoda	1059
			scaffold474	32310	0.3118	10189	77.2608	Arthropoda	248
			scaffold477	30339	0.3379	5888	231.64	Arthropoda	2830
			scaffold479	30227	0.2665	2675	97.0684	Arthropoda	346
			scaffold480	34313	0.2712	13315	122.255	Arthropoda	364
			scaffold481	30317	0.2102	1582	65.956	Arthropoda	822
			scaffold482	30134	0.2969	5611	77.1992	Arthropoda	398
			scaffold483	56664	0.2406	8421	66.037	Arthropoda	612
			scaffold494	28695	0.2672	5358	81.3102	Arthropoda	1247
			scaffold503	27930	0.279	3	110.245	Arthropoda	270
			scaffold506	32451	0.2876	3555	180.711	Arthropoda	287
			scaffold507	27738	0.3294	8171	120.609	Arthropoda	159
			scaffold509	27521	0.292	5713	99.82	Arthropoda	226
			scaffold511	38262	0.2946	11673	134.906	Arthropoda	298
			scaffold517	29492	0.311	2312	116.311	Arthropoda	420
			scaffold518	26513	0.3496	3332	573.547	Arthropoda	1133
			scaffold520	59235	0.2943	5100	224.517	Arthropoda	206
			scaffold521	47610	0.2393	7749	107.705	Arthropoda	514
			scaffold525	25479	0.2751	4378	112.638	Arthropoda	379
			scaffold528	27661	0.2683	1032	195.83	Arthropoda	211
			scaffold530	50102	0.2287	2648	77.901	Arthropoda	634
			scaffold535	42570	0.2436	13092	59.8493	Arthropoda	366
			scaffold536	23544	0.2606	1272	95.1614	Arthropoda	333
			scaffold537	27098	0.316	1056	107.934	Arthropoda	1038
			scaffold540	24500	0.2639	5031	91.6149	Arthropoda	532
			scaffold542	24235	0.2481	8359	72.2238	Arthropoda	135
			scaffold543	24151	0.3103	3242	316.911	Arthropoda	303
			scaffold545	39366	0.3103	3422	361.544	Arthropoda	148
			scaffold548	23729	0.2418	3728	60.912	Arthropoda	348
			scaffold550	58298	0.2865	8418	153.058	Arthropoda	172
			scaffold552	43637	0.231	3868	66.776	Arthropoda	566
			scaffold557	23285	0.3143	3607	94.1123	Arthropoda	876
			scaffold558	23199	0.3217	4988	85.1027	Arthropoda	287
			scaffold560	23140	0.31	4759	293.155	Arthropoda	2715
			scaffold561	26586	0.2557	833	92.523	Arthropoda	222
			scaffold562	22847	0.3433	5070	435.118	Arthropoda	745
			scaffold567	25392	0.3049	2362	159.757	Arthropoda	193
			scaffold573	27194	0.2232	3281	102.236	Arthropoda	209
			scaffold574	26420	0.246	5	64.7164	Arthropoda	791
			scaffold577	21535	0.3025	5238	112.861	Arthropoda	143
			scaffold581	26769	0.2942	4331	147.241	Arthropoda	2270
			scaffold583	22412	0.3006	1230	97.9293	Arthropoda	276
			scaffold587	29151	0.2977	1436	135.865	Arthropoda	252
			scaffold588	21130	0.3207	5343	163.776	Arthropoda	470
			scaffold589	21028	0.2926	4821	167.001	Arthropoda	601
			scaffold592	20858	0.2899	5457	92.4663	Arthropoda	420
			scaffold594	27557	0.3119	8146	97.4172	Arthropoda	167
			scaffold599	26106	0.2835	1066	151.898	Arthropoda	163
			scaffold607	19846	0.2985	2689	89.1007	Arthropoda	1212
			scaffold608	30424	0.3035	8362	108.936	Arthropoda	484
			scaffold610	19549	0.3228	6949	114.041	Arthropoda	965
			scaffold617	18676	0.3184	5754	113.164	Arthropoda	182
			scaffold630	18071	0.3146	2341	88.0008	Arthropoda	1129
			scaffold633	17909	0.2648	13	77.6113	Arthropoda	368
			scaffold634	21683	0.2267	1343	76.8802	Arthropoda	2887
			scaffold639	23698	0.3035	6888	158.085	Arthropoda	231
			scaffold640	17000	0.2512	3300	118.385	Arthropoda	364
			scaffold641	16962	0.285	5314	94.5339	Arthropoda	220
			scaffold642	17015	0.2874	2616	118.923	Arthropoda	660
			scaffold645	16960	0.255	7	76.755	Arthropoda	765
			scaffold648	22817	0.3025	2	120.36	Arthropoda	366
			scaffold650	21889	0.2778	1902	67.3052	Arthropoda	318
			scaffold651	16458	0.282	875	95.2832	Arthropoda	344
			scaffold652	17775	0.2331	2364	75.0232	Arthropoda	289
			scaffold658	44515	0.2178	9278	64.14	Arthropoda	311
			scaffold659	22622	0.2506	5777	75.7519	Arthropoda	172
			scaffold666	19864	0.2309	3804	66.8403	Arthropoda	483
			scaffold673	27252	0.2837	5355	125.187	Arthropoda	612
			scaffold675	20940	0.2615	4981	81.1239	Arthropoda	665
			scaffold680	34550	0.2899	8209	215.466	Arthropoda	174
			scaffold686	25194	0.3387	890	249.368	Arthropoda	254
			scaffold688	24339	0.2154	7007	68.0864	Arthropoda	195
			scaffold689	24834	0.296	4547	308.383	Arthropoda	219
			scaffold690	20883	0.3124	6563	113.058	Arthropoda	357
			scaffold697	13604	0.2823	1	75.4369	Arthropoda	267
			scaffold699	28813	0.3095	9412	103.846	Arthropoda	148
			scaffold705	13302	0.3051	1003	73.3012	Arthropoda	263
			scaffold706	13150	0.2568	4452	85.1183	Arthropoda	438
			scaffold708	13150	0.3073	1244	117.294	Arthropoda	228
			scaffold715	16943	0.3179	2601	186.323	Arthropoda	580
			scaffold716	12810	0.2868	2	78.4716	Arthropoda	520
			scaffold725	19901	0.3064	811	130.662	Arthropoda	569
			scaffold730	13890	0.2877	3	123.272	Arthropoda	547
			scaffold731	12269	0.3198	2540	88.9807	Arthropoda	298
			scaffold732	33811	0.3358	1286	581.771	Arthropoda	3297
			scaffold733	26079	0.2304	6269	81.2838	Arthropoda	135
			scaffold736	12179	0.3214	0	74.9471	Arthropoda	1365
			scaffold751	29724	0.2966	6867	261.732	Arthropoda	148
			scaffold754	11487	0.3175	2	107.126	Arthropoda	743
			scaffold763	24786	0.2386	1414	1428.24	Arthropoda	10094
			scaffold766	10827	0.2973	1	70.8515	Arthropoda	163
			scaffold767	10774	0.2299	1325	94.6727	Arthropoda	268
			scaffold768	10703	0.2887	1682	82.1478	Arthropoda	315
			scaffold769	17429	0.3138	4887	102.702	Arthropoda	374
			scaffold777	10342	0.3155	0	79.8273	Arthropoda	156
			scaffold780	10190	0.2622	3432	138.278	Arthropoda	207
			scaffold782	10094	0.2397	734	106.858	Arthropoda	1112
			scaffold784	15317	0.298	4162	131.883	Arthropoda	686
			scaffold792	20857	0.285	1564	119.711	Arthropoda	259
			scaffold799	12282	0.2692	0	127.903	Arthropoda	196
			scaffold803	9449	0.2734	1145	67.3622	Arthropoda	187
			scaffold804	9422	0.322	316	91.5591	Arthropoda	217
			scaffold805	9422	0.2687	1	75.2574	Arthropoda	412
			scaffold814	16292	0.3163	2478	80.4823	Arthropoda	300
			scaffold821	9020	0.2855	0	91.2622	Arthropoda	152
			scaffold822	37110	0.2231	5833	60.5764	Arthropoda	320
			scaffold825	8873	0.3481	0	106.776	Arthropoda	302
			scaffold828	8748	0.3393	0	79.215	Arthropoda	2082
			scaffold832	26996	0.238	5790	50.2589	Arthropoda	254
			scaffold834	8442	0.308	1	75.8218	Arthropoda	667
			scaffold843	9782	0.3077	2	106.31	Arthropoda	246
			scaffold844	14832	0.2937	2087	225.221	Arthropoda	377
			scaffold847	8013	0.3261	1	83.0873	Arthropoda	1517
			scaffold851	11505	0.3672	27	762.797	Arthropoda	726
			scaffold857	15330	0.2386	3375	68.1741	Arthropoda	167
			scaffold875	6988	0.3159	1	77.6658	Arthropoda	505
			scaffold882	10122	0.3106	1840	315.805	Arthropoda	167
			scaffold890	11845	0.2678	2740	82.7238	Arthropoda	298
			scaffold894	15029	0.2633	1060	170.609	Arthropoda	475
			scaffold902	10559	0.3163	1283	128.366	Arthropoda	455
			scaffold911	10699	0.2901	2608	117.207	Arthropoda	497
			scaffold921	6184	0.3105	0	74.1479	Arthropoda	244
			scaffold922	14417	0.295	1233	687.658	Arthropoda	433
			scaffold927	18795	0.2624	1140	164.463	Arthropoda	597
			scaffold930	5953	0.3047	0	82.46	Arthropoda	1206
			scaffold942	5807	0.3212	1	99.6879	Arthropoda	691
			scaffold945	7457	0.3023	3	113.507	Arthropoda	409
			scaffold948	5682	0.2481	744	49.9971	Arthropoda	169
			scaffold953	13814	0.38	292	201.082	Arthropoda	141
			scaffold958	5512	0.3142	0	74.049	Arthropoda	339
			scaffold962	5447	0.2751	1	77.9442	Arthropoda	459
			scaffold965	5285	0.3236	1	107.746	Arthropoda	241
			scaffold970	13459	0.2553	3	241.012	Arthropoda	156
			scaffold974	5153	0.2163	571	41.3455	Arthropoda	141
			scaffold977	13912	0.2483	4726	53.7526	Arthropoda	222
			scaffold983	5048	0.2966	1	104.225	Arthropoda	200
			scaffold990	39720	0.2338	15003	76.7544	Arthropoda	403
			scaffold993	6572	0.2856	0	76.511	Arthropoda	233
			scaffold1035	4370	0.262	0	66.8379	Arthropoda	143
			scaffold1043	4314	0.3744	1	89.8103	Arthropoda	448
			scaffold1048	4245	0.2902	0	112.308	Arthropoda	243
			scaffold1056	8651	0.2958	2857	80.4447	Arthropoda	220
			scaffold1067	8006	0.2549	0	71.2249	Arthropoda	278
			scaffold1096	6087	0.2948	1	75.7999	Arthropoda	139
			scaffold1102	15799	0.2246	5602	64.5024	Arthropoda	736
			scaffold1104	3687	0.3128	1	85.2366	Arthropoda	202
			scaffold1106	5649	0.2984	481	74.8942	Arthropoda	736
			scaffold1124	3490	0.3353	1	70.2191	Arthropoda	246
			scaffold1142	3334	0.2301	1	90.3214	Arthropoda	446
			scaffold1152	3251	0.3348	1	82.0604	Arthropoda	418
			scaffold1153	3230	0.2722	1	78.8945	Arthropoda	383
			scaffold1171	3153	0.2335	1	31.5202	Arthropoda	141
			scaffold1174	3129	0.3404	0	94.842	Arthropoda	137
			scaffold1193	15318	0.2157	3609	64.3181	Arthropoda	654
			scaffold1195	6828	0.3535	2061	183.481	Arthropoda	422
			scaffold1197	2988	0.2849	1	69.7222	Arthropoda	231
			scaffold1198	5033	0.2251	0	64.2046	Arthropoda	176
			scaffold1201	2968	0.2476	0	95.0562	Arthropoda	137
			scaffold1210	7811	0.3167	2052	124.166	Arthropoda	228
			scaffold1212	2906	0.3056	0	66.527	Arthropoda	896
			scaffold1221	4565	0.2723	0	38.6427	Arthropoda	843
			scaffold1227	4923	0.1997	1	40.9974	Arthropoda	200
			scaffold1237	2797	0.2707	1	37.8478	Arthropoda	178
			scaffold1239	11318	0.2997	3527	199.012	Arthropoda	468
			scaffold1254	2708	0.2228	1	57.774	Arthropoda	141
			scaffold1266	21755	0.2514	9993	48.6412	Arthropoda	588
			scaffold1268	2639	0.304	1	87.8522	Arthropoda	368
			scaffold1275	2617	0.3726	0	101.643	Arthropoda	158
			scaffold1303	4972	0.3063	584	139.503	Arthropoda	189
			scaffold1320	2476	0.2436	1	70.9123	Arthropoda	327
			scaffold1323	3770	0.244	253	65.301	Arthropoda	436
			scaffold1379	2324	0.2643	1	28.9267	Arthropoda	241
			scaffold1392	2289	0.2649	1	83.9741	Arthropoda	339
			scaffold1411	2253	0.3324	0	73.7462	Arthropoda	204
			scaffold1420	4411	0.2453	893	68.5649	Arthropoda	206
			scaffold1424	15468	0.2996	4517	143.822	Arthropoda	147
			scaffold1449	2154	0.2697	0	43.5361	Arthropoda	941
			scaffold1468	2114	0.2409	1	32.7438	Arthropoda	335
			scaffold1482	2088	0.2932	1	44.0752	Arthropoda	198
			scaffold1507	2061	0.2155	1	61.2768	Arthropoda	211
			scaffold1524	2027	0.3049	0	95.2779	Arthropoda	279
			scaffold1528	7133	0.2413	282	187.055	Arthropoda	244
			scaffold1532	4618	0.2839	0	99.7447	Arthropoda	1081
			scaffold1570	1957	0.3095	28	54.3426	Arthropoda	425
			scaffold1577	5106	0.2892	1424	89.4659	Arthropoda	161
			scaffold1605	1915	0.2167	0	43.5632	Arthropoda	183
			scaffold1650	3488	0.2311	1	47.4771	Arthropoda	156
			scaffold1658	1926	0.264	2	30.1136	Arthropoda	196
			scaffold1677	1833	0.2504	0	44.2629	Arthropoda	272
			scaffold1742	15429	0.2218	3643	46.8529	Arthropoda	220
			scaffold1771	3322	0.2406	1	90.6178	Arthropoda	167
			scaffold1783	9382	0.2823	1302	134.455	Arthropoda	224
			scaffold1847	1690	0.1893	0	62.499	Arthropoda	167
			scaffold1853	5020	0.2971	1398	614.263	Arthropoda	427
			scaffold1881	1662	0.3261	0	313.687	Arthropoda	374
			scaffold1883	7021	0.2099	0	57.6234	Arthropoda	182
			scaffold1892	1648	0.2312	0	35.3381	Arthropoda	303
			scaffold1930	3088	0.2819	2	128.487	Arthropoda	228
			scaffold1939	1620	0.2572	26	67.0125	Arthropoda	139
			scaffold1942	1617	0.2649	1	183.885	Arthropoda	148
			scaffold1970	1607	0.2995	1	71.6567	Arthropoda	141
			scaffold2011	1559	0.2317	1	25.2391	Arthropoda	209
			scaffold2021	1569	0.3454	0	32.8663	Arthropoda	457
			scaffold2069	1547	0.315	1	49.2602	Arthropoda	344
			scaffold2083	1540	0.3476	1	73.2238	Arthropoda	171
			scaffold2113	3158	0.301	2	52.6773	Arthropoda	198
			scaffold2137	1523	0.2523	1	74.6957	Arthropoda	867
			scaffold2140	4328	0.2766	51	47.1335	Arthropoda	189
			scaffold2181	1510	0.2874	0	182.422	Arthropoda	222
			scaffold2183	1509	0.3008	3	71.0604	Arthropoda	785
			scaffold2185	4395	0.2552	1401	40.0996	Arthropoda	255
			scaffold2229	1499	0.2303	1	26.3829	Arthropoda	191
			scaffold2247	1492	0.2936	0	75.4637	Arthropoda	163
			scaffold2295	1482	0.2476	0	72.3455	Arthropoda	185
			scaffold2296	1482	0.2395	0	67.2404	Arthropoda	139
			scaffold2313	3488	0.264	0	92.758	Arthropoda	832
			scaffold2333	1473	0.4263	0	60.3522	Arthropoda	699
			scaffold2342	1472	0.2588	0	62.8955	Arthropoda	207
			scaffold2355	1470	0.2361	0	63.6583	Arthropoda	147
			scaffold2365	1468	0.2841	0	31.4656	Arthropoda	357
			scaffold2398	1463	0.3226	0	80.2258	Arthropoda	265
			scaffold2404	1454	0.2698	1	36.3809	Arthropoda	209
			scaffold2434	1457	0.269	0	47.6914	Arthropoda	172
			scaffold2440	1456	0.2218	0	73.7058	Arthropoda	363
			scaffold2453	1453	0.2725	0	71.0489	Arthropoda	178
			scaffold2605	1425	0.3404	0	121.906	Arthropoda	324
			scaffold2620	1424	0.2431	1	26.3043	Arthropoda	169
			scaffold2624	4516	0.2204	346	37.6001	Arthropoda	137
			scaffold2647	1419	0.2094	1	76.8745	Arthropoda	195
			scaffold2657	1418	0.2392	1	70.6761	Arthropoda	143
			scaffold2662	3064	0.2393	289	63.4613	Arthropoda	191
			scaffold2663	1416	0.2196	0	52.8687	Arthropoda	139
			scaffold2754	1400	0.285	0	71.7476	Arthropoda	462
			scaffold2755	1401	0.2271	1	116.972	Arthropoda	196
			scaffold2756	1400	0.2436	0	22.8256	Arthropoda	213
			scaffold2806	2993	0.234	228	57.2101	Arthropoda	169
			scaffold2810	1392	0.3091	1	33.9231	Arthropoda	603
			scaffold2842	6900	0.215	2290	48.782	Arthropoda	315
			scaffold2851	1387	0.2294	1	79.8704	Arthropoda	248
			scaffold2863	1383	0.2813	0	82.563	Arthropoda	374
			scaffold2925	1373	0.3227	0	63.5152	Arthropoda	435
			scaffold2941	2638	0.2248	53	32.0026	Arthropoda	200
			scaffold2980	1365	0.2784	0	66.0754	Arthropoda	233
			scaffold2985	1365	0.3414	0	73.2956	Arthropoda	1301
			scaffold3006	1360	0.2463	0	63.4636	Arthropoda	189
			scaffold3029	1357	0.2638	0	42.1825	Arthropoda	556
			scaffold3044	1354	0.3102	0	67.568	Arthropoda	215
			scaffold3050	1353	0.3207	31	20.633	Arthropoda	148
			scaffold3062	1351	0.2813	0	70.9603	Arthropoda	233
			scaffold3064	1352	0.2398	1	41.5593	Arthropoda	150
			scaffold3066	1351	0.2124	0	63.0758	Arthropoda	137
			scaffold3096	1347	0.2964	1	28.031	Arthropoda	390
			scaffold3100	1346	0.3239	0	52.8817	Arthropoda	433
			scaffold3108	1345	0.2714	0	51.3667	Arthropoda	165
			scaffold3126	1343	0.2487	0	53.4446	Arthropoda	252
			scaffold3140	1341	0.2254	1	72.5829	Arthropoda	233
			scaffold3146	1340	0.3764	1	25.7984	Arthropoda	1397
			scaffold3206	1330	0.285	0	75.8981	Arthropoda	267
			scaffold3228	1326	0.2083	1	26.8223	Arthropoda	139
			scaffold3240	1324	0.2464	1	38.0746	Arthropoda	185
			scaffold3268	1322	0.246	1	63.9054	Arthropoda	466
			scaffold3298	1316	0.1869	0	23.9799	Arthropoda	161
			scaffold3332	1313	0.1691	0	49.9649	Arthropoda	220
			scaffold3401	1302	0.2244	1	38.8714	Arthropoda	135
			scaffold3444	1297	0.2469	1	47.855	Arthropoda	180
			scaffold3464	1295	0.2002	1	18.0791	Arthropoda	161
			scaffold3479	1292	0.2655	0	31.5141	Arthropoda	195
			scaffold3484	3043	0.2527	483	74.5464	Arthropoda	276
			scaffold3517	1288	0.3245	0	61.5236	Arthropoda	1314
			scaffold3559	1285	0.2391	1	66.4447	Arthropoda	137
			scaffold3570	1282	0.241	0	70.7416	Arthropoda	224
			scaffold3577	1280	0.2695	0	70.3077	Arthropoda	141
			scaffold3581	1280	0.2461	0	75.2074	Arthropoda	276
			scaffold3588	1280	0.2611	1	78.0683	Arthropoda	553
			scaffold3637	1269	0.2545	0	55.7766	Arthropoda	261
			scaffold3638	1269	0.2734	0	46.3629	Arthropoda	195
			scaffold3681	1264	0.246	0	66.2359	Arthropoda	281
			scaffold3758	4256	0.2573	1559	76.6286	Arthropoda	571
			scaffold3766	1253	0.2291	0	77.702	Arthropoda	241
			scaffold3769	1252	0.2907	0	37.4508	Arthropoda	492
			scaffold3776	1252	0.3086	1	22.759	Arthropoda	283
			scaffold3788	1251	0.292	1	54.0759	Arthropoda	433
			scaffold3812	1248	0.3713	1	76.0002	Arthropoda	220
			scaffold3820	1246	0.2169	1	48.9358	Arthropoda	187
			scaffold3823	1245	0.2265	0	52.9338	Arthropoda	158
			scaffold3825	1244	0.2387	0	91.0681	Arthropoda	867
			scaffold3874	1240	0.343	1	20.8904	Arthropoda	167
			scaffold3876	1239	0.3204	0	72.0718	Arthropoda	1254
			scaffold3878	1240	0.1687	1	36.7189	Arthropoda	165
			scaffold3881	1238	0.2447	0	28.064	Arthropoda	244
			scaffold3920	1232	0.2541	0	90.339	Arthropoda	324
			scaffold3949	1230	0.2555	1	57.187	Arthropoda	207
			scaffold4041	1217	0.273	1	22.1042	Arthropoda	244
			scaffold4047	2252	0.4333	2	172.909	Arthropoda	403
			scaffold4053	1215	0.2216	1	48.7093	Arthropoda	198
			scaffold4057	1214	0.243	0	29.1108	Arthropoda	137
			scaffold4080	1211	0.2256	1	58.7431	Arthropoda	183
			scaffold4081	1210	0.2843	0	29.9475	Arthropoda	257
			scaffold4114	1207	0.2396	1	43.6669	Arthropoda	143
			scaffold4118	1206	0.195	1	52.1299	Arthropoda	158
			scaffold4146	1201	0.2431	0	70.7879	Arthropoda	610
			scaffold4164	1200	0.2175	0	19.6613	Arthropoda	176
			scaffold4225	1193	0.2701	1	21.7141	Arthropoda	385
			scaffold4236	1190	0.2983	0	41.828	Arthropoda	974
			scaffold4261	1188	0.2795	0	64.8588	Arthropoda	411
			scaffold4263	1188	0.2769	0	37.6248	Arthropoda	255
			scaffold4307	1182	0.2589	0	66.704	Arthropoda	178
			scaffold4333	1180	0.2036	1	30.6505	Arthropoda	261
			scaffold4352	1177	0.341	1	36.231	Arthropoda	459
			scaffold4404	1169	0.2686	0	35.6816	Arthropoda	200
			scaffold4406	2504	0.2321	152	51.4684	Arthropoda	292
			scaffold4435	1165	0.2532	0	48.8781	Arthropoda	449
			scaffold4492	1159	0.2409	1	47.2823	Arthropoda	165
			scaffold4535	1153	0.1735	0	60.6974	Arthropoda	267
			scaffold4573	1148	0.286	1	80.5432	Arthropoda	180
			scaffold4668	1138	0.2603	1	15.5849	Arthropoda	276
			scaffold4670	1136	0.2685	0	26.8156	Arthropoda	283
			scaffold4703	1133	0.288	1	78.7963	Arthropoda	147
			scaffold4721	1131	0.2602	1	45.1943	Arthropoda	152
			scaffold4739	1128	0.2606	0	35.9194	Arthropoda	137
			scaffold4740	1129	0.2358	1	51.0992	Arthropoda	154
			scaffold4790	1120	0.2179	0	29.5097	Arthropoda	180
			scaffold4793	2203	0.2238	0	71.8952	Arthropoda	270
			scaffold4794	1120	0.2402	0	64.708	Arthropoda	178
			scaffold4795	1119	0.2779	0	65.6554	Arthropoda	357
			scaffold4856	1112	0.2743	0	36.7944	Arthropoda	135
			scaffold4863	1112	0.315	1	39.5156	Arthropoda	272
			scaffold4872	1110	0.2426	1	24.5959	Arthropoda	158
			scaffold4885	1108	0.2681	0	41.0602	Arthropoda	209
			scaffold4899	1107	0.3038	1	33.3936	Arthropoda	135
			scaffold4902	1106	0.2685	0	29.7932	Arthropoda	154
			scaffold4930	1102	0.2096	0	27.3719	Arthropoda	134
			scaffold4947	1101	0.2964	1	159.281	Arthropoda	147
			scaffold5001	1093	0.2653	0	36.7964	Arthropoda	359
			scaffold5045	1088	0.2574	0	36.325	Arthropoda	732
			scaffold5051	1087	0.2815	0	38.4649	Arthropoda	558
			scaffold5077	1085	0.2085	1	39.4897	Arthropoda	187
			scaffold5080	1083	0.3352	0	63.7014	Arthropoda	182
			scaffold5108	1081	0.2852	1	57.426	Arthropoda	291
			scaffold5110	1080	0.2083	0	22.5833	Arthropoda	141
			scaffold5114	1080	0.3105	1	56.3721	Arthropoda	134
			scaffold5121	1079	0.203	0	77.0388	Arthropoda	211
			scaffold5166	1074	0.2486	0	54.688	Arthropoda	204
			scaffold5169	1073	0.2684	0	48.059	Arthropoda	333
			scaffold5193	1071	0.1765	0	74.0821	Arthropoda	279
			scaffold5408	1046	0.3403	0	60.054	Arthropoda	195
			scaffold5499	1035	0.285	0	28.8553	Arthropoda	486
			scaffold5505	1035	0.3275	0	59.3457	Arthropoda	754
			scaffold5523	1033	0.3498	1	44.9522	Arthropoda	252
			scaffold5630	1020	0.2345	1	63.1106	Arthropoda	185
			scaffold5653	1016	0.269	1	35.5048	Arthropoda	150
			scaffold5673	1013	0.307	0	58.4725	Arthropoda	137
			scaffold5737	1004	0.3337	0	56.1212	Arthropoda	169
			scaffold5761	1003	0.2864	1	19.8704	Arthropoda	206
			scaffold5769	1002	0.2837	1	49.6262	Arthropoda	235
			scaffold2067	1548	0.2838	1	39.6401	Ascomycota	165
			scaffold1312	2498	0.3877	1	66.3406	Bacteria-undef	641
			scaffold126	174511	0.3117	12419	189.174	Chordata	331
			scaffold175	214808	0.2457	14700	91.1875	Chordata	621
			scaffold202	114994	0.3122	13494	383.723	Chordata	1079
			scaffold485	33050	0.2355	5526	60.4343	Chordata	143
			scaffold565	28174	0.2808	1632	107.75	Chordata	141
			scaffold178	163325	0.2883	21406	123.022	Cnidaria	782
			scaffold1492	2072	0.2994	1	70.2767	Eukaryota-undef	139
			scaffold3471	1293	0.2544	0	61.1317	Hemichordata	222
			scaffold1220	9791	0.3059	3943	99.1421	Nematoda	145
			scaffold1642	1878	0.2252	0	56.8785	Nematoda	198
			scaffold132	176879	0.3	26666	158.41	no-hit	0
			scaffold140	163011	0.3006	29724	358.999	no-hit	0
			scaffold146	153985	0.3047	29567	127.505	no-hit	0
			scaffold150	149816	0.2889	12662	512.084	no-hit	0
			scaffold177	135325	0.2963	4895	128.56	no-hit	0
			scaffold185	130491	0.2925	19665	133.577	no-hit	0
			scaffold186	121713	0.3042	16901	161.727	no-hit	0
			scaffold192	120818	0.2988	19338	144.539	no-hit	0
			scaffold196	117545	0.3054	17436	112.045	no-hit	0
			scaffold198	116178	0.301	15924	113.515	no-hit	0
			scaffold201	118778	0.3014	5282	129.077	no-hit	0
			scaffold208	124887	0.302	17866	170.689	no-hit	0
			scaffold215	109394	0.2898	14086	168.143	no-hit	0
			scaffold217	108246	0.3008	2810	131.744	no-hit	0
			scaffold220	112239	0.3003	23554	137.355	no-hit	0
			scaffold222	102324	0.2696	9632	107.835	no-hit	0
			scaffold223	101381	0.2825	16567	132.518	no-hit	0
			scaffold226	98111	0.2994	2669	211.255	no-hit	0
			scaffold229	97223	0.2616	17305	165.038	no-hit	0
			scaffold231	95140	0.2995	7312	227.895	no-hit	0
			scaffold236	88543	0.2969	7444	184.647	no-hit	0
			scaffold240	87556	0.3007	14107	154.695	no-hit	0
			scaffold241	88146	0.2838	16724	135.077	no-hit	0
			scaffold242	84596	0.3104	3546	142.566	no-hit	0
			scaffold245	83921	0.302	1337	184.077	no-hit	0
			scaffold250	89229	0.2808	26358	182.124	no-hit	0
			scaffold252	80372	0.2938	7761	123.283	no-hit	0
			scaffold255	79624	0.3022	7007	119.537	no-hit	0
			scaffold258	86554	0.2985	6485	193.032	no-hit	0
			scaffold261	164866	0.2959	23981	269.678	no-hit	0
			scaffold264	75444	0.2811	5309	108.148	no-hit	0
			scaffold265	74908	0.3103	2399	181.73	no-hit	0
			scaffold266	77179	0.2943	16173	156.077	no-hit	0
			scaffold270	76454	0.2728	14089	114.905	no-hit	0
			scaffold271	71449	0.2881	9664	98.3874	no-hit	0
			scaffold273	124492	0.2977	23797	502.136	no-hit	0
			scaffold274	74947	0.3099	10283	159.668	no-hit	0
			scaffold280	69842	0.297	23052	125.674	no-hit	0
			scaffold281	102413	0.3021	14525	132.184	no-hit	0
			scaffold287	84454	0.3069	1626	151.42	no-hit	0
			scaffold288	74106	0.3001	11294	118.373	no-hit	0
			scaffold290	66628	0.3139	11677	248.963	no-hit	0
			scaffold291	68479	0.2956	13669	128.072	no-hit	0
			scaffold296	73524	0.3096	11149	117.306	no-hit	0
			scaffold299	66949	0.2921	11021	96.7099	no-hit	0
			scaffold301	64640	0.2987	4374	216.246	no-hit	0
			scaffold302	75687	0.3066	20024	93.5755	no-hit	0
			scaffold308	63517	0.2938	10181	117.977	no-hit	0
			scaffold309	62504	0.3096	5925	112.191	no-hit	0
			scaffold311	104632	0.3031	16910	167.678	no-hit	0
			scaffold312	61055	0.3129	3	261.962	no-hit	0
			scaffold313	61035	0.2853	8699	156.67	no-hit	0
			scaffold314	61051	0.2923	6663	275.016	no-hit	0
			scaffold316	60667	0.2904	6873	97.1301	no-hit	0
			scaffold317	60616	0.2522	13339	95.5457	no-hit	0
			scaffold319	91534	0.3074	12569	288.626	no-hit	0
			scaffold327	60135	0.3004	16221	162.631	no-hit	0
			scaffold328	72641	0.308	11147	105.205	no-hit	0
			scaffold331	57141	0.2872	9402	113.937	no-hit	0
			scaffold333	58233	0.3123	2396	105.038	no-hit	0
			scaffold337	59614	0.2897	6004	166.687	no-hit	0
			scaffold343	73082	0.2944	23449	235.664	no-hit	0
			scaffold344	58357	0.2961	15994	134.986	no-hit	0
			scaffold345	58778	0.2995	3808	89.4145	no-hit	0
			scaffold348	54348	0.3297	2837	117.626	no-hit	0
			scaffold351	62776	0.3059	10837	136.855	no-hit	0
			scaffold354	67827	0.2511	5951	59.1969	no-hit	0
			scaffold356	60252	0.2945	5387	132.489	no-hit	0
			scaffold358	53010	0.3261	3097	134.297	no-hit	0
			scaffold360	50630	0.3115	11065	273.913	no-hit	0
			scaffold361	50273	0.2596	9186	138.385	no-hit	0
			scaffold362	50029	0.2682	8076	59.3109	no-hit	0
			scaffold363	51302	0.2975	474	217.397	no-hit	0
			scaffold364	51586	0.2941	786	130.895	no-hit	0
			scaffold365	54794	0.3077	11461	151.271	no-hit	0
			scaffold366	55539	0.3054	750	130.817	no-hit	0
			scaffold367	48873	0.2935	2205	187.555	no-hit	0
			scaffold369	48665	0.2968	16013	127.914	no-hit	0
			scaffold371	48620	0.2886	287	147.778	no-hit	0
			scaffold373	50030	0.2867	7974	113.313	no-hit	0
			scaffold374	47728	0.3042	6283	161.611	no-hit	0
			scaffold377	46656	0.2984	6590	172.453	no-hit	0
			scaffold380	45923	0.2891	4838	141.072	no-hit	0
			scaffold382	44875	0.29	1	123.193	no-hit	0
			scaffold384	48928	0.2993	5094	219.886	no-hit	0
			scaffold386	49366	0.3094	10550	151.986	no-hit	0
			scaffold387	56195	0.3135	6341	130.977	no-hit	0
			scaffold388	43890	0.2915	7130	199.318	no-hit	0
			scaffold389	44081	0.3049	13797	120.369	no-hit	0
			scaffold391	43849	0.2799	11654	129.148	no-hit	0
			scaffold393	51397	0.3153	13528	122.637	no-hit	0
			scaffold394	50961	0.298	10742	119.954	no-hit	0
			scaffold396	43263	0.3209	6334	170.564	no-hit	0
			scaffold397	43543	0.2929	7765	117.075	no-hit	0
			scaffold398	43098	0.2792	8057	122.054	no-hit	0
			scaffold399	42561	0.3022	3437	111.907	no-hit	0
			scaffold400	42350	0.2854	14437	100.136	no-hit	0
			scaffold401	41737	0.311	4663	100.278	no-hit	0
			scaffold402	41661	0.3007	7352	210.632	no-hit	0
			scaffold404	41250	0.2889	9169	127.953	no-hit	0
			scaffold405	41236	0.2539	6594	126.903	no-hit	0
			scaffold406	42924	0.2982	468	142.873	no-hit	0
			scaffold407	42868	0.2955	3949	105.314	no-hit	0
			scaffold408	39701	0.29	4835	104.011	no-hit	0
			scaffold410	39334	0.3019	9695	90.2469	no-hit	0
			scaffold411	42071	0.285	5385	123.419	no-hit	0
			scaffold413	39238	0.2944	2326	146.028	no-hit	0
			scaffold416	42575	0.291	2227	283.012	no-hit	0
			scaffold417	41803	0.3222	7165	123.319	no-hit	0
			scaffold423	39954	0.2969	6251	172.101	no-hit	0
			scaffold424	36927	0.2929	7988	104.171	no-hit	0
			scaffold425	42641	0.3317	4875	112.164	no-hit	0
			scaffold426	41803	0.2993	6350	179.179	no-hit	0
			scaffold427	36345	0.3051	2757	114.984	no-hit	0
			scaffold428	44121	0.3068	7197	249.392	no-hit	0
			scaffold430	45084	0.2959	10738	120.492	no-hit	0
			scaffold431	44138	0.3232	3068	140.668	no-hit	0
			scaffold437	35039	0.3072	4945	166.008	no-hit	0
			scaffold441	41152	0.3004	7782	98.4469	no-hit	0
			scaffold442	38034	0.2677	75	170.638	no-hit	0
			scaffold444	43305	0.3059	6701	258.605	no-hit	0
			scaffold445	38206	0.2772	3599	260.2	no-hit	0
			scaffold446	33770	0.2975	5499	101.008	no-hit	0
			scaffold448	33577	0.3043	3709	138.99	no-hit	0
			scaffold449	33564	0.2573	2102	142.536	no-hit	0
			scaffold453	31919	0.29	3	93.668	no-hit	0
			scaffold455	32472	0.2857	8172	162.03	no-hit	0
			scaffold456	32214	0.2582	1	106.056	no-hit	0
			scaffold458	31946	0.2776	6434	144.476	no-hit	0
			scaffold459	38123	0.3225	12101	107.604	no-hit	0
			scaffold460	37513	0.3043	6636	112.005	no-hit	0
			scaffold461	35063	0.283	8066	116.919	no-hit	0
			scaffold465	77227	0.2941	17813	120.185	no-hit	0
			scaffold467	31337	0.2919	9536	178.051	no-hit	0
			scaffold469	32399	0.2647	8900	123.067	no-hit	0
			scaffold470	44040	0.2751	10237	103.191	no-hit	0
			scaffold471	31977	0.3292	351	134.68	no-hit	0
			scaffold475	32469	0.2845	6352	137.336	no-hit	0
			scaffold476	34883	0.3136	1116	305.993	no-hit	0
			scaffold478	30235	0.2738	4128	106.708	no-hit	0
			scaffold484	49936	0.2916	1716	179.092	no-hit	0
			scaffold486	29800	0.3013	2909	139.655	no-hit	0
			scaffold487	29249	0.292	1698	134.26	no-hit	0
			scaffold488	53544	0.2995	7831	283.001	no-hit	0
			scaffold489	29138	0.3162	2048	215.616	no-hit	0
			scaffold490	29002	0.2925	4891	114.778	no-hit	0
			scaffold491	28325	0.2964	7002	102.968	no-hit	0
			scaffold492	31871	0.2933	6323	95.3774	no-hit	0
			scaffold493	28804	0.3014	5823	132.447	no-hit	0
			scaffold495	28438	0.3295	3310	176.44	no-hit	0
			scaffold496	32677	0.2801	6671	136.855	no-hit	0
			scaffold497	28285	0.3045	5066	305.375	no-hit	0
			scaffold498	34798	0.3025	6897	249.25	no-hit	0
			scaffold499	29789	0.3304	3063	72.7131	no-hit	0
			scaffold500	31084	0.3014	5669	125.814	no-hit	0
			scaffold501	28165	0.3023	4465	105.225	no-hit	0
			scaffold502	28000	0.2901	2678	114.71	no-hit	0
			scaffold504	27867	0.3194	2	115.46	no-hit	0
			scaffold505	27856	0.3004	6770	140.649	no-hit	0
			scaffold508	31189	0.2858	7903	154.606	no-hit	0
			scaffold510	31657	0.3132	10693	169.997	no-hit	0
			scaffold512	29393	0.3242	2833	110.686	no-hit	0
			scaffold513	27244	0.2935	1046	183.339	no-hit	0
			scaffold514	27132	0.31	1	310.298	no-hit	0
			scaffold515	27003	0.2626	8366	185.042	no-hit	0
			scaffold516	26825	0.2937	2612	108.797	no-hit	0
			scaffold519	26070	0.3053	1	87.1742	no-hit	0
			scaffold522	39939	0.2975	962	150.206	no-hit	0
			scaffold523	31930	0.3443	6472	134.744	no-hit	0
			scaffold524	25556	0.2992	5278	163.799	no-hit	0
			scaffold526	25259	0.2885	5340	117.293	no-hit	0
			scaffold527	23536	0.2697	6426	112.566	no-hit	0
			scaffold529	25145	0.3289	1	124.961	no-hit	0
			scaffold531	24812	0.2705	6917	110.232	no-hit	0
			scaffold532	26870	0.2948	2649	118.186	no-hit	0
			scaffold533	24774	0.2896	0	158.697	no-hit	0
			scaffold534	27975	0.2829	3246	309.598	no-hit	0
			scaffold538	24539	0.3349	2377	105.516	no-hit	0
			scaffold539	24664	0.2899	4482	118.596	no-hit	0
			scaffold541	27004	0.298	1458	95.8408	no-hit	0
			scaffold544	24090	0.3071	2135	124.394	no-hit	0
			scaffold546	31154	0.2724	1377	116.721	no-hit	0
			scaffold547	33378	0.2998	3499	148.242	no-hit	0
			scaffold549	24626	0.2964	669	90.7537	no-hit	0
			scaffold551	30351	0.2867	2503	191.616	no-hit	0
			scaffold554	23456	0.3658	7227	128.774	no-hit	0
			scaffold555	23436	0.2093	5257	53.6661	no-hit	0
			scaffold556	31067	0.3008	4090	98.0082	no-hit	0
			scaffold559	23176	0.264	3635	117.58	no-hit	0
			scaffold563	22829	0.4458	6752	50.8435	no-hit	0
			scaffold564	22818	0.3567	739	104.226	no-hit	0
			scaffold566	22674	0.2548	5851	121.073	no-hit	0
			scaffold568	30597	0.3179	5256	154.246	no-hit	0
			scaffold569	22098	0.3304	3671	135.396	no-hit	0
			scaffold570	22081	0.2757	1089	178.7	no-hit	0
			scaffold571	26508	0.3087	3574	127.991	no-hit	0
			scaffold572	22001	0.3056	1983	99.317	no-hit	0
			scaffold575	21717	0.2894	0	176.869	no-hit	0
			scaffold576	23454	0.2504	8197	66.5738	no-hit	0
			scaffold578	22796	0.2821	708	109.033	no-hit	0
			scaffold579	22863	0.2937	4941	130.079	no-hit	0
			scaffold580	31850	0.2584	10067	199.216	no-hit	0
			scaffold582	22798	0.2938	1893	106.208	no-hit	0
			scaffold584	27056	0.2658	10427	136.901	no-hit	0
			scaffold585	24762	0.3165	1715	180.316	no-hit	0
			scaffold586	21104	0.283	1465	124.632	no-hit	0
			scaffold590	20952	0.2867	2735	104.955	no-hit	0
			scaffold591	20939	0.2871	2803	195.473	no-hit	0
			scaffold593	32629	0.3178	8161	250.109	no-hit	0
			scaffold595	22761	0.2378	6105	86.6466	no-hit	0
			scaffold596	20547	0.2277	4	90.2513	no-hit	0
			scaffold597	20500	0.3432	2	104.354	no-hit	0
			scaffold598	20415	0.2834	276	97.0297	no-hit	0
			scaffold600	20387	0.2876	450	139.332	no-hit	0
			scaffold601	36228	0.2942	5924	122.339	no-hit	0
			scaffold602	27293	0.3139	5257	120.269	no-hit	0
			scaffold603	20369	0.3143	4269	91.1724	no-hit	0
			scaffold604	23422	0.3093	1798	400.408	no-hit	0
			scaffold605	24629	0.2833	4455	223.824	no-hit	0
			scaffold606	26140	0.291	1522	116.628	no-hit	0
			scaffold609	20344	0.2722	2616	189.898	no-hit	0
			scaffold611	18135	0.2912	760	101.029	no-hit	0
			scaffold612	22593	0.281	5286	368.108	no-hit	0
			scaffold613	28760	0.2936	3	378.834	no-hit	0
			scaffold614	19426	0.2836	4648	71.1837	no-hit	0
			scaffold615	20951	0.303	3401	136.143	no-hit	0
			scaffold616	18729	0.2829	1211	161.516	no-hit	0
			scaffold618	25405	0.3001	2	138.038	no-hit	0
			scaffold619	29964	0.2996	1349	161.563	no-hit	0
			scaffold620	18565	0.3304	3145	106.981	no-hit	0
			scaffold621	19283	0.3124	1	120.713	no-hit	0
			scaffold622	42057	0.2742	10844	118.126	no-hit	0
			scaffold623	18538	0.3104	3372	98.7171	no-hit	0
			scaffold624	25468	0.3141	1	119.186	no-hit	0
			scaffold625	17872	0.3096	1	139.792	no-hit	0
			scaffold626	18417	0.3153	3137	120.119	no-hit	0
			scaffold627	18933	0.2915	1063	221.218	no-hit	0
			scaffold628	18203	0.3146	1	111.069	no-hit	0
			scaffold629	18155	0.2935	1500	241.181	no-hit	0
			scaffold631	18046	0.2458	2654	89.8427	no-hit	0
			scaffold632	21970	0.2933	2751	131.914	no-hit	0
			scaffold635	17661	0.3086	4036	122.362	no-hit	0
			scaffold637	17324	0.2742	3853	171.988	no-hit	0
			scaffold638	19081	0.3044	1	228.335	no-hit	0
			scaffold643	16929	0.2933	2990	107.571	no-hit	0
			scaffold644	16887	0.3027	3134	97.799	no-hit	0
			scaffold646	16869	0.3029	3248	102.014	no-hit	0
			scaffold647	37776	0.3138	1122	180.483	no-hit	0
			scaffold649	26418	0.2546	26	209.184	no-hit	0
			scaffold653	21118	0.26	4461	118.801	no-hit	0
			scaffold654	17626	0.3025	3800	134.155	no-hit	0
			scaffold655	16027	0.2854	1	132.368	no-hit	0
			scaffold656	15192	0.272	1234	65.8869	no-hit	0
			scaffold657	17579	0.3102	1615	124.039	no-hit	0
			scaffold660	18430	0.2866	404	193.292	no-hit	0
			scaffold661	18020	0.3139	2	485.482	no-hit	0
			scaffold662	15401	0.3015	3093	90.0793	no-hit	0
			scaffold663	22306	0.2948	7634	107.225	no-hit	0
			scaffold664	19807	0.297	2338	174.665	no-hit	0
			scaffold665	15030	0.3127	0	104.485	no-hit	0
			scaffold667	16734	0.301	3782	141.725	no-hit	0
			scaffold668	22497	0.285	7341	93.5209	no-hit	0
			scaffold669	16323	0.2894	3415	84.126	no-hit	0
			scaffold670	14811	0.2694	1715	229.956	no-hit	0
			scaffold671	15456	0.2434	19	255.316	no-hit	0
			scaffold672	14800	0.3181	1359	109.935	no-hit	0
			scaffold674	14450	0.3303	1567	88.5393	no-hit	0
			scaffold676	14303	0.2937	1058	103.384	no-hit	0
			scaffold677	14294	0.2963	3750	150.771	no-hit	0
			scaffold678	14129	0.3071	1517	101.524	no-hit	0
			scaffold679	14126	0.2696	1	113.329	no-hit	0
			scaffold681	23234	0.31	5268	216.074	no-hit	0
			scaffold682	14255	0.3034	2	115.238	no-hit	0
			scaffold683	14070	0.2268	3	92.4809	no-hit	0
			scaffold684	16484	0.3524	1	254.883	no-hit	0
			scaffold685	30581	0.2949	1622	156.062	no-hit	0
			scaffold687	13969	0.2506	1	79.1745	no-hit	0
			scaffold691	28644	0.2849	3	174.065	no-hit	0
			scaffold692	24386	0.2604	5092	184.304	no-hit	0
			scaffold693	26961	0.2971	1054	191.704	no-hit	0
			scaffold694	13658	0.3088	0	107.838	no-hit	0
			scaffold695	13652	0.2534	0	140.24	no-hit	0
			scaffold696	20149	0.2524	2420	190.263	no-hit	0
			scaffold698	13529	0.2883	0	109.573	no-hit	0
			scaffold700	20681	0.2483	4187	111.881	no-hit	0
			scaffold701	13365	0.2806	2972	119.877	no-hit	0
			scaffold702	16167	0.3	2876	184.039	no-hit	0
			scaffold703	24212	0.2847	2590	119.394	no-hit	0
			scaffold704	13330	0.3194	0	102.799	no-hit	0
			scaffold707	18269	0.3192	1219	300.877	no-hit	0
			scaffold709	13134	0.4934	395	43.043	no-hit	0
			scaffold710	14666	0.3326	4972	130.01	no-hit	0
			scaffold711	13090	0.2983	3739	90.789	no-hit	0
			scaffold712	13061	0.2542	2	73.6472	no-hit	0
			scaffold713	16074	0.2973	1897	114.901	no-hit	0
			scaffold714	12968	0.2784	939	137.851	no-hit	0
			scaffold717	12768	0.3692	0	175.555	no-hit	0
			scaffold718	12744	0.2922	275	82.2816	no-hit	0
			scaffold719	25361	0.2748	8145	140.161	no-hit	0
			scaffold720	12631	0.2888	1	95.9092	no-hit	0
			scaffold721	12520	0.2774	1	200.143	no-hit	0
			scaffold722	12510	0.3114	2787	87.4588	no-hit	0
			scaffold723	12484	0.2989	1914	115.807	no-hit	0
			scaffold724	12471	0.2883	1643	133.136	no-hit	0
			scaffold726	12439	0.3247	1	152.031	no-hit	0
			scaffold728	20338	0.2761	3457	130.31	no-hit	0
			scaffold734	20606	0.2861	0	139.78	no-hit	0
			scaffold735	17245	0.2352	2	176.51	no-hit	0
			scaffold737	24012	0.2925	3996	113.725	no-hit	0
			scaffold738	17393	0.2996	1967	216.771	no-hit	0
			scaffold739	11954	0.2695	3168	84.651	no-hit	0
			scaffold740	16252	0.2899	3044	105.859	no-hit	0
			scaffold741	11854	0.2734	656	218.286	no-hit	0
			scaffold742	17106	0.269	962	457.635	no-hit	0
			scaffold743	11827	0.3168	1	104.374	no-hit	0
			scaffold744	11822	0.3386	2253	94.453	no-hit	0
			scaffold745	11807	0.2797	0	85.8664	no-hit	0
			scaffold746	15914	0.2788	2021	96.8995	no-hit	0
			scaffold747	13470	0.3085	1376	116.837	no-hit	0
			scaffold748	17257	0.2994	2394	89.0417	no-hit	0
			scaffold749	21012	0.2821	6172	89.287	no-hit	0
			scaffold750	11612	0.2647	0	110.173	no-hit	0
			scaffold752	11602	0.2819	3659	72.5042	no-hit	0
			scaffold753	11489	0.288	1	100.565	no-hit	0
			scaffold755	17467	0.3145	5804	94.9671	no-hit	0
			scaffold756	11274	0.2908	1	88.7505	no-hit	0
			scaffold757	11248	0.2982	0	149.751	no-hit	0
			scaffold758	11373	0.3152	2140	107.357	no-hit	0
			scaffold759	13400	0.2922	1934	109.961	no-hit	0
			scaffold760	11169	0.275	0	95.0674	no-hit	0
			scaffold761	11124	0.2524	0	129.119	no-hit	0
			scaffold762	11090	0.2707	0	114.91	no-hit	0
			scaffold764	10940	0.299	184	124.364	no-hit	0
			scaffold765	15630	0.3154	734	111.54	no-hit	0
			scaffold770	10587	0.2871	2733	183.143	no-hit	0
			scaffold771	13114	0.2693	4366	282.254	no-hit	0
			scaffold772	10493	0.2997	1	88.8764	no-hit	0
			scaffold773	14941	0.2977	369	124.028	no-hit	0
			scaffold774	10356	0.2847	1	265.437	no-hit	0
			scaffold775	10355	0.3208	1952	99.6455	no-hit	0
			scaffold776	10351	0.3082	9	96.5378	no-hit	0
			scaffold778	10310	0.3049	1881	104.157	no-hit	0
			scaffold779	10208	0.2909	2729	144.008	no-hit	0
			scaffold781	10111	0.2621	0	294.379	no-hit	0
			scaffold783	11331	0.2945	319	115.507	no-hit	0
			scaffold785	10000	0.3148	1	124.6	no-hit	0
			scaffold786	14126	0.3112	2	174.954	no-hit	0
			scaffold787	9946	0.2793	0	99.7909	no-hit	0
			scaffold788	15541	0.2899	5276	173.896	no-hit	0
			scaffold789	9851	0.319	2701	119.322	no-hit	0
			scaffold790	9829	0.2589	0	79.6081	no-hit	0
			scaffold791	9823	0.3306	0	97.6758	no-hit	0
			scaffold793	9780	0.2886	114	144.671	no-hit	0
			scaffold794	9706	0.2976	1327	115.792	no-hit	0
			scaffold795	14579	0.3034	4514	82.321	no-hit	0
			scaffold796	9606	0.3103	3676	82.9309	no-hit	0
			scaffold797	9582	0.2934	0	98.4598	no-hit	0
			scaffold798	11288	0.3129	991	117.233	no-hit	0
			scaffold800	9442	0.3197	2	109.369	no-hit	0
			scaffold801	9455	0.3049	1750	108.311	no-hit	0
			scaffold802	9449	0.3085	859	96.8504	no-hit	0
			scaffold806	12847	0.2308	1963	68.3794	no-hit	0
			scaffold807	9400	0.2938	2	90.6952	no-hit	0
			scaffold808	9339	0.3254	492	108.204	no-hit	0
			scaffold809	9335	0.3043	0	34.8294	no-hit	0
			scaffold810	12623	0.2367	1794	111.18	no-hit	0
			scaffold811	16070	0.2722	3860	95.3273	no-hit	0
			scaffold812	14221	0.2826	796	154.216	no-hit	0
			scaffold813	12408	0.2732	1350	111.578	no-hit	0
			scaffold815	11744	0.3153	875	125.883	no-hit	0
			scaffold816	13057	0.3015	1	160.817	no-hit	0
			scaffold817	9112	0.2363	1	47.0055	no-hit	0
			scaffold818	9084	0.2391	1	39.7304	no-hit	0
			scaffold819	9069	0.2272	687	93.6361	no-hit	0
			scaffold820	13432	0.2879	1	95.0442	no-hit	0
			scaffold823	8909	0.2765	0	159.902	no-hit	0
			scaffold824	8889	0.3525	1	77.172	no-hit	0
			scaffold826	10827	0.287	0	142.858	no-hit	0
			scaffold827	10945	0.3421	2273	112.063	no-hit	0
			scaffold829	8717	0.2954	1	100.179	no-hit	0
			scaffold830	14552	0.3011	677	110.492	no-hit	0
			scaffold831	9866	0.2939	0	268.835	no-hit	0
			scaffold833	8475	0.2779	1	97.7533	no-hit	0
			scaffold835	13012	0.2956	1	124.945	no-hit	0
			scaffold836	13358	0.2831	1810	85.4388	no-hit	0
			scaffold837	8245	0.2903	1	96.882	no-hit	0
			scaffold838	8241	0.3667	1	54.8495	no-hit	0
			scaffold839	35029	0.2369	7991	62.6325	no-hit	0
			scaffold840	8100	0.3258	2864	100.958	no-hit	0
			scaffold841	8094	0.3275	0	159.793	no-hit	0
			scaffold842	8094	0.2962	926	95.5648	no-hit	0
			scaffold845	18079	0.3022	3372	119.045	no-hit	0
			scaffold846	8049	0.3419	1276	127.418	no-hit	0
			scaffold848	7922	0.2947	1	115.977	no-hit	0
			scaffold849	17185	0.3133	1541	140.627	no-hit	0
			scaffold850	10622	0.291	1297	127.51	no-hit	0
			scaffold852	18131	0.3196	5789	111.029	no-hit	0
			scaffold853	9652	0.3135	0	199.029	no-hit	0
			scaffold854	13794	0.3005	5945	98.3204	no-hit	0
			scaffold855	7763	0.2883	0	110.118	no-hit	0
			scaffold856	18464	0.2623	3931	154.714	no-hit	0
			scaffold858	11692	0.2774	57	181.467	no-hit	0
			scaffold859	7682	0.2797	0	105.279	no-hit	0
			scaffold860	7633	0.2823	0	99.6942	no-hit	0
			scaffold861	11867	0.2693	987	128.455	no-hit	0
			scaffold862	15908	0.3114	2724	240.593	no-hit	0
			scaffold864	12461	0.3002	3813	170.357	no-hit	0
			scaffold865	7491	0.3181	1424	93.299	no-hit	0
			scaffold866	9516	0.2907	582	141.415	no-hit	0
			scaffold867	7416	0.2178	2	81.3029	no-hit	0
			scaffold868	7379	0.3147	1	127.805	no-hit	0
			scaffold869	10172	0.288	1	110.816	no-hit	0
			scaffold870	7230	0.3374	147	111.301	no-hit	0
			scaffold871	7189	0.3181	0	112.471	no-hit	0
			scaffold872	7107	0.3098	260	139.359	no-hit	0
			scaffold873	7103	0.3135	0	111.87	no-hit	0
			scaffold874	22787	0.3021	9217	96.4329	no-hit	0
			scaffold876	6969	0.2894	35	185.491	no-hit	0
			scaffold877	6960	0.2874	1163	95.8757	no-hit	0
			scaffold878	6952	0.3131	1222	166.335	no-hit	0
			scaffold879	15920	0.3022	3629	239.534	no-hit	0
			scaffold880	6929	0.2787	518	136.306	no-hit	0
			scaffold881	6966	0.2583	1	107.826	no-hit	0
			scaffold883	16194	0.3016	1516	160.883	no-hit	0
			scaffold884	8172	0.2932	990	109.6	no-hit	0
			scaffold885	9356	0.299	2	39.2073	no-hit	0
			scaffold886	6811	0.2897	1132	128.071	no-hit	0
			scaffold887	6810	0.2824	0	154.516	no-hit	0
			scaffold888	6804	0.2975	1	70.7669	no-hit	0
			scaffold889	9265	0.2689	1	93.3288	no-hit	0
			scaffold892	8218	0.3023	1218	102.324	no-hit	0
			scaffold893	6715	0.3325	0	130.446	no-hit	0
			scaffold895	6666	0.2761	1	137.31	no-hit	0
			scaffold896	10442	0.3157	2522	146.209	no-hit	0
			scaffold897	9891	0.2705	1	195.599	no-hit	0
			scaffold898	10912	0.3057	2109	134.382	no-hit	0
			scaffold899	6605	0.3163	0	83.6346	no-hit	0
			scaffold900	6580	0.2665	40	245.832	no-hit	0
			scaffold903	8465	0.2934	2	122.1	no-hit	0
			scaffold904	6540	0.2926	1	223.384	no-hit	0
			scaffold905	14000	0.3029	4078	140.998	no-hit	0
			scaffold906	6487	0.3293	474	126.752	no-hit	0
			scaffold907	6427	0.3021	1	100.294	no-hit	0
			scaffold908	25217	0.2826	774	482.2	no-hit	0
			scaffold909	6403	0.2555	1	87.033	no-hit	0
			scaffold910	6396	0.2518	1	86.0386	no-hit	0
			scaffold912	6366	0.2517	2	69.5165	no-hit	0
			scaffold913	15230	0.3373	4098	168.526	no-hit	0
			scaffold914	6340	0.2933	23	42.9437	no-hit	0
			scaffold915	6319	0.2877	0	153.84	no-hit	0
			scaffold916	13500	0.2276	2721	107.891	no-hit	0
			scaffold917	6297	0.3324	0	89.6857	no-hit	0
			scaffold918	6297	0.2652	1	100.895	no-hit	0
			scaffold919	6288	0.2899	0	97.2709	no-hit	0
			scaffold920	17210	0.2367	3528	54.7594	no-hit	0
			scaffold923	6133	0.2856	1	71.1076	no-hit	0
			scaffold924	6133	0.3014	1	111.159	no-hit	0
			scaffold925	6100	0.2598	1692	79.767	no-hit	0
			scaffold926	6093	0.2723	0	125.643	no-hit	0
			scaffold928	12646	0.2987	6278	235.808	no-hit	0
			scaffold929	5968	0.3033	1	125.727	no-hit	0
			scaffold931	5935	0.2462	2	122.119	no-hit	0
			scaffold932	5920	0.3513	2	74.4191	no-hit	0
			scaffold933	20937	0.237	240	71.6532	no-hit	0
			scaffold934	12282	0.2797	1	148.406	no-hit	0
			scaffold935	9035	0.3223	1473	352.614	no-hit	0
			scaffold936	15640	0.3398	636	158.993	no-hit	0
			scaffold937	5866	0.2307	1245	77.8137	no-hit	0
			scaffold938	5840	0.304	1	149.352	no-hit	0
			scaffold939	5825	0.3058	0	77.4701	no-hit	0
			scaffold941	5813	0.2891	1	106.847	no-hit	0
			scaffold943	5778	0.264	1	69.7734	no-hit	0
			scaffold944	7351	0.3127	0	146.841	no-hit	0
			scaffold946	7244	0.2692	1	206.73	no-hit	0
			scaffold947	5707	0.2436	1	38.6444	no-hit	0
			scaffold949	5620	0.293	20	108.315	no-hit	0
			scaffold950	8033	0.2189	1	428.854	no-hit	0
			scaffold951	5586	0.3084	226	99.5693	no-hit	0
			scaffold952	5578	0.3086	1576	49.651	no-hit	0
			scaffold954	17261	0.2913	5086	107.032	no-hit	0
			scaffold955	5526	0.4247	0	50.9103	no-hit	0
			scaffold956	5525	0.3104	1459	89.8796	no-hit	0
			scaffold957	5518	0.257	27	62.9648	no-hit	0
			scaffold959	9737	0.2948	1266	120.14	no-hit	0
			scaffold960	8276	0.3112	1	33.7089	no-hit	0
			scaffold961	5480	0.2827	1	103.857	no-hit	0
			scaffold963	5385	0.3234	1	87.1254	no-hit	0
			scaffold964	5333	0.2682	2	78.7106	no-hit	0
			scaffold966	5256	0.2775	467	97.0562	no-hit	0
			scaffold967	7444	0.2792	1	179.734	no-hit	0
			scaffold968	5251	0.3166	1	84.5707	no-hit	0
			scaffold969	5248	0.3222	0	95.0929	no-hit	0
			scaffold971	10639	0.3252	3579	136.72	no-hit	0
			scaffold972	10175	0.2791	0	224.08	no-hit	0
			scaffold973	5184	0.2965	0	201.732	no-hit	0
			scaffold975	17952	0.2831	3193	225.69	no-hit	0
			scaffold976	5121	0.2744	1	94.4371	no-hit	0
			scaffold978	5087	0.3031	0	180.491	no-hit	0
			scaffold979	5068	0.3453	0	71.5791	no-hit	0
			scaffold980	5063	0.2736	1	100.691	no-hit	0
			scaffold981	5062	0.288	0	87.7706	no-hit	0
			scaffold982	8501	0.2895	2082	450.002	no-hit	0
			scaffold984	12732	0.3213	5895	110.486	no-hit	0
			scaffold985	5031	0.2786	2	69.0857	no-hit	0
			scaffold986	16959	0.276	3287	123.208	no-hit	0
			scaffold987	6364	0.3052	1	121.235	no-hit	0
			scaffold988	4975	0.3152	0	223.434	no-hit	0
			scaffold989	4969	0.287	0	104.74	no-hit	0
			scaffold991	7239	0.2994	162	119.737	no-hit	0
			scaffold992	4935	0.3127	0	79.459	no-hit	0
			scaffold994	4919	0.2668	1	136.452	no-hit	0
			scaffold995	8580	0.2839	2184	68.9197	no-hit	0
			scaffold996	4878	0.3059	1	89.0384	no-hit	0
			scaffold997	4860	0.301	0	93.467	no-hit	0
			scaffold998	4823	0.2658	0	106.218	no-hit	0
			scaffold999	4784	0.299	1	94.6179	no-hit	0
			scaffold1000	10278	0.2543	2798	160.452	no-hit	0
			scaffold1001	4758	0.2768	0	305.117	no-hit	0
			scaffold1002	4733	0.3161	10	74.5102	no-hit	0
			scaffold1003	4730	0.2782	0	91.5319	no-hit	0
			scaffold1004	4727	0.3294	683	133.596	no-hit	0
			scaffold1005	4726	0.2133	900	53.4701	no-hit	0
			scaffold1006	6397	0.3079	521	122.592	no-hit	0
			scaffold1007	11173	0.3349	995	93.1442	no-hit	0
			scaffold1008	4695	0.3012	0	103.24	no-hit	0
			scaffold1009	4663	0.3057	1	68.9723	no-hit	0
			scaffold1010	4662	0.3066	1	79.0041	no-hit	0
			scaffold1011	9788	0.2635	1	344.354	no-hit	0
			scaffold1012	4636	0.311	0	230.431	no-hit	0
			scaffold1013	8727	0.2929	498	208.683	no-hit	0
			scaffold1014	4630	0.3823	0	94.7559	no-hit	0
			scaffold1015	4559	0.2722	0	98.983	no-hit	0
			scaffold1016	4557	0.3126	1	90.1113	no-hit	0
			scaffold1017	4543	0.3225	3	135.402	no-hit	0
			scaffold1018	4522	0.2858	2	101.731	no-hit	0
			scaffold1019	6208	0.2845	1	74.5788	no-hit	0
			scaffold1020	4497	0.2562	0	410.002	no-hit	0
			scaffold1021	4494	0.3252	1	95.8948	no-hit	0
			scaffold1022	4480	0.3029	0	120.95	no-hit	0
			scaffold1023	4480	0.2974	1	93.6163	no-hit	0
			scaffold1024	4472	0.3292	1	75.0137	no-hit	0
			scaffold1025	4470	0.2322	0	65.3204	no-hit	0
			scaffold1026	10913	0.2954	4030	92.7096	no-hit	0
			scaffold1027	4456	0.3084	1	87.551	no-hit	0
			scaffold1028	4436	0.2789	0	103.702	no-hit	0
			scaffold1029	4425	0.2633	1	73.8079	no-hit	0
			scaffold1030	4412	0.3144	19	122.688	no-hit	0
			scaffold1031	7873	0.2919	2122	91.2072	no-hit	0
			scaffold1032	7395	0.2966	1137	131.891	no-hit	0
			scaffold1034	9230	0.3045	1367	158.245	no-hit	0
			scaffold1036	10198	0.2836	2751	96.6365	no-hit	0
			scaffold1037	4360	0.306	0	245.726	no-hit	0
			scaffold1039	6805	0.3196	0	92.1484	no-hit	0
			scaffold1040	7938	0.2383	1	110.137	no-hit	0
			scaffold1041	5562	0.2636	1	289.021	no-hit	0
			scaffold1042	4318	0.4592	0	70.3633	no-hit	0
			scaffold1044	4313	0.2759	0	95.1421	no-hit	0
			scaffold1045	4300	0.3147	1	112.75	no-hit	0
			scaffold1046	4292	0.2205	1	55.0765	no-hit	0
			scaffold1047	4290	0.2545	0	264.401	no-hit	0
			scaffold1049	4233	0.2996	0	85.5576	no-hit	0
			scaffold1050	6093	0.3363	0	77.8531	no-hit	0
			scaffold1051	4209	0.3006	1	108.517	no-hit	0
			scaffold1052	4196	0.3273	1	74.4435	no-hit	0
			scaffold1053	4194	0.2738	1	109.19	no-hit	0
			scaffold1054	4188	0.3235	0	77.4917	no-hit	0
			scaffold1055	16983	0.2858	2922	145.69	no-hit	0
			scaffold1057	6518	0.2718	1	169.879	no-hit	0
			scaffold1058	4113	0.2898	0	88.3443	no-hit	0
			scaffold1059	4113	0.2619	1	62.9213	no-hit	0
			scaffold1060	4095	0.2736	2	43.4394	no-hit	0
			scaffold1061	4086	0.2837	0	112.269	no-hit	0
			scaffold1062	8575	0.3064	211	82.5066	no-hit	0
			scaffold1063	7529	0.3158	1127	143.681	no-hit	0
			scaffold1064	4062	0.2701	1	80.3073	no-hit	0
			scaffold1065	4056	0.294	1	147.202	no-hit	0
			scaffold1066	5328	0.2894	0	170.122	no-hit	0
			scaffold1068	5792	0.2917	74	97.566	no-hit	0
			scaffold1069	8075	0.2307	2834	69.7482	no-hit	0
			scaffold1070	4009	0.3195	0	107.348	no-hit	0
			scaffold1071	5398	0.3037	1	133.417	no-hit	0
			scaffold1072	3984	0.2982	0	73.3137	no-hit	0
			scaffold1073	3984	0.3078	1	100.75	no-hit	0
			scaffold1074	3980	0.2888	1	136.078	no-hit	0
			scaffold1075	3975	0.2212	1	79.6606	no-hit	0
			scaffold1076	5639	0.3009	2	28.2564	no-hit	0
			scaffold1077	3956	0.3203	0	107.075	no-hit	0
			scaffold1078	3946	0.318	0	89.0305	no-hit	0
			scaffold1079	7351	0.3139	1460	149.284	no-hit	0
			scaffold1080	3911	0.2516	0	108.078	no-hit	0
			scaffold1081	3899	0.3078	0	109.432	no-hit	0
			scaffold1082	3900	0.2737	1	83.644	no-hit	0
			scaffold1083	3892	0.3147	0	130.935	no-hit	0
			scaffold1084	3892	0.2175	2	49.4171	no-hit	0
			scaffold1085	6988	0.2864	2	79.7574	no-hit	0
			scaffold1086	5282	0.2381	70	108.299	no-hit	0
			scaffold1087	3874	0.2485	2	82.5818	no-hit	0
			scaffold1088	10446	0.2571	470	120.467	no-hit	0
			scaffold1089	3837	0.2484	0	92.3121	no-hit	0
			scaffold1091	3834	0.2626	0	74.1567	no-hit	0
			scaffold1092	3827	0.4345	0	104.597	no-hit	0
			scaffold1093	3826	0.4537	0	53.9645	no-hit	0
			scaffold1094	3822	0.2586	1	77.5615	no-hit	0
			scaffold1095	3818	0.2863	0	90.6855	no-hit	0
			scaffold1097	3807	0.2579	0	89.6401	no-hit	0
			scaffold1098	11427	0.2241	1828	149.912	no-hit	0
			scaffold1099	12099	0.2414	3177	107.874	no-hit	0
			scaffold1100	10995	0.3136	3416	104.673	no-hit	0
			scaffold1101	3736	0.3041	1	155.79	no-hit	0
			scaffold1103	3699	0.2925	0	35.7672	no-hit	0
			scaffold1105	3659	0.2657	1	71.547	no-hit	0
			scaffold1107	3653	0.2782	1	441.681	no-hit	0
			scaffold1108	3645	0.2587	0	283.44	no-hit	0
			scaffold1109	5199	0.2803	1	129.102	no-hit	0
			scaffold1110	3610	0.2976	1	303.204	no-hit	0
			scaffold1111	3595	0.3157	0	89.3603	no-hit	0
			scaffold1112	8437	0.3075	1324	91.9651	no-hit	0
			scaffold1113	3583	0.3081	0	151.952	no-hit	0
			scaffold1114	10374	0.3004	4868	95.7538	no-hit	0
			scaffold1115	5091	0.2912	2	70.2469	no-hit	0
			scaffold1116	3574	0.2989	1	89.799	no-hit	0
			scaffold1117	3566	0.3099	0	112.001	no-hit	0
			scaffold1118	3553	0.2902	0	101.4	no-hit	0
			scaffold1119	6168	0.2566	763	100.066	no-hit	0
			scaffold1120	3531	0.3175	0	113.281	no-hit	0
			scaffold1121	5769	0.3003	38	40.3344	no-hit	0
			scaffold1122	3513	0.3342	0	283.803	no-hit	0
			scaffold1123	6209	0.2212	1	58.2423	no-hit	0
			scaffold1125	5460	0.3009	322	204.197	no-hit	0
			scaffold1126	3462	0.3174	0	77.3229	no-hit	0
			scaffold1127	13239	0.2921	2827	133.741	no-hit	0
			scaffold1128	3451	0.3002	0	99.7238	no-hit	0
			scaffold1129	3450	0.2817	0	91.7598	no-hit	0
			scaffold1130	3443	0.3482	0	228.478	no-hit	0
			scaffold1131	3434	0.272	0	88.6796	no-hit	0
			scaffold1132	3431	0.3139	0	134.92	no-hit	0
			scaffold1133	3410	0.2602	1	92.8342	no-hit	0
			scaffold1134	3405	0.2501	11	103.598	no-hit	0
			scaffold1135	3400	0.2562	0	115.772	no-hit	0
			scaffold1136	8421	0.2898	1	220.017	no-hit	0
			scaffold1137	5149	0.2988	1	80.7157	no-hit	0
			scaffold1138	3391	0.3005	0	128.145	no-hit	0
			scaffold1139	3389	0.2763	1	144.889	no-hit	0
			scaffold1140	4372	0.2818	0	115.057	no-hit	0
			scaffold1141	11285	0.2926	2139	126.751	no-hit	0
			scaffold1143	3331	0.3539	0	71.6968	no-hit	0
			scaffold1144	8336	0.3848	6	105.897	no-hit	0
			scaffold1145	10997	0.3098	3912	127.062	no-hit	0
			scaffold1146	5339	0.3064	509	154.809	no-hit	0
			scaffold1147	3292	0.2868	0	239.502	no-hit	0
			scaffold1148	11448	0.2386	4217	75.224	no-hit	0
			scaffold1149	3290	0.2183	1	67.1642	no-hit	0
			scaffold1150	3277	0.2798	0	87.0955	no-hit	0
			scaffold1151	3263	0.2903	1	87.496	no-hit	0
			scaffold1154	3216	0.4179	0	62.5287	no-hit	0
			scaffold1155	3209	0.2329	1	36.804	no-hit	0
			scaffold1156	6088	0.382	1	176.565	no-hit	0
			scaffold1157	3196	0.2716	0	29.155	no-hit	0
			scaffold1158	3193	0.2597	1	111.34	no-hit	0
			scaffold1159	3192	0.3524	0	81.3995	no-hit	0
			scaffold1160	5164	0.2909	0	131.552	no-hit	0
			scaffold1161	3186	0.296	0	149.763	no-hit	0
			scaffold1162	3186	0.2404	0	33.6523	no-hit	0
			scaffold1163	5095	0.3101	251	78.6705	no-hit	0
			scaffold1164	3175	0.2889	1	83.8685	no-hit	0
			scaffold1165	3173	0.2762	1	79.151	no-hit	0
			scaffold1166	3167	0.2554	0	74.4037	no-hit	0
			scaffold1167	4878	0.2973	1	90.406	no-hit	0
			scaffold1168	3165	0.2382	0	49.4451	no-hit	0
			scaffold1169	3156	0.2579	0	74.8523	no-hit	0
			scaffold1170	3154	0.4117	1	55.8848	no-hit	0
			scaffold1172	3132	0.2935	1	38.3768	no-hit	0
			scaffold1173	5932	0.2915	1363	164.85	no-hit	0
			scaffold1175	11919	0.2956	829	193.347	no-hit	0
			scaffold1176	10126	0.2499	0	176.146	no-hit	0
			scaffold1177	3112	0.2947	0	98.4951	no-hit	0
			scaffold1178	3102	0.2766	0	81.4506	no-hit	0
			scaffold1180	3074	0.2801	0	71.7646	no-hit	0
			scaffold1181	3073	0.2533	1	24.1099	no-hit	0
			scaffold1182	3061	0.2653	0	108.885	no-hit	0
			scaffold1183	5245	0.2317	428	54.539	no-hit	0
			scaffold1184	3055	0.2387	1	55.7406	no-hit	0
			scaffold1185	3055	0.2475	1	50.7859	no-hit	0
			scaffold1186	3052	0.3318	2	96.7437	no-hit	0
			scaffold1187	3039	0.2685	0	98.8955	no-hit	0
			scaffold1188	3037	0.2927	0	81.2599	no-hit	0
			scaffold1189	3031	0.2419	1	118.574	no-hit	0
			scaffold1190	7844	0.2979	3141	142.013	no-hit	0
			scaffold1191	3024	0.2791	0	179.514	no-hit	0
			scaffold1194	3011	0.2658	1	44.6821	no-hit	0
			scaffold1196	5897	0.3324	1	113.97	no-hit	0
			scaffold1199	2977	0.2721	0	515.243	no-hit	0
			scaffold1200	2969	0.3257	0	77.8568	no-hit	0
			scaffold1202	2965	0.2615	1	66.703	no-hit	0
			scaffold1203	2964	0.299	1	79.0224	no-hit	0
			scaffold1204	2956	0.3457	0	104.535	no-hit	0
			scaffold1205	4951	0.2663	1	120.024	no-hit	0
			scaffold1206	2947	0.2624	1	52.7152	no-hit	0
			scaffold1207	5983	0.2636	1	200.682	no-hit	0
			scaffold1208	2943	0.2627	1	48.0158	no-hit	0
			scaffold1209	2920	0.3159	1	69.914	no-hit	0
			scaffold1211	2919	0.3118	0	93.9917	no-hit	0
			scaffold1213	2896	0.2053	2	55.6232	no-hit	0
			scaffold1214	2887	0.3928	0	63.5511	no-hit	0
			scaffold1215	9391	0.3109	3356	162.036	no-hit	0
			scaffold1216	2879	0.43	0	60.2007	no-hit	0
			scaffold1217	11562	0.2786	4452	232.019	no-hit	0
			scaffold1218	2871	0.3856	0	53.5722	no-hit	0
			scaffold1219	2868	0.4303	0	75.7391	no-hit	0
			scaffold1222	2850	0.272	1	48.6747	no-hit	0
			scaffold1223	2842	0.2488	0	72.5088	no-hit	0
			scaffold1224	2830	0.3371	0	112.214	no-hit	0
			scaffold1225	2828	0.2542	0	62.0608	no-hit	0
			scaffold1226	10117	0.2847	21	132.248	no-hit	0
			scaffold1228	2826	0.2803	0	87.8554	no-hit	0
			scaffold1229	2825	0.3035	1	80.0565	no-hit	0
			scaffold1230	8669	0.3013	2452	457.289	no-hit	0
			scaffold1231	2820	0.2707	1	59.2572	no-hit	0
			scaffold1232	4654	0.2399	2	104.301	no-hit	0
			scaffold1233	2818	0.262	1	108.492	no-hit	0
			scaffold1234	2814	0.4321	0	46.1315	no-hit	0
			scaffold1235	2801	0.2878	0	83.6638	no-hit	0
			scaffold1236	2800	0.3333	1	98.9105	no-hit	0
			scaffold1238	2794	0.4236	1	47.3695	no-hit	0
			scaffold1240	2772	0.2486	1	211.46	no-hit	0
			scaffold1241	2767	0.2469	1	47.6519	no-hit	0
			scaffold1242	2759	0.3361	25	54.6546	no-hit	0
			scaffold1243	2760	0.3875	1	106.442	no-hit	0
			scaffold1244	2749	0.3579	0	145.18	no-hit	0
			scaffold1245	4385	0.2988	1	91.058	no-hit	0
			scaffold1246	4507	0.2456	3	93.163	no-hit	0
			scaffold1247	11659	0.2273	2424	53.4566	no-hit	0
			scaffold1248	2735	0.2943	0	124.484	no-hit	0
			scaffold1249	4650	0.2288	0	76.6433	no-hit	0
			scaffold1250	2722	0.3035	0	102.221	no-hit	0
			scaffold1251	2713	0.3151	0	92.4321	no-hit	0
			scaffold1252	2713	0.3094	1	76.9756	no-hit	0
			scaffold1253	12905	0.2933	3709	143.87	no-hit	0
			scaffold1255	2706	0.4424	0	49.8121	no-hit	0
			scaffold1256	7511	0.2496	1053	165.281	no-hit	0
			scaffold1257	2685	0.3009	0	75.97	no-hit	0
			scaffold1258	2685	0.2056	0	72.8185	no-hit	0
			scaffold1259	2681	0.2786	0	50.2766	no-hit	0
			scaffold1260	2681	0.2526	1	29.9395	no-hit	0
			scaffold1261	2675	0.2303	0	38.1456	no-hit	0
			scaffold1262	2670	0.2975	1	72.8447	no-hit	0
			scaffold1263	7533	0.2586	2166	53.6798	no-hit	0
			scaffold1264	2664	0.3288	0	82.8094	no-hit	0
			scaffold1265	8488	0.2473	4250	58.772	no-hit	0
			scaffold1267	2654	0.1971	1	20.5631	no-hit	0
			scaffold1269	4999	0.2303	1	82.5406	no-hit	0
			scaffold1270	2633	0.3654	0	311.318	no-hit	0
			scaffold1271	5572	0.2648	2	60.91	no-hit	0
			scaffold1272	2627	0.2254	1	80.141	no-hit	0
			scaffold1273	2626	0.2339	1	92.9519	no-hit	0
			scaffold1274	2623	0.3181	1	31.0194	no-hit	0
			scaffold1276	8078	0.3235	1775	337.063	no-hit	0
			scaffold1277	2615	0.299	0	56.2661	no-hit	0
			scaffold1278	2612	0.2669	1	114.992	no-hit	0
			scaffold1279	2607	0.3446	1	74.7203	no-hit	0
			scaffold1280	5742	0.224	1121	174.111	no-hit	0
			scaffold1281	2604	0.2997	1	55.7224	no-hit	0
			scaffold1282	2593	0.228	1	59.5307	no-hit	0
			scaffold1283	2581	0.2623	0	57.5473	no-hit	0
			scaffold1284	2579	0.2896	0	138.074	no-hit	0
			scaffold1285	2579	0.3257	0	98.8559	no-hit	0
			scaffold1286	2580	0.2408	1	64.347	no-hit	0
			scaffold1287	2574	0.2542	1	45.1518	no-hit	0
			scaffold1288	4343	0.2718	2	49.8097	no-hit	0
			scaffold1289	2572	0.2336	3	46.4234	no-hit	0
			scaffold1290	9402	0.2904	4141	211.836	no-hit	0
			scaffold1291	2607	0.1961	1	36.4815	no-hit	0
			scaffold1292	2550	0.2609	1	69.9472	no-hit	0
			scaffold1293	4088	0.4079	1	166.438	no-hit	0
			scaffold1294	2548	0.2724	0	84.0008	no-hit	0
			scaffold1295	2546	0.2559	2	72.1586	no-hit	0
			scaffold1296	2542	0.3273	0	100.099	no-hit	0
			scaffold1297	2539	0.2245	0	79.9464	no-hit	0
			scaffold1298	4540	0.2368	0	68.8742	no-hit	0
			scaffold1299	2531	0.3267	0	91.3302	no-hit	0
			scaffold1300	2530	0.2486	0	181.906	no-hit	0
			scaffold1301	4180	0.2623	2	150.97	no-hit	0
			scaffold1302	4267	0.3203	480	300.729	no-hit	0
			scaffold1304	2526	0.2953	0	41.6962	no-hit	0
			scaffold1305	2520	0.2191	1	49.7951	no-hit	0
			scaffold1306	2513	0.2556	1	64.8348	no-hit	0
			scaffold1307	2509	0.4671	0	54.9533	no-hit	0
			scaffold1308	2506	0.2634	0	124.935	no-hit	0
			scaffold1309	2502	0.2836	2	61.8409	no-hit	0
			scaffold1310	5841	0.3646	2	28.0461	no-hit	0
			scaffold1311	2499	0.2857	0	78.318	no-hit	0
			scaffold1313	2495	0.2636	3	57.4054	no-hit	0
			scaffold1314	2495	0.299	0	48.7978	no-hit	0
			scaffold1315	2495	0.2345	0	53.0671	no-hit	0
			scaffold1316	2490	0.2033	1	58.5545	no-hit	0
			scaffold1317	2485	0.287	1	92.4571	no-hit	0
			scaffold1318	6267	0.2727	2644	2194.98	no-hit	0
			scaffold1319	2480	0.2766	0	114.243	no-hit	0
			scaffold1321	5078	0.2718	1020	85.224	no-hit	0
			scaffold1322	2470	0.2499	1	73.1813	no-hit	0
			scaffold1324	2466	0.2902	2	94.662	no-hit	0
			scaffold1325	4144	0.2691	227	50.2964	no-hit	0
			scaffold1326	2463	0.2111	0	60.7085	no-hit	0
			scaffold1327	2461	0.2722	0	164.758	no-hit	0
			scaffold1328	2451	0.2738	0	217.744	no-hit	0
			scaffold1329	2451	0.2591	0	48.6178	no-hit	0
			scaffold1330	2449	0.3022	0	97.2743	no-hit	0
			scaffold1331	2448	0.3497	0	104.756	no-hit	0
			scaffold1332	2447	0.304	0	215.456	no-hit	0
			scaffold1333	2444	0.3961	0	141.587	no-hit	0
			scaffold1334	2443	0.294	18	90.5193	no-hit	0
			scaffold1335	6328	0.2714	2411	70.7555	no-hit	0
			scaffold1336	2434	0.2096	1	29.3374	no-hit	0
			scaffold1337	5052	0.2111	532	814.157	no-hit	0
			scaffold1338	2425	0.2682	1	35.9352	no-hit	0
			scaffold1339	2423	0.2918	0	152.181	no-hit	0
			scaffold1340	2424	0.324	1	69.3938	no-hit	0
			scaffold1341	2413	0.2364	2	37.5328	no-hit	0
			scaffold1342	2412	0.2323	1	48.227	no-hit	0
			scaffold1343	3496	0.2173	17	62.8094	no-hit	0
			scaffold1344	2402	0.2194	0	24.3696	no-hit	0
			scaffold1345	7100	0.2134	836	72.0567	no-hit	0
			scaffold1347	2392	0.2673	1	150.721	no-hit	0
			scaffold1348	2386	0.4225	0	56.9517	no-hit	0
			scaffold1349	2386	0.2816	0	43.9342	no-hit	0
			scaffold1350	2382	0.3024	1	74.4644	no-hit	0
			scaffold1351	2378	0.2533	1	73.7521	no-hit	0
			scaffold1352	2376	0.2731	0	86.4784	no-hit	0
			scaffold1353	2372	0.4374	1	48.7467	no-hit	0
			scaffold1354	2370	0.2938	1	100.055	no-hit	0
			scaffold1355	2369	0.2634	0	98.29	no-hit	0
			scaffold1356	2366	0.3415	0	34.1653	no-hit	0
			scaffold1357	2362	0.1998	0	51.7141	no-hit	0
			scaffold1358	8550	0.295	1574	154.563	no-hit	0
			scaffold1359	5567	0.2548	2	55.3477	no-hit	0
			scaffold1360	2355	0.1924	0	29.8018	no-hit	0
			scaffold1361	2355	0.2375	1	85.891	no-hit	0
			scaffold1362	6654	0.2136	1124	56.7781	no-hit	0
			scaffold1363	2352	0.2691	0	90.6622	no-hit	0
			scaffold1364	2349	0.2559	0	56.0264	no-hit	0
			scaffold1365	2349	0.2577	1	39.5574	no-hit	0
			scaffold1366	5133	0.3122	1485	109.02	no-hit	0
			scaffold1367	2341	0.3285	0	125.661	no-hit	0
			scaffold1368	2340	0.293	2	82.7744	no-hit	0
			scaffold1369	2338	0.2806	0	114.241	no-hit	0
			scaffold1370	2337	0.3136	0	106.239	no-hit	0
			scaffold1371	4026	0.3186	156	109.274	no-hit	0
			scaffold1372	2335	0.2472	1	56.941	no-hit	0
			scaffold1373	2334	0.2892	0	34.2499	no-hit	0
			scaffold1374	2332	0.2453	0	45.3784	no-hit	0
			scaffold1375	6526	0.2164	2266	52.6497	no-hit	0
			scaffold1376	5633	0.1966	3	117.834	no-hit	0
			scaffold1377	6288	0.2062	2	56.1576	no-hit	0
			scaffold1380	4394	0.2845	1	121.668	no-hit	0
			scaffold1381	2317	0.2072	0	51.4725	no-hit	0
			scaffold1382	2316	0.2487	0	23.7701	no-hit	0
			scaffold1383	2309	0.2054	1	44.6425	no-hit	0
			scaffold1384	2316	0.276	1	101.013	no-hit	0
			scaffold1385	3994	0.2607	143	48.9352	no-hit	0
			scaffold1386	13548	0.3122	5817	145.469	no-hit	0
			scaffold1387	2298	0.2855	0	91.4931	no-hit	0
			scaffold1388	2296	0.2179	1	63.4609	no-hit	0
			scaffold1389	6953	0.37	1	57.7658	no-hit	0
			scaffold1390	4448	0.2728	1	150.837	no-hit	0
			scaffold1391	2289	0.2704	0	46.8397	no-hit	0
			scaffold1393	2286	0.2796	1	68.4874	no-hit	0
			scaffold1394	2284	0.285	0	98.0252	no-hit	0
			scaffold1395	7109	0.2695	1833	144.533	no-hit	0
			scaffold1396	2282	0.2696	1	58.3949	no-hit	0
			scaffold1397	2273	0.2838	0	90.2219	no-hit	0
			scaffold1398	6152	0.2531	355	49.3374	no-hit	0
			scaffold1399	2270	0.4103	1	51.1574	no-hit	0
			scaffold1400	2269	0.2399	1	92.0888	no-hit	0
			scaffold1401	2268	0.446	1	48.5238	no-hit	0
			scaffold1402	2263	0.2925	0	75.9278	no-hit	0
			scaffold1403	2263	0.2989	1	427.425	no-hit	0
			scaffold1404	2261	0.3159	1	90.9171	no-hit	0
			scaffold1405	4232	0.255	1	207.995	no-hit	0
			scaffold1406	2260	0.2869	1	184.206	no-hit	0
			scaffold1407	2258	0.3184	0	94.1279	no-hit	0
			scaffold1408	2244	0.2598	15	44.081	no-hit	0
			scaffold1409	2255	0.235	0	91.6926	no-hit	0
			scaffold1410	2254	0.2751	0	386.985	no-hit	0
			scaffold1412	2253	0.265	0	105.162	no-hit	0
			scaffold1413	2253	0.258	1	94.1576	no-hit	0
			scaffold1414	2252	0.307	1	96.6761	no-hit	0
			scaffold1415	2252	0.2279	1	61.7825	no-hit	0
			scaffold1416	5037	0.3118	1067	188.87	no-hit	0
			scaffold1417	2247	0.2645	1	80.4916	no-hit	0
			scaffold1418	4906	0.3119	450	59.8957	no-hit	0
			scaffold1419	2240	0.4737	0	48.8421	no-hit	0
			scaffold1421	2236	0.3184	0	33.1687	no-hit	0
			scaffold1422	2232	0.2308	1	92.8575	no-hit	0
			scaffold1423	2229	0.276	1	212.551	no-hit	0
			scaffold1425	2225	0.2719	0	120.714	no-hit	0
			scaffold1426	2223	0.274	0	47.2452	no-hit	0
			scaffold1427	2218	0.3341	0	95.8254	no-hit	0
			scaffold1428	2213	0.3232	1	76.5982	no-hit	0
			scaffold1429	6324	0.3109	387	116.168	no-hit	0
			scaffold1430	3326	0.2595	0	71.3856	no-hit	0
			scaffold1431	2208	0.2478	1	28.5977	no-hit	0
			scaffold1433	2191	0.2155	1	166.827	no-hit	0
			scaffold1434	6863	0.3364	1792	70.0447	no-hit	0
			scaffold1435	2188	0.2295	1	79.9774	no-hit	0
			scaffold1436	2187	0.2131	0	58.3102	no-hit	0
			scaffold1437	2181	0.3237	0	62.5786	no-hit	0
			scaffold1438	2178	0.309	0	90.6378	no-hit	0
			scaffold1439	2176	0.2699	1	102.846	no-hit	0
			scaffold1440	2175	0.2355	1	46.8447	no-hit	0
			scaffold1441	5757	0.3303	1	344.156	no-hit	0
			scaffold1442	2168	0.2509	0	55.7906	no-hit	0
			scaffold1443	5239	0.2916	1213	125.835	no-hit	0
			scaffold1444	3622	0.2631	0	192.093	no-hit	0
			scaffold1445	2163	0.392	0	59.9697	no-hit	0
			scaffold1446	2163	0.2571	0	45.8403	no-hit	0
			scaffold1447	2157	0.2528	1	69.2607	no-hit	0
			scaffold1448	2157	0.2458	1	125.316	no-hit	0
			scaffold1450	2154	0.2661	1	65.1958	no-hit	0
			scaffold1451	2146	0.2844	1	55.7855	no-hit	0
			scaffold1452	3763	0.2616	1	71.2097	no-hit	0
			scaffold1453	2145	0.1823	0	39.681	no-hit	0
			scaffold1454	2142	0.3179	0	80.0774	no-hit	0
			scaffold1455	7575	0.298	2068	180.482	no-hit	0
			scaffold1456	2140	0.2706	0	108.948	no-hit	0
			scaffold1457	2140	0.3329	1	97.4098	no-hit	0
			scaffold1458	2139	0.3087	1	119.06	no-hit	0
			scaffold1459	2133	0.3132	0	295.712	no-hit	0
			scaffold1460	2133	0.2969	1	117.154	no-hit	0
			scaffold1461	2132	0.2304	1	60.4966	no-hit	0
			scaffold1462	2128	0.2162	0	59.6462	no-hit	0
			scaffold1463	2127	0.2915	0	88.2243	no-hit	0
			scaffold1464	16817	0.2723	3782	352.67	no-hit	0
			scaffold1465	7791	0.3275	407	144.931	no-hit	0
			scaffold1466	2116	0.2831	0	53.0216	no-hit	0
			scaffold1467	2114	0.307	0	87.307	no-hit	0
			scaffold1469	2111	0.2568	0	67.5304	no-hit	0
			scaffold1470	8136	0.2439	0	185.03	no-hit	0
			scaffold1471	2103	0.3195	0	78.2015	no-hit	0
			scaffold1472	2102	0.228	1	32.9309	no-hit	0
			scaffold1473	2098	0.2917	0	63.1563	no-hit	0
			scaffold1474	2099	0.2545	1	44.2711	no-hit	0
			scaffold1475	2098	0.2232	1	25.9202	no-hit	0
			scaffold1476	2096	0.3235	0	96.226	no-hit	0
			scaffold1477	2096	0.2867	21	32.8637	no-hit	0
			scaffold1478	2095	0.2945	0	81.4938	no-hit	0
			scaffold1479	2094	0.3085	0	86.8097	no-hit	0
			scaffold1480	2093	0.2131	0	71.2028	no-hit	0
			scaffold1481	6372	0.2655	0	53.5718	no-hit	0
			scaffold1483	2085	0.2495	1	115.123	no-hit	0
			scaffold1484	2082	0.2523	1	70.0825	no-hit	0
			scaffold1485	2081	0.2587	1	56.1409	no-hit	0
			scaffold1486	2077	0.285	0	158.648	no-hit	0
			scaffold1487	13731	0.312	6189	154.909	no-hit	0
			scaffold1488	2076	0.2215	4	30.8453	no-hit	0
			scaffold1489	7673	0.2974	3507	109.491	no-hit	0
			scaffold1490	2075	0.3259	1	125.086	no-hit	0
			scaffold1491	2073	0.3391	0	63.6779	no-hit	0
			scaffold1493	2070	0.2981	0	109.362	no-hit	0
			scaffold1494	2071	0.2667	1	183.568	no-hit	0
			scaffold1495	2070	0.3233	1	69.9597	no-hit	0
			scaffold1496	2069	0.2384	1	30.9531	no-hit	0
			scaffold1497	2069	0.5034	1	49.7272	no-hit	0
			scaffold1498	6409	0.2387	2438	46.3283	no-hit	0
			scaffold1499	2067	0.285	0	79.9488	no-hit	0
			scaffold1500	2067	0.3248	1	65.4837	no-hit	0
			scaffold1502	9858	0.3162	2297	139.524	no-hit	0
			scaffold1503	2066	0.2803	0	162.481	no-hit	0
			scaffold1504	2064	0.2519	0	49.2448	no-hit	0
			scaffold1505	9339	0.3433	990	125.711	no-hit	0
			scaffold1506	2062	0.2547	1	64.6283	no-hit	0
			scaffold1508	2059	0.2589	0	117.488	no-hit	0
			scaffold1509	2056	0.2977	0	83.427	no-hit	0
			scaffold1510	2050	0.2039	0	45.2106	no-hit	0
			scaffold1511	2045	0.2641	0	62.2131	no-hit	0
			scaffold1512	4432	0.2977	737	466.447	no-hit	0
			scaffold1513	2044	0.2741	1	81.8625	no-hit	0
			scaffold1514	2042	0.2831	0	140.209	no-hit	0
			scaffold1515	2040	0.2506	1	49.8974	no-hit	0
			scaffold1516	3248	0.223	1	55.9839	no-hit	0
			scaffold1518	2035	0.2757	0	69.2208	no-hit	0
			scaffold1519	2035	0.3184	0	40.4562	no-hit	0
			scaffold1520	2031	0.2383	0	111.805	no-hit	0
			scaffold1521	2031	0.234	1	61.1035	no-hit	0
			scaffold1522	2030	0.1783	0	46.5878	no-hit	0
			scaffold1523	2029	0.2638	1	82.7626	no-hit	0
			scaffold1525	2025	0.2859	0	55.8467	no-hit	0
			scaffold1526	2025	0.2297	1	62.3176	no-hit	0
			scaffold1527	2022	0.3116	0	103.391	no-hit	0
			scaffold1529	2022	0.2474	1	126.199	no-hit	0
			scaffold1530	2022	0.2469	1	92.8516	no-hit	0
			scaffold1531	2019	0.3314	0	57.985	no-hit	0
			scaffold1533	6120	0.3136	1	111.492	no-hit	0
			scaffold1534	2014	0.4454	0	216.55	no-hit	0
			scaffold1535	2014	0.2081	1	85.8025	no-hit	0
			scaffold1536	3623	0.1947	2	45.4178	no-hit	0
			scaffold1537	2010	0.3026	1	80.6712	no-hit	0
			scaffold1538	2009	0.2952	0	232.252	no-hit	0
			scaffold1539	2008	0.247	0	98.3609	no-hit	0
			scaffold1540	2008	0.2366	0	51.2131	no-hit	0
			scaffold1541	4680	0.3439	1	143.635	no-hit	0
			scaffold1542	2007	0.3131	1	114.389	no-hit	0
			scaffold1543	2004	0.2546	13	135.901	no-hit	0
			scaffold1544	5167	0.2963	1323	138.63	no-hit	0
			scaffold1545	2000	0.3097	1	75.6466	no-hit	0
			scaffold1546	1998	0.2508	0	90.5822	no-hit	0
			scaffold1547	1996	0.2501	1	95.4589	no-hit	0
			scaffold1548	1995	0.1886	1	107.089	no-hit	0
			scaffold1549	1995	0.2884	1	110.834	no-hit	0
			scaffold1550	1992	0.2505	0	171.965	no-hit	0
			scaffold1551	1992	0.3435	1	118.801	no-hit	0
			scaffold1552	1982	0.222	0	60.4738	no-hit	0
			scaffold1553	9058	0.2752	4491	226.589	no-hit	0
			scaffold1554	1980	0.2975	0	105.534	no-hit	0
			scaffold1555	3088	0.2452	1	118.9	no-hit	0
			scaffold1556	1981	0.2516	2	49.9514	no-hit	0
			scaffold1557	5087	0.3008	1	116.971	no-hit	0
			scaffold1558	3526	0.2457	1	130.673	no-hit	0
			scaffold1559	1973	0.2818	0	82.9001	no-hit	0
			scaffold1560	1972	0.3083	0	59.7203	no-hit	0
			scaffold1561	1971	0.2802	1	64.0258	no-hit	0
			scaffold1562	5743	0.3209	929	331.057	no-hit	0
			scaffold1563	1968	0.2749	0	26.557	no-hit	0
			scaffold1564	1965	0.2585	0	109.632	no-hit	0
			scaffold1565	1960	0.3673	0	69.9902	no-hit	0
			scaffold1566	3963	0.2354	306	53.1373	no-hit	0
			scaffold1567	4666	0.3108	4	69.7837	no-hit	0
			scaffold1568	1961	0.1843	2	38.5702	no-hit	0
			scaffold1569	1958	0.2967	0	174.442	no-hit	0
			scaffold1571	1958	0.2764	1	31.7931	no-hit	0
			scaffold1572	1957	0.2607	1	36.9498	no-hit	0
			scaffold1573	1954	0.2385	0	100.671	no-hit	0
			scaffold1574	1955	0.2451	1	27.8681	no-hit	0
			scaffold1575	1953	0.2248	0	93.6888	no-hit	0
			scaffold1576	1951	0.2363	0	49.8009	no-hit	0
			scaffold1578	4978	0.1953	191	68.627	no-hit	0
			scaffold1579	1948	0.2373	1	24.7471	no-hit	0
			scaffold1580	10198	0.2573	4605	68.4022	no-hit	0
			scaffold1581	3124	0.289	131	86.1464	no-hit	0
			scaffold1582	1943	0.3242	0	71.4736	no-hit	0
			scaffold1583	1943	0.2645	0	44.3188	no-hit	0
			scaffold1584	1944	0.244	1	40.9372	no-hit	0
			scaffold1585	1942	0.2674	1	101.653	no-hit	0
			scaffold1586	15097	0.2142	3233	59.9117	no-hit	0
			scaffold1587	6328	0.2155	756	316.5	no-hit	0
			scaffold1588	1938	0.2447	1	79.25	no-hit	0
			scaffold1589	1937	0.3042	1	78.9824	no-hit	0
			scaffold1590	1936	0.2743	0	101.71	no-hit	0
			scaffold1591	5443	0.2628	1417	151.675	no-hit	0
			scaffold1592	1934	0.3014	0	144.899	no-hit	0
			scaffold1593	1933	0.1976	0	57.0627	no-hit	0
			scaffold1594	9022	0.2955	2517	90.2154	no-hit	0
			scaffold1595	1929	0.2478	0	52.1751	no-hit	0
			scaffold1596	1929	0.3069	0	197.244	no-hit	0
			scaffold1597	3689	0.2716	0	136.548	no-hit	0
			scaffold1598	1929	0.5132	0	61.9289	no-hit	0
			scaffold1599	1929	0.2203	0	31.0677	no-hit	0
			scaffold1600	1926	0.253	1	71.6765	no-hit	0
			scaffold1601	1924	0.2692	0	276.817	no-hit	0
			scaffold1602	1925	0.2136	1	74.9217	no-hit	0
			scaffold1603	1922	0.3904	1	91.2591	no-hit	0
			scaffold1604	1920	0.21	1	76.9326	no-hit	0
			scaffold1606	1914	0.2838	1	37.6242	no-hit	0
			scaffold1607	1910	0.4168	0	63.5352	no-hit	0
			scaffold1608	1911	0.2293	1	48.2117	no-hit	0
			scaffold1609	1910	0.3136	0	97.5701	no-hit	0
			scaffold1610	1910	0.2918	1	88.2346	no-hit	0
			scaffold1611	1908	0.2951	0	88.8026	no-hit	0
			scaffold1612	1906	0.2404	1	69.2936	no-hit	0
			scaffold1613	1901	0.2856	0	75.1998	no-hit	0
			scaffold1614	1900	0.2274	0	77.3876	no-hit	0
			scaffold1615	6784	0.2791	2	148.298	no-hit	0
			scaffold1616	1901	0.2758	1	86.0328	no-hit	0
			scaffold1618	1898	0.2377	1	48.1748	no-hit	0
			scaffold1619	1897	0.291	0	110.624	no-hit	0
			scaffold1620	1898	0.2736	1	96.1396	no-hit	0
			scaffold1621	1897	0.3233	1	54.8684	no-hit	0
			scaffold1622	1897	0.3064	1	105.694	no-hit	0
			scaffold1623	1895	0.2454	0	80.271	no-hit	0
			scaffold1624	1894	0.3305	0	290.926	no-hit	0
			scaffold1625	1894	0.3147	0	104.912	no-hit	0
			scaffold1626	1894	0.2756	0	210.612	no-hit	0
			scaffold1627	1893	0.2018	0	88.0863	no-hit	0
			scaffold1628	1893	0.2721	0	131.472	no-hit	0
			scaffold1629	1892	0.2875	0	107.285	no-hit	0
			scaffold1630	1890	0.3497	0	68.2633	no-hit	0
			scaffold1631	1890	0.2059	1	58.8134	no-hit	0
			scaffold1632	1892	0.3123	3	38.1023	no-hit	0
			scaffold1633	1889	0.28	0	69.5643	no-hit	0
			scaffold1634	1885	0.2304	1	129.775	no-hit	0
			scaffold1635	1883	0.2343	1	36.2868	no-hit	0
			scaffold1636	2358	0.2215	1	144.448	no-hit	0
			scaffold1637	1882	0.21	1	62.239	no-hit	0
			scaffold1638	8438	0.1847	5120	57.9362	no-hit	0
			scaffold1639	1882	0.2329	1	60.5455	no-hit	0
			scaffold1640	1882	0.2515	1	35.0359	no-hit	0
			scaffold1641	1880	0.2229	0	87.2128	no-hit	0
			scaffold1643	1876	0.2591	0	159.939	no-hit	0
			scaffold1644	1875	0.2679	1	90.095	no-hit	0
			scaffold1645	1874	0.2711	0	25.5517	no-hit	0
			scaffold1646	1873	0.4565	0	54.2666	no-hit	0
			scaffold1647	1873	0.2158	1	68.0689	no-hit	0
			scaffold1648	1872	0.3084	1	21.7085	no-hit	0
			scaffold1649	7393	0.2736	3687	72.6887	no-hit	0
			scaffold1651	1865	0.2461	0	142.147	no-hit	0
			scaffold1652	1864	0.3178	1	106.658	no-hit	0
			scaffold1653	3095	0.2169	1	57.3366	no-hit	0
			scaffold1654	1861	0.3154	0	70.076	no-hit	0
			scaffold1655	1861	0.2672	1	79.1053	no-hit	0
			scaffold1657	1858	0.2417	0	36.2733	no-hit	0
			scaffold1659	1854	0.2994	0	84.9456	no-hit	0
			scaffold1660	1852	0.1787	0	72.2441	no-hit	0
			scaffold1661	1851	0.2761	0	68.7873	no-hit	0
			scaffold1662	1849	0.2505	1	98.7427	no-hit	0
			scaffold1663	1849	0.2311	1	55.1623	no-hit	0
			scaffold1664	1848	0.2835	0	66.6903	no-hit	0
			scaffold1665	1848	0.2917	0	78.2723	no-hit	0
			scaffold1666	1846	0.3072	0	135.089	no-hit	0
			scaffold1667	1845	0.3377	0	26.2231	no-hit	0
			scaffold1668	1845	0.2705	0	114.605	no-hit	0
			scaffold1669	1843	0.2447	0	100.847	no-hit	0
			scaffold1670	3504	0.1982	2	106.856	no-hit	0
			scaffold1671	1842	0.2492	0	109.657	no-hit	0
			scaffold1672	1839	0.348	0	49.8024	no-hit	0
			scaffold1673	1837	0.2184	1	126.662	no-hit	0
			scaffold1675	1835	0.3646	0	144.525	no-hit	0
			scaffold1676	4853	0.2624	1	53.6531	no-hit	0
			scaffold1678	1832	0.3188	0	139.98	no-hit	0
			scaffold1679	1832	0.2409	1	27.3479	no-hit	0
			scaffold1680	1831	0.3108	0	72.6378	no-hit	0
			scaffold1681	3312	0.2526	2	164.514	no-hit	0
			scaffold1682	3948	0.2553	525	177.493	no-hit	0
			scaffold1683	1830	0.2617	0	38.0795	no-hit	0
			scaffold1684	1831	0.2131	1	28.9948	no-hit	0
			scaffold1685	1830	0.4126	0	57.4456	no-hit	0
			scaffold1686	1821	0.1962	1	56.9955	no-hit	0
			scaffold1687	1829	0.2588	1	82.3962	no-hit	0
			scaffold1688	1828	0.2877	0	709.871	no-hit	0
			scaffold1689	9853	0.2901	3718	129.765	no-hit	0
			scaffold1690	1828	0.191	1	52.636	no-hit	0
			scaffold1691	1826	0.3209	0	35.6006	no-hit	0
			scaffold1692	1824	0.2845	0	98.6229	no-hit	0
			scaffold1693	1824	0.2939	0	96.6581	no-hit	0
			scaffold1694	1824	0.2209	22	35.7432	no-hit	0
			scaffold1695	5152	0.2629	1425	103.237	no-hit	0
			scaffold1696	1823	0.2722	1	34.9684	no-hit	0
			scaffold1697	4911	0.3185	553	114.033	no-hit	0
			scaffold1698	1822	0.2093	2	47.8609	no-hit	0
			scaffold1699	1820	0.2659	0	31.178	no-hit	0
			scaffold1700	3156	0.2105	1	40.8615	no-hit	0
			scaffold1701	1818	0.2915	0	64.6696	no-hit	0
			scaffold1702	1818	0.2449	1	51.8299	no-hit	0
			scaffold1703	1816	0.2467	0	44.0194	no-hit	0
			scaffold1704	1816	0.227	1	40.9721	no-hit	0
			scaffold1705	1813	0.3057	1	45.4901	no-hit	0
			scaffold1706	1810	0.2594	2	68.7715	no-hit	0
			scaffold1707	1808	0.2865	0	39.534	no-hit	0
			scaffold1708	1807	0.2573	0	156.13	no-hit	0
			scaffold1709	1806	0.2918	0	29.2148	no-hit	0
			scaffold1710	1806	0.2765	1	75.5593	no-hit	0
			scaffold1711	4595	0.235	4	76.4791	no-hit	0
			scaffold1712	1801	0.2756	1	342.399	no-hit	0
			scaffold1713	5558	0.3157	1836	105.061	no-hit	0
			scaffold1714	1797	0.3011	0	110.243	no-hit	0
			scaffold1715	1797	0.2443	0	158.107	no-hit	0
			scaffold1716	1796	0.3057	0	67.679	no-hit	0
			scaffold1717	1795	0.2429	0	189.451	no-hit	0
			scaffold1718	3171	0.2627	366	56.3588	no-hit	0
			scaffold1719	1796	0.3092	1	102.379	no-hit	0
			scaffold1720	1794	0.2012	0	86.0664	no-hit	0
			scaffold1721	3880	0.2993	1	250.814	no-hit	0
			scaffold1722	1791	0.2753	0	59.975	no-hit	0
			scaffold1723	1790	0.2966	0	35.7604	no-hit	0
			scaffold1724	1790	0.232	1	70.8374	no-hit	0
			scaffold1725	1790	0.2951	1	65.6066	no-hit	0
			scaffold1726	3874	0.2552	41	82.1495	no-hit	0
			scaffold1727	1787	0.2759	0	92.8657	no-hit	0
			scaffold1728	1787	0.2815	0	170.913	no-hit	0
			scaffold1729	1787	0.252	1	120.564	no-hit	0
			scaffold1730	1786	0.2561	25	39.402	no-hit	0
			scaffold1731	3099	0.2791	0	184.357	no-hit	0
			scaffold1732	1785	0.3307	1	38.5034	no-hit	0
			scaffold1733	1783	0.2518	0	101.728	no-hit	0
			scaffold1734	1783	0.216	1	111.618	no-hit	0
			scaffold1735	1783	0.2935	1	78.9925	no-hit	0
			scaffold1736	1781	0.2807	0	36.2206	no-hit	0
			scaffold1737	1781	0.2892	0	132.362	no-hit	0
			scaffold1738	1782	0.2235	1	52.7658	no-hit	0
			scaffold1739	1782	0.2841	1	52.8776	no-hit	0
			scaffold1740	1781	0.5385	0	41.4748	no-hit	0
			scaffold1741	1781	0.2764	1	83.891	no-hit	0
			scaffold1743	8322	0.2895	2081	113.061	no-hit	0
			scaffold1744	1779	0.3268	1	131.913	no-hit	0
			scaffold1745	1776	0.4048	0	53.4188	no-hit	0
			scaffold1746	1776	0.2845	1	57.7114	no-hit	0
			scaffold1747	3219	0.2939	0	114.21	no-hit	0
			scaffold1748	3166	0.2945	1	79.7349	no-hit	0
			scaffold1749	1775	0.2678	1	35.8585	no-hit	0
			scaffold1750	1773	0.2291	1	154.214	no-hit	0
			scaffold1751	1772	0.2778	1	91.2314	no-hit	0
			scaffold1752	1772	0.2795	1	32.9962	no-hit	0
			scaffold1753	1771	0.2215	1	28.8528	no-hit	0
			scaffold1754	1770	0.2713	19	137.756	no-hit	0
			scaffold1755	1768	0.2879	0	170.328	no-hit	0
			scaffold1756	6440	0.2721	1090	282.37	no-hit	0
			scaffold1757	1768	0.2869	1	55.1557	no-hit	0
			scaffold1758	5471	0.3417	2126	119.699	no-hit	0
			scaffold1759	1767	0.2344	1	122.832	no-hit	0
			scaffold1760	4243	0.2963	1	135.785	no-hit	0
			scaffold1761	9087	0.3171	2502	87.3809	no-hit	0
			scaffold1762	1764	0.2751	1	65.5578	no-hit	0
			scaffold1763	1762	0.2964	1	60.0357	no-hit	0
			scaffold1764	1761	0.2652	0	63.8232	no-hit	0
			scaffold1765	1760	0.2852	0	96.8922	no-hit	0
			scaffold1766	2835	0.3013	1	135.626	no-hit	0
			scaffold1767	1758	0.2611	0	50.6814	no-hit	0
			scaffold1768	1758	0.3305	0	103.911	no-hit	0
			scaffold1769	1756	0.238	0	41.8952	no-hit	0
			scaffold1770	1757	0.1925	1	39.7409	no-hit	0
			scaffold1772	3301	0.3104	2	90.4074	no-hit	0
			scaffold1773	1755	0.2229	1	57.4942	no-hit	0
			scaffold1774	4643	0.2411	2	60.9188	no-hit	0
			scaffold1775	1753	0.2875	0	165.255	no-hit	0
			scaffold1776	9495	0.279	3459	127.358	no-hit	0
			scaffold1777	1751	0.3084	0	84.5413	no-hit	0
			scaffold1778	1752	0.2461	1	70.8396	no-hit	0
			scaffold1779	3311	0.3018	1	117.265	no-hit	0
			scaffold1780	1750	0.2887	1	29.4269	no-hit	0
			scaffold1781	3574	0.304	166	113.981	no-hit	0
			scaffold1782	1749	0.2849	1	31.4371	no-hit	0
			scaffold1784	1747	0.2434	1	67.8496	no-hit	0
			scaffold1785	1747	0.2572	1	39.5124	no-hit	0
			scaffold1786	1744	0.2811	1	58.0855	no-hit	0
			scaffold1787	1742	0.3324	0	127.896	no-hit	0
			scaffold1788	1742	0.2005	1	72.3901	no-hit	0
			scaffold1789	1741	0.5273	0	38.8253	no-hit	0
			scaffold1790	1741	0.3555	0	46.9449	no-hit	0
			scaffold1791	1740	0.226	1	65.9473	no-hit	0
			scaffold1792	1739	0.3358	0	30.3404	no-hit	0
			scaffold1793	1737	0.2402	1	113.314	no-hit	0
			scaffold1794	1734	0.3489	0	93.2355	no-hit	0
			scaffold1795	1734	0.195	1	64.7395	no-hit	0
			scaffold1796	1732	0.2241	1	25.9372	no-hit	0
			scaffold1797	1731	0.3692	0	58.3732	no-hit	0
			scaffold1798	5399	0.2426	1801	148.883	no-hit	0
			scaffold1799	1730	0.2522	1	62.9317	no-hit	0
			scaffold1800	1729	0.3597	0	175.38	no-hit	0
			scaffold1801	1728	0.2548	1	87.9067	no-hit	0
			scaffold1802	1729	0.2293	2	38.1601	no-hit	0
			scaffold1803	1726	0.3013	0	104.049	no-hit	0
			scaffold1804	1726	0.361	0	85.9966	no-hit	0
			scaffold1805	1727	0.3969	1	86.631	no-hit	0
			scaffold1806	1724	0.2169	0	55.8385	no-hit	0
			scaffold1807	4007	0.2914	668	258.522	no-hit	0
			scaffold1808	1721	0.2411	0	55.1838	no-hit	0
			scaffold1809	1719	0.17	1	35.9843	no-hit	0
			scaffold1810	1718	0.2683	0	108.938	no-hit	0
			scaffold1811	1716	0.2716	0	122.002	no-hit	0
			scaffold1812	1716	0.2896	0	190.573	no-hit	0
			scaffold1813	1715	0.2431	0	151.619	no-hit	0
			scaffold1814	5267	0.3048	2	91.4013	no-hit	0
			scaffold1815	5297	0.207	727	59.3165	no-hit	0
			scaffold1816	1713	0.3508	0	82.6393	no-hit	0
			scaffold1817	1713	0.2901	0	94.3785	no-hit	0
			scaffold1818	1713	0.2442	1	49.3683	no-hit	0
			scaffold1819	1712	0.2798	0	114.437	no-hit	0
			scaffold1820	1713	0.2512	1	49.8916	no-hit	0
			scaffold1821	5520	0.2635	2	498.042	no-hit	0
			scaffold1822	1710	0.2754	0	121.149	no-hit	0
			scaffold1823	1709	0.3476	0	78.4056	no-hit	0
			scaffold1824	1709	0.2523	1	57.2358	no-hit	0
			scaffold1825	1708	0.1822	1	54.4117	no-hit	0
			scaffold1826	1707	0.2451	18	46.2094	no-hit	0
			scaffold1827	1707	0.2743	1	181.304	no-hit	0
			scaffold1828	1705	0.2446	0	102.704	no-hit	0
			scaffold1829	1705	0.2792	0	126.584	no-hit	0
			scaffold1830	3540	0.1869	277	63.7637	no-hit	0
			scaffold1831	1705	0.2036	1	56.6107	no-hit	0
			scaffold1832	1705	0.1931	1	53.3391	no-hit	0
			scaffold1833	1702	0.2932	0	66.913	no-hit	0
			scaffold1834	1702	0.2861	0	318.831	no-hit	0
			scaffold1835	1702	0.1881	1	272.199	no-hit	0
			scaffold1836	1700	0.3135	0	78.2937	no-hit	0
			scaffold1837	3487	0.3034	36	41.4242	no-hit	0
			scaffold1838	1699	0.2473	1	53.293	no-hit	0
			scaffold1839	3951	0.3179	0	98.3917	no-hit	0
			scaffold1840	1698	0.2404	1	52.3858	no-hit	0
			scaffold1841	1697	0.2652	0	134.338	no-hit	0
			scaffold1842	4513	0.199	1	51.0992	no-hit	0
			scaffold1843	1693	0.2859	0	57.3313	no-hit	0
			scaffold1844	1694	0.3018	1	72.9725	no-hit	0
			scaffold1845	1693	0.2416	0	89.3781	no-hit	0
			scaffold1846	3749	0.2753	0	135.319	no-hit	0
			scaffold1848	1691	0.3302	1	115.396	no-hit	0
			scaffold1849	1689	0.3031	0	124.836	no-hit	0
			scaffold1850	6662	0.2759	3552	87.2909	no-hit	0
			scaffold1851	1688	0.2713	0	180.229	no-hit	0
			scaffold1852	4082	0.3124	1	111.186	no-hit	0
			scaffold1854	1686	0.2319	0	199.751	no-hit	0
			scaffold1855	1685	0.2898	1	90.9789	no-hit	0
			scaffold1856	1683	0.3375	0	36.496	no-hit	0
			scaffold1857	1683	0.2515	1	171.402	no-hit	0
			scaffold1858	3588	0.3686	1	86.5067	no-hit	0
			scaffold1859	1682	0.3111	1	62.8928	no-hit	0
			scaffold1860	1682	0.2296	1	25.4651	no-hit	0
			scaffold1861	1680	0.2222	1	35.3378	no-hit	0
			scaffold1862	2862	0.2524	1	122.899	no-hit	0
			scaffold1863	1677	0.3711	1	67.3571	no-hit	0
			scaffold1864	1678	0.1957	2	116.895	no-hit	0
			scaffold1865	1674	0.2086	1	35.2265	no-hit	0
			scaffold1866	1673	0.208	0	40.5224	no-hit	0
			scaffold1867	12175	0.239	5539	110.682	no-hit	0
			scaffold1868	1673	0.2304	2	64.3416	no-hit	0
			scaffold1869	1671	0.2938	0	137.322	no-hit	0
[truncated: 3,726 more rows]
