# Supplementary material for: Functional insights from the GC-poor genomes of two aphid parasitoids, Aphidius ervi and Lysiphlebus fabarum
Source: BMC Genomics. 2020 May 29;21:376. doi: 10.1186/s12864-020-6764-0 (PMC7257214; doi:10.1186/s12864-020-6764-0)
Supplement: Supplementary file 2 — Additional file 2. Contamination filtering for L. fabarum. Details of both blast-based and blobtools contamination filtering performed on the L. fabarum genome. [file 12864_2020_6764_MOESM2_ESM.xlsx]

## Sheet: Details
This supplementary document details screening for contamination in the L. fabarum assembly:
1	This description
2	Full results of blast-based screening against A. ervi and aphid genomes
3	Summary of blast-based screening
4	Full results of blobtools screening

## Sheet: blast-filter
Blast-filter (screen for aphid)
These are L. fabarum genes that matched to just one species (parasitoid or aphid)					These are the L. fabarum genes that matched to both species				These are L. fabarum genes that had no match (i.e. NoHit)
L. fabarum gene	Match based on blastn- A. ervi scaffold or Aphid	L. fabarum scaffold (from gff)			L. fabarum gene	One of the blast matches	L. fabarum scaffold (from gff)		L. fabarum gene	L. fabarum scaffold (from gff)
LF000002	scaffold8	tig00000000			LF000001	scaffold8	tig00000000		LF000046	tig00000000
LF000003	scaffold8	tig00000000			LF000016	scaffold8	tig00000000		LF000146	tig00000000
LF000004	scaffold8	tig00000000			LF000025	scaffold83	tig00000000		LF000153	tig00000000
LF000004	scaffold8	tig00000000			LF000039	scaffold15	tig00000000		LF000154	tig00000000
LF000004	scaffold8	tig00000000			LF000041	scaffold83	tig00000000		LF000156	tig00000000
LF000004	scaffold8	tig00000000			LF000060	scaffold5	tig00000000		LF000172	tig00000000
LF000004	scaffold8	tig00000000			LF000099	scaffold99	tig00000000		LF000288	tig00000002
LF000005	scaffold8	tig00000000			LF000101	scaffold481	tig00000000		LF000430	tig00001871
LF000006	scaffold8	tig00000000			LF000103	scaffold481	tig00000000		LF000431	tig00001871
LF000007	scaffold8	tig00000000			LF000110	scaffold49	tig00000000		LF000487	tig00001871
LF000007	scaffold8	tig00000000			LF000128	APHID_SBAphidCtg1015	tig00000000		LF000638	tig00001851
LF000008	scaffold8	tig00000000			LF000131	scaffold1832	tig00000000		LF000643	tig00001851
LF000008	scaffold8	tig00000000			LF000133	scaffold2106	tig00000000		LF000658	tig00001851
LF000008	scaffold8	tig00000000			LF000134	scaffold49	tig00000000		LF000713	tig00001857
LF000009	scaffold8	tig00000000			LF000187	scaffold2459	tig00000000		LF000770	tig00001857
LF000010	scaffold8	tig00000000			LF000199	scaffold49	tig00000000		LF000813	tig00001857
LF000011	scaffold8	tig00000000			LF000209	scaffold49	tig00000000		LF000814	tig00000015
LF000011	scaffold8	tig00000000			LF000210	scaffold49	tig00000000		LF000838	tig00000015
LF000012	scaffold8	tig00000000			LF000211	scaffold3089	tig00000000		LF000924	tig00000015
LF000013	scaffold8	tig00000000			LF000222	scaffold49	tig00000000		LF000963	tig00001866
LF000014	scaffold8	tig00000000			LF000267	scaffold12	tig00000002		LF001087	tig00000018
LF000015	scaffold8	tig00000000			LF000274	scaffold12	tig00000002		LF001306	tig00000014
LF000015	scaffold8	tig00000000			LF000285	scaffold29	tig00000002		LF001322	tig00000014
LF000015	scaffold8	tig00000000			LF000286	scaffold34	tig00000002		LF001323	tig00000014
LF000017	scaffold83	tig00000000			LF000287	scaffold34	tig00000002		LF001339	tig00000014
LF000017	scaffold83	tig00000000			LF000289	scaffold34	tig00000002		LF001443	tig00001884
LF000017	scaffold83	tig00000000			LF000290	scaffold168	tig00000002		LF001478	tig00001884
LF000017	scaffold83	tig00000000			LF000293	scaffold34	tig00000002		LF001484	tig00001884
LF000017	scaffold83	tig00000000			LF000333	scaffold25	tig00000002		LF001485	tig00001884
LF000017	scaffold83	tig00000000			LF000334	scaffold25	tig00000002		LF001520	tig00001884
LF000017	scaffold83	tig00000000			LF000338	scaffold25	tig00000002		LF001549	tig00000075
LF000017	scaffold83	tig00000000			LF000362	scaffold25	tig00000002		LF001627	tig00000020
LF000017	scaffold83	tig00000000			LF000382	scaffold25	tig00000002		LF001646	tig00000020
LF000017	scaffold83	tig00000000			LF000383	scaffold25	tig00000002		LF001669	tig00000020
LF000017	scaffold83	tig00000000			LF000391	scaffold12	tig00000002		LF001670	tig00000020
LF000017	scaffold83	tig00000000			LF000404	scaffold34	tig00000002		LF001690	tig00000020
LF000017	scaffold83	tig00000000			LF000406	scaffold5	tig00000002		LF001693	tig00000020
LF000017	scaffold83	tig00000000			LF000425	scaffold79	tig00001871		LF001758	tig00000119
LF000017	scaffold83	tig00000000			LF000441	scaffold103	tig00001871		LF001764	tig00000119
LF000017	scaffold83	tig00000000			LF000448	scaffold103	tig00001871		LF001768	tig00000119
LF000017	scaffold83	tig00000000			LF000451	scaffold103	tig00001871		LF001769	tig00000119
LF000017	scaffold83	tig00000000			LF000452	scaffold103	tig00001871		LF001779	tig00000119
LF000017	scaffold83	tig00000000			LF000453	scaffold103	tig00001871		LF001912	tig00001935
LF000017	scaffold83	tig00000000			LF000460	scaffold43	tig00001871		LF001924	tig00001935
LF000017	scaffold83	tig00000000			LF000470	APHID_NC.042493.1	tig00001871		LF002002	tig00000035
LF000017	scaffold83	tig00000000			LF000502	scaffold1221	tig00001871		LF002004	tig00000035
LF000017	scaffold83	tig00000000			LF000503	scaffold3	tig00001871		LF002035	tig00000037
LF000017	scaffold83	tig00000000			LF000508	scaffold326	tig00001871		LF002046	tig00000037
LF000017	scaffold83	tig00000000			LF000509	scaffold2160	tig00001871		LF002131	tig00000108
LF000017	scaffold83	tig00000000			LF000538	scaffold4	tig00001871		LF002182	tig00000108
LF000017	scaffold83	tig00000000			LF000546	scaffold119	tig00001871		LF002189	tig00000108
LF000017	scaffold83	tig00000000			LF000547	scaffold510	tig00001871		LF002193	tig00000108
LF000017	scaffold83	tig00000000			LF000548	scaffold32	tig00001851		LF002211	tig00000094
LF000017	scaffold83	tig00000000			LF000549	scaffold32	tig00001851		LF002256	tig00000094
LF000017	scaffold83	tig00000000			LF000550	scaffold32	tig00001851		LF002316	tig00000117
LF000017	scaffold83	tig00000000			LF000551	scaffold32	tig00001851		LF002368	tig00000143
LF000017	scaffold83	tig00000000			LF000568	scaffold1785	tig00001851		LF002372	tig00000143
LF000017	scaffold83	tig00000000			LF000573	scaffold97	tig00001851		LF002406	tig00000143
LF000017	scaffold83	tig00000000			LF000575	scaffold104	tig00001851		LF002446	tig00000143
LF000017	scaffold83	tig00000000			LF000576	scaffold97	tig00001851		LF002447	tig00000143
LF000017	scaffold83	tig00000000			LF000577	scaffold97	tig00001851		LF002448	tig00000143
LF000017	scaffold83	tig00000000			LF000601	scaffold97	tig00001851		LF002467	tig00000042
LF000017	scaffold83	tig00000000			LF000604	scaffold1771	tig00001851		LF002564	tig00000054
LF000017	scaffold83	tig00000000			LF000615	scaffold1	tig00001851		LF002621	tig00002027
LF000017	scaffold83	tig00000000			LF000619	scaffold141	tig00001851		LF002633	tig00002027
LF000017	scaffold83	tig00000000			LF000627	scaffold141	tig00001851		LF002705	tig00002019
LF000017	scaffold83	tig00000000			LF000641	scaffold1166	tig00001851		LF002748	tig00002019
LF000017	scaffold83	tig00000000			LF000648	scaffold54	tig00001851		LF002786	tig00000091
LF000017	scaffold83	tig00000000			LF000701	scaffold70	tig00001857		LF002816	tig00000091
LF000017	scaffold83	tig00000000			LF000704	scaffold1272	tig00001857		LF002843	tig00000091
LF000017	scaffold83	tig00000000			LF000705	scaffold70	tig00001857		LF002865	tig00000302
LF000017	scaffold83	tig00000000			LF000709	scaffold70	tig00001857		LF002939	tig00000302
LF000017	scaffold83	tig00000000			LF000726	scaffold70	tig00001857		LF002999	tig00000188
LF000017	scaffold83	tig00000000			LF000727	scaffold70	tig00001857		LF003020	tig00000010
LF000017	scaffold83	tig00000000			LF000732	scaffold35	tig00001857		LF003071	tig00000010
LF000017	scaffold83	tig00000000			LF000737	scaffold70	tig00001857		LF003072	tig00000010
LF000017	scaffold83	tig00000000			LF000743	scaffold70	tig00001857		LF003073	tig00000010
LF000017	scaffold83	tig00000000			LF000746	scaffold162	tig00001857		LF003078	tig00000057
LF000017	scaffold83	tig00000000			LF000780	scaffold37	tig00001857		LF003080	tig00000057
LF000017	scaffold83	tig00000000			LF000781	scaffold37	tig00001857		LF003081	tig00000057
LF000017	scaffold83	tig00000000			LF000782	scaffold37	tig00001857		LF003093	tig00000057
LF000017	scaffold83	tig00000000			LF000808	scaffold27	tig00001857		LF003107	tig00000057
LF000017	scaffold83	tig00000000			LF000809	scaffold37	tig00001857		LF003184	tig00001999
LF000017	scaffold83	tig00000000			LF000812	scaffold37	tig00001857		LF003296	tig00000512
LF000017	scaffold83	tig00000000			LF000823	scaffold143	tig00000015		LF003376	tig00000278
LF000018	scaffold83	tig00000000			LF000833	scaffold34	tig00000015		LF003454	tig00000064
LF000018	scaffold83	tig00000000			LF000837	scaffold4323	tig00000015		LF003455	tig00000064
LF000018	scaffold83	tig00000000			LF000839	scaffold143	tig00000015		LF003501	tig00000064
LF000018	scaffold83	tig00000000			LF000844	scaffold2226	tig00000015		LF003506	tig00000064
LF000018	scaffold83	tig00000000			LF000860	scaffold38	tig00000015		LF003560	tig00001875
LF000018	scaffold83	tig00000000			LF000862	scaffold38	tig00000015		LF003565	tig00001875
LF000018	scaffold83	tig00000000			LF000863	scaffold38	tig00000015		LF003660	tig00000377
LF000019	scaffold83	tig00000000			LF000864	scaffold38	tig00000015		LF003701	tig00000078
LF000019	scaffold83	tig00000000			LF000871	scaffold5662	tig00000015		LF003702	tig00000078
LF000020	scaffold83	tig00000000			LF000878	scaffold4899	tig00000015		LF003747	tig00000078
LF000021	scaffold83	tig00000000			LF000879	scaffold4899	tig00000015		LF003763	tig00000271
LF000022	scaffold83	tig00000000			LF000881	scaffold38	tig00000015		LF003772	tig00000271
LF000022	scaffold83	tig00000000			LF000900	scaffold38	tig00000015		LF003773	tig00000271
LF000022	scaffold83	tig00000000			LF000908	scaffold61	tig00000015		LF003814	tig00000271
LF000022	scaffold83	tig00000000			LF000962	scaffold19	tig00001866		LF003836	tig00001958
LF000022	scaffold83	tig00000000			LF000995	scaffold16	tig00001866		LF003852	tig00001958
LF000022	scaffold83	tig00000000			LF000996	scaffold16	tig00001866		LF003984	tig00001852
LF000022	scaffold83	tig00000000			LF001002	scaffold16	tig00001866		LF003985	tig00001852
LF000022	scaffold83	tig00000000			LF001010	scaffold16	tig00001866		LF004005	tig00001852
LF000023	scaffold83	tig00000000			LF001028	scaffold16	tig00001866		LF004010	tig00000049
LF000024	scaffold83	tig00000000			LF001049	scaffold16	tig00001866		LF004059	tig00000049
LF000024	scaffold83	tig00000000			LF001050	scaffold16	tig00001866		LF004148	tig00001966
LF000024	scaffold83	tig00000000			LF001063	scaffold10	tig00000018		LF004171	tig00001966
LF000024	scaffold83	tig00000000			LF001079	scaffold10	tig00000018		LF004197	tig00001980
LF000024	scaffold83	tig00000000			LF001080	scaffold10	tig00000018		LF004225	tig00001980
LF000024	scaffold83	tig00000000			LF001109	scaffold2	tig00000018		LF004324	tig00000307
LF000024	scaffold83	tig00000000			LF001110	scaffold10	tig00000018		LF004372	tig00000307
LF000024	scaffold83	tig00000000			LF001111	scaffold10	tig00000018		LF004393	tig00001890
LF000024	scaffold83	tig00000000			LF001112	scaffold10	tig00000018		LF004430	tig00001890
LF000024	scaffold83	tig00000000			LF001113	scaffold10	tig00000018		LF004506	tig00000294
LF000024	scaffold83	tig00000000			LF001122	scaffold51	tig00000018		LF004516	tig00000294
LF000024	scaffold83	tig00000000			LF001125	scaffold10	tig00000018		LF004556	tig00000173
LF000024	scaffold83	tig00000000			LF001203	scaffold1	tig00000023		LF004627	tig00000423
LF000024	scaffold83	tig00000000			LF001206	scaffold1	tig00000023		LF004637	tig00000423
LF000024	scaffold83	tig00000000			LF001253	scaffold7	tig00000023		LF004647	tig00000423
LF000024	scaffold83	tig00000000			LF001260	scaffold23	tig00000023		LF004666	tig00000166
LF000024	scaffold83	tig00000000			LF001278	scaffold23	tig00000023		LF004677	tig00000166
LF000024	scaffold83	tig00000000			LF001326	scaffold64	tig00000014		LF004685	tig00000166
LF000024	scaffold83	tig00000000			LF001349	scaffold79	tig00000014		LF004689	tig00000322
LF000024	scaffold83	tig00000000			LF001353	scaffold79	tig00000014		LF004690	tig00000322
LF000024	scaffold83	tig00000000			LF001374	scaffold8	tig00000014		LF004691	tig00000322
LF000026	scaffold83	tig00000000			LF001379	scaffold79	tig00000014		LF004712	tig00000322
LF000026	scaffold83	tig00000000			LF001380	scaffold190	tig00000014		LF004740	tig00000322
LF000026	scaffold83	tig00000000			LF001381	scaffold8	tig00000014		LF004775	tig00000151
LF000026	scaffold83	tig00000000			LF001388	scaffold8	tig00000014		LF004812	tig00000038
LF000026	scaffold83	tig00000000			LF001396	scaffold14	tig00000014		LF004835	tig00000038
LF000026	scaffold83	tig00000000			LF001436	scaffold121	tig00001884		LF004859	tig00001856
LF000026	scaffold83	tig00000000			LF001450	scaffold1	tig00001884		LF004908	tig00000389
LF000026	scaffold83	tig00000000			LF001456	scaffold1	tig00001884		LF004917	tig00000389
LF000026	scaffold83	tig00000000			LF001473	scaffold2210	tig00001884		LF004950	tig00000389
LF000026	scaffold83	tig00000000			LF001509	scaffold4	tig00001884		LF004964	tig00000335
LF000026	scaffold83	tig00000000			LF001530	scaffold23	tig00000075		LF004977	tig00000335
LF000026	scaffold83	tig00000000			LF001537	scaffold55	tig00000075		LF005048	tig00000140
LF000026	scaffold83	tig00000000			LF001540	scaffold117	tig00000075		LF005132	tig00000449
LF000027	scaffold83	tig00000000			LF001599	scaffold23	tig00000075		LF005161	tig00000449
LF000028	scaffold83	tig00000000			LF001631	scaffold13	tig00000020		LF005170	tig00002211
LF000028	scaffold83	tig00000000			LF001664	scaffold2261	tig00000020		LF005190	tig00002211
LF000028	scaffold83	tig00000000			LF001667	scaffold30	tig00000020		LF005335	tig00000159
LF000029	scaffold83	tig00000000			LF001679	scaffold683	tig00000020		LF005406	tig00002013
LF000029	scaffold83	tig00000000			LF001688	scaffold13	tig00000020		LF005441	tig00000384
LF000030	scaffold83	tig00000000			LF001695	scaffold13	tig00000020		LF005451	tig00000384
LF000030	scaffold83	tig00000000			LF001700	scaffold66	tig00000020		LF005501	tig00001989
LF000030	scaffold83	tig00000000			LF001724	scaffold14	tig00000020		LF005518	tig00001989
LF000030	scaffold83	tig00000000			LF001741	scaffold47	tig00000119		LF005528	tig00001989
LF000030	scaffold83	tig00000000			LF001742	scaffold103	tig00000119		LF005547	tig00000439
LF000030	scaffold83	tig00000000			LF001744	scaffold4265	tig00000119		LF005565	tig00000439
LF000031	scaffold83	tig00000000			LF001749	scaffold47	tig00000119		LF005640	tig00000246
LF000031	scaffold83	tig00000000			LF001751	scaffold47	tig00000119		LF005813	tig00001854
LF000032	scaffold83	tig00000000			LF001759	scaffold187	tig00000119		LF005909	tig00000476
LF000033	scaffold83	tig00000000			LF001774	scaffold2192	tig00000119		LF005933	tig00000123
LF000033	scaffold83	tig00000000			LF001782	scaffold121	tig00000119		LF005934	tig00000123
LF000033	scaffold83	tig00000000			LF001810	scaffold4	tig00000119		LF005935	tig00000123
LF000033	scaffold83	tig00000000			LF001834	scaffold4041	tig00000119		LF006173	tig00000510
LF000033	scaffold83	tig00000000			LF001849	scaffold4619	tig00001935		LF006232	tig00002080
LF000033	scaffold83	tig00000000			LF001853	scaffold230	tig00001935		LF006242	tig00002080
LF000033	scaffold83	tig00000000			LF001861	scaffold2426	tig00001935		LF006320	tig00001868
LF000033	scaffold83	tig00000000			LF001862	scaffold230	tig00001935		LF006342	tig00000219
LF000033	scaffold83	tig00000000			LF001866	scaffold230	tig00001935		LF006353	tig00000219
LF000033	scaffold83	tig00000000			LF001871	scaffold230	tig00001935		LF006355	tig00000219
LF000033	scaffold83	tig00000000			LF001872	scaffold230	tig00001935		LF006358	tig00000219
LF000033	scaffold83	tig00000000			LF001873	scaffold230	tig00001935		LF006371	tig00002056
LF000033	scaffold83	tig00000000			LF001875	scaffold5162	tig00001935		LF006428	tig00000871
LF000033	scaffold83	tig00000000			LF001891	scaffold65	tig00001935		LF006482	tig00000516
LF000033	scaffold83	tig00000000			LF001902	scaffold2867	tig00001935		LF006486	tig00001849
LF000033	scaffold83	tig00000000			LF001917	scaffold190	tig00001935		LF006496	tig00001849
LF000033	scaffold83	tig00000000			LF001930	scaffold51	tig00001935		LF006497	tig00001849
LF000034	scaffold83	tig00000000			LF001933	scaffold47	tig00001935		LF006498	tig00001849
LF000035	scaffold83	tig00000000			LF001940	scaffold43	tig00000035		LF006523	tig00001996
LF000036	scaffold83	tig00000000			LF001984	scaffold141	tig00000035		LF006569	tig00001907
LF000036	scaffold83	tig00000000			LF001985	scaffold2	tig00000035		LF006707	tig00002054
LF000036	scaffold83	tig00000000			LF001992	scaffold2	tig00000035		LF006755	tig00000649
LF000037	scaffold83	tig00000000			LF001994	scaffold2	tig00000035		LF006772	tig00000649
LF000038	scaffold83	tig00000000			LF002102	scaffold18	tig00000037		LF006781	tig00001994
LF000038	scaffold83	tig00000000			LF002103	scaffold18	tig00000037		LF006784	tig00001994
LF000038	scaffold83	tig00000000			LF002104	scaffold18	tig00000037		LF006821	tig00001859
LF000040	scaffold83	tig00000000			LF002180	scaffold2	tig00000108		LF006822	tig00001859
LF000042	scaffold83	tig00000000			LF002224	scaffold158	tig00000094		LF006823	tig00001859
LF000043	scaffold83	tig00000000			LF002229	scaffold12	tig00000094		LF006830	tig00001859
LF000043	scaffold83	tig00000000			LF002249	scaffold27	tig00000094		LF006846	tig00000396
LF000044	scaffold83	tig00000000			LF002259	scaffold2	tig00000094		LF006859	tig00000396
LF000045	scaffold83	tig00000000			LF002261	scaffold46	tig00000094		LF006859	tig00000396
LF000045	scaffold83	tig00000000			LF002296	scaffold4	tig00000117		LF006901	tig00002071
LF000047	scaffold83	tig00000000			LF002314	scaffold4	tig00000117		LF006960	tig00002002
LF000048	scaffold83	tig00000000			LF002317	scaffold4	tig00000117		LF006967	tig00002002
LF000048	scaffold83	tig00000000			LF002336	scaffold6	tig00000117		LF006999	tig00000400
LF000048	scaffold83	tig00000000			LF002353	scaffold34	tig00000117		LF007011	tig00001927
LF000049	scaffold83	tig00000000			LF002356	scaffold30	tig00000117		LF007063	tig00002136
LF000050	scaffold83	tig00000000			LF002371	scaffold27	tig00000143		LF007075	tig00002136
LF000051	scaffold83	tig00000000			LF002378	scaffold27	tig00000143		LF007086	tig00002136
LF000051	scaffold83	tig00000000			LF002381	scaffold2069	tig00000143		LF007194	tig00000334
LF000051	scaffold83	tig00000000			LF002382	scaffold27	tig00000143		LF007213	tig00001876
LF000051	scaffold83	tig00000000			LF002383	scaffold79	tig00000143		LF007215	tig00001876
LF000051	scaffold83	tig00000000			LF002387	scaffold27	tig00000143		LF007238	tig00000857
LF000051	scaffold83	tig00000000			LF002405	scaffold198	tig00000143		LF007309	tig00000403
LF000052	scaffold83	tig00000000			LF002416	scaffold2069	tig00000143		LF007365	tig00000692
LF000053	scaffold83	tig00000000			LF002417	scaffold27	tig00000143		LF007424	tig00002434
LF000053	scaffold83	tig00000000			LF002429	scaffold27	tig00000143		LF007464	tig00002112
LF000054	scaffold83	tig00000000			LF002430	scaffold27	tig00000143		LF007484	tig00002112
LF000055	scaffold2152	tig00000000			LF002431	scaffold2069	tig00000143		LF007493	tig00000527
LF000055	scaffold2152	tig00000000			LF002432	scaffold27	tig00000143		LF007494	tig00000527
LF000055	scaffold2152	tig00000000			LF002433	scaffold27	tig00000143		LF007526	tig00000690
LF000055	scaffold2152	tig00000000			LF002437	scaffold27	tig00000143		LF007565	tig00002183
LF000055	scaffold2152	tig00000000			LF002445	scaffold22	tig00000143		LF007585	tig00001982
LF000055	scaffold2152	tig00000000			LF002455	scaffold22	tig00000143		LF007600	tig00001982
LF000055	scaffold2152	tig00000000			LF002457	scaffold5201	tig00000143		LF007633	tig00000082
LF000055	scaffold2152	tig00000000			LF002471	scaffold3	tig00000042		LF007660	tig00002118
LF000055	scaffold2152	tig00000000			LF002490	scaffold3	tig00000042		LF007674	tig00000325
LF000055	scaffold2152	tig00000000			LF002495	scaffold5	tig00000042		LF007699	tig00000325
LF000055	scaffold2152	tig00000000			LF002509	scaffold7	tig00000042		LF007702	tig00000118
LF000055	scaffold2152	tig00000000			LF002547	scaffold23	tig00000054		LF007702	tig00000118
LF000055	scaffold2152	tig00000000			LF002565	scaffold23	tig00000054		LF007702	tig00000118
LF000055	scaffold2152	tig00000000			LF002574	scaffold23	tig00000054		LF007850	tig00000859
LF000055	scaffold2152	tig00000000			LF002582	scaffold23	tig00000054		LF007855	tig00000859
LF000055	scaffold2152	tig00000000			LF002594	scaffold3025	tig00000054		LF007855	tig00000859
LF000055	scaffold2152	tig00000000			LF002598	scaffold44	tig00000054		LF007858	tig00000859
LF000055	scaffold2152	tig00000000			LF002602	scaffold2355	tig00000054		LF007881	tig00000490
LF000055	scaffold2152	tig00000000			LF002603	scaffold23	tig00000054		LF007942	tig00000926
LF000055	scaffold2152	tig00000000			LF002607	scaffold33	tig00000054		LF007996	tig00002159
LF000056	scaffold40	tig00000000			LF002608	scaffold541	tig00000054		LF008017	tig00000452
LF000056	scaffold40	tig00000000			LF002610	scaffold44	tig00000054		LF008067	tig00000998
LF000056	scaffold40	tig00000000			LF002632	scaffold79	tig00002027		LF008090	tig00000998
LF000056	scaffold40	tig00000000			LF002653	scaffold3120	tig00002027		LF008091	tig00000998
LF000056	scaffold40	tig00000000			LF002670	scaffold1959	tig00002027		LF008126	tig00000545
LF000056	scaffold40	tig00000000			LF002671	scaffold79	tig00002027		LF008138	tig00000545
LF000056	scaffold40	tig00000000			LF002678	scaffold79	tig00002027		LF008168	tig00002165
LF000056	scaffold40	tig00000000			LF002682	scaffold79	tig00002027		LF008250	tig00001912
LF000056	scaffold40	tig00000000			LF002683	scaffold79	tig00002027		LF008279	tig00000231
LF000056	scaffold40	tig00000000			LF002698	scaffold61	tig00002019		LF008352	tig00000191
LF000056	scaffold40	tig00000000			LF002701	scaffold61	tig00002019		LF008353	tig00000191
LF000056	scaffold40	tig00000000			LF002702	scaffold61	tig00002019		LF008354	tig00000191
LF000056	scaffold40	tig00000000			LF002708	scaffold20	tig00002019		LF008414	tig00000170
LF000056	scaffold40	tig00000000			LF002712	scaffold61	tig00002019		LF008450	tig00000401
LF000056	scaffold40	tig00000000			LF002762	scaffold13	tig00002019		LF008452	tig00000401
LF000056	scaffold40	tig00000000			LF002763	scaffold1	tig00002019		LF008453	tig00000401
LF000056	scaffold40	tig00000000			LF002784	scaffold9	tig00000091		LF008454	tig00000401
LF000056	scaffold40	tig00000000			LF002792	scaffold1338	tig00000091		LF008458	tig00000917
LF000056	scaffold40	tig00000000			LF002793	scaffold1338	tig00000091		LF008462	tig00000917
LF000056	scaffold40	tig00000000			LF002794	scaffold9	tig00000091		LF008520	tig00001959
LF000056	scaffold40	tig00000000			LF002810	scaffold20	tig00000091		LF008542	tig00000131
LF000056	scaffold40	tig00000000			LF002811	scaffold361	tig00000091		LF008572	tig00001892
LF000056	scaffold40	tig00000000			LF002828	scaffold9	tig00000091		LF008617	tig00001898
LF000056	scaffold40	tig00000000			LF002835	scaffold9	tig00000091		LF008637	tig00001898
LF000056	scaffold40	tig00000000			LF002852	scaffold9	tig00000091		LF008638	tig00001898
LF000056	scaffold40	tig00000000			LF002877	scaffold122	tig00000302		LF008645	tig00002117
LF000056	scaffold40	tig00000000			LF002883	scaffold88	tig00000302		LF008813	tig00001895
LF000056	scaffold40	tig00000000			LF002889	scaffold26	tig00000302		LF008840	tig00000944
LF000057	scaffold40	tig00000000			LF002921	scaffold59	tig00000302		LF008849	tig00000944
LF000058	scaffold40	tig00000000			LF002926	scaffold59	tig00000302		LF008881	tig00001983
LF000059	scaffold40	tig00000000			LF002929	scaffold386	tig00000302		LF009011	tig00002209
LF000059	scaffold40	tig00000000			LF002940	scaffold5773	tig00000302		LF009013	tig00002209
LF000059	scaffold40	tig00000000			LF002942	scaffold55	tig00000302		LF009015	tig00002209
LF000059	scaffold40	tig00000000			LF002971	scaffold5526	tig00000188		LF009035	tig00002209
LF000059	scaffold40	tig00000000			LF002974	scaffold25	tig00000188		LF009040	tig00000704
LF000059	scaffold40	tig00000000			LF003004	scaffold66	tig00000188		LF009041	tig00000704
LF000059	scaffold40	tig00000000			LF003014	scaffold66	tig00000188		LF009048	tig00000704
LF000059	scaffold40	tig00000000			LF003026	scaffold679	tig00000010		LF009053	tig00000704
LF000059	scaffold40	tig00000000			LF003031	scaffold683	tig00000010		LF009083	tig00000761
LF000059	scaffold40	tig00000000			LF003032	scaffold683	tig00000010		LF009193	tig00002224
LF000059	scaffold40	tig00000000			LF003046	scaffold9	tig00000010		LF009194	tig00002224
LF000059	scaffold40	tig00000000			LF003052	scaffold9	tig00000010		LF009235	tig00002134
LF000059	scaffold40	tig00000000			LF003058	scaffold9	tig00000010		LF009281	tig00002098
LF000059	scaffold40	tig00000000			LF003076	scaffold3954	tig00000010		LF009327	tig00000881
LF000059	scaffold40	tig00000000			LF003085	scaffold331	tig00000057		LF009356	tig00000314
LF000059	scaffold40	tig00000000			LF003103	scaffold16	tig00000057		LF009358	tig00000314
LF000059	scaffold40	tig00000000			LF003108	scaffold4369	tig00000057		LF009450	tig00000736
LF000059	scaffold40	tig00000000			LF003111	scaffold190	tig00000057		LF009530	tig00001023
LF000059	scaffold40	tig00000000			LF003116	scaffold24	tig00000057		LF009547	tig00001562
LF000059	scaffold40	tig00000000			LF003122	scaffold39	tig00000057		LF009550	tig00001562
LF000059	scaffold40	tig00000000			LF003150	scaffold763	tig00000057		LF009551	tig00001562
LF000061	scaffold40	tig00000000			LF003170	scaffold259	tig00001999		LF009560	tig00001562
LF000061	scaffold40	tig00000000			LF003178	scaffold56	tig00001999		LF009561	tig00001562
LF000061	scaffold40	tig00000000			LF003193	scaffold51	tig00001999		LF009570	tig00000763
LF000061	scaffold40	tig00000000			LF003196	scaffold51	tig00001999		LF009572	tig00000763
LF000061	scaffold40	tig00000000			LF003205	scaffold5	tig00001999		LF009583	tig00000763
LF000061	scaffold40	tig00000000			LF003216	scaffold51	tig00001999		LF009586	tig00000763
LF000061	scaffold40	tig00000000			LF003218	scaffold51	tig00001999		LF009607	tig00002381
LF000061	scaffold40	tig00000000			LF003237	scaffold259	tig00000512		LF009624	tig00002381
LF000061	scaffold40	tig00000000			LF003238	scaffold99	tig00000512		LF009637	tig00001919
LF000061	scaffold40	tig00000000			LF003239	scaffold142	tig00000512		LF009697	tig00000785
LF000061	scaffold40	tig00000000			LF003242	scaffold48	tig00000512		LF009698	tig00000785
LF000061	scaffold40	tig00000000			LF003244	scaffold99	tig00000512		LF009781	tig00001189
LF000061	scaffold40	tig00000000			LF003278	scaffold116	tig00000512		LF009855	tig00002329
LF000061	scaffold40	tig00000000			LF003288	scaffold116	tig00000512		LF009925	tig00001943
LF000061	scaffold40	tig00000000			LF003329	scaffold2865	tig00000178		LF009932	tig00001943
LF000061	scaffold40	tig00000000			LF003354	scaffold8	tig00000178		LF009945	tig00001941
LF000061	scaffold40	tig00000000			LF003362	scaffold8	tig00000178		LF009946	tig00001941
LF000061	scaffold40	tig00000000			LF003390	scaffold27	tig00000278		LF009970	tig00000576
LF000061	scaffold40	tig00000000			LF003395	scaffold2756	tig00000278		LF009971	tig00000576
LF000061	scaffold40	tig00000000			LF003419	scaffold27	tig00000278		LF010031	tig00002170
LF000061	scaffold40	tig00000000			LF003420	scaffold27	tig00000278		LF010034	tig00002170
LF000061	scaffold40	tig00000000			LF003453	scaffold121	tig00000064		LF010038	tig00002170
LF000061	scaffold40	tig00000000			LF003456	scaffold41	tig00000064		LF010061	tig00002265
LF000061	scaffold40	tig00000000			LF003462	scaffold41	tig00000064		LF010062	tig00002265
LF000061	scaffold40	tig00000000			LF003470	scaffold168	tig00000064		LF010103	tig00001153
LF000061	scaffold40	tig00000000			LF003474	scaffold168	tig00000064		LF010104	tig00001153
LF000061	scaffold40	tig00000000			LF003476	scaffold168	tig00000064		LF010105	tig00001153
LF000061	scaffold40	tig00000000			LF003477	scaffold168	tig00000064		LF010117	tig00002545
LF000061	scaffold40	tig00000000			LF003478	scaffold168	tig00000064		LF010119	tig00001190
LF000061	scaffold40	tig00000000			LF003479	scaffold535	tig00000064		LF010121	tig00001190
LF000061	scaffold40	tig00000000			LF003485	scaffold103	tig00000064		LF010138	tig00000349
LF000061	scaffold40	tig00000000			LF003492	scaffold90	tig00000064		LF010145	tig00000349
LF000061	scaffold40	tig00000000			LF003493	scaffold90	tig00000064		LF010150	tig00000349
LF000061	scaffold40	tig00000000			LF003494	scaffold90	tig00000064		LF010151	tig00000349
LF000061	scaffold40	tig00000000			LF003495	scaffold29	tig00000064		LF010180	tig00002064
LF000061	scaffold40	tig00000000			LF003496	scaffold29	tig00000064		LF010182	tig00002064
LF000061	scaffold40	tig00000000			LF003510	scaffold23	tig00001875		LF010188	tig00000708
LF000062	scaffold40	tig00000000			LF003527	scaffold17	tig00001875		LF010201	tig00000708
LF000063	scaffold40	tig00000000			LF003590	scaffold218	tig00000179		LF010202	tig00000708
LF000064	scaffold40	tig00000000			LF003603	scaffold373	tig00000179		LF010214	tig00002549
LF000064	scaffold40	tig00000000			LF003610	scaffold156	tig00000179		LF010216	tig00002549
LF000064	scaffold40	tig00000000			LF003616	scaffold431	tig00000179		LF010344	tig00002078
LF000064	scaffold40	tig00000000			LF003635	scaffold336	tig00000179		LF010348	tig00002078
LF000064	scaffold40	tig00000000			LF003657	scaffold67	tig00000377		LF010349	tig00002078
LF000064	scaffold40	tig00000000			LF003659	scaffold947	tig00000377		LF010350	tig00002078
LF000064	scaffold40	tig00000000			LF003661	scaffold376	tig00000377		LF010374	tig00002006
LF000064	scaffold40	tig00000000			LF003663	APHID_NW.021770976.1	tig00000377		LF010458	tig00000283
LF000064	scaffold40	tig00000000			LF003667	scaffold839	tig00000377		LF010462	tig00000283
LF000064	scaffold40	tig00000000			LF003668	scaffold54	tig00000377		LF010483	tig00001910
LF000064	scaffold40	tig00000000			LF003670	scaffold272	tig00000377		LF010500	tig00001502
LF000064	scaffold40	tig00000000			LF003679	scaffold347	tig00000377		LF010501	tig00001502
LF000064	scaffold40	tig00000000			LF003705	scaffold31	tig00000078		LF010502	tig00001502
LF000065	scaffold40	tig00000000			LF003764	scaffold2	tig00000271		LF010503	tig00001502
LF000066	scaffold40	tig00000000			LF003774	APHID_SBAphidCtg1001	tig00000271		LF010504	tig00001502
LF000067	scaffold40	tig00000000			LF003785	scaffold7	tig00000271		LF010505	tig00001502
LF000068	scaffold40	tig00000000			LF003815	scaffold3095	tig00000271		LF010532	tig00001929
LF000068	scaffold40	tig00000000			LF003818	scaffold48	tig00000271		LF010533	tig00001929
LF000068	scaffold40	tig00000000			LF003890	APHID_NC.042494.1	tig00001993		LF010567	tig00001924
LF000068	scaffold40	tig00000000			LF003894	scaffold6	tig00001993		LF010574	tig00001924
LF000068	scaffold40	tig00000000			LF003905	scaffold17	tig00001993		LF010584	tig00001924
LF000069	scaffold40	tig00000000			LF003907	scaffold6	tig00001993		LF010604	tig00002038
LF000069	scaffold40	tig00000000			LF003926	scaffold6	tig00001993		LF010612	tig00002038
LF000069	scaffold40	tig00000000			LF003958	scaffold17	tig00001852		LF010632	tig00000837
LF000070	scaffold40	tig00000000			LF003965	scaffold17	tig00001852		LF010639	tig00001903
LF000070	scaffold40	tig00000000			LF004033	scaffold26	tig00000049		LF010650	tig00001974
LF000070	scaffold40	tig00000000			LF004036	scaffold26	tig00000049		LF010688	tig00001914
LF000070	scaffold40	tig00000000			LF004084	scaffold53	tig00000086		LF010699	tig00000754
LF000070	scaffold40	tig00000000			LF004090	scaffold53	tig00000086		LF010760	tig00001985
LF000070	scaffold40	tig00000000			LF004092	scaffold53	tig00000086		LF010761	tig00001985
LF000070	scaffold40	tig00000000			LF004096	scaffold53	tig00000086		LF010764	tig00002051
LF000070	scaffold40	tig00000000			LF004107	scaffold30	tig00000086		LF010786	tig00002330
LF000070	scaffold40	tig00000000			LF004132	scaffold48	tig00001966		LF010791	tig00002330
LF000070	scaffold40	tig00000000			LF004138	scaffold18	tig00001966		LF010823	tig00002003
LF000070	scaffold40	tig00000000			LF004155	scaffold84	tig00001966		LF010836	tig00002003
LF000070	scaffold40	tig00000000			LF004188	scaffold20	tig00001966		LF010861	tig00002046
LF000070	scaffold40	tig00000000			LF004194	scaffold20	tig00001966		LF010868	tig00002316
LF000070	scaffold40	tig00000000			LF004202	scaffold3096	tig00001980		LF010914	tig00000411
LF000070	scaffold40	tig00000000			LF004206	scaffold3820	tig00001980		LF010917	tig00000411
LF000070	scaffold40	tig00000000			LF004210	scaffold4421	tig00001980		LF010919	tig00000411
LF000070	scaffold40	tig00000000			LF004214	scaffold12	tig00001980		LF010920	tig00000411
LF000070	scaffold40	tig00000000			LF004219	scaffold595	tig00001980		LF010933	tig00000321
LF000070	scaffold40	tig00000000			LF004235	scaffold12	tig00001980		LF010942	tig00000321
LF000070	scaffold40	tig00000000			LF004246	scaffold35	tig00001980		LF010960	tig00002075
LF000070	scaffold40	tig00000000			LF004250	scaffold5075	tig00001980		LF010978	tig00002438
LF000070	scaffold40	tig00000000			LF004256	scaffold35	tig00001980		LF011008	tig00002172
LF000070	scaffold40	tig00000000			LF004263	scaffold169	tig00002022		LF011016	tig00002172
LF000070	scaffold40	tig00000000			LF004291	scaffold85	tig00002022		LF011080	tig00002010
LF000070	scaffold40	tig00000000			LF004305	scaffold85	tig00002022		LF011123	tig00000461
LF000070	scaffold40	tig00000000			LF004322	scaffold70	tig00000307		LF011128	tig00001022
LF000070	scaffold40	tig00000000			LF004330	scaffold60	tig00000307		LF011213	tig00000156
LF000071	scaffold40	tig00000000			LF004332	scaffold60	tig00000307		LF011220	tig00002111
LF000072	scaffold40	tig00000000			LF004333	scaffold60	tig00000307		LF011235	tig00002111
LF000073	scaffold40	tig00000000			LF004334	scaffold60	tig00000307		LF011242	tig00000509
LF000073	scaffold40	tig00000000			LF004359	scaffold60	tig00000307		LF011272	tig00000540
LF000073	scaffold40	tig00000000			LF004363	scaffold60	tig00000307		LF011280	tig00002678
LF000073	scaffold40	tig00000000			LF004365	scaffold60	tig00000307		LF011309	tig00001107
LF000073	scaffold40	tig00000000			LF004366	scaffold60	tig00000307		LF011332	tig00000566
LF000073	scaffold40	tig00000000			LF004367	scaffold60	tig00000307		LF011352	tig00001388
LF000074	scaffold40	tig00000000			LF004375	scaffold2069	tig00001890		LF011356	tig00001388
LF000074	scaffold40	tig00000000			LF004376	scaffold7	tig00001890		LF011405	tig00002252
LF000074	scaffold40	tig00000000			LF004379	scaffold1570	tig00001890		LF011444	tig00001180
LF000075	scaffold40	tig00000000			LF004387	scaffold7	tig00001890		LF011467	tig00002322
LF000076	scaffold40	tig00000000			LF004395	scaffold7	tig00001890		LF011507	tig00002261
LF000076	scaffold40	tig00000000			LF004423	scaffold2	tig00001890		LF011508	tig00002314
LF000076	scaffold40	tig00000000			LF004438	scaffold131	tig00000303		LF011543	tig00001580
LF000076	scaffold40	tig00000000			LF004439	scaffold285	tig00000303		LF011544	tig00001580
LF000076	scaffold40	tig00000000			LF004440	scaffold329	tig00000303		LF011553	tig00002277
LF000076	scaffold40	tig00000000			LF004441	scaffold1538	tig00000303		LF011582	tig00002281
LF000076	scaffold40	tig00000000			LF004442	scaffold1853	tig00000303		LF011593	tig00001552
LF000076	scaffold40	tig00000000			LF004443	scaffold131	tig00000303		LF011619	tig00000055
LF000076	scaffold40	tig00000000			LF004444	scaffold296	tig00000303		LF011629	tig00001925
LF000076	scaffold40	tig00000000			LF004445	scaffold1156	tig00000303		LF011669	tig00001224
LF000076	scaffold40	tig00000000			LF004446	scaffold471	tig00000303		LF011689	tig00002061
LF000076	scaffold40	tig00000000			LF004448	scaffold4383	tig00000303		LF011690	tig00002061
LF000076	scaffold40	tig00000000			LF004449	scaffold192	tig00000303		LF011703	tig00000713
LF000076	scaffold40	tig00000000			LF004450	scaffold2134	tig00000303		LF011704	tig00000713
LF000076	scaffold40	tig00000000			LF004453	scaffold167	tig00000303		LF011716	tig00000514
LF000076	scaffold40	tig00000000			LF004471	scaffold26	tig00000303		LF011717	tig00000514
LF000076	scaffold40	tig00000000			LF004493	scaffold19	tig00000303		LF011735	tig00001559
LF000076	scaffold40	tig00000000			LF004513	scaffold21	tig00000294		LF011743	tig00002585
LF000076	scaffold40	tig00000000			LF004548	scaffold21	tig00000294		LF011744	tig00002468
LF000077	scaffold40	tig00000000			LF004566	scaffold28	tig00000173		LF011761	tig00001208
LF000078	scaffold40	tig00000000			LF004571	scaffold15	tig00000173		LF011766	tig00001208
LF000078	scaffold40	tig00000000			LF004576	scaffold46	tig00000173		LF011767	tig00001208
LF000078	scaffold40	tig00000000			LF004591	scaffold1336	tig00000173		LF011769	tig00001208
LF000078	scaffold40	tig00000000			LF004593	scaffold10	tig00000173		LF011780	tig00000848
LF000078	scaffold40	tig00000000			LF004625	scaffold2603	tig00000423		LF011782	tig00000848
LF000078	scaffold40	tig00000000			LF004635	scaffold12	tig00000423		LF011840	tig00000430
LF000078	scaffold40	tig00000000			LF004638	scaffold12	tig00000423		LF011844	tig00002245
LF000078	scaffold40	tig00000000			LF004649	scaffold12	tig00000423		LF011848	tig00002245
LF000078	scaffold40	tig00000000			LF004675	scaffold2736	tig00000166		LF011881	tig00001977
LF000078	scaffold40	tig00000000			LF004680	scaffold28	tig00000166		LF011886	tig00001977
LF000078	scaffold40	tig00000000			LF004681	scaffold4865	tig00000166		LF011910	tig00000750
LF000078	scaffold40	tig00000000			LF004694	scaffold6	tig00000322		LF011911	tig00000750
LF000078	scaffold40	tig00000000			LF004696	scaffold28	tig00000322		LF011932	tig00002279
LF000078	scaffold40	tig00000000			LF004697	scaffold28	tig00000322		LF011961	tig00000205
LF000078	scaffold40	tig00000000			LF004716	scaffold28	tig00000322		LF012017	tig00000357
LF000078	scaffold40	tig00000000			LF004728	scaffold817	tig00000322		LF012026	tig00000784
LF000078	scaffold40	tig00000000			LF004729	scaffold817	tig00000322		LF012084	tig00000670
LF000079	scaffold40	tig00000000			LF004730	scaffold5	tig00000322		LF012085	tig00000670
LF000079	scaffold40	tig00000000			LF004734	scaffold2209	tig00000322		LF012088	tig00000670
LF000079	scaffold40	tig00000000			LF004742	scaffold142	tig00000151		LF012123	tig00001508
LF000079	scaffold40	tig00000000			LF004754	scaffold418	tig00000151		LF012138	tig00000909
LF000079	scaffold40	tig00000000			LF004770	scaffold2	tig00000151		LF012142	tig00001659
LF000079	scaffold40	tig00000000			LF004779	scaffold44	tig00000151		LF012165	tig00002799
LF000079	scaffold40	tig00000000			LF004849	scaffold161	tig00001856		LF012204	tig00000590
LF000079	scaffold40	tig00000000			LF004862	scaffold161	tig00001856		LF012206	tig00000590
LF000079	scaffold40	tig00000000			LF004864	scaffold161	tig00001856		LF012207	tig00000590
LF000079	scaffold40	tig00000000			LF004870	scaffold24	tig00001856		LF012238	tig00002527
LF000079	scaffold40	tig00000000			LF004897	scaffold5	tig00001856		LF012243	tig00001041
LF000079	scaffold40	tig00000000			LF004898	scaffold207	tig00001856		LF012259	tig00001191
LF000079	scaffold40	tig00000000			LF004899	scaffold54	tig00000389		LF012297	tig00000642
LF000079	scaffold40	tig00000000			LF004903	scaffold267	tig00000389		LF012340	tig00000097
LF000079	scaffold40	tig00000000			LF004909	scaffold659	tig00000389		LF012341	tig00000097
LF000079	scaffold40	tig00000000			LF004929	scaffold17	tig00000389		LF012345	tig00002153
LF000080	scaffold40	tig00000000			LF004938	scaffold17	tig00000389		LF012346	tig00002153
LF000081	scaffold40	tig00000000			LF004939	scaffold17	tig00000389		LF012377	tig00000770
LF000081	scaffold40	tig00000000			LF004940	scaffold17	tig00000389		LF012399	tig00002005
LF000081	scaffold40	tig00000000			LF004948	scaffold17	tig00000389		LF012413	tig00002270
LF000082	scaffold40	tig00000000			LF004949	scaffold118	tig00000389		LF012415	tig00002270
LF000082	scaffold40	tig00000000			LF004959	scaffold9	tig00000335		LF012424	tig00000983
LF000082	scaffold40	tig00000000			LF004973	scaffold31	tig00000335		LF012472	tig00001034
LF000082	scaffold40	tig00000000			LF004986	scaffold31	tig00000335		LF012478	tig00001210
LF000082	scaffold40	tig00000000			LF005003	scaffold44	tig00000335		LF012479	tig00001210
LF000082	scaffold40	tig00000000			LF005017	scaffold53	tig00000140		LF012488	tig00001865
LF000083	scaffold40	tig00000000			LF005018	scaffold53	tig00000140		LF012491	tig00002432
LF000083	scaffold40	tig00000000			LF005027	scaffold53	tig00000140		LF012496	tig00002338
LF000083	scaffold40	tig00000000			LF005031	scaffold6	tig00000140		LF012504	tig00000629
LF000083	scaffold40	tig00000000			LF005040	scaffold15	tig00000140		LF012514	tig00001173
LF000083	scaffold40	tig00000000			LF005059	scaffold15	tig00000140		LF012532	tig00002504
LF000084	scaffold40	tig00000000			LF005067	scaffold58	tig00000647		LF012589	tig00001482
LF000084	scaffold40	tig00000000			LF005074	scaffold224	tig00000647		LF012606	tig00001264
LF000085	scaffold40	tig00000000			LF005075	scaffold224	tig00000647		LF012622	tig00001325
LF000085	scaffold40	tig00000000			LF005085	APHID_NC.042495.1	tig00000647		LF012631	tig00000849
LF000086	scaffold40	tig00000000			LF005091	scaffold224	tig00000647		LF012643	tig00001229
LF000086	scaffold40	tig00000000			LF005092	scaffold224	tig00000647		LF012705	tig00000464
LF000086	scaffold40	tig00000000			LF005115	scaffold94	tig00000449		LF012708	tig00000464
LF000086	scaffold40	tig00000000			LF005124	scaffold94	tig00000449		LF012722	tig00002311
LF000087	scaffold40	tig00000000			LF005133	scaffold242	tig00000449		LF012765	tig00001608
LF000087	scaffold40	tig00000000			LF005136	scaffold94	tig00000449		LF012766	tig00001608
LF000087	scaffold40	tig00000000			LF005140	scaffold94	tig00000449		LF012774	tig00000741
LF000087	scaffold40	tig00000000			LF005149	scaffold40	tig00000449		LF012784	tig00000907
LF000087	scaffold40	tig00000000			LF005151	scaffold215	tig00000449		LF012787	tig00000907
LF000087	scaffold40	tig00000000			LF005157	scaffold314	tig00000449		LF012800	tig00001880
LF000087	scaffold40	tig00000000			LF005158	scaffold107	tig00000449		LF012803	tig00001621
LF000087	scaffold40	tig00000000			LF005168	scaffold5	tig00002211		LF012808	tig00001621
LF000087	scaffold40	tig00000000			LF005169	scaffold1701	tig00002211		LF012820	tig00002175
LF000087	scaffold40	tig00000000			LF005171	scaffold5	tig00002211		LF012853	tig00001916
LF000087	scaffold40	tig00000000			LF005172	scaffold12	tig00002211		LF012856	tig00002236
LF000087	scaffold40	tig00000000			LF005173	scaffold653	tig00002211		LF012857	tig00002236
LF000087	scaffold40	tig00000000			LF005174	scaffold385	tig00002211		LF012891	tig00000292
LF000087	scaffold40	tig00000000			LF005175	scaffold5	tig00002211		LF012894	tig00000292
LF000087	scaffold40	tig00000000			LF005180	scaffold468	tig00002211		LF012895	tig00000292
LF000087	scaffold40	tig00000000			LF005186	scaffold5	tig00002211		LF012898	tig00000337
LF000087	scaffold40	tig00000000			LF005189	scaffold29	tig00002211		LF012921	tig00002383
LF000087	scaffold40	tig00000000			LF005195	scaffold17	tig00002211		LF012945	tig00002539
LF000087	scaffold40	tig00000000			LF005196	scaffold17	tig00002211		LF012952	tig00002194
LF000088	scaffold40	tig00000000			LF005214	scaffold12	tig00002211		LF012959	tig00000673
LF000089	scaffold40	tig00000000			LF005220	scaffold103	tig00001932		LF012979	tig00000413
LF000089	scaffold40	tig00000000			LF005229	scaffold2578	tig00001932		LF012979	tig00000413
LF000089	scaffold40	tig00000000			LF005233	scaffold52	tig00001932		LF012982	tig00001646
LF000089	scaffold40	tig00000000			LF005239	scaffold83	tig00001932		LF012983	tig00001646
LF000089	scaffold40	tig00000000			LF005249	scaffold62	tig00001932		LF013012	tig00002489
LF000089	scaffold40	tig00000000			LF005250	scaffold118	tig00001932		LF013013	tig00002489
LF000089	scaffold40	tig00000000			LF005262	scaffold11	tig00001932		LF013017	tig00002208
LF000089	scaffold40	tig00000000			LF005263	scaffold5	tig00001932		LF013029	tig00000957
LF000089	scaffold40	tig00000000			LF005264	scaffold40	tig00001932		LF013061	tig00000769
LF000089	scaffold40	tig00000000			LF005265	scaffold5	tig00001932		LF013066	tig00002460
LF000089	scaffold40	tig00000000			LF005266	scaffold5	tig00001932		LF013070	tig00002460
LF000089	scaffold40	tig00000000			LF005267	scaffold5	tig00001932		LF013102	tig00000805
LF000089	scaffold40	tig00000000			LF005268	scaffold5	tig00001932		LF013105	tig00000805
LF000089	scaffold40	tig00000000			LF005278	scaffold20	tig00000353		LF013108	tig00000562
LF000089	scaffold40	tig00000000			LF005291	scaffold20	tig00000353		LF013148	tig00002106
LF000089	scaffold40	tig00000000			LF005331	scaffold9	tig00000159		LF013155	tig00002503
LF000089	scaffold40	tig00000000			LF005332	scaffold2424	tig00000159		LF013161	tig00002503
LF000089	scaffold40	tig00000000			LF005360	scaffold450	tig00000159		LF013165	tig00001437
LF000089	scaffold40	tig00000000			LF005362	scaffold2	tig00000159		LF013182	tig00002343
LF000090	scaffold40	tig00000000			LF005407	scaffold171	tig00002013		LF013205	tig00002014
LF000090	scaffold40	tig00000000			LF005434	scaffold19	tig00000384		LF013206	tig00002014
LF000091	scaffold40	tig00000000			LF005441	scaffold19	tig00000384		LF013207	tig00000921
LF000092	scaffold40	tig00000000			LF005442	scaffold87	tig00000384		LF013237	tig00002589
LF000092	scaffold40	tig00000000			LF005462	scaffold535	tig00002043		LF013238	tig00002589
LF000092	scaffold40	tig00000000			LF005463	scaffold535	tig00002043		LF013265	tig00000218
LF000092	scaffold40	tig00000000			LF005465	scaffold173	tig00002043		LF013265	tig00000218
LF000092	scaffold40	tig00000000			LF005479	scaffold75	tig00002043		LF013275	tig00002687
LF000092	scaffold40	tig00000000			LF005490	scaffold256	tig00002043		LF013276	tig00002687
LF000092	scaffold40	tig00000000			LF005507	scaffold59	tig00001989		LF013285	tig00002729
LF000092	scaffold40	tig00000000			LF005521	scaffold88	tig00001989		LF013295	tig00000980
LF000092	scaffold40	tig00000000			LF005523	scaffold29	tig00001989		LF013297	tig00000980
LF000092	scaffold40	tig00000000			LF005529	scaffold1651	tig00001989		LF013298	tig00000980
LF000092	scaffold40	tig00000000			LF005539	scaffold683	tig00001989		LF013299	tig00000980
LF000092	scaffold40	tig00000000			LF005541	scaffold29	tig00001989		LF013324	tig00002073
LF000092	scaffold40	tig00000000			LF005548	scaffold2	tig00000439		LF013361	tig00001290
LF000092	scaffold40	tig00000000			LF005553	scaffold2	tig00000439		LF013365	tig00002439
LF000092	scaffold40	tig00000000			LF005554	scaffold2	tig00000439		LF013366	tig00002439
LF000092	scaffold40	tig00000000			LF005561	scaffold2	tig00000439		LF013369	tig00002606
LF000092	scaffold40	tig00000000			LF005570	scaffold4369	tig00000439		LF013371	tig00002606
LF000092	scaffold40	tig00000000			LF005571	scaffold4369	tig00000439		LF013372	tig00002606
LF000092	scaffold40	tig00000000			LF005594	scaffold46	tig00002000		LF013378	tig00002601
LF000092	scaffold40	tig00000000			LF005595	scaffold46	tig00002000		LF013404	tig00001853
LF000092	scaffold40	tig00000000			LF005600	scaffold46	tig00002000		LF013414	tig00001346
LF000092	scaffold40	tig00000000			LF005603	scaffold3968	tig00002000		LF013450	tig00002440
LF000092	scaffold40	tig00000000			LF005617	scaffold68	tig00002000		LF013451	tig00002440
LF000092	scaffold40	tig00000000			LF005622	scaffold85	tig00002000		LF013452	tig00002440
LF000092	scaffold40	tig00000000			LF005637	scaffold68	tig00002000		LF013462	tig00002484
LF000092	scaffold40	tig00000000			LF005642	scaffold1679	tig00000246		LF013483	tig00002271
LF000092	scaffold40	tig00000000			LF005670	scaffold117	tig00000246		LF013510	tig00000371
LF000092	scaffold40	tig00000000			LF005671	scaffold23	tig00000246		LF013518	tig00000721
LF000092	scaffold40	tig00000000			LF005672	scaffold72	tig00000246		LF013538	tig00000879
LF000092	scaffold40	tig00000000			LF005673	scaffold64	tig00000246		LF013558	tig00001214
LF000092	scaffold40	tig00000000			LF005697	scaffold211	tig00000329		LF013572	tig00001518
LF000092	scaffold40	tig00000000			LF005699	scaffold211	tig00000329		LF013592	tig00001524
LF000092	scaffold40	tig00000000			LF005727	scaffold325	tig00000388		LF013605	tig00001915
LF000092	scaffold40	tig00000000			LF005734	scaffold325	tig00000388		LF013629	tig00001284
LF000092	scaffold40	tig00000000			LF005741	scaffold72	tig00000388		LF013636	tig00001250
LF000092	scaffold40	tig00000000			LF005742	scaffold72	tig00000388		LF013659	tig00001350
LF000092	scaffold40	tig00000000			LF005743	scaffold72	tig00000388		LF013693	tig00001360
LF000092	scaffold40	tig00000000			LF005744	scaffold72	tig00000388		LF013717	tig00000130
LF000092	scaffold40	tig00000000			LF005747	scaffold72	tig00000388		LF013746	tig00000815
LF000092	scaffold40	tig00000000			LF005760	scaffold1336	tig00000225		LF013761	tig00002267
LF000092	scaffold40	tig00000000			LF005821	scaffold160	tig00001854		LF013770	tig00002542
LF000092	scaffold40	tig00000000			LF005832	scaffold161	tig00001854		LF013771	tig00002542
LF000092	scaffold40	tig00000000			LF005835	scaffold161	tig00001854		LF013774	tig00000319
LF000092	scaffold40	tig00000000			LF005850	scaffold24	tig00000406		LF013807	tig00001720
LF000092	scaffold40	tig00000000			LF005910	scaffold7	tig00000476		LF013808	tig00001720
LF000092	scaffold40	tig00000000			LF005931	scaffold71	tig00000123		LF013842	tig00000525
LF000092	scaffold40	tig00000000			LF005932	scaffold71	tig00000123		LF013860	tig00001273
LF000092	scaffold40	tig00000000			LF005938	scaffold71	tig00000123		LF013897	tig00001340
LF000092	scaffold40	tig00000000			LF005950	scaffold167	tig00000123		LF013897	tig00001340
LF000092	scaffold40	tig00000000			LF005951	scaffold209	tig00000123		LF013898	tig00000634
LF000092	scaffold40	tig00000000			LF005967	scaffold52	tig00000123		LF013899	tig00000634
LF000092	scaffold40	tig00000000			LF005976	scaffold69	tig00002024		LF013937	tig00002798
LF000092	scaffold40	tig00000000			LF005983	scaffold422	tig00002024		LF013938	tig00002273
LF000092	scaffold40	tig00000000			LF005998	scaffold4777	tig00002024		LF013973	tig00001591
LF000092	scaffold40	tig00000000			LF006007	scaffold85	tig00002024		LF013974	tig00001591
LF000092	scaffold40	tig00000000			LF006042	scaffold1	tig00001901		LF013975	tig00001591
LF000092	scaffold40	tig00000000			LF006048	scaffold1	tig00001901		LF013981	tig00002806
LF000092	scaffold40	tig00000000			LF006062	APHID_NC.042494.1	tig00001901		LF013984	tig00002806
LF000092	scaffold40	tig00000000			LF006064	scaffold17	tig00002096		LF014008	tig00002123
LF000092	scaffold40	tig00000000			LF006080	scaffold115	tig00002096		LF014012	tig00002123
LF000092	scaffold40	tig00000000			LF006081	scaffold115	tig00002096		LF014023	tig00001587
LF000092	scaffold40	tig00000000			LF006089	scaffold696	tig00002096		LF014045	tig00000327
LF000092	scaffold40	tig00000000			LF006092	scaffold115	tig00002096		LF014052	tig00001381
LF000092	scaffold40	tig00000000			LF006094	scaffold163	tig00002096		LF014072	tig00001512
LF000092	scaffold40	tig00000000			LF006098	scaffold163	tig00002096		LF014077	tig00000789
LF000092	scaffold40	tig00000000			LF006103	scaffold355	tig00002096		LF014114	tig00001917
LF000092	scaffold40	tig00000000			LF006104	scaffold17	tig00002096		LF014117	tig00001917
LF000092	scaffold40	tig00000000			LF006113	scaffold33	tig00002057		LF014122	tig00002125
LF000092	scaffold40	tig00000000			LF006121	scaffold1468	tig00002057		LF014147	tig00000947
LF000092	scaffold40	tig00000000			LF006122	scaffold14	tig00002057		LF014149	tig00002422
LF000092	scaffold40	tig00000000			LF006141	scaffold142	tig00000510		LF014154	tig00001610
LF000092	scaffold40	tig00000000			LF006147	scaffold142	tig00000510		LF014156	tig00001610
LF000092	scaffold40	tig00000000			LF006152	scaffold44	tig00000510		LF014168	tig00002348
LF000092	scaffold40	tig00000000			LF006167	scaffold70	tig00000510		LF014189	tig00001045
LF000092	scaffold40	tig00000000			LF006174	scaffold70	tig00000510		LF014198	tig00001186
LF000092	scaffold40	tig00000000			LF006175	scaffold70	tig00000510		LF014231	tig00001432
LF000092	scaffold40	tig00000000			LF006180	scaffold69	tig00000603		LF014264	tig00002749
LF000092	scaffold40	tig00000000			LF006186	scaffold69	tig00000603		LF014310	tig00001369
LF000092	scaffold40	tig00000000			LF006190	scaffold69	tig00000603		LF014317	tig00002189
LF000092	scaffold40	tig00000000			LF006193	scaffold69	tig00000603		LF014325	tig00001242
LF000092	scaffold40	tig00000000			LF006221	scaffold18	tig00002080		LF014377	tig00002505
LF000092	scaffold40	tig00000000			LF006231	scaffold18	tig00002080		LF014391	tig00000071
LF000092	scaffold40	tig00000000			LF006236	scaffold40	tig00002080		LF014392	tig00000071
LF000092	scaffold40	tig00000000			LF006250	scaffold2723	tig00002080		LF014407	tig00000441
LF000092	scaffold40	tig00000000			LF006252	scaffold18	tig00002080		LF014411	tig00002319
LF000092	scaffold40	tig00000000			LF006257	scaffold138	tig00000716		LF014427	tig00000141
LF000092	scaffold40	tig00000000			LF006326	scaffold3122	tig00001868		LF014428	tig00000141
LF000092	scaffold40	tig00000000			LF006334	scaffold28	tig00000219		LF014437	tig00002949
LF000092	scaffold40	tig00000000			LF006407	scaffold30	tig00002056		LF014453	tig00001077
LF000092	scaffold40	tig00000000			LF006429	scaffold31	tig00000871		LF014480	tig00001219
LF000092	scaffold40	tig00000000			LF006468	scaffold26	tig00000516		LF014486	tig00002124
LF000092	scaffold40	tig00000000			LF006491	scaffold573	tig00001849		LF014513	tig00001477
LF000092	scaffold40	tig00000000			LF006510	scaffold16	tig00001849		LF014564	tig00001582
LF000092	scaffold40	tig00000000			LF006514	scaffold54	tig00001849		LF014572	tig00000839
LF000092	scaffold40	tig00000000			LF006520	scaffold32	tig00001849		LF014576	tig00001462
LF000092	scaffold40	tig00000000			LF006525	scaffold342	tig00001996		LF014617	tig00000494
LF000092	scaffold40	tig00000000			LF006529	scaffold16	tig00001996		LF014620	tig00000007
LF000092	scaffold40	tig00000000			LF006540	APHID_SBAphidCtg1025	tig00001996		LF014637	tig00001764
LF000092	scaffold40	tig00000000			LF006542	scaffold16	tig00001996		LF014652	tig00001281
LF000092	scaffold40	tig00000000			LF006557	scaffold16	tig00001996		LF014653	tig00001281
LF000092	scaffold40	tig00000000			LF006562	scaffold456	tig00001996		LF014655	tig00000374
LF000092	scaffold40	tig00000000			LF006575	scaffold19	tig00001907		LF014661	tig00002196
LF000092	scaffold40	tig00000000			LF006577	scaffold7	tig00001907		LF014662	tig00001073
LF000092	scaffold40	tig00000000			LF006587	scaffold19	tig00001907		LF014665	tig00002563
LF000092	scaffold40	tig00000000			LF006601	scaffold85	tig00000882		LF014680	tig00002648
LF000092	scaffold40	tig00000000			LF006606	scaffold85	tig00000882		LF014681	tig00002648
LF000092	scaffold40	tig00000000			LF006614	scaffold1677	tig00000882		LF014699	tig00001021
LF000092	scaffold40	tig00000000			LF006624	scaffold101	tig00000882		LF014724	tig00000300
LF000092	scaffold40	tig00000000			LF006628	scaffold101	tig00000882		LF014727	tig00002453
LF000092	scaffold40	tig00000000			LF006632	scaffold292	tig00000882		LF014731	tig00001531
LF000092	scaffold40	tig00000000			LF006643	scaffold33	tig00000493		LF014754	tig00002611
LF000092	scaffold40	tig00000000			LF006649	scaffold18	tig00000493		LF014761	tig00000904
LF000092	scaffold40	tig00000000			LF006651	scaffold4871	tig00000493		LF014778	tig00000745
LF000092	scaffold40	tig00000000			LF006668	scaffold67	tig00000493		LF014782	tig00002361
LF000092	scaffold40	tig00000000			LF006670	scaffold67	tig00000493		LF014803	tig00002458
LF000092	scaffold40	tig00000000			LF006674	scaffold93	tig00002054		LF014804	tig00001142
LF000092	scaffold40	tig00000000			LF006676	scaffold424	tig00002054		LF014815	tig00002336
LF000092	scaffold40	tig00000000			LF006677	scaffold160	tig00002054		LF014840	tig00002272
LF000092	scaffold40	tig00000000			LF006678	scaffold160	tig00002054		LF014842	tig00000635
LF000092	scaffold40	tig00000000			LF006686	scaffold103	tig00002054		LF014846	tig00001261
LF000092	scaffold40	tig00000000			LF006691	scaffold61	tig00002054		LF014882	tig00002620
LF000092	scaffold40	tig00000000			LF006706	scaffold1298	tig00002054		LF014883	tig00002620
LF000092	scaffold40	tig00000000			LF006716	scaffold5017	tig00000017		LF014913	tig00000657
LF000092	scaffold40	tig00000000			LF006721	scaffold83	tig00000017		LF014918	tig00002649
LF000092	scaffold40	tig00000000			LF006722	scaffold83	tig00000017		LF014933	tig00000467
LF000092	scaffold40	tig00000000			LF006723	scaffold83	tig00000017		LF014939	tig00002565
LF000092	scaffold40	tig00000000			LF006724	scaffold83	tig00000017		LF014943	tig00002382
LF000092	scaffold40	tig00000000			LF006725	scaffold83	tig00000017		LF014946	tig00001669
LF000092	scaffold40	tig00000000			LF006726	scaffold4642	tig00000017		LF014949	tig00002689
LF000092	scaffold40	tig00000000			LF006727	scaffold4642	tig00000017		LF014954	tig00000199
LF000092	scaffold40	tig00000000			LF006728	scaffold20	tig00000017		LF014955	tig00000199
LF000092	scaffold40	tig00000000			LF006729	scaffold83	tig00000017		LF014959	tig00001270
LF000092	scaffold40	tig00000000			LF006733	scaffold7	tig00000017		LF014959	tig00001270
LF000092	scaffold40	tig00000000			LF006745	scaffold100	tig00000649		LF014961	tig00001754
LF000092	scaffold40	tig00000000			LF006747	scaffold34	tig00000649		LF014977	tig00001513
LF000092	scaffold40	tig00000000			LF006753	scaffold136	tig00000649		LF014981	tig00002569
LF000092	scaffold40	tig00000000			LF006769	scaffold136	tig00000649		LF014989	tig00001133
LF000092	scaffold40	tig00000000			LF006779	scaffold156	tig00001994		LF014996	tig00002600
LF000092	scaffold40	tig00000000			LF006780	scaffold58	tig00001994		LF014999	tig00000867
LF000092	scaffold40	tig00000000			LF006782	scaffold99	tig00001994		LF015010	tig00002062
LF000092	scaffold40	tig00000000			LF006783	scaffold16	tig00001994		LF015028	tig00002579
LF000092	scaffold40	tig00000000			LF006801	scaffold18	tig00001994		LF015039	tig00000019
LF000092	scaffold40	tig00000000			LF006808	scaffold264	tig00001994		LF015058	tig00002717
LF000092	scaffold40	tig00000000			LF006812	scaffold37	tig00001859		LF015059	tig00001049
LF000092	scaffold40	tig00000000			LF006828	scaffold58	tig00001859		LF015066	tig00000798
LF000092	scaffold40	tig00000000			LF006878	scaffold26	tig00002071		LF015073	tig00000368
LF000092	scaffold40	tig00000000			LF006888	scaffold23	tig00002071		LF015079	tig00001652
LF000092	scaffold40	tig00000000			LF006892	scaffold26	tig00002071		LF015094	tig00000115
LF000092	scaffold40	tig00000000			LF006922	scaffold46	tig00002018		LF015102	tig00001714
LF000092	scaffold40	tig00000000			LF006925	scaffold46	tig00002018		LF015106	tig00001156
LF000093	scaffold40	tig00000000			LF006929	scaffold164	tig00002018		LF015107	tig00001322
LF000093	scaffold40	tig00000000			LF006980	scaffold128	tig00000400		LF015112	tig00000446
LF000094	scaffold40	tig00000000			LF006991	scaffold128	tig00000400		LF015116	tig00002873
LF000095	scaffold70	tig00000000			LF006992	scaffold78	tig00000400		LF015117	tig00001236
LF000096	scaffold40	tig00000000			LF007038	scaffold36	tig00000682		LF015118	tig00001794
LF000096	scaffold40	tig00000000			LF007042	scaffold1329	tig00000682		LF015126	tig00001227
LF000097	scaffold40	tig00000000			LF007059	scaffold210	tig00002136		LF015131	tig00001719
LF000097	scaffold40	tig00000000			LF007060	scaffold12	tig00002136		LF015134	tig00001480
LF000097	scaffold40	tig00000000			LF007061	scaffold52	tig00002136		LF015140	tig00001466
LF000097	scaffold40	tig00000000			LF007062	scaffold830	tig00002136		LF015165	tig00002956
LF000097	scaffold40	tig00000000			LF007064	scaffold242	tig00002136		LF015169	tig00002444
LF000097	scaffold40	tig00000000			LF007066	scaffold31	tig00002136
LF000097	scaffold40	tig00000000			LF007069	scaffold17	tig00002136
LF000097	scaffold40	tig00000000			LF007082	scaffold2352	tig00002136
LF000097	scaffold40	tig00000000			LF007087	scaffold27	tig00002136
LF000097	scaffold40	tig00000000			LF007088	scaffold78	tig00002136
LF000097	scaffold40	tig00000000			LF007089	scaffold12	tig00002136
LF000097	scaffold40	tig00000000			LF007090	scaffold89	tig00002136
LF000097	scaffold40	tig00000000			LF007092	scaffold17	tig00002136
LF000097	scaffold40	tig00000000			LF007093	scaffold72	tig00002136
LF000097	scaffold40	tig00000000			LF007094	scaffold17	tig00002136
LF000097	scaffold40	tig00000000			LF007126	scaffold530	tig00002358
LF000097	scaffold40	tig00000000			LF007128	scaffold1198	tig00002358
LF000097	scaffold40	tig00000000			LF007141	scaffold782	tig00002358
LF000097	scaffold40	tig00000000			LF007142	scaffold60	tig00002358
LF000097	scaffold40	tig00000000			LF007149	scaffold39	tig00002358
LF000097	scaffold40	tig00000000			LF007183	scaffold285	tig00000334
LF000097	scaffold40	tig00000000			LF007184	scaffold545	tig00000334
LF000097	scaffold40	tig00000000			LF007186	scaffold364	tig00000334
LF000097	scaffold40	tig00000000			LF007187	scaffold314	tig00000334
LF000097	scaffold40	tig00000000			LF007188	scaffold278	tig00000334
LF000097	scaffold40	tig00000000			LF007189	scaffold415	tig00000334
LF000097	scaffold40	tig00000000			LF007191	scaffold1001	tig00000334
LF000097	scaffold40	tig00000000			LF007192	scaffold518	tig00000334
LF000097	scaffold40	tig00000000			LF007193	scaffold1441	tig00000334
LF000097	scaffold40	tig00000000			LF007207	APHID_NC.042493.1	tig00001876
LF000097	scaffold40	tig00000000			LF007211	scaffold41	tig00001876
LF000097	scaffold40	tig00000000			LF007214	scaffold101	tig00001876
LF000097	scaffold40	tig00000000			LF007226	scaffold210	tig00001876
LF000097	scaffold40	tig00000000			LF007231	scaffold224	tig00000857
LF000097	scaffold40	tig00000000			LF007235	scaffold449	tig00000857
LF000097	scaffold40	tig00000000			LF007241	scaffold224	tig00000857
LF000097	scaffold40	tig00000000			LF007249	scaffold224	tig00000857
LF000097	scaffold40	tig00000000			LF007258	scaffold22	tig00000419
LF000097	scaffold40	tig00000000			LF007265	scaffold22	tig00000419
LF000097	scaffold40	tig00000000			LF007277	scaffold2555	tig00000419
LF000097	scaffold40	tig00000000			LF007282	scaffold22	tig00000419
LF000097	scaffold40	tig00000000			LF007283	scaffold65	tig00000419
LF000097	scaffold40	tig00000000			LF007285	APHID_SBAphidCtg1027	tig00000259
LF000097	scaffold40	tig00000000			LF007302	scaffold51	tig00000259
LF000097	scaffold40	tig00000000			LF007303	scaffold51	tig00000259
LF000097	scaffold40	tig00000000			LF007314	APHID_SBAphidCtg1065	tig00000403
LF000097	scaffold40	tig00000000			LF007322	scaffold57	tig00000403
LF000097	scaffold40	tig00000000			LF007326	scaffold57	tig00000403
LF000097	scaffold40	tig00000000			LF007329	scaffold57	tig00000403
LF000097	scaffold40	tig00000000			LF007376	scaffold382	tig00000524
LF000097	scaffold40	tig00000000			LF007388	APHID_NC.042495.1	tig00000524
LF000097	scaffold40	tig00000000			LF007390	scaffold30	tig00000524
LF000097	scaffold40	tig00000000			LF007395	scaffold263	tig00000524
LF000097	scaffold40	tig00000000			LF007400	scaffold5	tig00000524
LF000098	scaffold485	tig00000000			LF007416	scaffold3	tig00002434
LF000098	scaffold485	tig00000000			LF007447	scaffold45	tig00000797
LF000098	scaffold485	tig00000000			LF007469	APHID_NC.042493.1	tig00002112
LF000098	scaffold485	tig00000000			LF007479	scaffold169	tig00002112
LF000098	scaffold485	tig00000000			LF007488	scaffold3001	tig00000527
LF000098	scaffold485	tig00000000			LF007490	scaffold7	tig00000527
LF000098	scaffold485	tig00000000			LF007492	scaffold7	tig00000527
LF000098	scaffold485	tig00000000			LF007497	scaffold7	tig00000527
LF000098	scaffold485	tig00000000			LF007506	scaffold7	tig00000527
LF000098	scaffold485	tig00000000			LF007533	scaffold47	tig00000690
LF000098	scaffold485	tig00000000			LF007546	scaffold1	tig00002183
LF000098	scaffold485	tig00000000			LF007547	scaffold1	tig00002183
LF000098	scaffold485	tig00000000			LF007578	scaffold35	tig00001982
LF000098	scaffold485	tig00000000			LF007579	scaffold2895	tig00001982
LF000098	scaffold485	tig00000000			LF007607	scaffold27	tig00000082
LF000098	scaffold485	tig00000000			LF007616	scaffold27	tig00000082
LF000098	scaffold485	tig00000000			LF007676	scaffold12	tig00000325
LF000098	scaffold485	tig00000000			LF007695	scaffold743	tig00000325
LF000098	scaffold485	tig00000000			LF007698	scaffold184	tig00000325
LF000098	scaffold485	tig00000000			LF007700	scaffold21	tig00000118
LF000098	scaffold485	tig00000000			LF007726	scaffold21	tig00000118
LF000098	scaffold485	tig00000000			LF007736	scaffold3	tig00000405
LF000098	scaffold485	tig00000000			LF007763	scaffold3375	tig00000733
LF000098	scaffold485	tig00000000			LF007764	scaffold3375	tig00000733
LF000098	scaffold485	tig00000000			LF007774	scaffold15	tig00000733
LF000098	scaffold485	tig00000000			LF007798	scaffold105	tig00002219
LF000098	scaffold485	tig00000000			LF007802	APHID_SBAphidCtg1044	tig00002219
LF000098	scaffold485	tig00000000			LF007817	scaffold50	tig00000330
LF000098	scaffold485	tig00000000			LF007838	scaffold27	tig00000330
LF000098	scaffold485	tig00000000			LF007856	scaffold102	tig00000859
LF000098	scaffold485	tig00000000			LF007872	scaffold7	tig00000859
LF000098	scaffold485	tig00000000			LF007885	scaffold7	tig00000490
LF000098	scaffold485	tig00000000			LF007886	scaffold7	tig00000490
LF000098	scaffold485	tig00000000			LF007904	scaffold12	tig00002214
LF000098	scaffold485	tig00000000			LF007941	scaffold56	tig00000926
LF000098	scaffold485	tig00000000			LF007944	scaffold25	tig00000926
LF000098	scaffold485	tig00000000			LF007949	scaffold83	tig00000926
LF000098	scaffold485	tig00000000			LF007956	scaffold29	tig00002186
LF000098	scaffold485	tig00000000			LF007965	scaffold29	tig00002186
LF000098	scaffold485	tig00000000			LF007971	scaffold304	tig00002186
LF000098	scaffold485	tig00000000			LF007973	scaffold29	tig00002186
LF000098	scaffold485	tig00000000			LF007976	scaffold31	tig00002186
LF000098	scaffold485	tig00000000			LF007987	scaffold27	tig00002159
LF000100	scaffold481	tig00000000			LF007995	scaffold5	tig00002159
LF000100	scaffold481	tig00000000			LF008007	scaffold5	tig00002159
LF000100	scaffold481	tig00000000			LF008019	scaffold1379	tig00000452
LF000100	scaffold481	tig00000000			LF008019	scaffold1379	tig00000452
LF000100	scaffold481	tig00000000			LF008027	scaffold45	tig00000452
LF000100	scaffold481	tig00000000			LF008060	scaffold1	tig00002355
LF000100	scaffold481	tig00000000			LF008117	scaffold683	tig00002181
LF000100	scaffold481	tig00000000			LF008145	scaffold696	tig00000545
LF000100	scaffold481	tig00000000			LF008167	scaffold11	tig00002165
LF000100	scaffold481	tig00000000			LF008174	scaffold602	tig00000279
LF000100	scaffold481	tig00000000			LF008175	scaffold59	tig00000279
LF000100	scaffold481	tig00000000			LF008176	scaffold59	tig00000279
LF000100	scaffold481	tig00000000			LF008185	scaffold38	tig00000279
LF000100	scaffold481	tig00000000			LF008191	scaffold59	tig00000279
LF000100	scaffold481	tig00000000			LF008247	scaffold5	tig00001912
LF000100	scaffold481	tig00000000			LF008248	scaffold5	tig00001912
LF000100	scaffold481	tig00000000			LF008249	scaffold11	tig00001912
LF000100	scaffold481	tig00000000			LF008251	scaffold78	tig00001912
LF000100	scaffold481	tig00000000			LF008252	scaffold5	tig00001912
LF000100	scaffold481	tig00000000			LF008254	scaffold11	tig00001912
LF000100	scaffold481	tig00000000			LF008255	scaffold11	tig00001912
LF000100	scaffold481	tig00000000			LF008266	scaffold5	tig00001912
LF000100	scaffold481	tig00000000			LF008267	scaffold11	tig00001912
LF000100	scaffold481	tig00000000			LF008284	scaffold62	tig00000231
LF000100	scaffold481	tig00000000			LF008296	scaffold342	tig00000231
LF000102	scaffold481	tig00000000			LF008300	scaffold3	tig00000231
LF000102	scaffold481	tig00000000			LF008303	scaffold95	tig00000962
LF000102	scaffold481	tig00000000			LF008317	scaffold645	tig00000962
LF000102	scaffold481	tig00000000			LF008319	scaffold1	tig00000962
LF000102	scaffold481	tig00000000			LF008326	scaffold95	tig00000962
LF000102	scaffold481	tig00000000			LF008358	scaffold27	tig00000191
LF000102	scaffold481	tig00000000			LF008359	scaffold27	tig00000191
LF000102	scaffold481	tig00000000			LF008372	scaffold5	tig00000191
LF000102	scaffold481	tig00000000			LF008373	scaffold210	tig00000191
LF000102	scaffold481	tig00000000			LF008393	scaffold29	tig00002184
LF000102	scaffold481	tig00000000			LF008396	scaffold543	tig00000170
LF000102	scaffold481	tig00000000			LF008397	scaffold131	tig00000170
LF000104	scaffold481	tig00000000			LF008398	scaffold617	tig00000170
LF000105	scaffold294	tig00000000			LF008399	scaffold80	tig00000170
LF000105	scaffold294	tig00000000			LF008415	scaffold17	tig00000170
LF000105	scaffold294	tig00000000			LF008423	scaffold565	tig00000170
LF000105	scaffold294	tig00000000			LF008425	scaffold1397	tig00000170
LF000105	scaffold294	tig00000000			LF008442	scaffold3	tig00000401
LF000105	scaffold294	tig00000000			LF008455	scaffold3	tig00000401
LF000105	scaffold294	tig00000000			LF008469	scaffold182	tig00000917
LF000105	scaffold294	tig00000000			LF008501	scaffold95	tig00000001
LF000105	scaffold294	tig00000000			LF008504	scaffold40	tig00000001
LF000105	scaffold294	tig00000000			LF008512	scaffold1683	tig00001959
LF000105	scaffold294	tig00000000			LF008513	scaffold29	tig00001959
LF000105	scaffold294	tig00000000			LF008514	scaffold29	tig00001959
LF000105	scaffold294	tig00000000			LF008530	scaffold216	tig00000131
LF000105	scaffold294	tig00000000			LF008531	scaffold226	tig00000131
LF000105	scaffold294	tig00000000			LF008532	scaffold119	tig00000131
LF000105	scaffold294	tig00000000			LF008533	scaffold379	tig00000131
LF000105	scaffold294	tig00000000			LF008534	scaffold693	tig00000131
LF000105	scaffold294	tig00000000			LF008536	scaffold4725	tig00000131
LF000105	scaffold294	tig00000000			LF008539	scaffold236	tig00000131
LF000105	scaffold294	tig00000000			LF008540	scaffold364	tig00000131
LF000105	scaffold294	tig00000000			LF008544	scaffold218	tig00000131
LF000106	scaffold294	tig00000000			LF008545	scaffold681	tig00000131
LF000107	scaffold294	tig00000000			LF008547	scaffold24	tig00000131
LF000108	scaffold294	tig00000000			LF008548	scaffold1250	tig00000131
LF000109	scaffold2183	tig00000000			LF008549	scaffold1226	tig00000131
LF000109	scaffold2183	tig00000000			LF008550	scaffold2823	tig00000131
LF000109	scaffold2183	tig00000000			LF008552	scaffold178	tig00000131
LF000111	scaffold1642	tig00000000			LF008553	scaffold988	tig00000131
LF000111	scaffold1642	tig00000000			LF008554	scaffold236	tig00000131
LF000111	scaffold1642	tig00000000			LF008558	scaffold163	tig00000131
LF000112	scaffold658	tig00000000			LF008559	scaffold721	tig00000131
LF000113	scaffold658	tig00000000			LF008561	scaffold178	tig00000131
LF000113	scaffold658	tig00000000			LF008562	scaffold12	tig00000131
LF000113	scaffold658	tig00000000			LF008594	scaffold33	tig00001112
LF000113	scaffold658	tig00000000			LF008595	scaffold43	tig00001112
LF000113	scaffold658	tig00000000			LF008597	scaffold728	tig00001112
LF000113	scaffold658	tig00000000			LF008599	scaffold117	tig00001112
LF000113	scaffold658	tig00000000			LF008610	scaffold117	tig00001112
LF000113	scaffold658	tig00000000			LF008630	scaffold121	tig00001898
LF000113	scaffold658	tig00000000			LF008641	scaffold1045	tig00002117
LF000113	scaffold658	tig00000000			LF008642	scaffold1810	tig00002117
LF000113	scaffold658	tig00000000			LF008647	scaffold4	tig00002117
LF000113	scaffold658	tig00000000			LF008648	scaffold683	tig00002117
LF000114	scaffold658	tig00000000			LF008663	scaffold4	tig00002117
LF000115	scaffold658	tig00000000			LF008665	scaffold11	tig00000285
LF000116	scaffold658	tig00000000			LF008666	scaffold11	tig00000285
LF000116	scaffold658	tig00000000			LF008668	APHID_NC.042494.1	tig00000285
LF000117	scaffold658	tig00000000			LF008671	scaffold94	tig00000285
LF000118	scaffold658	tig00000000			LF008672	scaffold3	tig00000285
LF000119	scaffold933	tig00000000			LF008675	scaffold11	tig00000285
LF000119	scaffold933	tig00000000			LF008676	scaffold11	tig00000285
LF000119	scaffold933	tig00000000			LF008677	scaffold40	tig00000285
LF000119	scaffold933	tig00000000			LF008678	scaffold83	tig00000285
LF000120	scaffold933	tig00000000			LF008681	scaffold27	tig00000285
LF000120	scaffold933	tig00000000			LF008683	scaffold168	tig00000285
LF000120	scaffold933	tig00000000			LF008687	scaffold226	tig00000285
LF000121	APHID_SBAphidCtg1002	tig00000000			LF008689	scaffold2654	tig00000645
LF000122	scaffold436	tig00000000			LF008702	scaffold7	tig00000645
LF000123	scaffold436	tig00000000			LF008705	scaffold303	tig00000645
LF000123	scaffold436	tig00000000			LF008712	scaffold29	tig00001145
LF000124	scaffold1102	tig00000000			LF008721	scaffold39	tig00001145
LF000124	scaffold1102	tig00000000			LF008724	scaffold79	tig00001145
LF000124	scaffold1102	tig00000000			LF008743	scaffold52	tig00000288
LF000125	scaffold1102	tig00000000			LF008750	APHID_NC.042494.1	tig00000288
LF000125	scaffold1102	tig00000000			LF008751	scaffold698	tig00000288
LF000125	scaffold1102	tig00000000			LF008755	scaffold52	tig00000288
LF000126	scaffold1102	tig00000000			LF008759	scaffold40	tig00000632
LF000126	scaffold1102	tig00000000			LF008774	scaffold4	tig00000632
LF000126	scaffold1102	tig00000000			LF008781	scaffold3581	tig00000076
LF000126	scaffold1102	tig00000000			LF008782	scaffold3581	tig00000076
LF000126	scaffold1102	tig00000000			LF008789	scaffold40	tig00000076
LF000126	scaffold1102	tig00000000			LF008791	scaffold2632	tig00000076
LF000126	scaffold1102	tig00000000			LF008801	scaffold521	tig00000048
LF000126	scaffold1102	tig00000000			LF008834	scaffold4	tig00001895
LF000126	scaffold1102	tig00000000			LF008858	scaffold11	tig00000402
LF000126	scaffold1102	tig00000000			LF008859	scaffold11	tig00000402
LF000126	scaffold1102	tig00000000			LF008861	scaffold5	tig00000402
LF000126	scaffold1102	tig00000000			LF008862	scaffold11	tig00000402
LF000126	scaffold1102	tig00000000			LF008863	scaffold11	tig00000402
LF000126	scaffold1102	tig00000000			LF008867	scaffold183	tig00000402
LF000126	scaffold1102	tig00000000			LF008895	scaffold244	tig00001983
LF000126	scaffold1102	tig00000000			LF008901	scaffold7	tig00001888
LF000126	scaffold1102	tig00000000			LF008905	scaffold7	tig00001888
LF000126	scaffold1102	tig00000000			LF008915	scaffold7	tig00001888
LF000126	scaffold1102	tig00000000			LF008918	scaffold11	tig00001888
LF000126	scaffold1102	tig00000000			LF008919	scaffold27	tig00001888
LF000126	scaffold1102	tig00000000			LF008920	scaffold2069	tig00001888
LF000126	scaffold1102	tig00000000			LF008921	scaffold7	tig00001888
LF000126	scaffold1102	tig00000000			LF008944	scaffold127	tig00000981
LF000126	scaffold1102	tig00000000			LF008947	scaffold129	tig00002068
LF000126	scaffold1102	tig00000000			LF008968	scaffold162	tig00002068
LF000126	scaffold1102	tig00000000			LF008973	scaffold1298	tig00002011
LF000127	scaffold49	tig00000000			LF008976	scaffold137	tig00002011
LF000129	scaffold49	tig00000000			LF008996	APHID_NC.042494.1	tig00000150
LF000130	scaffold49	tig00000000			LF008999	scaffold4	tig00000150
LF000130	scaffold49	tig00000000			LF009000	scaffold4452	tig00000150
LF000130	scaffold49	tig00000000			LF009010	scaffold988	tig00002209
LF000130	scaffold49	tig00000000			LF009012	scaffold1175	tig00002209
LF000130	scaffold49	tig00000000			LF009014	scaffold156	tig00002209
LF000130	scaffold49	tig00000000			LF009017	scaffold707	tig00002209
LF000130	scaffold49	tig00000000			LF009018	scaffold1276	tig00002209
LF000130	scaffold49	tig00000000			LF009020	scaffold254	tig00002209
LF000130	scaffold49	tig00000000			LF009021	scaffold1810	tig00002209
LF000130	scaffold49	tig00000000			LF009022	scaffold461	tig00002209
LF000130	scaffold49	tig00000000			LF009024	scaffold192	tig00002209
LF000130	scaffold49	tig00000000			LF009029	scaffold389	tig00002209
LF000130	scaffold49	tig00000000			LF009030	scaffold131	tig00002209
LF000130	scaffold49	tig00000000			LF009032	scaffold493	tig00002209
LF000130	scaffold49	tig00000000			LF009033	scaffold217	tig00002209
LF000130	scaffold49	tig00000000			LF009061	scaffold10	tig00000968
LF000130	scaffold49	tig00000000			LF009069	scaffold29	tig00000968
LF000132	scaffold5193	tig00000000			LF009079	scaffold2501	tig00000761
LF000135	scaffold49	tig00000000			LF009080	scaffold62	tig00000761
LF000135	scaffold49	tig00000000			LF009105	scaffold17	tig00000689
LF000136	scaffold49	tig00000000			LF009115	scaffold256	tig00000689
LF000137	scaffold49	tig00000000			LF009116	scaffold229	tig00000689
LF000138	scaffold49	tig00000000			LF009117	scaffold229	tig00000689
LF000139	scaffold49	tig00000000			LF009139	scaffold307	tig00000459
LF000140	scaffold49	tig00000000			LF009169	scaffold71	tig00000792
LF000140	scaffold49	tig00000000			LF009177	scaffold16	tig00000792
LF000140	scaffold49	tig00000000			LF009181	APHID_SBAphidCtg1039	tig00000792
LF000140	scaffold49	tig00000000			LF009183	scaffold84	tig00002224
LF000140	scaffold49	tig00000000			LF009184	scaffold84	tig00002224
LF000140	scaffold49	tig00000000			LF009191	scaffold148	tig00002224
LF000140	scaffold49	tig00000000			LF009192	scaffold148	tig00002224
LF000140	scaffold49	tig00000000			LF009195	scaffold25	tig00002224
LF000140	scaffold49	tig00000000			LF009202	scaffold38	tig00000414
LF000140	scaffold49	tig00000000			LF009226	scaffold77	tig00002275
LF000140	scaffold49	tig00000000			LF009248	scaffold62	tig00002134
LF000140	scaffold49	tig00000000			LF009250	scaffold17	tig00002134
LF000140	scaffold49	tig00000000			LF009251	scaffold696	tig00002134
LF000140	scaffold49	tig00000000			LF009261	scaffold69	tig00002583
LF000140	scaffold49	tig00000000			LF009266	scaffold17	tig00002098
LF000140	scaffold49	tig00000000			LF009275	scaffold134	tig00002098
LF000140	scaffold49	tig00000000			LF009276	scaffold163	tig00002098
LF000140	scaffold49	tig00000000			LF009277	scaffold17	tig00002098
LF000140	scaffold49	tig00000000			LF009300	scaffold139	tig00001170
LF000140	scaffold49	tig00000000			LF009302	scaffold514	tig00001972
LF000140	scaffold49	tig00000000			LF009303	scaffold1039	tig00001972
LF000140	scaffold49	tig00000000			LF009304	scaffold1039	tig00001972
LF000140	scaffold49	tig00000000			LF009305	scaffold707	tig00001972
LF000140	scaffold49	tig00000000			LF009306	scaffold1276	tig00001972
LF000140	scaffold49	tig00000000			LF009308	scaffold234	tig00001972
LF000140	scaffold49	tig00000000			LF009309	scaffold234	tig00001972
LF000140	scaffold49	tig00000000			LF009310	scaffold215	tig00001972
LF000140	scaffold49	tig00000000			LF009316	scaffold488	tig00001972
LF000140	scaffold49	tig00000000			LF009317	scaffold1424	tig00001972
LF000140	scaffold49	tig00000000			LF009340	scaffold64	tig00000881
LF000140	scaffold49	tig00000000			LF009359	scaffold137	tig00001878
LF000140	scaffold49	tig00000000			LF009360	scaffold7	tig00001878
LF000140	scaffold49	tig00000000			LF009361	scaffold83	tig00001878
LF000140	scaffold49	tig00000000			LF009362	scaffold4055	tig00001878
LF000140	scaffold49	tig00000000			LF009363	scaffold4055	tig00001878
LF000140	scaffold49	tig00000000			LF009364	scaffold242	tig00001878
LF000140	scaffold49	tig00000000			LF009376	scaffold23	tig00001878
LF000140	scaffold49	tig00000000			LF009394	scaffold42	tig00002262
LF000140	scaffold49	tig00000000			LF009407	scaffold72	tig00001113
LF000140	scaffold49	tig00000000			LF009420	scaffold76	tig00000652
LF000140	scaffold49	tig00000000			LF009421	scaffold76	tig00000652
LF000140	scaffold49	tig00000000			LF009461	scaffold29	tig00001963
LF000140	scaffold49	tig00000000			LF009467	scaffold29	tig00001963
LF000140	scaffold49	tig00000000			LF009473	scaffold348	tig00002089
LF000140	scaffold49	tig00000000			LF009474	scaffold293	tig00002089
LF000140	scaffold49	tig00000000			LF009475	scaffold241	tig00002089
LF000140	scaffold49	tig00000000			LF009476	scaffold91	tig00002089
LF000140	scaffold49	tig00000000			LF009477	scaffold415	tig00002089
LF000140	scaffold49	tig00000000			LF009478	scaffold510	tig00002089
LF000140	scaffold49	tig00000000			LF009479	scaffold271	tig00002089
LF000140	scaffold49	tig00000000			LF009481	scaffold647	tig00002089
LF000141	scaffold49	tig00000000			LF009482	scaffold104	tig00002089
LF000141	scaffold49	tig00000000			LF009483	scaffold1001	tig00002089
LF000141	scaffold49	tig00000000			LF009484	scaffold126	tig00002089
LF000142	scaffold49	tig00000000			LF009485	scaffold201	tig00002089
LF000143	scaffold49	tig00000000			LF009486	scaffold156	tig00002089
LF000143	scaffold49	tig00000000			LF009487	scaffold134	tig00002089
LF000143	scaffold49	tig00000000			LF009490	scaffold498	tig00002089
LF000143	scaffold49	tig00000000			LF009491	scaffold314	tig00002089
LF000144	scaffold49	tig00000000			LF009492	scaffold216	tig00002089
LF000144	scaffold49	tig00000000			LF009493	scaffold489	tig00002089
LF000145	scaffold49	tig00000000			LF009494	scaffold2823	tig00002089
LF000147	scaffold49	tig00000000			LF009495	scaffold119	tig00002089
LF000148	scaffold49	tig00000000			LF009496	scaffold524	tig00002089
LF000148	scaffold49	tig00000000			LF009497	scaffold1276	tig00002089
LF000148	scaffold49	tig00000000			LF009498	scaffold1276	tig00002089
LF000149	scaffold49	tig00000000			LF009499	scaffold234	tig00002089
LF000149	scaffold49	tig00000000			LF009500	scaffold236	tig00002089
LF000150	scaffold49	tig00000000			LF009504	scaffold98	tig00002672
LF000150	scaffold49	tig00000000			LF009505	scaffold98	tig00002672
LF000151	scaffold49	tig00000000			LF009508	scaffold98	tig00002672
LF000151	scaffold49	tig00000000			LF009511	scaffold41	tig00002672
LF000151	scaffold49	tig00000000			LF009512	scaffold16	tig00002672
LF000151	scaffold49	tig00000000			LF009513	scaffold41	tig00002672
LF000151	scaffold49	tig00000000			LF009514	scaffold16	tig00002672
LF000151	scaffold49	tig00000000			LF009515	scaffold41	tig00002672
LF000152	scaffold49	tig00000000			LF009523	scaffold10	tig00000387
LF000152	scaffold49	tig00000000			LF009524	scaffold3557	tig00000387
LF000152	scaffold49	tig00000000			LF009552	scaffold127	tig00001562
LF000152	scaffold49	tig00000000			LF009573	scaffold632	tig00000763
LF000152	scaffold49	tig00000000			LF009585	scaffold5	tig00000763
LF000152	scaffold49	tig00000000			LF009609	scaffold178	tig00002381
LF000152	scaffold49	tig00000000			LF009615	scaffold917	tig00002381
LF000152	scaffold49	tig00000000			LF009616	scaffold606	tig00002381
LF000152	scaffold49	tig00000000			LF009622	scaffold11	tig00002381
LF000152	scaffold49	tig00000000			LF009623	scaffold27	tig00002381
LF000152	scaffold49	tig00000000			LF009625	scaffold5	tig00001919
LF000152	scaffold49	tig00000000			LF009626	scaffold5	tig00001919
LF000152	scaffold49	tig00000000			LF009627	scaffold11	tig00001919
LF000152	scaffold49	tig00000000			LF009628	scaffold5	tig00001919
LF000152	scaffold49	tig00000000			LF009630	scaffold58	tig00001919
LF000152	scaffold49	tig00000000			LF009631	scaffold78	tig00001919
LF000152	scaffold49	tig00000000			LF009632	scaffold78	tig00001919
LF000152	scaffold49	tig00000000			LF009635	scaffold11	tig00001919
LF000152	scaffold49	tig00000000			LF009636	scaffold11	tig00001919
LF000152	scaffold49	tig00000000			LF009643	APHID_SBAphidCtg1059	tig00001919
LF000152	scaffold49	tig00000000			LF009657	scaffold2941	tig00002200
LF000152	scaffold49	tig00000000			LF009665	scaffold101	tig00000758
LF000155	scaffold49	tig00000000			LF009675	scaffold3006	tig00000758
LF000155	scaffold49	tig00000000			LF009688	scaffold5	tig00002160
LF000155	scaffold49	tig00000000			LF009695	APHID_NC.042495.1	tig00002160
LF000155	scaffold49	tig00000000			LF009717	scaffold7	tig00000876
LF000155	scaffold49	tig00000000			LF009725	scaffold77	tig00002164
LF000155	scaffold49	tig00000000			LF009742	scaffold30	tig00001304
LF000155	scaffold49	tig00000000			LF009757	scaffold122	tig00000194
LF000155	scaffold49	tig00000000			LF009761	scaffold122	tig00000194
LF000155	scaffold49	tig00000000			LF009826	scaffold137	tig00002366
LF000155	scaffold49	tig00000000			LF009842	scaffold32	tig00000394
LF000155	scaffold49	tig00000000			LF009850	scaffold234	tig00002329
LF000155	scaffold49	tig00000000			LF009910	scaffold85	tig00000793
LF000155	scaffold49	tig00000000			LF009911	scaffold85	tig00000793
LF000155	scaffold49	tig00000000			LF009913	scaffold219	tig00000793
LF000155	scaffold49	tig00000000			LF009914	scaffold16	tig00000793
LF000155	scaffold49	tig00000000			LF009915	scaffold81	tig00000793
LF000155	scaffold49	tig00000000			LF009916	scaffold167	tig00000793
LF000155	scaffold49	tig00000000			LF009923	scaffold131	tig00000793
LF000155	scaffold49	tig00000000			LF009930	scaffold51	tig00001943
LF000155	scaffold49	tig00000000			LF009941	scaffold5	tig00001941
LF000155	scaffold49	tig00000000			LF009944	scaffold110	tig00001941
LF000155	scaffold49	tig00000000			LF009958	scaffold131	tig00000576
LF000157	scaffold49	tig00000000			LF009960	scaffold498	tig00000576
LF000157	scaffold49	tig00000000			LF009961	scaffold853	tig00000576
LF000158	scaffold49	tig00000000			LF009966	scaffold316	tig00000576
LF000159	scaffold49	tig00000000			LF009967	scaffold254	tig00000576
LF000159	scaffold49	tig00000000			LF009968	scaffold612	tig00000576
LF000159	scaffold49	tig00000000			LF009969	scaffold604	tig00000576
LF000160	scaffold49	tig00000000			LF009972	scaffold232	tig00000576
LF000160	scaffold49	tig00000000			LF009973	scaffold131	tig00000576
LF000161	scaffold49	tig00000000			LF009974	scaffold131	tig00000576
LF000162	scaffold49	tig00000000			LF009976	scaffold657	tig00000576
LF000162	scaffold49	tig00000000			LF009977	scaffold4833	tig00000576
LF000163	scaffold49	tig00000000			LF009979	scaffold391	tig00000576
LF000163	scaffold49	tig00000000			LF009980	scaffold444	tig00000576
LF000163	scaffold49	tig00000000			LF009982	scaffold377	tig00000576
LF000163	scaffold49	tig00000000			LF009983	scaffold178	tig00000576
LF000163	scaffold49	tig00000000			LF009991	scaffold592	tig00000687
LF000163	scaffold49	tig00000000			LF009999	scaffold12	tig00000756
LF000163	scaffold49	tig00000000			LF010000	scaffold653	tig00000756
LF000163	scaffold49	tig00000000			LF010001	scaffold385	tig00000756
LF000163	scaffold49	tig00000000			LF010002	scaffold5	tig00000756
LF000164	scaffold49	tig00000000			LF010015	scaffold56	tig00001060
LF000164	scaffold49	tig00000000			LF010025	scaffold31	tig00002170
LF000164	scaffold49	tig00000000			LF010026	scaffold192	tig00002170
LF000164	scaffold49	tig00000000			LF010027	scaffold936	tig00002170
LF000165	scaffold49	tig00000000			LF010029	scaffold837	tig00002170
LF000166	scaffold49	tig00000000			LF010030	scaffold589	tig00002170
LF000166	scaffold49	tig00000000			LF010033	scaffold132	tig00002170
LF000166	scaffold49	tig00000000			LF010035	scaffold545	tig00002170
LF000166	scaffold49	tig00000000			LF010037	scaffold236	tig00002170
LF000166	scaffold49	tig00000000			LF010041	scaffold285	tig00002170
LF000166	scaffold49	tig00000000			LF010042	scaffold150	tig00002170
LF000166	scaffold49	tig00000000			LF010043	scaffold155	tig00002170
LF000166	scaffold49	tig00000000			LF010045	scaffold1559	tig00002170
LF000166	scaffold49	tig00000000			LF010046	scaffold604	tig00002170
LF000166	scaffold49	tig00000000			LF010047	scaffold707	tig00002170
LF000166	scaffold49	tig00000000			LF010048	scaffold1810	tig00002170
LF000166	scaffold49	tig00000000			LF010049	scaffold1045	tig00002170
LF000166	scaffold49	tig00000000			LF010050	scaffold461	tig00002170
LF000166	scaffold49	tig00000000			LF010057	scaffold1431	tig00002265
LF000166	scaffold49	tig00000000			LF010063	scaffold95	tig00002265
LF000166	scaffold49	tig00000000			LF010066	scaffold13	tig00000912
LF000166	scaffold49	tig00000000			LF010067	scaffold11	tig00000912
LF000167	scaffold49	tig00000000			LF010116	scaffold100	tig00002545
LF000167	scaffold49	tig00000000			LF010123	scaffold336	tig00001190
LF000167	scaffold49	tig00000000			LF010124	scaffold3932	tig00001190
LF000168	scaffold49	tig00000000			LF010136	scaffold278	tig00000349
LF000168	scaffold49	tig00000000			LF010139	scaffold131	tig00000349
LF000168	scaffold49	tig00000000			LF010141	scaffold254	tig00000349
LF000168	scaffold49	tig00000000			LF010142	scaffold261	tig00000349
LF000168	scaffold49	tig00000000			LF010143	scaffold156	tig00000349
LF000168	scaffold49	tig00000000			LF010144	scaffold300	tig00000349
LF000168	scaffold49	tig00000000			LF010146	scaffold17	tig00000349
LF000168	scaffold49	tig00000000			LF010155	scaffold56	tig00002429
LF000168	scaffold49	tig00000000			LF010164	scaffold56	tig00002429
LF000168	scaffold49	tig00000000			LF010175	scaffold42	tig00002064
LF000168	scaffold49	tig00000000			LF010177	scaffold42	tig00002064
LF000168	scaffold49	tig00000000			LF010181	scaffold42	tig00002064
LF000168	scaffold49	tig00000000			LF010189	scaffold513	tig00000708
LF000168	scaffold49	tig00000000			LF010191	scaffold517	tig00000708
LF000168	scaffold49	tig00000000			LF010196	scaffold12	tig00000708
LF000168	scaffold49	tig00000000			LF010198	scaffold24	tig00000708
LF000168	scaffold49	tig00000000			LF010199	scaffold24	tig00000708
LF000168	scaffold49	tig00000000			LF010200	scaffold928	tig00000708
LF000168	scaffold49	tig00000000			LF010209	scaffold35	tig00002549
LF000168	scaffold49	tig00000000			LF010217	scaffold100	tig00002549
LF000168	scaffold49	tig00000000			LF010230	scaffold74	tig00002257
LF000168	scaffold49	tig00000000			LF010231	scaffold74	tig00002257
LF000168	scaffold49	tig00000000			LF010236	scaffold74	tig00002257
LF000168	scaffold49	tig00000000			LF010237	scaffold74	tig00002257
LF000168	scaffold49	tig00000000			LF010254	scaffold10	tig00001359
LF000168	scaffold49	tig00000000			LF010256	scaffold10	tig00001359
LF000169	scaffold49	tig00000000			LF010274	scaffold62	tig00001285
LF000170	scaffold49	tig00000000			LF010278	scaffold160	tig00001947
LF000171	scaffold49	tig00000000			LF010292	scaffold14	tig00001947
LF000173	scaffold49	tig00000000			LF010296	scaffold120	tig00000591
LF000174	scaffold49	tig00000000			LF010303	scaffold1237	tig00000591
LF000174	scaffold49	tig00000000			LF010338	scaffold3	tig00001473
LF000174	scaffold49	tig00000000			LF010340	scaffold3	tig00001473
LF000175	scaffold49	tig00000000			LF010351	scaffold3293	tig00002078
LF000175	scaffold49	tig00000000			LF010355	scaffold220	tig00000570
LF000175	scaffold49	tig00000000			LF010361	scaffold83	tig00000570
LF000175	scaffold49	tig00000000			LF010368	scaffold239	tig00002006
LF000175	scaffold49	tig00000000			LF010369	scaffold441	tig00002006
LF000175	scaffold49	tig00000000			LF010370	scaffold1290	tig00002006
LF000175	scaffold49	tig00000000			LF010371	scaffold1226	tig00002006
LF000175	scaffold49	tig00000000			LF010372	scaffold707	tig00002006
LF000175	scaffold49	tig00000000			LF010373	scaffold236	tig00002006
LF000175	scaffold49	tig00000000			LF010375	scaffold215	tig00002006
LF000175	scaffold49	tig00000000			LF010376	scaffold150	tig00002006
LF000175	scaffold49	tig00000000			LF010383	scaffold106	tig00002006
LF000175	scaffold49	tig00000000			LF010384	scaffold254	tig00002006
LF000175	scaffold49	tig00000000			LF010385	scaffold236	tig00002006
LF000175	scaffold49	tig00000000			LF010386	scaffold234	tig00002006
LF000175	scaffold49	tig00000000			LF010387	scaffold707	tig00002006
LF000175	scaffold49	tig00000000			LF010392	scaffold95	tig00001550
LF000175	scaffold49	tig00000000			LF010393	scaffold1599	tig00001550
LF000175	scaffold49	tig00000000			LF010396	scaffold95	tig00001550
LF000175	scaffold49	tig00000000			LF010404	scaffold20	tig00001969
LF000175	scaffold49	tig00000000			LF010430	scaffold827	tig00002508
LF000175	scaffold49	tig00000000			LF010432	scaffold589	tig00002508
LF000175	scaffold49	tig00000000			LF010433	scaffold707	tig00002508
LF000175	scaffold49	tig00000000			LF010434	scaffold488	tig00002508
LF000175	scaffold49	tig00000000			LF010435	scaffold827	tig00002508
LF000176	scaffold49	tig00000000			LF010436	scaffold239	tig00002508
LF000176	scaffold49	tig00000000			LF010437	scaffold246	tig00002508
LF000176	scaffold49	tig00000000			LF010438	scaffold568	tig00002508
LF000176	scaffold49	tig00000000			LF010439	scaffold246	tig00002508
LF000176	scaffold49	tig00000000			LF010440	scaffold131	tig00002508
LF000176	scaffold49	tig00000000			LF010441	scaffold285	tig00002508
LF000176	scaffold49	tig00000000			LF010442	scaffold373	tig00002508
LF000176	scaffold49	tig00000000			LF010443	scaffold16	tig00002508
LF000176	scaffold49	tig00000000			LF010445	scaffold1691	tig00002508
LF000176	scaffold49	tig00000000			LF010448	scaffold261	tig00002508
LF000176	scaffold49	tig00000000			LF010450	scaffold119	tig00002508
LF000176	scaffold49	tig00000000			LF010451	scaffold510	tig00002508
LF000176	scaffold49	tig00000000			LF010452	scaffold415	tig00002508
LF000176	scaffold49	tig00000000			LF010453	scaffold309	tig00000283
LF000176	scaffold49	tig00000000			LF010454	scaffold119	tig00000283
LF000176	scaffold49	tig00000000			LF010455	scaffold238	tig00000283
LF000177	scaffold49	tig00000000			LF010456	scaffold1290	tig00000283
LF000177	scaffold49	tig00000000			LF010457	scaffold1465	tig00000283
LF000178	scaffold49	tig00000000			LF010460	scaffold112	tig00000283
LF000178	scaffold49	tig00000000			LF010461	scaffold758	tig00000283
LF000178	scaffold49	tig00000000			LF010463	scaffold415	tig00000283
LF000178	scaffold49	tig00000000			LF010465	scaffold364	tig00000283
LF000179	scaffold49	tig00000000			LF010466	scaffold1290	tig00000283
LF000180	scaffold49	tig00000000			LF010468	scaffold273	tig00000283
LF000180	scaffold49	tig00000000			LF010469	scaffold1001	tig00000283
LF000181	scaffold33	tig00000000			LF010470	scaffold112	tig00000283
LF000182	scaffold1528	tig00000000			LF010471	scaffold935	tig00000283
LF000182	scaffold1528	tig00000000			LF010472	scaffold510	tig00000283
LF000182	scaffold1528	tig00000000			LF010474	scaffold5	tig00001910
LF000182	scaffold1528	tig00000000			LF010475	scaffold52	tig00001910
LF000182	scaffold1528	tig00000000			LF010476	scaffold40	tig00001910
LF000182	scaffold1528	tig00000000			LF010477	scaffold5	tig00001910
LF000182	scaffold1528	tig00000000			LF010478	scaffold5	tig00001910
LF000182	scaffold1528	tig00000000			LF010478	scaffold5	tig00001910
LF000183	scaffold49	tig00000000			LF010481	scaffold264	tig00001910
LF000184	scaffold49	tig00000000			LF010482	scaffold11	tig00001910
LF000185	scaffold49	tig00000000			LF010485	scaffold78	tig00001910
LF000186	scaffold49	tig00000000			LF010486	scaffold95	tig00001910
LF000186	scaffold49	tig00000000			LF010487	scaffold17	tig00001910
LF000188	scaffold49	tig00000000			LF010488	scaffold11	tig00001910
LF000188	scaffold49	tig00000000			LF010514	scaffold71	tig00002592
LF000188	scaffold49	tig00000000			LF010528	scaffold103	tig00001268
LF000188	scaffold49	tig00000000			LF010549	scaffold520	tig00000686
LF000188	scaffold49	tig00000000			LF010554	scaffold2165	tig00000686
LF000188	scaffold49	tig00000000			LF010556	scaffold636	tig00000686
LF000188	scaffold49	tig00000000			LF010568	scaffold371	tig00001924
LF000188	scaffold49	tig00000000			LF010570	scaffold1538	tig00001924
LF000188	scaffold49	tig00000000			LF010572	scaffold616	tig00001924
LF000188	scaffold49	tig00000000			LF010573	scaffold104	tig00001924
LF000188	scaffold49	tig00000000			LF010577	scaffold217	tig00001924
LF000188	scaffold49	tig00000000			LF010580	scaffold5	tig00001924
LF000188	scaffold49	tig00000000			LF010581	scaffold11	tig00001924
LF000188	scaffold49	tig00000000			LF010582	scaffold156	tig00001924
LF000188	scaffold49	tig00000000			LF010586	scaffold9	tig00002032
LF000188	scaffold49	tig00000000			LF010600	scaffold683	tig00002038
LF000188	scaffold49	tig00000000			LF010616	scaffold97	tig00001378
LF000188	scaffold49	tig00000000			LF010617	scaffold52	tig00001378
LF000188	scaffold49	tig00000000			LF010622	scaffold1652	tig00001378
LF000188	scaffold49	tig00000000			LF010623	scaffold74	tig00001378
LF000188	scaffold49	tig00000000			LF010655	scaffold221	tig00001974
LF000188	scaffold49	tig00000000			LF010686	scaffold226	tig00001914
LF000188	scaffold49	tig00000000			LF010701	scaffold604	tig00000641
LF000188	scaffold49	tig00000000			LF010705	scaffold1810	tig00000641
LF000189	scaffold49	tig00000000			LF010706	scaffold510	tig00000641
LF000189	scaffold49	tig00000000			LF010707	scaffold119	tig00000641
LF000190	scaffold49	tig00000000			LF010709	scaffold254	tig00000641
LF000190	scaffold49	tig00000000			LF010710	scaffold234	tig00000641
LF000190	scaffold49	tig00000000			LF010711	scaffold234	tig00000641
LF000190	scaffold49	tig00000000			LF010712	scaffold1276	tig00000641
LF000190	scaffold49	tig00000000			LF010713	scaffold707	tig00000641
LF000190	scaffold49	tig00000000			LF010714	scaffold147	tig00000641
LF000190	scaffold49	tig00000000			LF010715	scaffold254	tig00000641
LF000190	scaffold49	tig00000000			LF010716	scaffold809	tig00000641
LF000190	scaffold49	tig00000000			LF010717	scaffold234	tig00000641
LF000190	scaffold49	tig00000000			LF010718	scaffold131	tig00000641
LF000190	scaffold49	tig00000000			LF010720	scaffold285	tig00000641
LF000190	scaffold49	tig00000000			LF010732	scaffold336	tig00000965
LF000190	scaffold49	tig00000000			LF010733	scaffold3047	tig00000965
LF000190	scaffold49	tig00000000			LF010734	scaffold242	tig00000965
LF000190	scaffold49	tig00000000			LF010736	scaffold295	tig00000965
LF000190	scaffold49	tig00000000			LF010737	scaffold585	tig00000965
LF000190	scaffold49	tig00000000			LF010738	scaffold589	tig00000965
LF000190	scaffold49	tig00000000			LF010739	scaffold1276	tig00000965
LF000190	scaffold49	tig00000000			LF010740	scaffold261	tig00000965
LF000190	scaffold49	tig00000000			LF010741	scaffold295	tig00000965
LF000190	scaffold49	tig00000000			LF010742	scaffold693	tig00000965
LF000190	scaffold49	tig00000000			LF010743	scaffold295	tig00000965
LF000190	scaffold49	tig00000000			LF010744	scaffold1276	tig00000965
LF000190	scaffold49	tig00000000			LF010745	scaffold234	tig00000965
LF000190	scaffold49	tig00000000			LF010752	scaffold1713	tig00001985
LF000190	scaffold49	tig00000000			LF010755	scaffold163	tig00001985
LF000190	scaffold49	tig00000000			LF010762	scaffold261	tig00001985
LF000190	scaffold49	tig00000000			LF010780	scaffold29	tig00001965
LF000190	scaffold49	tig00000000			LF010784	scaffold24	tig00002330
LF000191	scaffold49	tig00000000			LF010787	scaffold707	tig00002330
LF000192	scaffold49	tig00000000			LF010788	scaffold1276	tig00002330
LF000192	scaffold49	tig00000000			LF010789	scaffold246	tig00002330
LF000193	scaffold49	tig00000000			LF010790	scaffold1290	tig00002330
LF000193	scaffold49	tig00000000			LF010793	scaffold529	tig00002330
LF000193	scaffold49	tig00000000			LF010794	scaffold201	tig00002330
LF000193	scaffold49	tig00000000			LF010795	scaffold415	tig00002330
LF000194	scaffold49	tig00000000			LF010797	scaffold192	tig00002330
LF000194	scaffold49	tig00000000			LF010798	scaffold314	tig00002330
LF000195	scaffold49	tig00000000			LF010799	scaffold131	tig00002330
LF000196	scaffold49	tig00000000			LF010805	scaffold56	tig00002049
LF000197	scaffold49	tig00000000			LF010821	scaffold1679	tig00001491
LF000197	scaffold49	tig00000000			LF010824	scaffold851	tig00002003
LF000197	scaffold49	tig00000000			LF010827	scaffold935	tig00002003
LF000197	scaffold49	tig00000000			LF010828	scaffold246	tig00002003
LF000198	scaffold49	tig00000000			LF010829	scaffold319	tig00002003
LF000198	scaffold49	tig00000000			LF010830	scaffold288	tig00002003
LF000198	scaffold49	tig00000000			LF010832	scaffold928	tig00002003
LF000198	scaffold49	tig00000000			LF010834	scaffold1001	tig00002003
LF000198	scaffold49	tig00000000			LF010837	scaffold1276	tig00002003
LF000198	scaffold49	tig00000000			LF010838	scaffold427	tig00002003
LF000198	scaffold49	tig00000000			LF010839	scaffold232	tig00002003
LF000198	scaffold49	tig00000000			LF010853	scaffold236	tig00002046
LF000200	scaffold49	tig00000000			LF010854	scaffold234	tig00002046
LF000201	scaffold49	tig00000000			LF010855	scaffold1276	tig00002046
LF000201	scaffold49	tig00000000			LF010856	scaffold707	tig00002046
LF000202	scaffold49	tig00000000			LF010858	scaffold1276	tig00002046
LF000202	scaffold49	tig00000000			LF010859	scaffold234	tig00002046
LF000202	scaffold49	tig00000000			LF010864	scaffold148	tig00002046
LF000202	scaffold49	tig00000000			LF010884	scaffold83	tig00001029
LF000202	scaffold49	tig00000000			LF010911	scaffold190	tig00000411
LF000202	scaffold49	tig00000000			LF010918	scaffold134	tig00000411
LF000202	scaffold49	tig00000000			LF010930	scaffold11	tig00001455
LF000202	scaffold49	tig00000000			LF010935	scaffold260	tig00000321
LF000202	scaffold49	tig00000000			LF010938	scaffold647	tig00000321
LF000202	scaffold49	tig00000000			LF010941	scaffold61	tig00000321
LF000202	scaffold49	tig00000000			LF010943	scaffold415	tig00000321
LF000202	scaffold49	tig00000000			LF010944	scaffold126	tig00000321
LF000202	scaffold49	tig00000000			LF010945	scaffold364	tig00000321
LF000202	scaffold49	tig00000000			LF010946	scaffold377	tig00000321
LF000202	scaffold49	tig00000000			LF010958	scaffold131	tig00002075
LF000202	scaffold49	tig00000000			LF010959	scaffold131	tig00002075
LF000202	scaffold49	tig00000000			LF010961	scaffold156	tig00002075
LF000203	scaffold49	tig00000000			LF010962	scaffold319	tig00002075
LF000204	scaffold49	tig00000000			LF010963	scaffold258	tig00002075
LF000205	scaffold53	tig00000000			LF010965	scaffold231	tig00002075
LF000205	scaffold53	tig00000000			LF010966	scaffold37	tig00002075
LF000205	scaffold53	tig00000000			LF010967	scaffold580	tig00002075
LF000205	scaffold53	tig00000000			LF010968	scaffold285	tig00002075
LF000206	scaffold49	tig00000000			LF010970	scaffold212	tig00002075
LF000206	scaffold49	tig00000000			LF010972	scaffold254	tig00002075
LF000207	scaffold49	tig00000000			LF010973	scaffold254	tig00002075
LF000207	scaffold49	tig00000000			LF010974	scaffold254	tig00002075
LF000207	scaffold49	tig00000000			LF010975	scaffold4725	tig00002075
LF000207	scaffold49	tig00000000			LF010977	scaffold1250	tig00002438
LF000207	scaffold49	tig00000000			LF010980	scaffold591	tig00002438
LF000207	scaffold49	tig00000000			LF010981	scaffold223	tig00002438
LF000208	scaffold49	tig00000000			LF010982	scaffold415	tig00002438
LF000212	scaffold49	tig00000000			LF010983	scaffold140	tig00002438
LF000213	scaffold49	tig00000000			LF010984	scaffold39	tig00002438
LF000214	scaffold49	tig00000000			LF010986	scaffold56	tig00002438
LF000215	scaffold49	tig00000000			LF010987	scaffold367	tig00002438
LF000216	scaffold49	tig00000000			LF010988	scaffold616	tig00002438
LF000217	scaffold49	tig00000000			LF010992	scaffold412	tig00002438
LF000217	scaffold49	tig00000000			LF010993	scaffold70	tig00002438
LF000217	scaffold49	tig00000000			LF010995	scaffold210	tig00001877
LF000217	scaffold49	tig00000000			LF010997	scaffold7	tig00001877
LF000217	scaffold49	tig00000000			LF010998	scaffold137	tig00001877
LF000217	scaffold49	tig00000000			LF010999	scaffold7	tig00001877
LF000217	scaffold49	tig00000000			LF011000	scaffold83	tig00001877
LF000218	scaffold49	tig00000000			LF011001	scaffold83	tig00001877
LF000219	scaffold70	tig00000000			LF011005	scaffold4909	tig00002172
LF000219	scaffold70	tig00000000			LF011006	scaffold285	tig00002172
LF000219	scaffold70	tig00000000			LF011007	scaffold657	tig00002172
LF000219	scaffold70	tig00000000			LF011009	scaffold119	tig00002172
LF000219	scaffold70	tig00000000			LF011010	scaffold518	tig00002172
LF000219	scaffold70	tig00000000			LF011012	scaffold415	tig00002172
LF000219	scaffold70	tig00000000			LF011013	scaffold364	tig00002172
LF000219	scaffold70	tig00000000			LF011014	scaffold377	tig00002172
LF000219	scaffold70	tig00000000			LF011015	scaffold236	tig00002172
LF000219	scaffold70	tig00000000			LF011017	scaffold1045	tig00002172
LF000219	scaffold70	tig00000000			LF011018	scaffold1810	tig00002172
LF000219	scaffold70	tig00000000			LF011023	scaffold32	tig00001376
LF000219	scaffold70	tig00000000			LF011040	scaffold267	tig00000077
LF000220	scaffold70	tig00000000			LF011051	scaffold46	tig00000206
LF000220	scaffold70	tig00000000			LF011055	scaffold164	tig00000206
LF000220	scaffold70	tig00000000			LF011064	scaffold138	tig00001545
LF000220	scaffold70	tig00000000			LF011067	scaffold4050	tig00000488
LF000220	scaffold70	tig00000000			LF011070	scaffold543	tig00000488
LF000220	scaffold70	tig00000000			LF011074	scaffold615	tig00000488
LF000220	scaffold70	tig00000000			LF011076	scaffold760	tig00000488
LF000220	scaffold70	tig00000000			LF011077	scaffold444	tig00000488
LF000220	scaffold70	tig00000000			LF011083	scaffold234	tig00002010
LF000220	scaffold70	tig00000000			LF011085	scaffold358	tig00002010
LF000220	scaffold70	tig00000000			LF011086	scaffold1538	tig00002010
LF000220	scaffold70	tig00000000			LF011087	scaffold106	tig00002010
LF000221	scaffold49	tig00000000			LF011088	scaffold106	tig00002010
LF000221	scaffold49	tig00000000			LF011089	scaffold1641	tig00002010
LF000221	scaffold49	tig00000000			LF011092	scaffold24	tig00002010
LF000223	scaffold49	tig00000000			LF011106	scaffold336	tig00000903
LF000223	scaffold49	tig00000000			LF011108	scaffold4050	tig00000903
LF000223	scaffold49	tig00000000			LF011109	scaffold917	tig00000903
LF000223	scaffold49	tig00000000			LF011115	scaffold192	tig00000461
LF000224	scaffold49	tig00000000			LF011116	scaffold314	tig00000461
LF000224	scaffold49	tig00000000			LF011117	scaffold403	tig00000461
LF000224	scaffold49	tig00000000			LF011118	scaffold589	tig00000461
LF000224	scaffold49	tig00000000			LF011119	scaffold1136	tig00000461
LF000225	scaffold49	tig00000000			LF011121	scaffold684	tig00000461
LF000225	scaffold49	tig00000000			LF011124	scaffold1098	tig00000461
LF000226	scaffold49	tig00000000			LF011130	scaffold522	tig00001022
LF000226	scaffold49	tig00000000			LF011132	scaffold319	tig00001022
LF000227	scaffold49	tig00000000			LF011136	scaffold917	tig00001022
LF000227	scaffold49	tig00000000			LF011141	scaffold61	tig00001501
LF000227	scaffold49	tig00000000			LF011169	scaffold27	tig00000609
LF000228	scaffold49	tig00000000			LF011189	scaffold415	tig00000433
LF000228	scaffold49	tig00000000			LF011191	scaffold93	tig00000433
LF000228	scaffold49	tig00000000			LF011192	scaffold373	tig00000433
LF000229	scaffold49	tig00000000			LF011194	scaffold107	tig00000433
LF000229	scaffold49	tig00000000			LF011196	scaffold107	tig00000433
LF000230	scaffold49	tig00000000			LF011208	scaffold22	tig00000156
LF000231	scaffold49	tig00000000			LF011222	scaffold236	tig00002111
LF000232	scaffold49	tig00000000			LF011223	scaffold364	tig00002111
LF000233	scaffold49	tig00000000			LF011224	scaffold471	tig00002111
LF000234	scaffold49	tig00000000			LF011225	scaffold476	tig00002111
LF000234	scaffold49	tig00000000			LF011226	scaffold2905	tig00002111
LF000234	scaffold49	tig00000000			LF011230	scaffold61	tig00002111
LF000234	scaffold49	tig00000000			LF011232	scaffold239	tig00002111
LF000234	scaffold49	tig00000000			LF011233	scaffold246	tig00002111
LF000234	scaffold49	tig00000000			LF011236	scaffold1810	tig00002111
LF000234	scaffold49	tig00000000			LF011248	scaffold5379	tig00002474
LF000234	scaffold49	tig00000000			LF011249	scaffold1538	tig00002474
LF000234	scaffold49	tig00000000			LF011250	scaffold1853	tig00002474
LF000234	scaffold49	tig00000000			LF011252	scaffold917	tig00002474
LF000235	scaffold49	tig00000000			LF011253	scaffold431	tig00002474
LF000235	scaffold49	tig00000000			LF011255	scaffold406	tig00002474
LF000235	scaffold49	tig00000000			LF011257	scaffold379	tig00000540
LF000236	scaffold49	tig00000000			LF011258	scaffold156	tig00000540
LF000236	scaffold49	tig00000000			LF011259	scaffold379	tig00000540
LF000236	scaffold49	tig00000000			LF011263	scaffold471	tig00000540
LF000237	scaffold49	tig00000000			LF011264	scaffold236	tig00000540
LF000238	scaffold12	tig00000002			LF011265	scaffold1276	tig00000540
LF000238	scaffold12	tig00000002			LF011266	scaffold364	tig00000540
LF000238	scaffold12	tig00000002			LF011267	scaffold1226	tig00000540
LF000238	scaffold12	tig00000002			LF011269	scaffold1290	tig00000540
LF000238	scaffold12	tig00000002			LF011270	scaffold155	tig00000540
LF000238	scaffold12	tig00000002			LF011271	scaffold232	tig00000540
LF000238	scaffold12	tig00000002			LF011273	scaffold106	tig00002678
LF000239	scaffold12	tig00000002			LF011274	scaffold106	tig00002678
LF000240	scaffold12	tig00000002			LF011275	scaffold1641	tig00002678
LF000240	scaffold12	tig00000002			LF011276	scaffold106	tig00002678
LF000241	scaffold12	tig00000002			LF011278	scaffold158	tig00002678
LF000241	scaffold12	tig00000002			LF011279	scaffold236	tig00002678
LF000241	scaffold12	tig00000002			LF011282	scaffold254	tig00002678
LF000241	scaffold12	tig00000002			LF011283	scaffold707	tig00002678
LF000242	scaffold12	tig00000002			LF011284	scaffold260	tig00002678
LF000242	scaffold12	tig00000002			LF011293	scaffold5	tig00002634
LF000242	scaffold12	tig00000002			LF011306	APHID_NC.042494.1	tig00001107
LF000242	scaffold12	tig00000002			LF011327	scaffold161	tig00000009
LF000242	scaffold12	tig00000002			LF011330	scaffold417	tig00000566
LF000242	scaffold12	tig00000002			LF011332	scaffold3932	tig00000566
LF000242	scaffold12	tig00000002			LF011333	scaffold444	tig00000566
LF000242	scaffold12	tig00000002			LF011334	scaffold72	tig00001456
LF000243	scaffold12	tig00000002			LF011335	scaffold100	tig00001456
LF000243	scaffold12	tig00000002			LF011336	scaffold100	tig00001456
LF000243	scaffold12	tig00000002			LF011337	scaffold45	tig00001456
LF000243	scaffold12	tig00000002			LF011347	scaffold780	tig00001593
LF000243	scaffold12	tig00000002			LF011349	scaffold1530	tig00001593
LF000243	scaffold12	tig00000002			LF011354	scaffold406	tig00001388
LF000243	scaffold12	tig00000002			LF011355	scaffold308	tig00001388
LF000243	scaffold12	tig00000002			LF011357	scaffold917	tig00001388
LF000244	scaffold12	tig00000002			LF011361	scaffold83	tig00000772
LF000244	scaffold12	tig00000002			LF011362	scaffold83	tig00000772
LF000244	scaffold12	tig00000002			LF011363	scaffold242	tig00000772
LF000244	scaffold12	tig00000002			LF011365	scaffold210	tig00000772
LF000244	scaffold12	tig00000002			LF011372	scaffold535	tig00001464
LF000244	scaffold12	tig00000002			LF011377	scaffold219	tig00001464
LF000244	scaffold12	tig00000002			LF011379	scaffold1038	tig00002482
LF000244	scaffold12	tig00000002			LF011380	scaffold255	tig00002482
LF000245	scaffold12	tig00000002			LF011381	scaffold647	tig00002482
LF000245	scaffold12	tig00000002			LF011384	scaffold106	tig00002482
LF000246	scaffold12	tig00000002			LF011406	scaffold74	tig00002252
LF000246	scaffold12	tig00000002			LF011407	scaffold476	tig00002252
LF000246	scaffold12	tig00000002			LF011408	scaffold178	tig00002252
LF000246	scaffold12	tig00000002			LF011409	scaffold254	tig00002252
LF000246	scaffold12	tig00000002			LF011412	scaffold680	tig00002252
LF000246	scaffold12	tig00000002			LF011413	scaffold3686	tig00002252
LF000246	scaffold12	tig00000002			LF011414	scaffold226	tig00002252
LF000246	scaffold12	tig00000002			LF011415	scaffold864	tig00002252
LF000246	scaffold12	tig00000002			LF011416	scaffold638	tig00002252
LF000247	scaffold12	tig00000002			LF011417	scaffold226	tig00002252
LF000247	scaffold12	tig00000002			LF011422	scaffold224	tig00000664
LF000247	scaffold12	tig00000002			LF011423	scaffold110	tig00000664
LF000247	scaffold12	tig00000002			LF011439	scaffold98	tig00001180
LF000247	scaffold12	tig00000002			LF011442	scaffold98	tig00001180
LF000247	scaffold12	tig00000002			LF011445	scaffold41	tig00001180
LF000247	scaffold12	tig00000002			LF011446	scaffold16	tig00001180
LF000247	scaffold12	tig00000002			LF011447	scaffold136	tig00001180
LF000247	scaffold12	tig00000002			LF011451	scaffold5	tig00000688
LF000248	scaffold12	tig00000002			LF011461	scaffold87	tig00002322
LF000249	scaffold12	tig00000002			LF011462	scaffold87	tig00002322
LF000250	scaffold12	tig00000002			LF011481	scaffold13	tig00001203
LF000250	scaffold12	tig00000002			LF011483	scaffold13	tig00001203
LF000250	scaffold12	tig00000002			LF011509	scaffold29	tig00002314
LF000250	scaffold12	tig00000002			LF011511	scaffold5	tig00002314
LF000250	scaffold12	tig00000002			LF011518	scaffold5209	tig00002392
LF000251	scaffold12	tig00000002			LF011525	scaffold285	tig00002392
LF000251	scaffold12	tig00000002			LF011526	scaffold314	tig00002392
LF000252	scaffold12	tig00000002			LF011528	scaffold70	tig00002059
LF000252	scaffold12	tig00000002			LF011546	scaffold78	tig00002277
LF000252	scaffold12	tig00000002			LF011547	scaffold12	tig00002277
LF000253	scaffold12	tig00000002			LF011548	scaffold115	tig00002277
LF000253	scaffold12	tig00000002			LF011550	scaffold5	tig00002277
LF000253	scaffold12	tig00000002			LF011551	scaffold449	tig00002277
LF000254	scaffold12	tig00000002			LF011552	scaffold89	tig00002277
LF000254	scaffold12	tig00000002			LF011559	scaffold917	tig00000992
LF000254	scaffold12	tig00000002			LF011562	scaffold4050	tig00000992
LF000254	scaffold12	tig00000002			LF011565	scaffold107	tig00000992
LF000254	scaffold12	tig00000002			LF011566	scaffold54	tig00001874
LF000254	scaffold12	tig00000002			LF011579	scaffold696	tig00002281
LF000254	scaffold12	tig00000002			LF011580	scaffold12	tig00002281
LF000254	scaffold12	tig00000002			LF011581	scaffold67	tig00002281
LF000254	scaffold12	tig00000002			LF011586	scaffold25	tig00001003
LF000254	scaffold12	tig00000002			LF011588	scaffold56	tig00001003
LF000254	scaffold12	tig00000002			LF011592	scaffold72	tig00001552
LF000254	scaffold12	tig00000002			LF011594	scaffold117	tig00001552
LF000254	scaffold12	tig00000002			LF011595	scaffold117	tig00001552
LF000254	scaffold12	tig00000002			LF011597	scaffold62	tig00001552
LF000254	scaffold12	tig00000002			LF011598	scaffold117	tig00001552
LF000254	scaffold12	tig00000002			LF011614	scaffold5	tig00000055
LF000255	scaffold12	tig00000002			LF011616	scaffold5	tig00000055
LF000255	scaffold12	tig00000002			LF011617	scaffold11	tig00000055
LF000255	scaffold12	tig00000002			LF011618	scaffold78	tig00000055
LF000255	scaffold12	tig00000002			LF011620	scaffold78	tig00000055
LF000255	scaffold12	tig00000002			LF011622	scaffold3	tig00002433
LF000255	scaffold12	tig00000002			LF011634	scaffold9	tig00001925
LF000255	scaffold12	tig00000002			LF011637	scaffold1276	tig00002450
LF000255	scaffold12	tig00000002			LF011638	scaffold1538	tig00002450
LF000255	scaffold12	tig00000002			LF011639	scaffold348	tig00002450
LF000255	scaffold12	tig00000002			LF011640	scaffold260	tig00002450
LF000255	scaffold12	tig00000002			LF011641	scaffold441	tig00002450
LF000255	scaffold12	tig00000002			LF011642	scaffold1158	tig00002450
LF000255	scaffold12	tig00000002			LF011647	scaffold1	tig00000568
LF000255	scaffold12	tig00000002			LF011648	scaffold1	tig00000568
LF000255	scaffold12	tig00000002			LF011654	scaffold49	tig00000061
LF000255	scaffold12	tig00000002			LF011665	scaffold364	tig00001224
LF000255	scaffold12	tig00000002			LF011666	scaffold377	tig00001224
LF000255	scaffold12	tig00000002			LF011668	scaffold327	tig00001224
LF000255	scaffold12	tig00000002			LF011670	scaffold158	tig00001224
LF000255	scaffold12	tig00000002			LF011671	scaffold510	tig00001224
LF000255	scaffold12	tig00000002			LF011672	scaffold201	tig00001224
LF000255	scaffold12	tig00000002			LF011673	scaffold242	tig00002222
LF000255	scaffold12	tig00000002			LF011713	scaffold5	tig00002234
LF000255	scaffold12	tig00000002			LF011718	scaffold444	tig00000514
LF000255	scaffold12	tig00000002			LF011721	scaffold1538	tig00000514
LF000255	scaffold12	tig00000002			LF011723	scaffold201	tig00000514
LF000255	scaffold12	tig00000002			LF011724	scaffold178	tig00000514
LF000255	scaffold12	tig00000002			LF011725	scaffold156	tig00000514
LF000255	scaffold12	tig00000002			LF011726	scaffold379	tig00000514
LF000255	scaffold12	tig00000002			LF011727	scaffold693	tig00000514
LF000255	scaffold12	tig00000002			LF011729	scaffold104	tig00001559
LF000255	scaffold12	tig00000002			LF011734	scaffold124	tig00001559
LF000255	scaffold12	tig00000002			LF011749	APHID_NC.042496.1	tig00002468
LF000255	scaffold12	tig00000002			LF011758	scaffold42	tig00001208
LF000255	scaffold12	tig00000002			LF011760	scaffold513	tig00001208
LF000255	scaffold12	tig00000002			LF011764	scaffold212	tig00001208
LF000255	scaffold12	tig00000002			LF011765	scaffold364	tig00001208
LF000255	scaffold12	tig00000002			LF011768	scaffold156	tig00001208
LF000255	scaffold12	tig00000002			LF011770	scaffold254	tig00001208
LF000255	scaffold12	tig00000002			LF011771	scaffold4909	tig00001208
LF000255	scaffold12	tig00000002			LF011772	scaffold155	tig00000848
LF000255	scaffold12	tig00000002			LF011774	scaffold1226	tig00000848
LF000255	scaffold12	tig00000002			LF011775	scaffold1226	tig00000848
LF000255	scaffold12	tig00000002			LF011776	scaffold3396	tig00000848
LF000255	scaffold12	tig00000002			LF011777	scaffold364	tig00000848
LF000255	scaffold12	tig00000002			LF011778	scaffold119	tig00000848
LF000255	scaffold12	tig00000002			LF011779	scaffold461	tig00000848
LF000255	scaffold12	tig00000002			LF011784	scaffold707	tig00000848
LF000255	scaffold12	tig00000002			LF011785	scaffold591	tig00002107
LF000255	scaffold12	tig00000002			LF011786	scaffold488	tig00002107
LF000255	scaffold12	tig00000002			LF011787	scaffold488	tig00002107
LF000255	scaffold12	tig00000002			LF011788	scaffold488	tig00002107
LF000255	scaffold12	tig00000002			LF011789	scaffold239	tig00002107
LF000255	scaffold12	tig00000002			LF011790	scaffold6	tig00002107
LF000255	scaffold12	tig00000002			LF011791	scaffold80	tig00002107
LF000255	scaffold12	tig00000002			LF011792	scaffold1156	tig00002107
LF000255	scaffold12	tig00000002			LF011794	scaffold185	tig00002107
LF000255	scaffold12	tig00000002			LF011795	scaffold239	tig00002107
LF000255	scaffold12	tig00000002			LF011796	scaffold246	tig00002107
LF000255	scaffold12	tig00000002			LF011797	scaffold239	tig00002107
LF000255	scaffold12	tig00000002			LF011804	scaffold31	tig00001301
LF000255	scaffold12	tig00000002			LF011811	scaffold155	tig00001407
LF000255	scaffold12	tig00000002			LF011812	scaffold655	tig00001407
LF000255	scaffold12	tig00000002			LF011813	scaffold1038	tig00001407
LF000255	scaffold12	tig00000002			LF011814	scaffold445	tig00001407
LF000255	scaffold12	tig00000002			LF011843	scaffold107	tig00002245
LF000255	scaffold12	tig00000002			LF011861	scaffold32	tig00000203
LF000255	scaffold12	tig00000002			LF011879	scaffold693	tig00001977
LF000255	scaffold12	tig00000002			LF011880	scaffold307	tig00001977
LF000255	scaffold12	tig00000002			LF011882	scaffold1538	tig00001977
LF000255	scaffold12	tig00000002			LF011883	scaffold223	tig00001977
LF000255	scaffold12	tig00000002			LF011884	scaffold591	tig00001977
LF000255	scaffold12	tig00000002			LF011885	scaffold371	tig00001977
LF000255	scaffold12	tig00000002			LF011887	scaffold707	tig00001977
LF000255	scaffold12	tig00000002			LF011888	scaffold4725	tig00001977
LF000255	scaffold12	tig00000002			LF011909	scaffold396	tig00000750
LF000255	scaffold12	tig00000002			LF011913	scaffold131	tig00000750
LF000255	scaffold12	tig00000002			LF011914	scaffold158	tig00000750
LF000255	scaffold12	tig00000002			LF011916	scaffold707	tig00000750
LF000255	scaffold12	tig00000002			LF011917	scaffold1276	tig00000750
LF000255	scaffold12	tig00000002			LF011918	scaffold234	tig00000750
LF000255	scaffold12	tig00000002			LF011919	scaffold236	tig00000750
LF000255	scaffold12	tig00000002			LF011921	scaffold254	tig00000750
LF000255	scaffold12	tig00000002			LF011923	scaffold98	tig00002830
LF000255	scaffold12	tig00000002			LF011934	scaffold289	tig00002636
LF000255	scaffold12	tig00000002			LF011936	scaffold131	tig00002636
LF000255	scaffold12	tig00000002			LF011949	scaffold169	tig00000976
LF000255	scaffold12	tig00000002			LF011955	scaffold428	tig00000205
LF000255	scaffold12	tig00000002			LF011957	scaffold178	tig00000205
LF000255	scaffold12	tig00000002			LF011965	scaffold115	tig00001158
LF000255	scaffold12	tig00000002			LF011969	scaffold58	tig00001158
LF000255	scaffold12	tig00000002			LF011971	scaffold96	tig00001240
LF000255	scaffold12	tig00000002			LF011972	scaffold564	tig00001240
LF000256	scaffold12	tig00000002			LF011973	scaffold2736	tig00001240
LF000256	scaffold12	tig00000002			LF011974	scaffold2736	tig00001240
LF000256	scaffold12	tig00000002			LF011975	scaffold415	tig00001240
LF000256	scaffold12	tig00000002			LF011976	scaffold156	tig00001240
LF000256	scaffold12	tig00000002			LF011980	scaffold12	tig00002215
LF000256	scaffold12	tig00000002			LF011993	scaffold286	tig00001175
LF000256	scaffold12	tig00000002			LF012013	scaffold11	tig00002012
LF000257	scaffold12	tig00000002			LF012014	scaffold131	tig00000357
LF000257	scaffold12	tig00000002			LF012016	scaffold122	tig00000357
LF000257	scaffold12	tig00000002			LF012024	scaffold535	tig00000784
LF000257	scaffold12	tig00000002			LF012025	scaffold535	tig00000784
LF000257	scaffold12	tig00000002			LF012027	scaffold27	tig00000784
LF000257	scaffold12	tig00000002			LF012029	scaffold285	tig00002155
LF000257	scaffold12	tig00000002			LF012030	scaffold226	tig00002155
LF000257	scaffold12	tig00000002			LF012031	scaffold216	tig00002155
LF000257	scaffold12	tig00000002			LF012032	scaffold185	tig00002155
LF000258	scaffold12	tig00000002			LF012033	scaffold257	tig00002155
LF000258	scaffold12	tig00000002			LF012034	scaffold379	tig00002155
LF000258	scaffold12	tig00000002			LF012035	scaffold635	tig00002155
LF000259	scaffold12	tig00000002			LF012037	scaffold3510	tig00002155
LF000260	scaffold12	tig00000002			LF012038	scaffold510	tig00002155
LF000260	scaffold12	tig00000002			LF012039	scaffold271	tig00002155
LF000260	scaffold12	tig00000002			LF012042	scaffold12	tig00002428
LF000260	scaffold12	tig00000002			LF012047	scaffold358	tig00002428
LF000260	scaffold12	tig00000002			LF012048	scaffold655	tig00002428
LF000260	scaffold12	tig00000002			LF012049	scaffold1262	tig00002428
LF000260	scaffold12	tig00000002			LF012050	scaffold1038	tig00002428
LF000260	scaffold12	tig00000002			LF012051	scaffold445	tig00002428
LF000261	scaffold12	tig00000002			LF012056	scaffold2307	tig00001197
LF000262	scaffold12	tig00000002			LF012057	scaffold1363	tig00001197
LF000262	scaffold12	tig00000002			LF012066	scaffold5	tig00000826
LF000262	scaffold12	tig00000002			LF012081	scaffold554	tig00000670
LF000262	scaffold12	tig00000002			LF012083	scaffold554	tig00000670
LF000262	scaffold12	tig00000002			LF012086	scaffold254	tig00000670
LF000262	scaffold12	tig00000002			LF012087	scaffold1290	tig00000670
LF000262	scaffold12	tig00000002			LF012092	scaffold182	tig00001144
LF000262	scaffold12	tig00000002			LF012102	scaffold85	tig00000875
LF000262	scaffold12	tig00000002			LF012104	scaffold510	tig00002109
LF000262	scaffold12	tig00000002			LF012105	scaffold119	tig00002109
LF000262	scaffold12	tig00000002			LF012107	scaffold178	tig00002109
LF000262	scaffold12	tig00000002			LF012108	scaffold192	tig00002109
LF000262	scaffold12	tig00000002			LF012111	scaffold119	tig00002109
LF000262	scaffold12	tig00000002			LF012112	scaffold364	tig00002109
LF000262	scaffold12	tig00000002			LF012113	scaffold1226	tig00002109
LF000262	scaffold12	tig00000002			LF012114	scaffold30	tig00000970
LF000262	scaffold12	tig00000002			LF012124	scaffold763	tig00001508
LF000262	scaffold12	tig00000002			LF012133	scaffold13	tig00000909
LF000262	scaffold12	tig00000002			LF012135	scaffold319	tig00000909
LF000262	scaffold12	tig00000002			LF012137	scaffold2439	tig00000909
LF000262	scaffold12	tig00000002			LF012139	scaffold148	tig00000909
LF000262	scaffold12	tig00000002			LF012145	scaffold77	tig00001659
LF000263	scaffold12	tig00000002			LF012170	scaffold2280	tig00002799
LF000263	scaffold12	tig00000002			LF012187	scaffold239	tig00002138
LF000264	scaffold12	tig00000002			LF012188	scaffold246	tig00002138
LF000264	scaffold12	tig00000002			LF012189	scaffold239	tig00002138
LF000264	scaffold12	tig00000002			LF012190	scaffold246	tig00002138
LF000264	scaffold12	tig00000002			LF012191	scaffold488	tig00002138
LF000264	scaffold12	tig00000002			LF012192	scaffold239	tig00002138
LF000265	scaffold12	tig00000002			LF012196	scaffold416	tig00002138
LF000265	scaffold12	tig00000002			LF012216	scaffold83	tig00000712
LF000265	scaffold12	tig00000002			LF012217	scaffold267	tig00000712
LF000265	scaffold12	tig00000002			LF012218	scaffold7	tig00000712
LF000266	scaffold12	tig00000002			LF012219	scaffold22	tig00000712
LF000266	scaffold12	tig00000002			LF012220	scaffold83	tig00000712
LF000266	scaffold12	tig00000002			LF012223	scaffold101	tig00000910
LF000266	scaffold12	tig00000002			LF012233	scaffold285	tig00002527
LF000266	scaffold12	tig00000002			LF012234	scaffold1810	tig00002527
LF000266	scaffold12	tig00000002			LF012235	scaffold377	tig00002527
LF000266	scaffold12	tig00000002			LF012236	scaffold1311	tig00002527
LF000266	scaffold12	tig00000002			LF012237	scaffold1538	tig00002527
LF000266	scaffold12	tig00000002			LF012239	scaffold311	tig00002527
LF000266	scaffold12	tig00000002			LF012244	scaffold647	tig00001041
LF000266	scaffold12	tig00000002			LF012245	scaffold119	tig00001041
LF000266	scaffold12	tig00000002			LF012246	scaffold510	tig00001041
LF000266	scaffold12	tig00000002			LF012247	scaffold415	tig00001041
LF000266	scaffold12	tig00000002			LF012248	scaffold1045	tig00001041
LF000266	scaffold12	tig00000002			LF012249	scaffold1810	tig00001041
LF000266	scaffold12	tig00000002			LF012250	scaffold245	tig00001041
LF000266	scaffold12	tig00000002			LF012255	scaffold178	tig00001191
LF000266	scaffold12	tig00000002			LF012257	scaffold581	tig00001191
LF000266	scaffold12	tig00000002			LF012265	scaffold1298	tig00000497
LF000266	scaffold12	tig00000002			LF012272	scaffold917	tig00000436
LF000266	scaffold12	tig00000002			LF012277	scaffold12	tig00000344
LF000266	scaffold12	tig00000002			LF012278	scaffold52	tig00000344
LF000266	scaffold12	tig00000002			LF012282	scaffold101	tig00001484
LF000266	scaffold12	tig00000002			LF012287	scaffold101	tig00001484
LF000266	scaffold12	tig00000002			LF012289	scaffold55	tig00000642
LF000266	scaffold12	tig00000002			LF012292	scaffold37	tig00000642
LF000266	scaffold12	tig00000002			LF012293	scaffold212	tig00000642
LF000266	scaffold12	tig00000002			LF012296	scaffold997	tig00000642
LF000266	scaffold12	tig00000002			LF012299	scaffold3707	tig00000132
LF000266	scaffold12	tig00000002			LF012305	scaffold192	tig00002532
LF000266	scaffold12	tig00000002			LF012306	scaffold192	tig00002532
LF000266	scaffold12	tig00000002			LF012307	scaffold156	tig00002532
LF000266	scaffold12	tig00000002			LF012325	scaffold118	tig00000663
LF000266	scaffold12	tig00000002			LF012330	scaffold219	tig00002463
LF000266	scaffold12	tig00000002			LF012339	scaffold207	tig00000097
LF000266	scaffold12	tig00000002			LF012342	scaffold41	tig00000097
LF000266	scaffold12	tig00000002			LF012344	scaffold27	tig00002153
LF000266	scaffold12	tig00000002			LF012347	scaffold314	tig00002153
LF000266	scaffold12	tig00000002			LF012348	scaffold285	tig00002153
LF000266	scaffold12	tig00000002			LF012350	scaffold192	tig00002153
LF000266	scaffold12	tig00000002			LF012358	scaffold660	tig00001454
LF000266	scaffold12	tig00000002			LF012365	scaffold136	tig00002020
LF000266	scaffold12	tig00000002			LF012368	scaffold12	tig00002020
LF000266	scaffold12	tig00000002			LF012372	scaffold782	tig00001452
LF000266	scaffold12	tig00000002			LF012373	scaffold60	tig00001452
LF000266	scaffold12	tig00000002			LF012379	scaffold85	tig00000770
LF000266	scaffold12	tig00000002			LF012381	scaffold4496	tig00000770
LF000266	scaffold12	tig00000002			LF012382	scaffold309	tig00000770
LF000266	scaffold12	tig00000002			LF012384	scaffold155	tig00000770
LF000266	scaffold12	tig00000002			LF012386	scaffold307	tig00000770
LF000266	scaffold12	tig00000002			LF012389	scaffold488	tig00002005
LF000266	scaffold12	tig00000002			LF012390	scaffold239	tig00002005
LF000266	scaffold12	tig00000002			LF012391	scaffold295	tig00002005
LF000266	scaffold12	tig00000002			LF012392	scaffold295	tig00002005
LF000266	scaffold12	tig00000002			LF012393	scaffold307	tig00002005
LF000266	scaffold12	tig00000002			LF012395	scaffold131	tig00002005
LF000266	scaffold12	tig00000002			LF012396	scaffold314	tig00002005
LF000266	scaffold12	tig00000002			LF012397	scaffold1156	tig00002005
LF000266	scaffold12	tig00000002			LF012398	scaffold371	tig00002005
LF000266	scaffold12	tig00000002			LF012405	scaffold2584	tig00002270
LF000266	scaffold12	tig00000002			LF012406	scaffold192	tig00002270
LF000266	scaffold12	tig00000002			LF012407	scaffold1810	tig00002270
LF000266	scaffold12	tig00000002			LF012408	scaffold1045	tig00002270
LF000266	scaffold12	tig00000002			LF012409	scaffold415	tig00002270
LF000266	scaffold12	tig00000002			LF012410	scaffold545	tig00002270
LF000266	scaffold12	tig00000002			LF012411	scaffold510	tig00002270
LF000266	scaffold12	tig00000002			LF012412	scaffold119	tig00002270
LF000266	scaffold12	tig00000002			LF012418	scaffold232	tig00000983
LF000266	scaffold12	tig00000002			LF012419	scaffold131	tig00000983
LF000266	scaffold12	tig00000002			LF012420	scaffold285	tig00000983
LF000266	scaffold12	tig00000002			LF012421	scaffold192	tig00000983
LF000266	scaffold12	tig00000002			LF012426	scaffold19	tig00000395
LF000266	scaffold12	tig00000002			LF012435	scaffold86	tig00001366
LF000266	scaffold12	tig00000002			LF012436	scaffold13	tig00001366
LF000266	scaffold12	tig00000002			LF012438	scaffold693	tig00002327
LF000266	scaffold12	tig00000002			LF012439	scaffold307	tig00002327
LF000266	scaffold12	tig00000002			LF012443	scaffold591	tig00002327
LF000266	scaffold12	tig00000002			LF012444	scaffold254	tig00002327
LF000266	scaffold12	tig00000002			LF012445	scaffold1276	tig00002327
LF000266	scaffold12	tig00000002			LF012446	scaffold707	tig00002327
LF000266	scaffold12	tig00000002			LF012447	scaffold112	tig00001881
LF000266	scaffold12	tig00000002			LF012448	scaffold766	tig00001881
LF000266	scaffold12	tig00000002			LF012454	scaffold84	tig00001478
LF000266	scaffold12	tig00000002			LF012456	scaffold148	tig00001478
LF000266	scaffold12	tig00000002			LF012460	scaffold23	tig00000715
LF000266	scaffold12	tig00000002			LF012461	scaffold183	tig00000715
LF000266	scaffold12	tig00000002			LF012483	scaffold57	tig00001865
LF000268	scaffold12	tig00000002			LF012494	scaffold3	tig00002432
LF000269	scaffold34	tig00000002			LF012498	scaffold1276	tig00002338
LF000270	scaffold34	tig00000002			LF012499	scaffold1276	tig00002338
LF000271	scaffold34	tig00000002			LF012501	scaffold131	tig00002338
LF000271	scaffold34	tig00000002			LF012502	scaffold192	tig00002338
LF000271	scaffold34	tig00000002			LF012503	scaffold314	tig00002338
LF000271	scaffold34	tig00000002			LF012506	scaffold415	tig00000629
LF000271	scaffold34	tig00000002			LF012507	scaffold285	tig00000629
LF000271	scaffold34	tig00000002			LF012508	scaffold498	tig00000629
LF000271	scaffold34	tig00000002			LF012511	scaffold707	tig00000629
LF000271	scaffold34	tig00000002			LF012512	scaffold1276	tig00000629
LF000271	scaffold34	tig00000002			LF012513	scaffold236	tig00000629
LF000271	scaffold34	tig00000002			LF012515	scaffold568	tig00001173
LF000272	scaffold34	tig00000002			LF012516	scaffold261	tig00001173
LF000272	scaffold34	tig00000002			LF012517	scaffold379	tig00001173
LF000272	scaffold34	tig00000002			LF012518	scaffold693	tig00001173
LF000272	scaffold34	tig00000002			LF012519	scaffold350	tig00001173
LF000272	scaffold34	tig00000002			LF012525	scaffold1133	tig00001971
LF000272	scaffold34	tig00000002			LF012536	scaffold4	tig00002504
LF000272	scaffold34	tig00000002			LF012537	scaffold301	tig00000906
LF000272	scaffold34	tig00000002			LF012539	scaffold510	tig00000906
LF000272	scaffold34	tig00000002			LF012540	scaffold314	tig00000906
LF000273	scaffold34	tig00000002			LF012541	scaffold285	tig00000906
LF000273	scaffold34	tig00000002			LF012542	scaffold285	tig00000906
LF000273	scaffold34	tig00000002			LF012544	scaffold19	tig00000906
LF000273	scaffold34	tig00000002			LF012546	scaffold1108	tig00000128
LF000275	scaffold34	tig00000002			LF012547	scaffold473	tig00000128
LF000275	scaffold34	tig00000002			LF012548	scaffold5491	tig00000128
LF000275	scaffold34	tig00000002			LF012549	scaffold488	tig00000128
LF000276	scaffold34	tig00000002			LF012550	scaffold488	tig00000128
LF000276	scaffold34	tig00000002			LF012551	scaffold932	tig00000128
LF000276	scaffold34	tig00000002			LF012552	scaffold523	tig00000128
LF000276	scaffold34	tig00000002			LF012555	scaffold1810	tig00000128
LF000276	scaffold34	tig00000002			LF012556	scaffold1045	tig00000128
LF000276	scaffold34	tig00000002			LF012557	scaffold415	tig00000128
LF000276	scaffold34	tig00000002			LF012558	scaffold140	tig00000128
LF000276	scaffold34	tig00000002			LF012559	scaffold849	tig00001065
LF000276	scaffold34	tig00000002			LF012575	scaffold178	tig00002541
LF000276	scaffold34	tig00000002			LF012576	scaffold246	tig00002541
LF000276	scaffold34	tig00000002			LF012590	scaffold104	tig00001482
LF000276	scaffold34	tig00000002			LF012592	scaffold389	tig00002773
LF000276	scaffold34	tig00000002			LF012595	scaffold693	tig00002773
LF000276	scaffold34	tig00000002			LF012596	scaffold4909	tig00002773
LF000276	scaffold34	tig00000002			LF012597	scaffold285	tig00002773
LF000277	scaffold34	tig00000002			LF012598	scaffold314	tig00002773
LF000277	scaffold34	tig00000002			LF012599	scaffold263	tig00002773
LF000277	scaffold34	tig00000002			LF012600	scaffold79	tig00001193
LF000278	scaffold34	tig00000002			LF012608	scaffold19	tig00001264
LF000279	scaffold34	tig00000002			LF012609	scaffold696	tig00001264
LF000280	scaffold34	tig00000002			LF012616	scaffold48	tig00000855
LF000281	scaffold34	tig00000002			LF012632	scaffold254	tig00000849
LF000281	scaffold34	tig00000002			LF012633	scaffold254	tig00000849
LF000281	scaffold34	tig00000002			LF012634	scaffold236	tig00000849
LF000281	scaffold34	tig00000002			LF012635	scaffold707	tig00000849
LF000281	scaffold34	tig00000002			LF012636	scaffold131	tig00000849
LF000281	scaffold34	tig00000002			LF012637	scaffold371	tig00000849
LF000282	scaffold34	tig00000002			LF012638	scaffold78	tig00002633
LF000283	scaffold34	tig00000002			LF012639	scaffold40	tig00002633
LF000284	scaffold34	tig00000002			LF012640	scaffold78	tig00002633
LF000284	scaffold34	tig00000002			LF012651	scaffold150	tig00000961
LF000284	scaffold34	tig00000002			LF012655	scaffold236	tig00000961
LF000284	scaffold34	tig00000002			LF012656	scaffold234	tig00000961
LF000284	scaffold34	tig00000002			LF012657	scaffold1045	tig00000961
LF000284	scaffold34	tig00000002			LF012658	scaffold201	tig00000961
LF000284	scaffold34	tig00000002			LF012659	scaffold192	tig00000961
LF000284	scaffold34	tig00000002			LF012662	scaffold261	tig00000484
LF000284	scaffold34	tig00000002			LF012668	scaffold523	tig00002325
LF000284	scaffold34	tig00000002			LF012671	scaffold676	tig00002325
LF000284	scaffold34	tig00000002			LF012677	scaffold11	tig00000073
LF000284	scaffold34	tig00000002			LF012678	scaffold27	tig00000073
LF000284	scaffold34	tig00000002			LF012679	scaffold2069	tig00000073
LF000284	scaffold34	tig00000002			LF012680	scaffold7	tig00000073
LF000284	scaffold34	tig00000002			LF012685	scaffold4	tig00000877
LF000284	scaffold34	tig00000002			LF012689	scaffold917	tig00000648
LF000284	scaffold34	tig00000002			LF012693	scaffold112	tig00000648
LF000284	scaffold34	tig00000002			LF012698	scaffold429	tig00001141
LF000284	scaffold34	tig00000002			LF012699	scaffold431	tig00001141
LF000291	scaffold34	tig00000002			LF012701	scaffold192	tig00000464
LF000291	scaffold34	tig00000002			LF012702	scaffold523	tig00000464
LF000291	scaffold34	tig00000002			LF012703	scaffold87	tig00000464
LF000291	scaffold34	tig00000002			LF012707	scaffold336	tig00000464
LF000291	scaffold34	tig00000002			LF012710	scaffold363	tig00000935
LF000291	scaffold34	tig00000002			LF012711	scaffold131	tig00000935
LF000291	scaffold34	tig00000002			LF012712	scaffold232	tig00000935
LF000291	scaffold34	tig00000002			LF012713	scaffold707	tig00000935
LF000291	scaffold34	tig00000002			LF012714	scaffold707	tig00000935
LF000291	scaffold34	tig00000002			LF012715	scaffold1276	tig00000935
LF000291	scaffold34	tig00000002			LF012724	scaffold119	tig00002311
LF000291	scaffold34	tig00000002			LF012725	scaffold415	tig00002311
LF000291	scaffold34	tig00000002			LF012726	scaffold112	tig00002311
LF000291	scaffold34	tig00000002			LF012728	scaffold201	tig00002311
LF000291	scaffold34	tig00000002			LF012729	scaffold415	tig00002311
LF000291	scaffold34	tig00000002			LF012730	scaffold510	tig00002311
LF000291	scaffold34	tig00000002			LF012734	scaffold254	tig00002353
LF000291	scaffold34	tig00000002			LF012735	scaffold234	tig00002353
LF000292	scaffold34	tig00000002			LF012736	scaffold1276	tig00002353
LF000294	scaffold34	tig00000002			LF012738	scaffold236	tig00002168
LF000295	scaffold34	tig00000002			LF012739	scaffold234	tig00002168
LF000295	scaffold34	tig00000002			LF012740	scaffold1276	tig00002168
LF000296	scaffold34	tig00000002			LF012741	scaffold1276	tig00002168
LF000296	scaffold34	tig00000002			LF012764	scaffold24	tig00001608
LF000296	scaffold34	tig00000002			LF012767	scaffold12	tig00001608
LF000296	scaffold34	tig00000002			LF012770	scaffold72	tig00001608
LF000297	scaffold34	tig00000002			LF012771	scaffold12	tig00000741
LF000297	scaffold34	tig00000002			LF012773	scaffold29	tig00000741
LF000298	scaffold34	tig00000002			LF012789	scaffold15	tig00000907
LF000299	scaffold34	tig00000002			LF012802	APHID_NC.042496.1	tig00001880
LF000299	scaffold34	tig00000002			LF012804	scaffold256	tig00001621
LF000299	scaffold34	tig00000002			LF012811	scaffold1040	tig00000831
LF000299	scaffold34	tig00000002			LF012812	scaffold81	tig00000831
LF000299	scaffold34	tig00000002			LF012813	scaffold16	tig00000831
LF000299	scaffold34	tig00000002			LF012814	scaffold11	tig00000378
LF000300	scaffold34	tig00000002			LF012818	scaffold3	tig00002175
LF000301	scaffold34	tig00000002			LF012819	scaffold524	tig00002175
LF000301	scaffold34	tig00000002			LF012821	scaffold523	tig00002175
LF000302	scaffold34	tig00000002			LF012822	scaffold239	tig00002175
LF000303	scaffold34	tig00000002			LF012823	scaffold488	tig00002175
LF000304	scaffold34	tig00000002			LF012824	scaffold314	tig00002175
LF000304	scaffold34	tig00000002			LF012826	scaffold917	tig00002175
LF000304	scaffold34	tig00000002			LF012827	scaffold131	tig00000872
LF000305	scaffold34	tig00000002			LF012828	scaffold498	tig00000872
LF000306	scaffold34	tig00000002			LF012830	scaffold126	tig00000872
LF000306	scaffold34	tig00000002			LF012831	scaffold1250	tig00000872
LF000307	scaffold34	tig00000002			LF012833	scaffold131	tig00000872
LF000307	scaffold34	tig00000002			LF012834	scaffold285	tig00000872
LF000307	scaffold34	tig00000002			LF012835	scaffold192	tig00000872
LF000307	scaffold34	tig00000002			LF012836	scaffold314	tig00000872
LF000307	scaffold34	tig00000002			LF012837	scaffold239	tig00000872
LF000307	scaffold34	tig00000002			LF012838	scaffold246	tig00000872
LF000307	scaffold34	tig00000002			LF012847	scaffold254	tig00001916
LF000307	scaffold34	tig00000002			LF012848	scaffold254	tig00001916
LF000307	scaffold34	tig00000002			LF012849	scaffold234	tig00001916
LF000307	scaffold34	tig00000002			LF012850	scaffold1276	tig00001916
LF000307	scaffold34	tig00000002			LF012851	scaffold707	tig00001916
LF000307	scaffold34	tig00000002			LF012852	scaffold364	tig00001916
LF000307	scaffold34	tig00000002			LF012854	scaffold4909	tig00001916
LF000307	scaffold34	tig00000002			LF012855	scaffold254	tig00001916
LF000307	scaffold34	tig00000002			LF012863	scaffold88	tig00000367
LF000307	scaffold34	tig00000002			LF012869	scaffold987	tig00001223
LF000307	scaffold34	tig00000002			LF012870	scaffold1158	tig00001223
LF000307	scaffold34	tig00000002			LF012882	scaffold817	tig00002163
LF000307	scaffold34	tig00000002			LF012884	scaffold105	tig00001245
LF000307	scaffold34	tig00000002			LF012902	scaffold192	tig00000454
LF000307	scaffold34	tig00000002			LF012903	scaffold314	tig00000454
LF000307	scaffold34	tig00000002			LF012904	scaffold824	tig00000454
LF000307	scaffold34	tig00000002			LF012907	scaffold37	tig00000454
LF000307	scaffold34	tig00000002			LF012908	scaffold3	tig00000454
LF000307	scaffold34	tig00000002			LF012909	scaffold311	tig00000600
LF000307	scaffold34	tig00000002			LF012910	scaffold285	tig00000600
LF000307	scaffold34	tig00000002			LF012911	scaffold119	tig00000600
LF000307	scaffold34	tig00000002			LF012912	scaffold510	tig00000600
LF000307	scaffold34	tig00000002			LF012913	scaffold140	tig00000600
LF000307	scaffold34	tig00000002			LF012914	scaffold415	tig00000600
LF000307	scaffold34	tig00000002			LF012915	scaffold415	tig00000600
LF000307	scaffold34	tig00000002			LF012922	scaffold193	tig00002383
LF000307	scaffold34	tig00000002			LF012923	scaffold88	tig00002383
LF000307	scaffold34	tig00000002			LF012924	scaffold123	tig00002383
LF000307	scaffold34	tig00000002			LF012927	scaffold2736	tig00001443
LF000308	scaffold34	tig00000002			LF012929	scaffold543	tig00001443
LF000308	scaffold34	tig00000002			LF012940	scaffold1290	tig00001449
LF000308	scaffold34	tig00000002			LF012942	scaffold314	tig00001449
LF000308	scaffold34	tig00000002			LF012944	scaffold677	tig00002539
LF000308	scaffold34	tig00000002			LF012946	scaffold300	tig00002539
LF000308	scaffold34	tig00000002			LF012954	scaffold285	tig00000673
LF000308	scaffold34	tig00000002			LF012956	scaffold216	tig00000673
LF000308	scaffold34	tig00000002			LF012960	scaffold254	tig00000673
LF000308	scaffold34	tig00000002			LF012961	scaffold4909	tig00000673
LF000308	scaffold34	tig00000002			LF012962	scaffold291	tig00002443
LF000309	scaffold34	tig00000002			LF012964	scaffold314	tig00002443
LF000310	scaffold34	tig00000002			LF012967	scaffold24	tig00002443
LF000310	scaffold34	tig00000002			LF012970	scaffold61	tig00001645
LF000310	scaffold34	tig00000002			LF012974	scaffold61	tig00001645
LF000310	scaffold34	tig00000002			LF012981	scaffold59	tig00000413
LF000310	scaffold34	tig00000002			LF012987	scaffold126	tig00001646
LF000310	scaffold34	tig00000002			LF012990	scaffold30	tig00001371
LF000310	scaffold34	tig00000002			LF013002	scaffold458	tig00000262
LF000311	scaffold34	tig00000002			LF013004	scaffold178	tig00000262
LF000311	scaffold34	tig00000002			LF013005	scaffold231	tig00000262
LF000312	scaffold34	tig00000002			LF013006	scaffold1158	tig00000262
LF000313	scaffold34	tig00000002			LF013007	scaffold26	tig00000262
LF000314	scaffold34	tig00000002			LF013016	scaffold1592	tig00002208
LF000315	scaffold34	tig00000002			LF013019	scaffold131	tig00002208
LF000316	scaffold34	tig00000002			LF013020	scaffold1226	tig00002208
LF000317	scaffold34	tig00000002			LF013022	scaffold150	tig00000957
LF000317	scaffold34	tig00000002			LF013023	scaffold131	tig00000957
LF000318	scaffold102	tig00000002			LF013025	scaffold526	tig00000957
LF000318	scaffold102	tig00000002			LF013031	scaffold543	tig00001534
LF000319	scaffold102	tig00000002			LF013036	scaffold1538	tig00001009
LF000319	scaffold102	tig00000002			LF013037	scaffold131	tig00001009
LF000319	scaffold102	tig00000002			LF013039	scaffold258	tig00001009
LF000319	scaffold102	tig00000002			LF013040	APHID_SBAphidCtg1008	tig00001009
LF000319	scaffold102	tig00000002			LF013041	scaffold4909	tig00001009
LF000319	scaffold102	tig00000002			LF013042	scaffold254	tig00001009
LF000319	scaffold102	tig00000002			LF013054	scaffold4	tig00001235
LF000319	scaffold102	tig00000002			LF013059	scaffold308	tig00000769
LF000319	scaffold102	tig00000002			LF013063	scaffold192	tig00000769
LF000319	scaffold102	tig00000002			LF013064	scaffold285	tig00000769
LF000319	scaffold102	tig00000002			LF013065	scaffold10	tig00000769
LF000320	scaffold102	tig00000002			LF013068	scaffold307	tig00002460
LF000320	scaffold102	tig00000002			LF013072	scaffold51	tig00002460
LF000321	scaffold102	tig00000002			LF013084	scaffold119	tig00002495
LF000321	scaffold102	tig00000002			LF013087	scaffold285	tig00002495
LF000321	scaffold102	tig00000002			LF013088	scaffold311	tig00002495
LF000321	scaffold102	tig00000002			LF013089	scaffold314	tig00002495
LF000321	scaffold102	tig00000002			LF013090	scaffold6	tig00002342
LF000321	scaffold102	tig00000002			LF013091	scaffold5614	tig00002342
LF000322	scaffold102	tig00000002			LF013093	scaffold24	tig00002342
LF000322	scaffold102	tig00000002			LF013103	scaffold2736	tig00000805
LF000322	scaffold102	tig00000002			LF013104	scaffold264	tig00000805
LF000322	scaffold102	tig00000002			LF013121	scaffold136	tig00000175
LF000322	scaffold102	tig00000002			LF013124	scaffold12	tig00000175
LF000322	scaffold102	tig00000002			LF013135	scaffold4265	tig00001479
LF000322	scaffold102	tig00000002			LF013137	scaffold103	tig00001479
LF000322	scaffold102	tig00000002			LF013138	scaffold47	tig00001479
LF000322	scaffold102	tig00000002			LF013141	scaffold285	tig00002490
LF000322	scaffold102	tig00000002			LF013142	scaffold285	tig00002490
LF000322	scaffold102	tig00000002			LF013143	scaffold936	tig00002490
LF000322	scaffold102	tig00000002			LF013144	scaffold131	tig00002490
LF000323	scaffold102	tig00000002			LF013147	scaffold287	tig00002106
LF000323	scaffold102	tig00000002			LF013156	scaffold360	tig00002503
LF000324	scaffold102	tig00000002			LF013157	scaffold364	tig00002503
LF000325	scaffold102	tig00000002			LF013158	scaffold236	tig00002503
LF000326	scaffold102	tig00000002			LF013166	scaffold364	tig00001437
LF000327	scaffold25	tig00000002			LF013175	scaffold207	tig00001380
LF000327	scaffold25	tig00000002			LF013176	scaffold336	tig00002343
LF000327	scaffold25	tig00000002			LF013184	scaffold90	tig00002343
LF000328	scaffold25	tig00000002			LF013185	scaffold59	tig00001326
LF000329	scaffold25	tig00000002			LF013189	scaffold11	tig00001326
LF000329	scaffold25	tig00000002			LF013195	scaffold98	tig00000796
LF000329	scaffold25	tig00000002			LF013208	scaffold216	tig00000921
LF000330	scaffold25	tig00000002			LF013216	scaffold117	tig00001596
LF000330	scaffold25	tig00000002			LF013218	scaffold1530	tig00001596
LF000330	scaffold25	tig00000002			LF013225	scaffold12	tig00000888
LF000330	scaffold25	tig00000002			LF013232	scaffold441	tig00002589
LF000330	scaffold25	tig00000002			LF013233	scaffold232	tig00002589
LF000330	scaffold25	tig00000002			LF013234	scaffold319	tig00002589
LF000330	scaffold25	tig00000002			LF013235	scaffold140	tig00002589
LF000330	scaffold25	tig00000002			LF013236	scaffold1538	tig00002589
LF000330	scaffold25	tig00000002			LF013240	scaffold5626	tig00002501
LF000330	scaffold25	tig00000002			LF013244	scaffold522	tig00002501
LF000330	scaffold25	tig00000002			LF013250	scaffold112	tig00001519
LF000330	scaffold25	tig00000002			LF013255	scaffold5	tig00001930
LF000330	scaffold25	tig00000002			LF013257	scaffold5	tig00001930
LF000330	scaffold25	tig00000002			LF013258	scaffold11	tig00001930
LF000330	scaffold25	tig00000002			LF013263	scaffold21	tig00000218
LF000330	scaffold25	tig00000002			LF013269	scaffold239	tig00002687
LF000330	scaffold25	tig00000002			LF013270	scaffold488	tig00002687
LF000330	scaffold25	tig00000002			LF013271	scaffold518	tig00002687
LF000330	scaffold25	tig00000002			LF013272	scaffold155	tig00002687
LF000330	scaffold25	tig00000002			LF013273	scaffold364	tig00002687
LF000330	scaffold25	tig00000002			LF013274	scaffold236	tig00002687
LF000330	scaffold25	tig00000002			LF013277	scaffold1853	tig00002687
LF000330	scaffold25	tig00000002			LF013282	scaffold1276	tig00002729
LF000330	scaffold25	tig00000002			LF013283	scaffold234	tig00002729
LF000330	scaffold25	tig00000002			LF013284	scaffold254	tig00002729
LF000330	scaffold25	tig00000002			LF013286	scaffold488	tig00002729
LF000330	scaffold25	tig00000002			LF013287	scaffold1810	tig00002729
LF000330	scaffold25	tig00000002			LF013288	scaffold415	tig00002729
LF000330	scaffold25	tig00000002			LF013289	scaffold816	tig00002614
LF000330	scaffold25	tig00000002			LF013291	scaffold434	tig00002614
LF000330	scaffold25	tig00000002			LF013294	scaffold1592	tig00002614
LF000330	scaffold25	tig00000002			LF013302	scaffold144	tig00001555
LF000330	scaffold25	tig00000002			LF013306	scaffold590	tig00000544
LF000330	scaffold25	tig00000002			LF013307	scaffold201	tig00000544
LF000330	scaffold25	tig00000002			LF013308	scaffold3510	tig00000544
LF000330	scaffold25	tig00000002			LF013309	scaffold510	tig00000544
LF000330	scaffold25	tig00000002			LF013310	scaffold353	tig00000544
LF000330	scaffold25	tig00000002			LF013311	scaffold59	tig00000896
LF000330	scaffold25	tig00000002			LF013313	scaffold78	tig00000896
LF000330	scaffold25	tig00000002			LF013316	scaffold522	tig00001558
LF000330	scaffold25	tig00000002			LF013332	scaffold239	tig00002559
LF000330	scaffold25	tig00000002			LF013334	scaffold1001	tig00002559
LF000330	scaffold25	tig00000002			LF013336	scaffold364	tig00002559
LF000330	scaffold25	tig00000002			LF013337	scaffold377	tig00002559
LF000330	scaffold25	tig00000002			LF013338	scaffold236	tig00002559
LF000330	scaffold25	tig00000002			LF013349	scaffold15	tig00000177
LF000330	scaffold25	tig00000002			LF013353	scaffold131	tig00001396
LF000330	scaffold25	tig00000002			LF013354	scaffold192	tig00001396
LF000331	scaffold25	tig00000002			LF013355	scaffold314	tig00001396
LF000332	scaffold25	tig00000002			LF013358	scaffold217	tig00001290
LF000332	scaffold25	tig00000002			LF013359	scaffold5591	tig00001290
LF000332	scaffold25	tig00000002			LF013363	scaffold824	tig00002439
LF000332	scaffold25	tig00000002			LF013367	scaffold223	tig00002606
LF000332	scaffold25	tig00000002			LF013370	scaffold236	tig00002606
LF000332	scaffold25	tig00000002			LF013375	scaffold168	tig00000098
LF000332	scaffold25	tig00000002			LF013380	scaffold524	tig00002601
LF000332	scaffold25	tig00000002			LF013381	scaffold1276	tig00002601
LF000332	scaffold25	tig00000002			LF013382	scaffold236	tig00002601
LF000332	scaffold25	tig00000002			LF013384	scaffold315	tig00002601
LF000332	scaffold25	tig00000002			LF013385	scaffold223	tig00002601
LF000332	scaffold25	tig00000002			LF013390	scaffold119	tig00001872
LF000332	scaffold25	tig00000002			LF013391	scaffold510	tig00001872
LF000332	scaffold25	tig00000002			LF013392	scaffold140	tig00001872
LF000332	scaffold25	tig00000002			LF013393	scaffold415	tig00001872
LF000332	scaffold25	tig00000002			LF013394	scaffold1045	tig00001872
LF000332	scaffold25	tig00000002			LF013395	scaffold1810	tig00001872
LF000335	scaffold25	tig00000002			LF013396	scaffold131	tig00002651
LF000335	scaffold25	tig00000002			LF013399	scaffold3	tig00002651
LF000335	scaffold25	tig00000002			LF013403	scaffold415	tig00002651
LF000335	scaffold25	tig00000002			LF013419	scaffold2	tig00002674
LF000335	scaffold25	tig00000002			LF013420	scaffold41	tig00002674
LF000335	scaffold25	tig00000002			LF013422	scaffold117	tig00002674
LF000336	scaffold25	tig00000002			LF013423	scaffold9	tig00000234
LF000337	scaffold25	tig00000002			LF013424	scaffold210	tig00000234
LF000337	scaffold25	tig00000002			LF013426	scaffold1136	tig00000735
LF000337	scaffold25	tig00000002			LF013427	scaffold119	tig00000735
[truncated: 67,303 more rows]

## Sheet: blast-filter summary
Blast-filter (screen for aphid)
These contigs that were further investigated because there was more than one aphid match, or there were similar numbers of aphid and parasitoid matches.
	Aphid match	Wasp Match	Multi match	No match	Length (kb)	Conclusion	Note:
tig0000158	2	2	1	1	12.42	keep	Appears repetitive or conserved
tig00000128	1	1	11	0	24.84	keep	Blastx of the "multi" hit suggested better match to Hymenopterans, suggests that this is a conserved or repetitive sequence.
tig00002469	1	1	1	0	2.4	keep	Blastx of multi match is closer to hymenoptera (ants)
tig00000721	1	0	5	1	18.1	keep	Appears repetitive or conserved
tig00001079	1	0	2	0	27.49	keep	Appears repetitive or conserved
tig00002550	1	0	1	0	16.9	keep	Appears repetitive or conserved
tig00000851	1	0	0	0	22.06	keep	Blastn of entire scaffold hit to hymenopterans first
tig00000743	1	0	0	0	19.02	keep	Super repetitive region. Blastn hits plasmodium, bee, and more.

## Sheet: Blobtools output
Blobtools results
Summary of "ok" matches from blobtool. Only "Arthropoda" and "no match" contigs----->										Questionable scaffolds were manually investigated --->
			L. fabarum scaffold	length (bp)	GC	Coverage from bam0	Taxonomy assignment	Taxonomy score					L. fabarum scaffold	length	GC	Coverage from bam0	Taxonomy assignment	Taxonomy score	Matches to this scaffold in blast-filter (previous pages of this sheet)	Manual annotations	Verdict	Notes
			tig00000000	2183677	0.2182	60.4471	Arthropoda	5971					tig00000794	16394	0.2093	27.0597	Ascomycota	174	4 wasp	no	OK. Keep	All predicted genes blast to arthropods.
			tig00000001	211230	0.2123	58.6371	Arthropoda	1164					tig00000026	21414	0.2683	23.9357	Chordata	167	6 wasp	no	OK. Keep	Predicted genes blast to arthropod
Total count Arthropod: 967 scaffolds			tig00000002	1485991	0.2085	61.1479	Arthropoda	1325					tig00000263	38598	0.2516	51.7644	Chordata	139	No predicted genes	no	Ok. nt.	Blastn of entire sequence hits to both nematods and a bunch of arthropods. Either a conserved sequence or broadly infecting contamina
Mean length	121486		tig00000003	29849	0.1951	52.3452	Arthropoda	178					tig00001407	44061	0.261	37.8801	Eukaryota-undef	243	5 wasp, 3 multi, 0 NoHit.	no	OK. Keep	Blast of subset of predicted genes match arthropod
Total length	118570791		tig00000004	74178	0.2499	57.5674	Arthropoda	516					tig00000264	15838	0.2266	24.3477	Mollusca	375	1 wasp	no	OK. Keep	Blast matches arthropod
			tig00000006	61554	0.2194	61.4025	Arthropoda	156					tig00000264	22358	0.244	31.231	Mollusca	180	2 wasp, 0 multi, 0 NoHit.	no	OK. Keep	The two predicted genes blastx to hymenoptera.
			tig00000007	30764	0.2492	28.971	Arthropoda	255					tig00000945	19800	0.2677	25.4019	Nematoda	180	1 wasp, 0 multi, 0 NoHit.	no	OK. Keep	Blast matches to wasp.
Total NoHit count: 706			tig00000009	27703	0.2155	33.6279	Arthropoda	361					tig00002023	15123	0.2165	40.5595	Nematoda	326	4 wasp, 0 multi, 0 NoHit.	no	OK. Keep	Blast matches to other arthropods.
Mean length	28544.4		tig00000010	1134939	0.2343	60.8463	Arthropoda	1365					tig00000023	951000	0.2137	62.3608	Streptophyta	1166	98 wasp, multi, 0 NoHit	yes - 5	OK. Keep.	Many arthropod matches among these predicted genes.
Total length	20152361		tig00000014	1118488	0.231	57.9359	Arthropoda	1131					tig00000061	81018	0.27	60.2734	Streptophyta	514	8 wasps, 1 multi, 0 NoHit.	no	OK. Keep	Blast matches to other arthropods.
			tig00000015	1113197	0.2209	59.8032	Arthropoda	2324					tig00000321	139001	0.292	65.5824	Streptophyta	1125	3 wasp, 1aphid, 6 no hit, 0 NoHit	no	OK. Keep	Matches in NCBI include parasitoids, hymenopterans, including a L. fabarum microsatellite.
			tig00000017	239359	0.1905	59.8761	Arthropoda	1120					tig00000353	369174	0.2298	60.2336	Streptophyta	2964	56 wasp, 2 multi, 0 NoHit	yes - 1	OK. Keep	The annotated gene matches to hymenopteran and arthropods in ncbi
There are no N's (i.e. unknown nucleotides) in the L. fabarum assembly, so this statistic has been excluded from the output			tig00000018	1008791	0.2131	62.9482	Arthropoda	2392					tig00000686	118760	0.2951	45.5266	Streptophyta	806	6 wasp, 3 multi, 0 NoHit	no	OK. Keep
			tig00000020	1051548	0.2217	53.815	Arthropoda	1716					tig00001055	23538	0.2999	32.6188	Streptophyta	806	3 wasp, 0 multi, 0 NoHit	no	OK. Keep	NoHit in NCBI or else hits to both plant and a beetle… conserved? Lost in many species?
			tig00000022	12550	0.2513	31.9049	Arthropoda	230					tig00001456	66724	0.2624	47.1556	Streptophyta	2933	5 wasp, 4 multi, 0 NoHit	yes -2	OK. Keep	Annotated Ors blast to known ORs from other parasitoids (including Aphidius gifuensis). Protein on end blasts to everything (aphids, frogs, plants). Conserved HSP?
			tig00000025	108269	0.2092	52.3414	Arthropoda	538					tig00002431	39627	0.2021	56.4344	Streptophyta	1330	3 wasp, 0 multi, 0 NoHit	no	OK. Keep
			tig00000031	39971	0.2264	27.9863	Arthropoda	405
			tig00000032	20444	0.2134	28.1149	Arthropoda	281
			tig00000035	902599	0.2173	57.5789	Arthropoda	1550
			tig00000037	801407	0.2112	64.8301	Arthropoda	2628
			tig00000038	826415	0.2219	56.3608	Arthropoda	1101
			tig00000041	20361	0.1986	25.1641	Arthropoda	405
			tig00000042	814187	0.2105	61.1043	Arthropoda	2061
			tig00000045	11999	0.2259	29.4488	Arthropoda	355
			tig00000048	194016	0.2053	59.0925	Arthropoda	523
			tig00000049	493378	0.2159	58.2943	Arthropoda	1722
			tig00000052	18687	0.2696	34.2832	Arthropoda	695
			tig00000054	806326	0.2057	60.7156	Arthropoda	4015
			tig00000055	25692	0.2364	34.0625	Arthropoda	490
			tig00000057	811634	0.2209	57.1058	Arthropoda	1303
			tig00000058	20961	0.2823	33.4133	Arthropoda	568
			tig00000064	872847	0.2286	55.1716	Arthropoda	3090
			tig00000072	14640	0.2679	91.3378	Arthropoda	547
			tig00000073	21470	0.2727	29.9109	Arthropoda	424
			tig00000075	652218	0.2201	59.0395	Arthropoda	2510
			tig00000076	155745	0.2257	61.7944	Arthropoda	1622
			tig00000077	76634	0.2643	55.4268	Arthropoda	300
			tig00000078	696291	0.2201	60.9571	Arthropoda	2119
			tig00000082	375698	0.2141	58.5758	Arthropoda	1792
			tig00000084	15338	0.2538	25.8802	Arthropoda	326
			tig00000085	30675	0.2715	28.4353	Arthropoda	161
			tig00000086	572365	0.2358	58.437	Arthropoda	1565
			tig00000087	23122	0.295	33.2805	Arthropoda	691
			tig00000089	14248	0.2732	27.294	Arthropoda	446
			tig00000091	581960	0.2003	61.4664	Arthropoda	1838
			tig00000094	607663	0.2054	62.1337	Arthropoda	1267
			tig00000097	38661	0.1906	34.0013	Arthropoda	244
			tig00000101	14124	0.2414	33.2442	Arthropoda	193
			tig00000103	22871	0.2448	33.6121	Arthropoda	141
			tig00000108	646418	0.2027	61.3485	Arthropoda	861
			tig00000110	48411	0.2391	45.7979	Arthropoda	501
			tig00000114	19368	0.2646	31.1145	Arthropoda	1598
			tig00000116	33959	0.2277	23.5592	Arthropoda	340
			tig00000117	673467	0.2101	62.0224	Arthropoda	4157
			tig00000118	686604	0.238	58.9866	Arthropoda	1886
			tig00000119	606131	0.2254	56.8409	Arthropoda	1325
			tig00000123	278571	0.2306	56.117	Arthropoda	1897
			tig00000124	74969	0.2046	45.9682	Arthropoda	821
			tig00000125	24071	0.2391	29.5909	Arthropoda	213
			tig00000126	18917	0.2629	38.5971	Arthropoda	444
			tig00000127	39259	0.2488	56.3128	Arthropoda	424
			tig00000128	104147	0.2874	57.5754	Arthropoda	651
			tig00000129	303569	0.2179	51.4561	Arthropoda	641
			tig00000130	86867	0.2717	65.456	Arthropoda	640
			tig00000131	604461	0.2793	67.2364	Arthropoda	556
			tig00000132	28156	0.2193	30.7474	Arthropoda	483
			tig00000137	14788	0.2733	30.1282	Arthropoda	534
			tig00000140	535889	0.2181	59.7384	Arthropoda	1435
			tig00000141	35053	0.2744	59.4977	Arthropoda	403
			tig00000143	538439	0.2109	62.8884	Arthropoda	1857
			tig00000144	15588	0.2016	34.7912	Arthropoda	165
			tig00000147	20717	0.2416	30.7478	Arthropoda	202
			tig00000148	32073	0.1913	31.5369	Arthropoda	145
			tig00000150	72557	0.2239	58.2448	Arthropoda	1051
			tig00000151	353898	0.2178	51.6735	Arthropoda	2049
			tig00000152	31726	0.2405	58.0495	Arthropoda	305
			tig00000156	167760	0.2422	59.5757	Arthropoda	444
			tig00000158	18099	0.2048	26.2295	Arthropoda	278
			tig00000159	413636	0.2213	59.641	Arthropoda	1886
			tig00000164	74339	0.2547	51.5838	Arthropoda	182
			tig00000166	549744	0.2069	63.4469	Arthropoda	953
			tig00000170	277519	0.2458	46.2287	Arthropoda	878
			tig00000173	445502	0.2224	57.3122	Arthropoda	10340
			tig00000177	18235	0.2525	31.4259	Arthropoda	215
			tig00000178	473856	0.1971	62.6647	Arthropoda	1960
			tig00000179	475492	0.2898	62.9717	Arthropoda	1142
			tig00000181	25274	0.2279	29.0714	Arthropoda	148
			tig00000188	507915	0.2077	58.2804	Arthropoda	2167
			tig00000191	441900	0.2137	62.6106	Arthropoda	2748
			tig00000194	112056	0.2394	56.8588	Arthropoda	782
			tig00000197	20569	0.1859	29.6619	Arthropoda	291
			tig00000202	38784	0.2364	35.275	Arthropoda	270
			tig00000203	25374	0.2169	35.2462	Arthropoda	1042
			tig00000205	119546	0.2883	66.1542	Arthropoda	627
			tig00000206	26165	0.2508	34.0412	Arthropoda	226
			tig00000208	20526	0.2319	31.1088	Arthropoda	180
			tig00000217	16398	0.2754	28.8332	Arthropoda	1192
			tig00000218	19691	0.2008	48.3737	Arthropoda	311
			tig00000219	432096	0.2257	57.2899	Arthropoda	1016
			tig00000225	339490	0.2147	59.447	Arthropoda	680
			tig00000231	402944	0.2129	60.4515	Arthropoda	800
			tig00000233	18085	0.2174	28.416	Arthropoda	470
			tig00000235	185199	0.2634	56.6277	Arthropoda	734
			tig00000243	180987	0.225	55.4923	Arthropoda	935
			tig00000246	368037	0.1945	61.1565	Arthropoda	2490
			tig00000259	165373	0.2227	54.2287	Arthropoda	1219
			tig00000262	95109	0.2577	48.9387	Arthropoda	649
			tig00000268	12122	0.228	29.8154	Arthropoda	267
			tig00000270	23581	0.2231	47.251	Arthropoda	231
			tig00000271	405570	0.2207	58.0102	Arthropoda	959
			tig00000277	13149	0.2745	26.0116	Arthropoda	409
			tig00000278	377916	0.198	64.3091	Arthropoda	1358
			tig00000279	231306	0.2276	46.1585	Arthropoda	582
			tig00000282	16976	0.2555	51.8453	Arthropoda	640
			tig00000283	270213	0.2852	63.1568	Arthropoda	542
			tig00000285	253995	0.2239	43.927	Arthropoda	553
			tig00000286	25197	0.2461	27.4835	Arthropoda	167
			tig00000287	16287	0.2507	33.5928	Arthropoda	193
			tig00000288	414943	0.2274	49.6401	Arthropoda	767
			tig00000291	26596	0.2605	32.9553	Arthropoda	1024
			tig00000292	28876	0.2461	34.1307	Arthropoda	305
			tig00000294	363497	0.2246	59.6977	Arthropoda	1458
			tig00000296	16701	0.2131	26.6772	Arthropoda	171
			tig00000302	420857	0.2287	57.5937	Arthropoda	4892
			tig00000303	406274	0.2588	57.7599	Arthropoda	712
			tig00000307	338606	0.2088	62.6773	Arthropoda	1389
			tig00000308	19178	0.2371	27.6477	Arthropoda	143
			tig00000314	301492	0.1985	60.4613	Arthropoda	708
			tig00000316	10116	0.2269	27.4318	Arthropoda	254
			tig00000322	382070	0.2172	58.8615	Arthropoda	933
			tig00000325	353888	0.2906	62.3215	Arthropoda	719
			tig00000327	18425	0.2079	27.3496	Arthropoda	348
			tig00000329	328163	0.2336	58.2416	Arthropoda	1391
			tig00000330	364288	0.2166	51.486	Arthropoda	933
			tig00000334	241070	0.2557	49.9673	Arthropoda	1712
			tig00000335	341568	0.22	60.8142	Arthropoda	2012
			tig00000336	20651	0.2123	33.3104	Arthropoda	1192
			tig00000337	15745	0.2118	34.3467	Arthropoda	198
			tig00000341	76871	0.2144	34.1483	Arthropoda	553
			tig00000344	29532	0.2166	40.1615	Arthropoda	189
			tig00000347	27267	0.2899	36.5532	Arthropoda	665
			tig00000348	22585	0.1834	32.3201	Arthropoda	414
			tig00000349	177579	0.2821	59.2912	Arthropoda	601
			tig00000350	19324	0.2201	30.609	Arthropoda	204
			tig00000357	31010	0.2196	31.1626	Arthropoda	156
			tig00000367	30941	0.2442	35.2851	Arthropoda	381
			tig00000368	35632	0.243	32.2513	Arthropoda	158
			tig00000371	20592	0.2809	32.781	Arthropoda	691
			tig00000376	20687	0.2308	28.3509	Arthropoda	147
			tig00000377	345888	0.2126	61.9185	Arthropoda	2553
			tig00000378	19159	0.2292	32.336	Arthropoda	462
			tig00000383	17903	0.2443	24.7145	Arthropoda	152
			tig00000384	205277	0.2177	59.9774	Arthropoda	1467
			tig00000387	320435	0.2303	59.1704	Arthropoda	1882
			tig00000388	298999	0.2171	58.6159	Arthropoda	2835
			tig00000389	360649	0.2346	53.4555	Arthropoda	1871
			tig00000394	300944	0.235	54.9622	Arthropoda	1149
			tig00000395	26369	0.2283	30.3914	Arthropoda	1971
			tig00000396	299366	0.2193	56.4778	Arthropoda	902
			tig00000397	52701	0.2441	65.3403	Arthropoda	558
			tig00000398	283065	0.2371	55.0979	Arthropoda	562
			tig00000400	332317	0.2223	52.1005	Arthropoda	968
			tig00000401	300085	0.2126	56.473	Arthropoda	1079
			tig00000402	99436	0.2245	46.701	Arthropoda	1408
			tig00000403	340183	0.2382	57.0441	Arthropoda	1352
			tig00000405	314148	0.2136	62.2655	Arthropoda	460
			tig00000406	258194	0.2101	60.4224	Arthropoda	551
			tig00000407	22764	0.2738	54.9196	Arthropoda	182
			tig00000411	200281	0.2776	63.1841	Arthropoda	767
			tig00000413	54900	0.2905	37.5583	Arthropoda	315
			tig00000414	141549	0.2065	51.6135	Arthropoda	1882
			tig00000415	25454	0.2338	33.5963	Arthropoda	159
			tig00000417	73568	0.2434	54.7374	Arthropoda	1679
			tig00000419	342998	0.2097	66.4653	Arthropoda	274
			tig00000423	320300	0.2153	55.6105	Arthropoda	857
			tig00000424	95206	0.2351	44.9494	Arthropoda	1229
			tig00000427	120408	0.2364	49.7202	Arthropoda	1423
			tig00000429	22694	0.2958	27.4091	Arthropoda	191
			tig00000430	52665	0.2224	29.5	Arthropoda	171
			tig00000433	233819	0.2845	64.5299	Arthropoda	531
			tig00000436	44865	0.2858	57.8843	Arthropoda	272
			tig00000438	302105	0.2464	56.541	Arthropoda	693
			tig00000439	258626	0.2174	61.2184	Arthropoda	1923
			tig00000441	13342	0.221	31.4504	Arthropoda	163
			tig00000442	20832	0.1994	26.697	Arthropoda	1079
			tig00000448	16895	0.2313	29.2353	Arthropoda	564
			tig00000449	238307	0.2299	65.2084	Arthropoda	944
			tig00000452	276459	0.2139	63.4088	Arthropoda	3997
			tig00000454	98567	0.2874	54.3138	Arthropoda	832
			tig00000455	18383	0.2155	25.3855	Arthropoda	180
			tig00000457	41945	0.2843	58.2741	Arthropoda	483
			tig00000459	142265	0.219	59.9444	Arthropoda	1299
			tig00000461	159888	0.2834	40.2909	Arthropoda	1317
			tig00000462	36964	0.283	49.5586	Arthropoda	525
			tig00000464	98207	0.2761	65.1722	Arthropoda	525
			tig00000466	10923	0.2312	24.192	Arthropoda	154
			tig00000471	21702	0.2491	36.9978	Arthropoda	207
			tig00000472	14889	0.1873	28.3245	Arthropoda	318
			tig00000474	25419	0.2301	33.5973	Arthropoda	220
			tig00000476	248372	0.2159	61.0404	Arthropoda	2459
			tig00000477	41284	0.209	60.3607	Arthropoda	774
			tig00000484	54105	0.2367	33.4249	Arthropoda	137
			tig00000488	167522	0.2763	52.8991	Arthropoda	2045
			tig00000490	344658	0.2245	54.507	Arthropoda	911
			tig00000493	236062	0.236	62.45	Arthropoda	1635
			tig00000497	25508	0.2304	32.7874	Arthropoda	228
			tig00000509	32096	0.2553	57.6496	Arthropoda	1393
			tig00000510	196413	0.1959	60.0814	Arthropoda	1328
			tig00000511	30952	0.2579	34.1433	Arthropoda	540
			tig00000512	305013	0.2144	63.5524	Arthropoda	1661
			tig00000514	115975	0.2695	62.8956	Arthropoda	324
			tig00000516	283498	0.2176	56.8434	Arthropoda	1120
			tig00000522	253547	0.2394	58.0479	Arthropoda	1123
			tig00000524	289920	0.2483	55.5544	Arthropoda	1559
			tig00000527	263593	0.2394	57.0712	Arthropoda	909
			tig00000534	20133	0.2195	31.964	Arthropoda	141
			tig00000535	15786	0.2291	36.5689	Arthropoda	309
			tig00000539	12549	0.2894	40.3243	Arthropoda	327
			tig00000544	91813	0.2818	62.7038	Arthropoda	536
			tig00000545	200813	0.2438	62.9077	Arthropoda	2708
			tig00000558	21424	0.2316	32.8525	Arthropoda	424
			tig00000562	25358	0.2482	30.6185	Arthropoda	424
			tig00000565	33509	0.2199	23.7208	Arthropoda	243
			tig00000566	93253	0.2731	43.2589	Arthropoda	684
			tig00000568	35731	0.2271	29.0446	Arthropoda	963
			tig00000570	76571	0.2067	49.3804	Arthropoda	909
			tig00000573	80650	0.2148	52.8406	Arthropoda	268
			tig00000576	269631	0.2908	48.6744	Arthropoda	652
			tig00000583	15206	0.2712	37.787	Arthropoda	337
			tig00000584	23950	0.2509	33.902	Arthropoda	169
			tig00000588	10847	0.2118	30.2394	Arthropoda	231
			tig00000591	56934	0.235	58.9408	Arthropoda	1170
			tig00000597	14837	0.2881	27.1941	Arthropoda	416
			tig00000602	66352	0.2155	50.5805	Arthropoda	660
			tig00000603	242980	0.2062	52.702	Arthropoda	1218
			tig00000604	30747	0.2437	31.2918	Arthropoda	329
			tig00000606	25012	0.3592	50.3906	Arthropoda	1936
			tig00000609	195409	0.2491	55.775	Arthropoda	185
			tig00000611	32860	0.2607	55.9644	Arthropoda	1194
			tig00000613	47092	0.2338	47.8636	Arthropoda	1070
			tig00000625	22890	0.1973	36.1599	Arthropoda	411
			tig00000627	4625	0.2966	31.0588	Arthropoda	167
			tig00000629	140129	0.2727	61.5722	Arthropoda	1258
			tig00000632	186723	0.2004	56.869	Arthropoda	754
			tig00000633	22625	0.261	31.3123	Arthropoda	169
			tig00000636	40576	0.1944	43.3532	Arthropoda	595
			tig00000641	217974	0.2837	63.3575	Arthropoda	514
			tig00000642	116019	0.2774	54.1469	Arthropoda	695
			tig00000644	16256	0.2196	32.7591	Arthropoda	265
			tig00000645	174988	0.2022	61.4356	Arthropoda	1511
			tig00000647	249585	0.2278	54.5805	Arthropoda	1555
			tig00000648	39000	0.293	64.8362	Arthropoda	549
			tig00000649	239726	0.2124	51.2945	Arthropoda	774
			tig00000652	240756	0.1995	57.639	Arthropoda	693
			tig00000661	52976	0.3235	30.4941	Arthropoda	407
			tig00000663	24587	0.2234	35.5152	Arthropoda	287
			tig00000664	34384	0.2176	32.3886	Arthropoda	1550
			tig00000665	30483	0.2566	35.5192	Arthropoda	407
			tig00000671	14133	0.2037	30.8995	Arthropoda	370
			tig00000673	83815	0.2749	57.1668	Arthropoda	625
			tig00000674	10397	0.2689	32.6196	Arthropoda	196
			tig00000678	22687	0.1938	24.4888	Arthropoda	159
			tig00000682	179063	0.2329	61.6365	Arthropoda	896
			tig00000684	11773	0.2294	26.4744	Arthropoda	287
			tig00000687	164997	0.2709	52.2398	Arthropoda	719
			tig00000688	41738	0.2068	34.3244	Arthropoda	448
			tig00000689	192854	0.2039	62.2347	Arthropoda	1325
			tig00000690	221649	0.2362	60.167	Arthropoda	1146
			tig00000692	152189	0.2047	63.9562	Arthropoda	1984
			tig00000703	23666	0.3578	38.1065	Arthropoda	3552
			tig00000704	173905	0.2429	46.7833	Arthropoda	536
			tig00000708	221440	0.288	44.4434	Arthropoda	695
			tig00000711	29123	0.3052	32.9972	Arthropoda	647
			tig00000713	64947	0.2267	65.0429	Arthropoda	309
			tig00000715	50819	0.2424	34.0557	Arthropoda	150
			tig00000716	195134	0.2176	60.4762	Arthropoda	1238
			tig00000718	19588	0.2589	28.7062	Arthropoda	320
			tig00000721	96320	0.28	60.8125	Arthropoda	641
			tig00000732	15272	0.281	35.159	Arthropoda	496
			tig00000733	174877	0.2151	62.6024	Arthropoda	361
			tig00000736	122650	0.2277	53.9454	Arthropoda	555
			tig00000740	15206	0.275	29.6032	Arthropoda	494
			tig00000741	29734	0.239	36.6722	Arthropoda	200
			tig00000751	22949	0.2255	34.1338	Arthropoda	846
			tig00000754	213673	0.2327	47.6291	Arthropoda	1136
			tig00000756	70992	0.2252	36.584	Arthropoda	575
			tig00000758	152716	0.2158	54.0301	Arthropoda	8294
			tig00000759	24650	0.2009	27.3844	Arthropoda	368
			tig00000760	12246	0.2549	75.791	Arthropoda	529
			tig00000761	157188	0.2024	60.1935	Arthropoda	1439
			tig00000762	18813	0.2263	29.9909	Arthropoda	311
			tig00000763	188703	0.2235	47.3146	Arthropoda	1000
			tig00000766	82452	0.2191	53.1252	Arthropoda	713
			tig00000767	20133	0.2374	32.0308	Arthropoda	425
			tig00000768	14093	0.2378	27.8258	Arthropoda	211
			tig00000769	80658	0.2829	60.5306	Arthropoda	285
			tig00000770	221100	0.2849	61.3274	Arthropoda	538
			tig00000772	33454	0.2321	33.2143	Arthropoda	612
			tig00000785	110463	0.2413	46.0863	Arthropoda	732
			tig00000788	161456	0.2576	52.4672	Arthropoda	370
			tig00000789	92075	0.288	59.5657	Arthropoda	261
			tig00000791	14462	0.2554	35.0169	Arthropoda	2410
			tig00000792	170107	0.2096	54.8239	Arthropoda	1997
			tig00000793	165847	0.2456	46.7613	Arthropoda	756
			tig00000796	45805	0.2918	50.4494	Arthropoda	955
			tig00000797	153250	0.2182	59.9859	Arthropoda	830
			tig00000798	54455	0.2307	31.9828	Arthropoda	158
			tig00000800	20601	0.2525	30.3336	Arthropoda	749
			tig00000801	156958	0.2091	61.5591	Arthropoda	1275
			tig00000803	22941	0.2584	34.3048	Arthropoda	7544
			tig00000805	30425	0.2782	35.7699	Arthropoda	536
			tig00000807	26026	0.2706	29.2128	Arthropoda	305
			tig00000815	19228	0.2214	32.999	Arthropoda	544
			tig00000818	56332	0.276	33.8456	Arthropoda	695
			tig00000826	31586	0.2182	35.9082	Arthropoda	1628
			tig00000828	145430	0.2227	59.6646	Arthropoda	544
			tig00000831	40801	0.2497	34.4066	Arthropoda	590
			tig00000833	17565	0.2021	29.2244	Arthropoda	189
			tig00000836	15074	0.262	32.0154	Arthropoda	640
			tig00000837	127109	0.2101	61.5018	Arthropoda	412
			tig00000839	27377	0.2386	30.8226	Arthropoda	497
			tig00000846	15749	0.2709	26.0949	Arthropoda	244
			tig00000848	93748	0.2777	58.726	Arthropoda	580
			tig00000849	150312	0.2909	52.086	Arthropoda	141
			tig00000851	22064	0.2632	32.4566	Arthropoda	625
			tig00000854	11016	0.2295	28.1891	Arthropoda	1664
			tig00000857	187691	0.2187	45.8067	Arthropoda	1245
			tig00000858	11495	0.259	31.1243	Arthropoda	309
			tig00000859	131050	0.2093	58.225	Arthropoda	671
			tig00000861	10735	0.2469	37.3529	Arthropoda	255
			tig00000862	57611	0.2296	53.2914	Arthropoda	159
			tig00000864	37332	0.2329	32.2744	Arthropoda	366
			tig00000866	28449	0.2051	30.7885	Arthropoda	158
			tig00000871	167662	0.2314	57.0597	Arthropoda	2896
			tig00000872	56614	0.2903	60.5935	Arthropoda	207
			tig00000874	16221	0.3066	34.8897	Arthropoda	2045
			tig00000875	37933	0.2133	55.7702	Arthropoda	918
			tig00000876	154578	0.2283	59.7029	Arthropoda	1099
			tig00000877	148981	0.2395	58.5879	Arthropoda	656
			tig00000878	60046	0.2729	33.8246	Arthropoda	1275
			tig00000879	36357	0.2763	70.5214	Arthropoda	551
			tig00000881	140608	0.2159	59.5227	Arthropoda	1831
			tig00000882	152397	0.2183	59.0199	Arthropoda	3033
			tig00000888	24221	0.227	36.044	Arthropoda	1245
			tig00000891	16547	0.2005	30.4421	Arthropoda	152
			tig00000893	13285	0.2018	32.5105	Arthropoda	549
			tig00000896	22213	0.2449	35.1524	Arthropoda	542
			tig00000903	143029	0.286	65.8851	Arthropoda	634
			tig00000904	11302	0.2884	31.9446	Arthropoda	172
			tig00000906	104622	0.2758	67.0738	Arthropoda	329
			tig00000909	36894	0.2835	61.3592	Arthropoda	654
			tig00000910	20604	0.2284	33.3864	Arthropoda	3042
			tig00000912	105863	0.2202	50.7954	Arthropoda	1375
			tig00000914	14880	0.2343	27.0639	Arthropoda	296
			tig00000915	143483	0.2216	60.1757	Arthropoda	1297
			tig00000917	139214	0.2359	55.8189	Arthropoda	1408
			tig00000921	96307	0.2699	43.5043	Arthropoda	272
			tig00000926	145003	0.2236	54.6062	Arthropoda	1399
			tig00000928	62942	0.2811	57.9951	Arthropoda	531
			tig00000929	24640	0.2123	40.2009	Arthropoda	276
			tig00000932	25451	0.2765	45.1978	Arthropoda	542
			tig00000938	63523	0.2864	59.1365	Arthropoda	158
			tig00000940	18184	0.287	30.4897	Arthropoda	553
			tig00000943	31820	0.2119	30.4237	Arthropoda	429
			tig00000944	122976	0.2321	58.4514	Arthropoda	1290
			tig00000948	96328	0.2266	59.6671	Arthropoda	302
			tig00000953	136591	0.2362	48.9246	Arthropoda	1170
			tig00000957	114396	0.2694	34.52	Arthropoda	651
			tig00000958	24407	0.264	56.0144	Arthropoda	647
			tig00000960	17248	0.26	31.131	Arthropoda	791
			tig00000961	62179	0.2757	59.099	Arthropoda	167
			tig00000962	122479	0.2194	61.2318	Arthropoda	817
			tig00000965	144874	0.282	60.9699	Arthropoda	178
			tig00000967	24117	0.1949	53.2639	Arthropoda	139
			tig00000968	151735	0.2289	52.9252	Arthropoda	1192
			tig00000970	27060	0.2687	35.7399	Arthropoda	1026
			tig00000971	21368	0.2226	28.2113	Arthropoda	272
			tig00000973	43701	0.2717	42.5075	Arthropoda	630
			tig00000976	21102	0.2295	31.1151	Arthropoda	307
			tig00000981	143243	0.2211	57.6743	Arthropoda	1168
			tig00000990	23062	0.2247	30.1777	Arthropoda	159
			tig00000992	103512	0.2896	54.1161	Arthropoda	348
			tig00000998	123133	0.2337	66.7443	Arthropoda	953
			tig00001003	22602	0.2194	33.052	Arthropoda	791
			tig00001005	19795	0.2735	31.2777	Arthropoda	542
			tig00001006	99463	0.2778	63.9225	Arthropoda	1328
			tig00001007	148477	0.2689	57.02	Arthropoda	558
			tig00001009	136066	0.2909	61.9725	Arthropoda	641
			tig00001019	53976	0.2682	34.4405	Arthropoda	652
			tig00001022	108392	0.2834	58.6833	Arthropoda	955
			tig00001023	100061	0.2424	64.9703	Arthropoda	1821
			tig00001025	19709	0.2872	36.3835	Arthropoda	348
			tig00001028	11976	0.272	31.7343	Arthropoda	148
			tig00001029	110003	0.2541	49.6973	Arthropoda	1112
			tig00001030	99803	0.2251	61.1648	Arthropoda	1146
			tig00001034	29879	0.2574	31.2239	Arthropoda	780
			tig00001037	42973	0.2073	44.966	Arthropoda	137
			tig00001041	88975	0.2992	57.9654	Arthropoda	496
			tig00001042	18495	0.2678	29.6551	Arthropoda	568
			tig00001043	19810	0.1911	27.9871	Arthropoda	765
			tig00001045	20739	0.2916	69.1531	Arthropoda	396
			tig00001049	32632	0.2263	39.6948	Arthropoda	172
			tig00001050	24611	0.3009	48.2386	Arthropoda	1580
			tig00001060	77448	0.236	56.942	Arthropoda	1086
			tig00001061	24185	0.2759	31.5953	Arthropoda	512
			tig00001063	26333	0.2605	32.03	Arthropoda	1101
			tig00001064	69474	0.2748	56.4012	Arthropoda	276
			tig00001065	98401	0.2847	63.1233	Arthropoda	542
			tig00001066	14000	0.3114	28.3124	Arthropoda	303
			tig00001067	22897	0.2365	38.7824	Arthropoda	1251
			tig00001070	15475	0.2624	29.8083	Arthropoda	381
			tig00001073	11783	0.2844	34.6826	Arthropoda	658
			tig00001076	60411	0.3418	78.2745	Arthropoda	2054
			tig00001077	13811	0.2699	33.9838	Arthropoda	172
			tig00001080	88999	0.2565	58.1957	Arthropoda	1264
			tig00001082	97250	0.2823	54.7373	Arthropoda	505
			tig00001093	92901	0.2411	56.2165	Arthropoda	654
			tig00001101	19906	0.1764	32.7626	Arthropoda	597
			tig00001105	32144	0.1999	28.3187	Arthropoda	174
			tig00001107	27067	0.2329	30.8989	Arthropoda	302
			tig00001112	98539	0.2158	59.2716	Arthropoda	713
			tig00001113	67846	0.2375	62.9203	Arthropoda	795
			tig00001117	41444	0.2411	32.0842	Arthropoda	553
			tig00001120	71616	0.2323	56.2079	Arthropoda	1245
			tig00001136	20874	0.3146	54.4734	Arthropoda	601
			tig00001141	85348	0.2657	60.2307	Arthropoda	351
			tig00001143	23769	0.2627	30.8394	Arthropoda	412
			tig00001144	37160	0.2392	35.8967	Arthropoda	492
			tig00001145	109912	0.2402	51.601	Arthropoda	632
			tig00001149	16370	0.2261	33.9622	Arthropoda	135
			tig00001150	90903	0.262	53.2819	Arthropoda	200
			tig00001153	111652	0.2388	54.4105	Arthropoda	1003
			tig00001155	73441	0.2675	65.0903	Arthropoda	486
			tig00001158	90257	0.2202	57.7761	Arthropoda	492
			tig00001161	87865	0.3051	51.3692	Arthropoda	2772
			tig00001170	88839	0.2416	60.6438	Arthropoda	1212
			tig00001175	90713	0.2226	58.7241	Arthropoda	339
			tig00001176	18346	0.2531	41.9862	Arthropoda	204
			tig00001178	55639	0.2922	51.1763	Arthropoda	649
			tig00001179	21128	0.2268	32.6493	Arthropoda	920
			tig00001186	14085	0.2678	32.9	Arthropoda	1134
			tig00001187	28484	0.2868	220.338	Arthropoda	3563
			tig00001188	24400	0.3293	60.2176	Arthropoda	135
			tig00001189	71235	0.2183	61.9569	Arthropoda	1162
			tig00001190	87632	0.2693	63.9532	Arthropoda	1537
			tig00001191	82266	0.2677	49.1531	Arthropoda	553
			tig00001193	30117	0.2212	28.2416	Arthropoda	632
			tig00001194	91297	0.2351	51.5795	Arthropoda	392
			tig00001197	82213	0.2799	67.7809	Arthropoda	667
			tig00001201	41399	0.28	37.5696	Arthropoda	2039
			tig00001203	94728	0.2357	65.66	Arthropoda	145
			tig00001207	104713	0.3393	38.5393	Arthropoda	662
			tig00001208	74192	0.2701	33.8232	Arthropoda	586
			tig00001209	24663	0.2445	59.7468	Arthropoda	1895
			tig00001210	17517	0.2362	28.5481	Arthropoda	1502
			tig00001211	63689	0.2463	51.0461	Arthropoda	176
			tig00001213	20309	0.2488	27.8952	Arthropoda	296
			tig00001214	107735	0.2389	55.9485	Arthropoda	145
			tig00001217	29334	0.3181	31.6992	Arthropoda	233
			tig00001220	28569	0.2738	32.9043	Arthropoda	652
			tig00001223	49822	0.2897	62.2241	Arthropoda	231
			tig00001224	98337	0.2938	57.9794	Arthropoda	651
			tig00001227	8951	0.1905	31.6029	Arthropoda	342
			tig00001229	87305	0.2886	65.7699	Arthropoda	1561
			tig00001230	37783	0.2691	53.3841	Arthropoda	178
			tig00001231	16793	0.2138	30.8653	Arthropoda	848
			tig00001232	16538	0.198	31.9798	Arthropoda	516
			tig00001233	41858	0.2024	30.7162	Arthropoda	148
			tig00001235	47848	0.2129	51.3015	Arthropoda	462
			tig00001237	39992	0.2796	185.799	Arthropoda	3563
			tig00001240	84546	0.2649	57.6697	Arthropoda	392
			tig00001243	17279	0.2353	31.9977	Arthropoda	270
			tig00001245	32036	0.2679	50.4802	Arthropoda	1044
			tig00001246	21644	0.2414	53.2719	Arthropoda	315
			tig00001248	53193	0.2602	36.258	Arthropoda	586
			tig00001249	22308	0.2461	32.0242	Arthropoda	174
			tig00001250	80589	0.2456	42.0714	Arthropoda	396
			tig00001256	89108	0.2247	53.8487	Arthropoda	427
			tig00001258	22376	0.2745	33.0855	Arthropoda	551
			tig00001263	35879	0.264	29.9632	Arthropoda	357
			tig00001268	81749	0.2146	57.2984	Arthropoda	616
			tig00001269	14259	0.2839	36.4851	Arthropoda	719
			tig00001274	50549	0.2816	48.4236	Arthropoda	178
			tig00001285	63243	0.2074	62.4227	Arthropoda	422
			tig00001288	80888	0.2383	42.5546	Arthropoda	235
			tig00001290	56031	0.2812	61.0766	Arthropoda	499
			tig00001294	27342	0.2857	47.2343	Arthropoda	422
			tig00001301	64078	0.2124	57.0778	Arthropoda	287
			tig00001302	67636	0.2715	42.1131	Arthropoda	948
			tig00001303	36340	0.259	42.8896	Arthropoda	300
			tig00001304	89465	0.2395	45.3546	Arthropoda	2121
			tig00001306	21814	0.2307	31.5081	Arthropoda	150
			tig00001309	64620	0.2239	58.7685	Arthropoda	150
			tig00001311	71103	0.2723	58.8984	Arthropoda	948
			tig00001316	22076	0.268	63.5122	Arthropoda	547
			tig00001321	48491	0.2644	43.4649	Arthropoda	344
			tig00001325	66294	0.2696	50.4857	Arthropoda	5057
			tig00001326	79026	0.2789	67.4403	Arthropoda	833
			tig00001335	14008	0.2116	26.61	Arthropoda	176
			tig00001340	42607	0.2838	49.0347	Arthropoda	315
			tig00001342	17468	0.2782	29.8375	Arthropoda	143
			tig00001346	61366	0.2386	56.6023	Arthropoda	171
			tig00001347	12027	0.2696	38.2423	Arthropoda	231
			tig00001348	31220	0.2868	208.053	Arthropoda	3563
			tig00001350	29703	0.2317	29.4822	Arthropoda	167
			tig00001356	17997	0.2777	30.0702	Arthropoda	547
			tig00001357	18468	0.2243	31.3934	Arthropoda	368
			tig00001359	51909	0.2304	68.2277	Arthropoda	826
			tig00001360	60707	0.2703	60.8072	Arthropoda	514
			tig00001361	50842	0.2682	55.4459	Arthropoda	547
			tig00001366	55669	0.2764	68.4456	Arthropoda	291
			tig00001371	53400	0.2698	56.8105	Arthropoda	529
			tig00001375	28416	0.2785	56.2284	Arthropoda	508
			tig00001376	62645	0.2205	61.5686	Arthropoda	765
			tig00001378	58901	0.2161	69.0066	Arthropoda	1655
			tig00001381	82352	0.2841	66.1064	Arthropoda	534
			tig00001388	65010	0.2748	53.8668	Arthropoda	617
			tig00001391	40580	0.2842	208.638	Arthropoda	3563
			tig00001397	9361	0.2753	36.2501	Arthropoda	778
			tig00001408	58092	0.2044	59.356	Arthropoda	4399
			tig00001413	61048	0.2305	56.0415	Arthropoda	318
			tig00001434	60776	0.2735	62.2075	Arthropoda	283
			tig00001435	42079	0.1995	62.0088	Arthropoda	217
			tig00001437	59490	0.2883	59.417	Arthropoda	625
			tig00001440	29589	0.2785	55.6219	Arthropoda	651
			tig00001441	59415	0.2587	69.8803	Arthropoda	473
			tig00001443	73066	0.2761	52.8794	Arthropoda	651
			tig00001444	48630	0.1996	32.6427	Arthropoda	896
			tig00001446	37176	0.2722	43.7797	Arthropoda	658
			tig00001449	40555	0.2617	32.4986	Arthropoda	187
			tig00001451	46679	0.2664	66.0558	Arthropoda	342
			tig00001452	27001	0.1842	31.8777	Arthropoda	1086
			tig00001454	69572	0.2801	61.7237	Arthropoda	193
			tig00001455	82193	0.2379	51.893	Arthropoda	584
			tig00001458	24423	0.2426	26.9234	Arthropoda	1330
			tig00001464	39341	0.2647	58.846	Arthropoda	4830
			tig00001465	17188	0.2749	34.7145	Arthropoda	403
			tig00001466	17350	0.3423	157.164	Arthropoda	3563
			tig00001467	20952	0.2718	34.1059	Arthropoda	150
			tig00001468	36038	0.2443	51.7326	Arthropoda	859
			tig00001473	62684	0.2369	52.0973	Arthropoda	1138
			tig00001477	31920	0.2712	67.0882	Arthropoda	333
			tig00001479	23719	0.2576	34.054	Arthropoda	416
			tig00001480	19400	0.3344	170.571	Arthropoda	3563
			tig00001482	25264	0.2871	33.7426	Arthropoda	399
			tig00001484	49034	0.1973	53.1234	Arthropoda	857
			tig00001491	57518	0.1981	59.8081	Arthropoda	1005
			tig00001493	25645	0.2923	55.482	Arthropoda	1369
			tig00001498	24760	0.2587	32.9325	Arthropoda	148
			tig00001500	44304	0.2191	60.5332	Arthropoda	532
			tig00001501	51648	0.2357	54.8855	Arthropoda	558
			tig00001502	47693	0.2242	60.3631	Arthropoda	529
			tig00001503	34685	0.2665	60.1954	Arthropoda	628
			tig00001506	67076	0.2973	65.6754	Arthropoda	2189
			tig00001508	30009	0.1113	2673.24	Arthropoda	6998
			tig00001514	34551	0.2838	63.5748	Arthropoda	935
			tig00001516	35085	0.2123	61.6766	Arthropoda	736
			tig00001518	10912	0.2403	31.784	Arthropoda	335
			tig00001519	26140	0.2813	49.0095	Arthropoda	490
			tig00001524	41907	0.2129	44.7442	Arthropoda	200
			tig00001534	26728	0.2689	44.8059	Arthropoda	771
			tig00001538	36436	0.2782	43.4249	Arthropoda	257
			tig00001539	16543	0.1903	34.942	Arthropoda	195
			tig00001540	16399	0.1798	31.5131	Arthropoda	159
			tig00001545	54720	0.2503	56.0929	Arthropoda	1232
			tig00001549	28335	0.2449	49.4422	Arthropoda	525
			tig00001550	37495	0.2258	59.7816	Arthropoda	996
			tig00001552	52112	0.2532	62.5705	Arthropoda	1042
			tig00001553	22432	0.2595	37.2063	Arthropoda	178
			tig00001555	39150	0.2194	57.1808	Arthropoda	401
			tig00001556	53276	0.2251	46.4099	Arthropoda	213
			tig00001558	30885	0.2898	67.1664	Arthropoda	385
			tig00001559	39926	0.2855	50.6631	Arthropoda	455
			tig00001562	67912	0.2037	53.2022	Arthropoda	957
			tig00001568	38524	0.2803	44.5458	Arthropoda	261
			tig00001574	47188	0.222	49.565	Arthropoda	531
			tig00001576	18096	0.2632	29.0355	Arthropoda	992
			tig00001577	17393	0.2547	70.4988	Arthropoda	3459
			tig00001579	32970	0.2178	55.533	Arthropoda	771
			tig00001580	19634	0.2043	32.6688	Arthropoda	636
			tig00001582	28301	0.2545	64.654	Arthropoda	525
			tig00001584	16656	0.2688	28.5595	Arthropoda	267
			tig00001587	23346	0.2761	57.9678	Arthropoda	167
			tig00001589	15176	0.2885	33.0783	Arthropoda	137
			tig00001593	46735	0.2522	47.243	Arthropoda	604
			tig00001594	29156	0.3096	88.815	Arthropoda	1327
			tig00001595	16161	0.3044	179.386	Arthropoda	3563
			tig00001596	42144	0.2662	53.9297	Arthropoda	560
			tig00001602	43729	0.188	64.2364	Arthropoda	300
			tig00001605	37292	0.2537	37.4484	Arthropoda	649
			tig00001611	9167	0.2988	33.7911	Arthropoda	171
			tig00001612	25660	0.2814	62.4771	Arthropoda	970
			tig00001617	26281	0.2945	29.5432	Arthropoda	174
			tig00001618	33097	0.2849	47.4867	Arthropoda	545
			tig00001619	12713	0.2928	33.8373	Arthropoda	272
			tig00001621	32798	0.2198	62.5403	Arthropoda	1312
			tig00001630	22259	0.2528	58.2966	Arthropoda	612
			tig00001640	41350	0.2309	56.614	Arthropoda	887
			tig00001641	20976	0.252	39.615	Arthropoda	211
			tig00001645	18489	0.2843	30.9319	Arthropoda	412
			tig00001646	39690	0.2461	65.5187	Arthropoda	1112
			tig00001648	19907	0.2711	47.7716	Arthropoda	137
			tig00001649	27262	0.3053	213.407	Arthropoda	3563
			tig00001652	22211	0.2986	28.9044	Arthropoda	143
			tig00001656	31407	0.2359	48.1403	Arthropoda	521
			tig00001659	29230	0.2403	62.7699	Arthropoda	257
			tig00001660	30983	0.2783	66.8981	Arthropoda	161
			tig00001661	44963	0.24	56.0668	Arthropoda	182
			tig00001664	31947	0.2485	51.3962	Arthropoda	867
			tig00001669	22080	0.268	67.3798	Arthropoda	340
			tig00001671	27044	0.3023	238.291	Arthropoda	3563
			tig00001673	18147	0.3003	31.6313	Arthropoda	510
			tig00001675	27731	0.1935	57.8943	Arthropoda	307
			tig00001682	29061	0.2117	45.5241	Arthropoda	252
			tig00001684	18109	0.2858	32.7581	Arthropoda	507
			tig00001690	32562	0.2431	44.1916	Arthropoda	318
			tig00001694	28459	0.2444	42.8161	Arthropoda	529
			tig00001696	25177	0.2639	38.1154	Arthropoda	765
			tig00001701	19926	0.3068	47.2153	Arthropoda	204
			tig00001702	30563	0.2768	56.1993	Arthropoda	2034
			tig00001714	6237	0.2618	61.1503	Arthropoda	532
			tig00001716	15828	0.2861	33.4386	Arthropoda	145
			tig00001719	21125	0.3173	171.051	Arthropoda	3563
			tig00001730	16867	0.249	30.4224	Arthropoda	143
			tig00001731	16582	0.2808	48.5142	Arthropoda	159
			tig00001733	22746	0.2334	32.7752	Arthropoda	414
			tig00001734	21217	0.2831	62.5988	Arthropoda	532
			tig00001737	19794	0.2638	69.7866	Arthropoda	497
			tig00001740	25084	0.2517	32.6066	Arthropoda	497
			tig00001743	26018	0.255	50.8558	Arthropoda	435
			tig00001749	12994	0.2663	30.5783	Arthropoda	265
			tig00001750	29837	0.196	58.5129	Arthropoda	183
			tig00001751	12267	0.2911	29.7761	Arthropoda	553
			tig00001753	23034	0.2679	63.7804	Arthropoda	830
			tig00001754	23137	0.2176	30.3289	Arthropoda	152
			tig00001762	10485	0.3274	60.2774	Arthropoda	536
			tig00001763	27327	0.2756	44.1962	Arthropoda	180
			tig00001764	21564	0.3002	55.0192	Arthropoda	612
			tig00001779	16851	0.2771	37.2322	Arthropoda	536
			tig00001818	13263	0.2528	28.4377	Arthropoda	307
			tig00001845	13059	0.2772	244.07	Arthropoda	2922
			tig00001849	404781	0.2032	63.7022	Arthropoda	2089
			tig00001851	1287723	0.2196	59.9379	Arthropoda	2881
			tig00001852	470715	0.2526	53.918	Arthropoda	1116
			tig00001854	391862	0.2297	52.8884	Arthropoda	2209
			tig00001856	496012	0.2428	50.6807	Arthropoda	2771
			tig00001857	944291	0.2109	59.9786	Arthropoda	4713
			tig00001859	433558	0.2139	52.72	Arthropoda	630
			tig00001862	147658	0.2343	53.3304	Arthropoda	1397
			tig00001866	912196	0.2192	61.3386	Arthropoda	2813
			tig00001868	196174	0.2222	56.7195	Arthropoda	869
			tig00001869	69637	0.2329	50.2159	Arthropoda	933
			tig00001871	1052123	0.2104	59.4144	Arthropoda	2601
			tig00001874	100847	0.2132	56.6183	Arthropoda	730
			tig00001875	502617	0.236	52.214	Arthropoda	2126
			tig00001876	237190	0.2302	55.5017	Arthropoda	2104
			tig00001878	98546	0.2338	33.9784	Arthropoda	612
			tig00001880	90039	0.2312	37.626	Arthropoda	850
			tig00001881	78667	0.2745	46.2704	Arthropoda	169
			tig00001882	22745	0.2593	60.3776	Arthropoda	394
			tig00001884	646427	0.2241	54.8835	Arthropoda	6623
			tig00001886	81891	0.2209	58.3505	Arthropoda	3727
			tig00001887	204713	0.2097	59.0282	Arthropoda	553
			tig00001888	195689	0.2275	57.9906	Arthropoda	1857
			tig00001890	345011	0.2145	52.9367	Arthropoda	756
			tig00001892	298111	0.2264	55.1083	Arthropoda	771
			tig00001894	88531	0.2311	57.9415	Arthropoda	2518
			tig00001895	152994	0.2272	53.3846	Arthropoda	1114
			tig00001897	81480	0.1923	58.3313	Arthropoda	929
			tig00001898	292692	0.2285	54.8997	Arthropoda	1762
			tig00001899	106481	0.2773	54.6542	Arthropoda	1757
			tig00001901	507112	0.2467	55.4113	Arthropoda	881
			tig00001902	18714	0.2258	23.4793	Arthropoda	433
			tig00001903	46032	0.2258	51.5982	Arthropoda	1757
			tig00001905	9033	0.2255	19.4954	Arthropoda	235
			tig00001907	296974	0.2313	59.3234	Arthropoda	1949
			tig00001910	105887	0.2313	42.7531	Arthropoda	357
			tig00001911	10860	0.308	19.0981	Arthropoda	492
			tig00001912	243481	0.2134	54.4778	Arthropoda	568
			tig00001914	148261	0.2186	44.7977	Arthropoda	621
			tig00001919	120372	0.2412	52.184	Arthropoda	553
			tig00001921	12818	0.2672	90.2227	Arthropoda	553
			tig00001922	5796	0.2676	73.0262	Arthropoda	553
			tig00001924	199407	0.2547	46.619	Arthropoda	1134
			tig00001925	115691	0.2149	57.9124	Arthropoda	1149
			tig00001927	423374	0.2203	58.5817	Arthropoda	952
			tig00001929	364587	0.2426	60.205	Arthropoda	169
			tig00001930	39167	0.2591	37.0874	Arthropoda	1258
			tig00001932	254196	0.2256	51.9185	Arthropoda	841
			tig00001935	776854	0.2158	60.8469	Arthropoda	1604
			tig00001941	81111	0.2538	55.8431	Arthropoda	1166
			tig00001942	12069	0.2616	138.005	Arthropoda	553
			tig00001943	79363	0.2366	50.8059	Arthropoda	2780
			tig00001945	79330	0.2319	46.1936	Arthropoda	224
			tig00001947	68737	0.2002	56.1231	Arthropoda	856
			tig00001954	55700	0.2291	57.1677	Arthropoda	250
			tig00001956	64767	0.245	55.3498	Arthropoda	228
			tig00001958	597463	0.2287	58.3274	Arthropoda	1186
			tig00001959	325812	0.2285	57.4724	Arthropoda	209
			tig00001961	138528	0.2351	44.3824	Arthropoda	340
			tig00001963	151436	0.2074	44.3366	Arthropoda	1677
			tig00001965	70048	0.202	43.0262	Arthropoda	291
			tig00001966	541227	0.235	56.3404	Arthropoda	1875
			tig00001969	108279	0.2152	60.3479	Arthropoda	723
			tig00001971	65472	0.2775	55.449	Arthropoda	1205
			tig00001972	301070	0.2829	53.9684	Arthropoda	647
			tig00001973	11347	0.2894	24.1342	Arthropoda	246
			tig00001974	145246	0.3007	51.2517	Arthropoda	558
			tig00001975	42082	0.2894	36.8595	Arthropoda	1567
			tig00001979	78752	0.2806	62.115	Arthropoda	270
			tig00001980	403834	0.2364	55.8923	Arthropoda	1777
			tig00001982	209931	0.2115	53.6814	Arthropoda	1816
			tig00001983	144509	0.2183	44.5442	Arthropoda	555
			tig00001985	275907	0.2429	53.187	Arthropoda	255
			tig00001986	46961	0.2363	35.733	Arthropoda	302
			tig00001989	549021	0.2253	55.9075	Arthropoda	2340
			tig00001993	514496	0.2276	55.3435	Arthropoda	1312
			tig00001994	260840	0.2269	63.3876	Arthropoda	911
			tig00001996	316247	0.2083	61.7235	Arthropoda	941
			tig00001998	30341	0.2209	40.9325	Arthropoda	154
			tig00001999	477285	0.2192	54.5475	Arthropoda	2857
			tig00002000	242120	0.2326	56.4243	Arthropoda	1079
			tig00002002	340384	0.2373	56.0608	Arthropoda	750
			tig00002003	214582	0.3009	59.6614	Arthropoda	580
			tig00002010	89967	0.2767	49.1423	Arthropoda	204
			tig00002011	135540	0.2126	52.1193	Arthropoda	918
			tig00002012	13200	0.1908	36.8807	Arthropoda	401
			tig00002013	431293	0.2301	55.7798	Arthropoda	4508
			tig00002018	421902	0.2401	53.6357	Arthropoda	1668
			tig00002019	342534	0.2349	58.5094	Arthropoda	1663
			tig00002020	31653	0.2474	29.7955	Arthropoda	239
			tig00002021	44096	0.2316	54.4211	Arthropoda	760
			tig00002022	283846	0.2258	53.9104	Arthropoda	2041
			tig00002024	198751	0.2131	56.3058	Arthropoda	1310
			tig00002025	107107	0.2237	55.432	Arthropoda	1181
			tig00002027	371698	0.2226	58.642	Arthropoda	3441
			tig00002029	39301	0.1912	46.1474	Arthropoda	597
			tig00002032	250402	0.2403	56.5889	Arthropoda	209
			tig00002035	44325	0.2499	60.6648	Arthropoda	326
			tig00002038	241277	0.2629	50.9273	Arthropoda	1858
			tig00002040	120364	0.2223	59.1662	Arthropoda	977
			tig00002042	216143	0.2544	58.2878	Arthropoda	998
			tig00002043	253874	0.2263	56.9285	Arthropoda	846
			tig00002045	31491	0.2734	64.581	Arthropoda	466
			tig00002046	156475	0.2713	35.1916	Arthropoda	641
			tig00002048	12262	0.2199	27.3137	Arthropoda	154
			tig00002049	212036	0.2456	57.705	Arthropoda	414
			tig00002051	141424	0.2427	53.7503	Arthropoda	791
			tig00002054	239468	0.2446	56.9409	Arthropoda	2416
			tig00002056	197649	0.2446	63.4688	Arthropoda	2462
			tig00002057	260380	0.205	53.171	Arthropoda	2435
			tig00002058	21418	0.2195	24.3526	Arthropoda	420
			tig00002059	34425	0.2148	53.1971	Arthropoda	876
			tig00002061	150001	0.2305	56.1936	Arthropoda	261
			tig00002063	45325	0.237	51.6193	Arthropoda	217
			tig00002064	89458	0.2199	54.0481	Arthropoda	1284
			tig00002065	13608	0.2417	23.1867	Arthropoda	182
			tig00002066	316205	0.2448	52.3502	Arthropoda	206
			tig00002068	107897	0.2026	58.7265	Arthropoda	1210
			tig00002071	302982	0.2135	58.3201	Arthropoda	2874
			tig00002073	85489	0.2052	57.575	Arthropoda	318
			tig00002075	214878	0.2763	62.0807	Arthropoda	776
			tig00002078	170868	0.206	55.4564	Arthropoda	1482
			tig00002080	275671	0.2075	60.7631	Arthropoda	486
			tig00002087	34400	0.2674	61.4421	Arthropoda	521
			tig00002088	7823	0.2429	37.829	Arthropoda	211
			tig00002089	303249	0.2758	60.2845	Arthropoda	983
			tig00002091	8785	0.2557	34.233	Arthropoda	211
			tig00002096	243334	0.2161	56.7418	Arthropoda	1755
			tig00002097	10765	0.2725	24.2795	Arthropoda	158
			tig00002098	137102	0.2199	52.7035	Arthropoda	2156
			tig00002105	25666	0.2696	42.7092	Arthropoda	1188
			tig00002106	65675	0.2766	51.833	Arthropoda	451
			tig00002109	168204	0.2661	62.9715	Arthropoda	625
			tig00002111	143892	0.286	62.3496	Arthropoda	514
			tig00002112	239947	0.2304	48.3892	Arthropoda	785
			tig00002114	67672	0.2324	52.2898	Arthropoda	390
			tig00002117	368653	0.2327	57.7157	Arthropoda	503
			tig00002118	304861	0.2471	53.2891	Arthropoda	2381
			tig00002119	16237	0.2486	29.3201	Arthropoda	889
			tig00002120	55792	0.2506	52.5849	Arthropoda	915
			tig00002127	54009	0.2566	49.8087	Arthropoda	265
			tig00002128	87170	0.2783	58.7405	Arthropoda	333
			tig00002131	66106	0.2692	47.6807	Arthropoda	224
			tig00002134	146443	0.2025	44.0333	Arthropoda	902
			tig00002136	248820	0.227	48.9806	Arthropoda	1447
			tig00002152	159264	0.2835	51.5784	Arthropoda	789
			tig00002153	80592	0.2641	63.1441	Arthropoda	652
			tig00002156	36884	0.2865	60.6053	Arthropoda	483
			tig00002159	117609	0.2141	55.998	Arthropoda	1489
			tig00002160	99339	0.2091	44.4519	Arthropoda	1664
			tig00002163	45520	0.2034	47.1877	Arthropoda	789
			tig00002164	162685	0.2238	54.3468	Arthropoda	2254
			tig00002165	207707	0.2138	55.4701	Arthropoda	462
			tig00002181	187699	0.2206	55.5614	Arthropoda	1404
			tig00002183	151706	0.2111	55.4974	Arthropoda	1290
			tig00002184	198997	0.2245	47.9523	Arthropoda	688
			tig00002186	98498	0.2259	67.7189	Arthropoda	1351
			tig00002194	16605	0.2461	31.4345	Arthropoda	2021
			tig00002198	128789	0.2016	42.3646	Arthropoda	686
			tig00002200	190495	0.2119	52.5663	Arthropoda	833
			tig00002201	58658	0.2548	45.239	Arthropoda	161
			tig00002202	150274	0.261	50.8915	Arthropoda	178
			tig00002208	43310	0.2744	53.3469	Arthropoda	784
			tig00002209	262430	0.2734	55.6301	Arthropoda	525
			tig00002211	277748	0.2415	51.0886	Arthropoda	1989
			tig00002212	62363	0.2059	45.4368	Arthropoda	680
			tig00002213	21606	0.1959	35.3578	Arthropoda	675
			tig00002214	160340	0.2291	53.3582	Arthropoda	1074
			tig00002215	100173	0.2024	46.1695	Arthropoda	922
			tig00002219	185152	0.2239	60.7546	Arthropoda	1705
			tig00002222	216813	0.2436	54.9288	Arthropoda	1142
			tig00002224	95690	0.2205	52.4768	Arthropoda	281
			tig00002228	154454	0.242	55.3891	Arthropoda	773
			tig00002230	87438	0.2329	40.0806	Arthropoda	424
			tig00002233	110839	0.2124	42.4387	Arthropoda	305
			tig00002234	61202	0.2296	43.4119	Arthropoda	863
			tig00002236	65470	0.237	51.8046	Arthropoda	248
			tig00002243	18510	0.2609	22.5034	Arthropoda	189
			tig00002245	108047	0.2693	51.3648	Arthropoda	850
			tig00002246	6835	0.2519	32.3113	Arthropoda	628
			tig00002252	154696	0.3135	60.8652	Arthropoda	3557
			tig00002254	85997	0.2789	60.0575	Arthropoda	750
			tig00002257	154459	0.1952	47.9697	Arthropoda	327
			tig00002261	62599	0.2375	54.2787	Arthropoda	835
			tig00002262	125632	0.2341	53.8864	Arthropoda	268
			tig00002265	191179	0.253	54.6786	Arthropoda	270
			tig00002267	89390	0.2614	55.0581	Arthropoda	315
			tig00002270	98435	0.2818	59.1898	Arthropoda	204
			tig00002275	209827	0.2225	55.3142	Arthropoda	874
			tig00002277	80553	0.2547	39.3867	Arthropoda	553
			tig00002279	34685	0.2445	39.1281	Arthropoda	1170
			tig00002294	22540	0.2377	23.6346	Arthropoda	137
			tig00002298	17253	0.2172	31.5116	Arthropoda	219
			tig00002301	65953	0.2808	37.6786	Arthropoda	215
			tig00002309	45691	0.2971	49.4363	Arthropoda	542
			tig00002311	176559	0.2771	59.0377	Arthropoda	481
			tig00002312	32455	0.1895	40.5622	Arthropoda	416
			tig00002314	104542	0.2029	47.9121	Arthropoda	448
			tig00002316	62898	0.2054	45.4045	Arthropoda	854
			tig00002317	17592	0.2256	30.9808	Arthropoda	265
			tig00002319	56976	0.2682	40.0997	Arthropoda	551
			tig00002322	88896	0.2065	41.1558	Arthropoda	259
			tig00002324	40030	0.2073	29.2548	Arthropoda	329
			tig00002325	102570	0.2653	59.5578	Arthropoda	414
			tig00002329	70708	0.2457	54.9226	Arthropoda	1127
			tig00002330	153083	0.2713	61.6144	Arthropoda	654
			tig00002342	31141	0.2905	36.6372	Arthropoda	204
			tig00002343	166473	0.2827	44.5136	Arthropoda	507
			tig00002346	37199	0.2487	38.2855	Arthropoda	880
			tig00002348	51540	0.2204	43.9676	Arthropoda	859
			tig00002350	14613	0.2666	29.5034	Arthropoda	139
			tig00002352	21628	0.2215	30.9177	Arthropoda	1330
			tig00002353	61736	0.2566	46.5048	Arthropoda	536
			tig00002355	115787	0.2253	61.636	Arthropoda	1009
			tig00002356	34968	0.1877	49.7074	Arthropoda	438
			tig00002358	165774	0.1958	50.2619	Arthropoda	4124
			tig00002360	9591	0.4105	61.7312	Arthropoda	2047
			tig00002361	131276	0.3352	61.9063	Arthropoda	3563
			tig00002366	142108	0.2288	45.3887	Arthropoda	996
			tig00002367	13500	0.198	30.5986	Arthropoda	505
			tig00002368	49611	0.2249	49.0759	Arthropoda	1105
			tig00002371	36008	0.2814	57.4503	Arthropoda	523
			tig00002381	162318	0.252	55.4055	Arthropoda	368
			tig00002384	80137	0.1819	57.0659	Arthropoda	174
			tig00002387	47118	0.2866	31.9662	Arthropoda	503
			tig00002392	93490	0.2741	63.3908	Arthropoda	536
			tig00002394	85882	0.2628	49.6908	Arthropoda	625
			tig00002413	89701	0.2415	45.0747	Arthropoda	915
			tig00002415	93176	0.2238	48.5545	Arthropoda	394
			tig00002422	67384	0.2142	47.6998	Arthropoda	159
			tig00002428	49469	0.258	35.3617	Arthropoda	1989
			tig00002429	126913	0.2092	38.4876	Arthropoda	429
			tig00002430	20905	0.213	35.9096	Arthropoda	141
			tig00002433	19503	0.2081	36.3543	Arthropoda	259
			tig00002434	149656	0.2243	41.4134	Arthropoda	979
			tig00002437	20789	0.2691	34.5211	Arthropoda	1330
			tig00002438	118799	0.28	71.6218	Arthropoda	154
			tig00002443	122813	0.2838	36.7577	Arthropoda	191
			tig00002444	39942	0.3161	174.093	Arthropoda	3563
			tig00002447	16077	0.205	22.5285	Arthropoda	196
			tig00002448	33360	0.2648	31.5579	Arthropoda	235
			tig00002450	162309	0.2814	37.0171	Arthropoda	1452
			tig00002460	41216	0.2538	39.1249	Arthropoda	652
			tig00002463	24234	0.2576	43.957	Arthropoda	302
			tig00002466	19581	0.2222	44.0849	Arthropoda	302
			tig00002467	15337	0.2346	18.5192	Arthropoda	302
			tig00002468	141492	0.2333	45.0434	Arthropoda	418
			tig00002471	32552	0.2791	44.4058	Arthropoda	178
			tig00002474	84809	0.2742	60.9169	Arthropoda	597
			tig00002482	112276	0.287	47.1774	Arthropoda	510
			tig00002483	29444	0.2962	43.0078	Arthropoda	497
			tig00002486	67436	0.2712	55.1725	Arthropoda	172
			tig00002489	122115	0.212	53.0275	Arthropoda	276
			tig00002497	37049	0.2489	34.5892	Arthropoda	547
			tig00002499	11690	0.2447	23.689	Arthropoda	182
			tig00002501	44796	0.2915	63.7138	Arthropoda	484
			tig00002504	42394	0.2358	30.6812	Arthropoda	490
			tig00002505	45253	0.2786	55.2194	Arthropoda	490
			tig00002508	137237	0.2913	71.8618	Arthropoda	520
			tig00002527	96732	0.2834	49.8905	Arthropoda	1186
			tig00002528	118958	0.2334	50.239	Arthropoda	442
			tig00002530	17072	0.2029	51.8238	Arthropoda	193
			tig00002532	107208	0.2782	55.799	Arthropoda	1533
			tig00002536	10167	0.3251	22.3265	Arthropoda	798
			tig00002539	93213	0.2837	56.0675	Arthropoda	1245
			tig00002541	59962	0.2739	51.4453	Arthropoda	1245
			tig00002542	77449	0.2737	55.8056	Arthropoda	976
			tig00002543	50321	0.2763	48.0362	Arthropoda	558
			tig00002545	60337	0.2161	50.5049	Arthropoda	881
			tig00002547	24683	0.2501	38.9872	Arthropoda	1895
			tig00002549	66121	0.2359	54.3384	Arthropoda	516
			tig00002550	16957	0.2634	40.7255	Arthropoda	641
			tig00002551	14867	0.2657	36.8918	Arthropoda	641
			tig00002563	11344	0.2889	40.9341	Arthropoda	652
			tig00002568	21058	0.3627	138.008	Arthropoda	3563
			tig00002569	71737	0.3256	65.1079	Arthropoda	3563
			tig00002575	46110	0.2026	55.251	Arthropoda	520
			tig00002579	80368	0.3096	181.52	Arthropoda	3563
			tig00002583	92182	0.2056	65.609	Arthropoda	1120
			tig00002584	11021	0.2434	60.6915	Arthropoda	183
			tig00002585	52370	0.2116	53.2194	Arthropoda	634
			tig00002587	45106	0.2928	50.2946	Arthropoda	512
			tig00002588	11022	0.2756	24.1838	Arthropoda	512
			tig00002589	89935	0.2731	57.2164	Arthropoda	475
			tig00002592	96389	0.1935	54.8895	Arthropoda	370
			tig00002593	33014	0.236	57.2448	Arthropoda	512
			tig00002595	14779	0.2694	48.6244	Arthropoda	248
			tig00002597	38217	0.2376	38.7983	Arthropoda	248
			tig00002607	23315	0.2619	36.7774	Arthropoda	412
			tig00002609	24535	0.2619	29.18	Arthropoda	172
			tig00002611	53412	0.2841	61.8206	Arthropoda	558
			tig00002612	42537	0.2881	60.2035	Arthropoda	405
			tig00002614	41863	0.2947	48.2547	Arthropoda	789
			tig00002616	86598	0.2739	54.5801	Arthropoda	599
			tig00002621	39763	0.2657	39.5211	Arthropoda	512
			tig00002622	12002	0.2315	24.2572	Arthropoda	512
			tig00002631	84698	0.2242	53.0292	Arthropoda	305
			tig00002634	61896	0.2279	57.9947	Arthropoda	715
			tig00002636	65482	0.226	47.5074	Arthropoda	2353
			tig00002637	70710	0.2691	62.6994	Arthropoda	468
			tig00002669	16161	0.3015	200.692	Arthropoda	3563
			tig00002674	50565	0.2296	61.8718	Arthropoda	156
			tig00002676	22804	0.305	156.588	Arthropoda	3563
			tig00002678	96908	0.2721	64.4029	Arthropoda	658
			tig00002683	66020	0.2968	208.18	Arthropoda	3563
			tig00002684	19593	0.2175	27.2189	Arthropoda	2353
			tig00002686	16022	0.2	24.188	Arthropoda	2353
			tig00002689	30898	0.276	49.76	Arthropoda	178
			tig00002698	8780	0.282	20.9758	Arthropoda	525
			tig00002699	54574	0.2301	51.9639	Arthropoda	841
			tig00002713	33549	0.2788	59.9153	Arthropoda	154
			tig00002714	11328	0.2803	38.9576	Arthropoda	154
			tig00002732	18481	0.2978	33.2625	Arthropoda	503
			tig00002735	43562	0.2904	61.4805	Arthropoda	193
			tig00002764	6852	0.2456	23.0383	Arthropoda	217
			tig00002776	54184	0.2747	45.3451	Arthropoda	283
			tig00002782	30533	0.2636	50.5813	Arthropoda	241
			tig00002787	43829	0.2784	42.0065	Arthropoda	558
			tig00002799	68638	0.2637	52.9389	Arthropoda	399
			tig00002812	17271	0.2001	24.9406	Arthropoda	174
			tig00002817	55684	0.281	44.2616	Arthropoda	390
			tig00002819	25936	0.2803	211.204	Arthropoda	3563
			tig00002836	10992	0.2777	33.5444	Arthropoda	182
			tig00002849	6237	0.3471	36.1791	Arthropoda	161
			tig00002850	13188	0.2839	32.735	Arthropoda	161
			tig00002854	29791	0.2885	40.3345	Arthropoda	425
			tig00002860	21456	0.266	64.8731	Arthropoda	514
			tig00002861	15601	0.2706	39.4029	Arthropoda	265
			tig00002863	15600	0.3287	207.626	Arthropoda	3563
			tig00002865	20523	0.3036	34.089	Arthropoda	161
			tig00002889	11144	0.2666	34.9825	Arthropoda	159
			tig00002901	21545	0.2805	17.6933	Arthropoda	327
			tig00002905	3765	0.2438	18.5666	Arthropoda	403
			tig00002934	3054	0.2302	14.4629	Arthropoda	230
			tig00002956	19267	0.3611	129.048	Arthropoda	3563
			tig00000011	22039	0.2214	27.4918	no-hit	0
			tig00000012	12104	0.2404	27.226	no-hit	0
			tig00000013	22927	0.2278	29.744	no-hit	0
			tig00000016	18533	0.2371	30.1746	no-hit	0
			tig00000019	19814	0.227	30.1137	no-hit	0
			tig00000036	43514	0.2796	33.0691	no-hit	0
			tig00000043	14269	0.2614	41.3719	no-hit	0
			tig00000051	36325	0.2279	37.1184	no-hit	0
			tig00000059	20972	0.2037	30.2732	no-hit	0
			tig00000060	16696	0.2213	30.3084	no-hit	0
			tig00000065	23443	0.2342	33.8651	no-hit	0
			tig00000068	16704	0.2389	33.2026	no-hit	0
			tig00000070	16674	0.1989	29.7956	no-hit	0
			tig00000071	35028	0.1862	30.0661	no-hit	0
			tig00000074	17900	0.1901	32.0141	no-hit	0
			tig00000092	24934	0.263	32.1943	no-hit	0
			tig00000098	19097	0.2452	33.2757	no-hit	0
			tig00000105	32718	0.2253	35.3937	no-hit	0
			tig00000112	18745	0.2295	30.7451	no-hit	0
			tig00000115	34069	0.2746	34.8864	no-hit	0
			tig00000134	17743	0.2656	32.6004	no-hit	0
			tig00000135	26028	0.19	29.8746	no-hit	0
			tig00000142	27570	0.2588	32.4249	no-hit	0
			tig00000163	63994	0.2751	48.6151	no-hit	0
			tig00000167	10714	0.2104	33.9667	no-hit	0
			tig00000168	44736	0.262	55.0334	no-hit	0
			tig00000172	23290	0.2351	33.329	no-hit	0
			tig00000175	19976	0.2385	29.1293	no-hit	0
			tig00000187	24960	0.2304	28.3985	no-hit	0
			tig00000190	17496	0.2403	28.9665	no-hit	0
			tig00000196	23332	0.2697	28.133	no-hit	0
			tig00000199	18896	0.2738	30.1945	no-hit	0
			tig00000200	16250	0.2403	29.4621	no-hit	0
			tig00000204	21546	0.2666	35.7504	no-hit	0
			tig00000220	27643	0.2573	28.8656	no-hit	0
			tig00000234	27092	0.2224	32.6851	no-hit	0
			tig00000236	30267	0.2414	51.6984	no-hit	0
			tig00000240	19621	0.3077	30.9287	no-hit	0
			tig00000248	37804	0.2655	38.6633	no-hit	0
			tig00000249	14573	0.281	30.4805	no-hit	0
			tig00000256	20533	0.2368	31.1262	no-hit	0
			tig00000280	27207	0.2878	26.1307	no-hit	0
			tig00000290	24683	0.247	27.7524	no-hit	0
			tig00000297	24830	0.2671	28.2687	no-hit	0
			tig00000299	18672	0.2155	30.8139	no-hit	0
			tig00000300	20012	0.2647	32.4356	no-hit	0
			tig00000319	13037	0.2774	34.2632	no-hit	0
			tig00000323	40201	0.2315	31.495	no-hit	0
			tig00000339	23704	0.2091	26.8813	no-hit	0
			tig00000369	17729	0.2262	30.3298	no-hit	0
			tig00000372	30701	0.2067	34.191	no-hit	0
			tig00000374	29648	0.27	33.8962	no-hit	0
			tig00000375	28260	0.2293	39.2781	no-hit	0
			tig00000391	23288	0.2154	28.7386	no-hit	0
			tig00000392	17901	0.2524	24.6851	no-hit	0
			tig00000393	22060	0.268	51.8582	no-hit	0
			tig00000408	22186	0.2771	35.351	no-hit	0
			tig00000418	24260	0.2368	32.5267	no-hit	0
			tig00000421	20208	0.2932	30.0968	no-hit	0
			tig00000435	21067	0.224	28.3591	no-hit	0
			tig00000446	14033	0.2768	29.7786	no-hit	0
			tig00000450	21388	0.2453	30.5015	no-hit	0
			tig00000451	53181	0.2051	57.7522	no-hit	0
			tig00000463	20725	0.2512	30.4023	no-hit	0
			tig00000465	22880	0.2053	33.3555	no-hit	0
			tig00000467	41028	0.2689	31.9274	no-hit	0
			tig00000469	18611	0.2051	31.6475	no-hit	0
			tig00000489	25520	0.2776	28.874	no-hit	0
			tig00000492	9709	0.244	32.5575	no-hit	0
			tig00000494	24751	0.2657	42.6975	no-hit	0
			tig00000500	99563	0.2345	57.2288	no-hit	0
			tig00000504	21614	0.2995	32.7148	no-hit	0
			tig00000506	29561	0.2922	57.6235	no-hit	0
			tig00000508	11750	0.2642	36.1365	no-hit	0
			tig00000513	31062	0.2334	38.1585	no-hit	0
			tig00000515	28257	0.2706	25.1937	no-hit	0
			tig00000517	22120	0.2306	34.6491	no-hit	0
			tig00000520	12601	0.2809	38.2986	no-hit	0
			tig00000525	15461	0.2381	30.208	no-hit	0
			tig00000528	32020	0.2105	34.7798	no-hit	0
			tig00000532	22563	0.2328	29.7387	no-hit	0
			tig00000540	89069	0.2772	64.9999	no-hit	0
			tig00000542	21267	0.1917	27.8486	no-hit	0
			tig00000543	45698	0.2502	45.7012	no-hit	0
			tig00000546	16640	0.1987	30.8721	no-hit	0
			tig00000547	12443	0.2671	34.0931	no-hit	0
			tig00000549	27947	0.184	31.3484	no-hit	0
			tig00000551	19328	0.206	24.8498	no-hit	0
			tig00000552	15738	0.2335	27.2602	no-hit	0
			tig00000561	19337	0.2468	27.2714	no-hit	0
			tig00000577	20295	0.2298	29.5987	no-hit	0
			tig00000578	17857	0.1877	25.2299	no-hit	0
			tig00000587	10162	0.2542	28.1391	no-hit	0
			tig00000590	20186	0.2451	36.4276	no-hit	0
			tig00000593	44877	0.2631	48.9337	no-hit	0
			tig00000598	18900	0.2851	30.5539	no-hit	0
			tig00000600	31523	0.2691	56.7419	no-hit	0
			tig00000601	35526	0.2634	37.5748	no-hit	0
			tig00000608	24879	0.224	35.4072	no-hit	0
			tig00000610	21316	0.2125	30.136	no-hit	0
			tig00000623	15703	0.2528	31.4913	no-hit	0
			tig00000634	11528	0.2232	32.7344	no-hit	0
			tig00000635	53218	0.2587	45.3815	no-hit	0
			tig00000637	23681	0.3265	27.3048	no-hit	0
			tig00000638	23696	0.2157	30.3996	no-hit	0
			tig00000639	13776	0.2455	56.1376	no-hit	0
			tig00000643	24790	0.2641	31.2503	no-hit	0
			tig00000655	30947	0.2384	28.9549	no-hit	0
			tig00000657	18516	0.2785	37.7321	no-hit	0
			tig00000660	19226	0.2586	33.2322	no-hit	0
			tig00000667	24160	0.1914	40.6578	no-hit	0
			tig00000668	15563	0.2696	33.7489	no-hit	0
			tig00000670	86742	0.2768	60.5225	no-hit	0
			tig00000680	24488	0.2359	33.761	no-hit	0
			tig00000681	16566	0.2884	56.7454	no-hit	0
			tig00000694	18158	0.3098	86.0581	no-hit	0
			tig00000698	54655	0.2921	65.0246	no-hit	0
			tig00000699	25508	0.2194	33.465	no-hit	0
			tig00000700	17316	0.324	28.702	no-hit	0
			tig00000701	24375	0.1952	29.3715	no-hit	0
			tig00000709	24923	0.261	26.9381	no-hit	0
			tig00000712	14157	0.2048	27.6322	no-hit	0
			tig00000719	17842	0.1934	30.8481	no-hit	0
			tig00000723	19667	0.1854	38.2384	no-hit	0
			tig00000725	21902	0.2185	33.8103	no-hit	0
			tig00000727	18826	0.2718	33.4793	no-hit	0
			tig00000735	44658	0.2798	50.0896	no-hit	0
			tig00000737	34817	0.2717	62.2948	no-hit	0
			tig00000738	12388	0.1948	25.0361	no-hit	0
			tig00000743	19016	0.2366	25.9846	no-hit	0
			tig00000745	27020	0.2989	58.9913	no-hit	0
			tig00000746	15642	0.2401	28.8394	no-hit	0
			tig00000749	31302	0.2058	26.1663	no-hit	0
			tig00000750	100697	0.2994	57.2061	no-hit	0
			tig00000753	27974	0.1975	30.1236	no-hit	0
			tig00000764	30762	0.271	30.1341	no-hit	0
			tig00000771	35983	0.2845	40.7481	no-hit	0
			tig00000773	18762	0.247	34.8422	no-hit	0
			tig00000775	45387	0.2495	45.2189	no-hit	0
			tig00000777	21920	0.2667	43.2356	no-hit	0
			tig00000783	15254	0.266	32.7455	no-hit	0
			tig00000784	23295	0.1982	31.3763	no-hit	0
			tig00000795	17215	0.2071	35.4521	no-hit	0
			tig00000809	16901	0.2174	34.895	no-hit	0
			tig00000810	21558	0.2556	36.3274	no-hit	0
			tig00000812	65065	0.2753	59.9516	no-hit	0
			tig00000814	46519	0.3084	53.8529	no-hit	0
			tig00000819	46513	0.2537	28.3069	no-hit	0
			tig00000820	18822	0.3019	31.8641	no-hit	0
			tig00000823	20169	0.27	46.8369	no-hit	0
			tig00000829	18882	0.2481	28.5998	no-hit	0
			tig00000832	32488	0.2479	27.8475	no-hit	0
			tig00000834	23916	0.2139	35.3554	no-hit	0
			tig00000840	134375	0.2198	57.6332	no-hit	0
			tig00000855	153581	0.2455	53.5895	no-hit	0
			tig00000867	16202	0.3211	31.2088	no-hit	0
			tig00000869	16828	0.2356	31.2461	no-hit	0
			tig00000880	22455	0.2835	30.9935	no-hit	0
			tig00000885	25606	0.2748	38.2868	no-hit	0
			tig00000887	19150	0.2888	34.0059	no-hit	0
			tig00000890	25241	0.1807	33.8038	no-hit	0
			tig00000892	40100	0.2096	27.2785	no-hit	0
			tig00000894	17730	0.2552	39.3723	no-hit	0
			tig00000895	5740	0.2206	29.4085	no-hit	0
			tig00000907	31587	0.207	38.1688	no-hit	0
			tig00000913	24992	0.2436	31.1361	no-hit	0
			tig00000923	21629	0.2798	28.9807	no-hit	0
			tig00000925	13432	0.2313	31.2968	no-hit	0
			tig00000931	14053	0.2197	29.2989	no-hit	0
			tig00000935	76145	0.2877	60.4763	no-hit	0
			tig00000936	27197	0.2816	32.4741	no-hit	0
			tig00000942	26275	0.2175	33.6064	no-hit	0
			tig00000947	23937	0.1911	32.1393	no-hit	0
			tig00000949	40425	0.2613	35.9665	no-hit	0
			tig00000951	13771	0.2534	20.9041	no-hit	0
			tig00000954	25095	0.1888	35.1789	no-hit	0
			tig00000955	31862	0.2249	32.8126	no-hit	0
			tig00000959	24921	0.2192	31.3558	no-hit	0
			tig00000963	16205	0.2776	32.3763	no-hit	0
			tig00000969	46588	0.1965	31.2622	no-hit	0
			tig00000972	18139	0.218	25.5046	no-hit	0
			tig00000974	26576	0.2917	31.2458	no-hit	0
			tig00000978	19259	0.2694	28.5086	no-hit	0
			tig00000980	67188	0.2605	55.4648	no-hit	0
			tig00000983	126935	0.2685	35.8061	no-hit	0
			tig00000985	14975	0.2226	35.1766	no-hit	0
			tig00000994	33081	0.2232	34.4712	no-hit	0
			tig00000997	76203	0.2066	54.7247	no-hit	0
			tig00001010	17237	0.1967	29.4686	no-hit	0
			tig00001014	27427	0.2759	37.3622	no-hit	0
			tig00001016	14235	0.272	22.8399	no-hit	0
			tig00001017	16563	0.2548	37.0216	no-hit	0
			tig00001021	25590	0.3114	43.2187	no-hit	0
			tig00001024	27344	0.1758	31.7237	no-hit	0
			tig00001033	21736	0.2501	31.5946	no-hit	0
			tig00001038	17714	0.2221	29.0979	no-hit	0
			tig00001053	36200	0.2087	52.0422	no-hit	0
			tig00001059	26176	0.2259	30.6741	no-hit	0
			tig00001074	17127	0.2133	33.5038	no-hit	0
			tig00001075	25816	0.2514	33.7575	no-hit	0
			tig00001078	13302	0.2926	30.5632	no-hit	0
			tig00001079	27486	0.2701	30.4908	no-hit	0
			tig00001081	63837	0.2812	36.4276	no-hit	0
			tig00001088	12273	0.1803	27.7586	no-hit	0
			tig00001091	13329	0.2767	29.6224	no-hit	0
			tig00001099	15008	0.2993	31.1453	no-hit	0
			tig00001102	21934	0.1747	34.6452	no-hit	0
			tig00001106	14917	0.2937	39.6648	no-hit	0
			tig00001109	18064	0.2811	29.3314	no-hit	0
			tig00001116	27706	0.2418	26.8592	no-hit	0
			tig00001122	18491	0.2587	31.4894	no-hit	0
			tig00001133	26113	0.188	33.6457	no-hit	0
			tig00001138	27884	0.2716	33.0033	no-hit	0
			tig00001140	15892	0.2564	33.6302	no-hit	0
			tig00001142	28688	0.3023	32.326	no-hit	0
			tig00001146	19515	0.2402	38.0639	no-hit	0
			tig00001147	60586	0.293	36.4393	no-hit	0
			tig00001151	33148	0.2323	32.0726	no-hit	0
			tig00001156	27644	0.3195	44.6481	no-hit	0
			tig00001159	17665	0.2993	36.6907	no-hit	0
			tig00001160	9344	0.2694	35.0418	no-hit	0
			tig00001164	26698	0.2397	32.556	no-hit	0
			tig00001165	17634	0.2205	29.3388	no-hit	0
			tig00001166	17268	0.2618	44.5739	no-hit	0
			tig00001169	14226	0.2795	37.5012	no-hit	0
			tig00001171	20913	0.2263	30.9922	no-hit	0
			tig00001173	69747	0.2924	63.6091	no-hit	0
			tig00001174	38456	0.2839	34.8817	no-hit	0
			tig00001180	31879	0.2258	33.7047	no-hit	0
			tig00001195	13865	0.3051	32.2863	no-hit	0
			tig00001196	10027	0.3089	81.781	no-hit	0
			tig00001204	17868	0.1928	24.8704	no-hit	0
			tig00001216	12871	0.2434	27.9312	no-hit	0
			tig00001218	18734	0.2271	28.9487	no-hit	0
			tig00001219	50767	0.3179	35.8875	no-hit	0
			tig00001221	13447	0.2699	33.2899	no-hit	0
			tig00001236	33181	0.3466	38.4882	no-hit	0
			tig00001242	13861	0.2354	22.9436	no-hit	0
			tig00001247	13693	0.2168	24.8099	no-hit	0
			tig00001252	18801	0.2373	32.0018	no-hit	0
			tig00001253	17547	0.2747	37.7363	no-hit	0
			tig00001257	27698	0.2466	47.2027	no-hit	0
			tig00001259	115780	0.2321	58.9643	no-hit	0
			tig00001261	75554	0.3267	49.857	no-hit	0
			tig00001262	29862	0.1895	38.4894	no-hit	0
			tig00001264	26403	0.26	33.1161	no-hit	0
			tig00001270	12839	0.2777	32.0693	no-hit	0
			tig00001273	13668	0.2439	28.5505	no-hit	0
			tig00001279	28078	0.264	32.1802	no-hit	0
			tig00001280	19407	0.2886	29.8942	no-hit	0
			tig00001281	23179	0.2331	35.3693	no-hit	0
			tig00001284	63722	0.2703	65.8261	no-hit	0
			tig00001286	17607	0.288	54.7319	no-hit	0
			tig00001289	17782	0.3017	31.3517	no-hit	0
			tig00001292	27532	0.1894	35.9921	no-hit	0
			tig00001298	21102	0.2467	64.7965	no-hit	0
			tig00001318	12730	0.2373	33.8826	no-hit	0
			tig00001322	19396	0.2739	30.0993	no-hit	0
			tig00001331	30304	0.3014	139.741	no-hit	0
			tig00001334	47488	0.2851	55.7466	no-hit	0
			tig00001337	34275	0.2441	26.9615	no-hit	0
			tig00001338	21929	0.2305	31.5267	no-hit	0
			tig00001341	17493	0.2117	34.9216	no-hit	0
			tig00001343	22436	0.236	31.0797	no-hit	0
			tig00001344	25193	0.3205	39.6615	no-hit	0
			tig00001349	43687	0.2211	59.5638	no-hit	0
			tig00001355	13082	0.2263	33.2351	no-hit	0
			tig00001365	27508	0.2722	52.6739	no-hit	0
			tig00001367	23130	0.2237	37.3871	no-hit	0
			tig00001368	26150	0.2454	42.1904	no-hit	0
			tig00001369	27660	0.2674	52.2456	no-hit	0
			tig00001377	51090	0.2835	46.7079	no-hit	0
			tig00001380	37067	0.2487	42.9551	no-hit	0
			tig00001396	32456	0.2522	57.1285	no-hit	0
			tig00001398	59839	0.2423	50.2481	no-hit	0
			tig00001422	56303	0.2857	34.552	no-hit	0
			tig00001426	45570	0.2833	68.9782	no-hit	0
			tig00001427	76371	0.2001	54.3151	no-hit	0
			tig00001431	16826	0.2373	29.8574	no-hit	0
			tig00001432	41751	0.2687	64.2347	no-hit	0
			tig00001438	28659	0.2497	46.424	no-hit	0
			tig00001439	17913	0.2843	42.7653	no-hit	0
			tig00001442	19574	0.198	26.1857	no-hit	0
			tig00001450	22148	0.2328	28.4577	no-hit	0
			tig00001462	49197	0.2806	61.4571	no-hit	0
			tig00001470	34026	0.2775	33.8074	no-hit	0
			tig00001471	7659	0.1842	36.7083	no-hit	0
			tig00001472	22339	0.3023	43.1124	no-hit	0
			tig00001474	27638	0.299	33.2136	no-hit	0
			tig00001478	15837	0.2375	37.6031	no-hit	0
			tig00001489	35463	0.2749	35.9953	no-hit	0
			tig00001490	29719	0.2154	56.3091	no-hit	0
			tig00001497	17426	0.2127	29.7441	no-hit	0
			tig00001505	29958	0.2761	51.847	no-hit	0
			tig00001511	10205	0.2532	30.7681	no-hit	0
			tig00001512	28973	0.2835	62.2927	no-hit	0
			tig00001513	10811	0.2103	27.6045	no-hit	0
			tig00001515	15866	0.2587	37.9096	no-hit	0
			tig00001522	12285	0.1756	28.2318	no-hit	0
			tig00001525	48115	0.2986	65.0503	no-hit	0
			tig00001526	27605	0.2719	55.5915	no-hit	0
			tig00001529	27424	0.2587	30.6227	no-hit	0
			tig00001531	26795	0.2833	66.6681	no-hit	0
			tig00001532	24301	0.297	37.0396	no-hit	0
			tig00001541	21056	0.2889	39.4736	no-hit	0
			tig00001548	17559	0.2476	33.7842	no-hit	0
			tig00001554	67636	0.3003	63.1072	no-hit	0
			tig00001571	33306	0.1816	58.8418	no-hit	0
			tig00001583	20578	0.2671	29.1637	no-hit	0
			tig00001590	24799	0.2786	35.6453	no-hit	0
			tig00001591	27333	0.2656	61.1402	no-hit	0
			tig00001592	23732	0.2756	69.8348	no-hit	0
			tig00001597	31215	0.2764	35.0184	no-hit	0
			tig00001600	50160	0.2352	51.8888	no-hit	0
			tig00001604	28124	0.2956	62.6232	no-hit	0
			tig00001608	33689	0.2626	38.5862	no-hit	0
			tig00001610	35445	0.2754	35.7264	no-hit	0
			tig00001616	12674	0.2378	27.2743	no-hit	0
			tig00001623	12566	0.2551	39.3986	no-hit	0
			tig00001624	31551	0.245	79.2793	no-hit	0
			tig00001626	14296	0.2576	54.8076	no-hit	0
			tig00001628	27211	0.2736	36.0779	no-hit	0
			tig00001629	15262	0.2817	32.9297	no-hit	0
			tig00001631	24533	0.3041	59.6563	no-hit	0
			tig00001632	35661	0.2172	56.4638	no-hit	0
			tig00001633	25289	0.2889	63.4393	no-hit	0
			tig00001638	25543	0.2738	72.4244	no-hit	0
			tig00001639	12579	0.2376	30.8696	no-hit	0
			tig00001642	28881	0.2763	33.6726	no-hit	0
			tig00001647	15336	0.2433	28.4256	no-hit	0
			tig00001650	23661	0.2838	26.2889	no-hit	0
			tig00001651	23959	0.2463	60.2439	no-hit	0
			tig00001655	4449	0.2322	61.7693	no-hit	0
			tig00001657	14653	0.2923	31.8082	no-hit	0
			tig00001658	30907	0.2666	40.5433	no-hit	0
			tig00001665	26727	0.2734	49.8301	no-hit	0
			tig00001666	41332	0.2232	33.4814	no-hit	0
			tig00001670	19897	0.2831	33.067	no-hit	0
			tig00001677	12254	0.2671	31.3435	no-hit	0
			tig00001679	26174	0.3113	63.5467	no-hit	0
			tig00001681	42713	0.2697	39.8174	no-hit	0
			tig00001686	23123	0.2761	29.7576	no-hit	0
			tig00001688	42271	0.2463	62.3677	no-hit	0
			tig00001693	27345	0.2194	55.9094	no-hit	0
			tig00001698	15782	0.2663	23.6919	no-hit	0
			tig00001700	39803	0.2819	68.2806	no-hit	0
			tig00001703	24124	0.2628	52.8982	no-hit	0
			tig00001705	24002	0.2661	37.9091	no-hit	0
			tig00001709	13924	0.2707	33.1839	no-hit	0
			tig00001711	20515	0.2396	38.8108	no-hit	0
			tig00001720	25859	0.3184	27.2998	no-hit	0
			tig00001722	31570	0.244	38.2319	no-hit	0
			tig00001723	19513	0.3049	30.4109	no-hit	0
			tig00001724	8281	0.2895	65.4671	no-hit	0
			tig00001726	20479	0.2343	27.9355	no-hit	0
			tig00001728	11496	0.2165	21.583	no-hit	0
			tig00001729	16517	0.262	32.6716	no-hit	0
			tig00001738	10976	0.2852	67.414	no-hit	0
			tig00001741	24613	0.2288	43.3738	no-hit	0
			tig00001744	30304	0.2892	30.6846	no-hit	0
			tig00001752	14795	0.2633	59.5141	no-hit	0
			tig00001755	10577	0.2523	30.4667	no-hit	0
			tig00001758	18670	0.3099	75.8497	no-hit	0
			tig00001761	4952	0.2365	29.8611	no-hit	0
			tig00001771	18079	0.2819	51.784	no-hit	0
			tig00001781	3639	0.3344	4.9607	no-hit	0
			tig00001788	23654	0.3337	31.2086	no-hit	0
			tig00001794	10276	0.262	77.5193	no-hit	0
			tig00001797	13330	0.2819	24.0448	no-hit	0
			tig00001798	18900	0.2654	39.8309	no-hit	0
			tig00001821	9088	0.2756	29.4571	no-hit	0
			tig00001835	13658	0.2487	34.4348	no-hit	0
			tig00001839	6610	0.293	37.2462	no-hit	0
			tig00001850	6115	0.2095	35.2678	no-hit	0
			tig00001853	20454	0.2673	27.7443	no-hit	0
			tig00001858	5983	0.2163	21.0562	no-hit	0
			tig00001860	14716	0.2832	32.5463	no-hit	0
			tig00001863	34063	0.2378	43.6989	no-hit	0
			tig00001865	78310	0.2308	43.7985	no-hit	0
			tig00001867	7564	0.2433	27.0392	no-hit	0
			tig00001870	29527	0.2278	24.6369	no-hit	0
			tig00001872	16361	0.2855	40.7066	no-hit	0
			tig00001873	30413	0.272	57.8341	no-hit	0
			tig00001877	27556	0.2135	30.0788	no-hit	0
			tig00001879	13115	0.2401	17.2786	no-hit	0
			tig00001891	5148	0.3118	34.5809	no-hit	0
			tig00001896	14753	0.1921	27.6874	no-hit	0
			tig00001908	20457	0.2368	47.3603	no-hit	0
			tig00001913	15225	0.2045	26.375	no-hit	0
			tig00001915	21137	0.2749	35.0249	no-hit	0
			tig00001916	32468	0.2967	54.6882	no-hit	0
			tig00001917	14698	0.2783	43.7705	no-hit	0
			tig00001926	12587	0.2292	32.6503	no-hit	0
			tig00001937	15285	0.3152	48.2208	no-hit	0
			tig00001944	13240	0.2329	16.9269	no-hit	0
			tig00001948	17816	0.2241	32.6393	no-hit	0
			tig00001953	87352	0.2615	47.9818	no-hit	0
			tig00001957	21038	0.245	32.4055	no-hit	0
			tig00001962	20265	0.2354	14.3285	no-hit	0
			tig00001967	17353	0.2821	52.6335	no-hit	0
			tig00001976	15721	0.2744	44.758	no-hit	0
			tig00001977	76930	0.28	62.0135	no-hit	0
			tig00001990	15081	0.2398	44.9383	no-hit	0
			tig00001991	28626	0.2313	55.4402	no-hit	0
			tig00001995	28271	0.2284	57.9841	no-hit	0
			tig00002005	61754	0.2893	57.3475	no-hit	0
			tig00002006	210780	0.2904	44.0034	no-hit	0
			tig00002008	26489	0.2702	60.9568	no-hit	0
			tig00002014	27175	0.2467	29.2497	no-hit	0
			tig00002016	31458	0.2495	26.1769	no-hit	0
			tig00002017	10762	0.2234	14.1863	no-hit	0
			tig00002026	20235	0.2099	34.204	no-hit	0
			tig00002031	15164	0.2503	31.5341	no-hit	0
			tig00002034	70146	0.25	32.8365	no-hit	0
			tig00002036	11195	0.2291	21.6829	no-hit	0
			tig00002037	46520	0.2519	42.586	no-hit	0
			tig00002062	10898	0.2496	30.4151	no-hit	0
			tig00002072	20985	0.2772	29.5955	no-hit	0
			tig00002076	26590	0.223	33.4466	no-hit	0
			tig00002082	23340	0.3068	18.4883	no-hit	0
			tig00002083	20122	0.2648	19.8417	no-hit	0
			tig00002099	27116	0.2841	58.3788	no-hit	0
			tig00002100	25939	0.2776	52.7135	no-hit	0
			tig00002107	102247	0.2948	59.5938	no-hit	0
			tig00002108	21026	0.2696	33.7849	no-hit	0
			tig00002110	12586	0.2465	59.9195	no-hit	0
			tig00002115	65073	0.2976	50.3854	no-hit	0
			tig00002116	10631	0.2882	24.6036	no-hit	0
			tig00002123	63922	0.2759	53.4978	no-hit	0
			tig00002124	22658	0.2657	37.2929	no-hit	0
			tig00002125	50445	0.259	46.913	no-hit	0
			tig00002126	101638	0.2511	44.3911	no-hit	0
			tig00002129	5791	0.2887	24.5399	no-hit	0
			tig00002133	15869	0.2809	26.8899	no-hit	0
			tig00002137	72881	0.3073	55.9385	no-hit	0
			tig00002138	101282	0.2942	50.7967	no-hit	0
			tig00002139	15321	0.3093	43.6829	no-hit	0
			tig00002140	33266	0.3103	51.2981	no-hit	0
			tig00002141	26762	0.2954	56.2878	no-hit	0
			tig00002142	16735	0.2454	20.105	no-hit	0
			tig00002143	22743	0.2587	23.4912	no-hit	0
			tig00002145	26643	0.2196	28.1543	no-hit	0
			tig00002146	31102	0.2937	30.4592	no-hit	0
			tig00002148	17698	0.3243	48.5258	no-hit	0
			tig00002151	18956	0.3237	58.3034	no-hit	0
			tig00002154	6985	0.266	33.432	no-hit	0
			tig00002155	90386	0.3043	56.2042	no-hit	0
			tig00002158	34420	0.2609	56.7588	no-hit	0
			tig00002168	18882	0.2583	41.3436	no-hit	0
			tig00002169	9946	0.2365	28.0358	no-hit	0
			tig00002170	269569	0.2673	61.8323	no-hit	0
			tig00002171	25285	0.2696	53.477	no-hit	0
			tig00002172	106609	0.2832	54.0049	no-hit	0
			tig00002173	14686	0.3117	55.0259	no-hit	0
			tig00002174	29392	0.3109	54.8905	no-hit	0
			tig00002175	81466	0.2879	60.958	no-hit	0
			tig00002177	26964	0.298	34.5567	no-hit	0
			tig00002178	25328	0.3107	43.5748	no-hit	0
			tig00002180	25270	0.2813	50.5753	no-hit	0
			tig00002189	46094	0.311	36.9384	no-hit	0
			tig00002190	22827	0.3018	44.3276	no-hit	0
			tig00002191	21697	0.306	50.4599	no-hit	0
			tig00002193	32476	0.3085	52.0374	no-hit	0
			tig00002196	41826	0.2856	53.5224	no-hit	0
			tig00002199	30795	0.1975	37.0925	no-hit	0
			tig00002204	8979	0.2908	29.9216	no-hit	0
			tig00002216	21495	0.2704	28.6968	no-hit	0
			tig00002217	12940	0.3175	20.7921	no-hit	0
			tig00002220	6325	0.255	26.9921	no-hit	0
			tig00002221	39114	0.2375	44.1783	no-hit	0
			tig00002227	15673	0.267	35.6931	no-hit	0
			tig00002232	12493	0.237	46.454	no-hit	0
			tig00002238	25042	0.2073	30.4757	no-hit	0
			tig00002240	20978	0.2402	29.7153	no-hit	0
			tig00002244	26233	0.3043	36.9471	no-hit	0
			tig00002250	29104	0.2902	89.7787	no-hit	0
			tig00002251	3235	0.3091	40.7829	no-hit	0
			tig00002256	23964	0.3099	77.2606	no-hit	0
			tig00002258	18874	0.1798	31.237	no-hit	0
			tig00002259	20777	0.1818	28.9121	no-hit	0
			tig00002264	135593	0.2368	45.8558	no-hit	0
			tig00002266	5100	0.2206	30.0489	no-hit	0
			tig00002268	39068	0.3252	52.7638	no-hit	0
			tig00002271	52763	0.3309	40.6336	no-hit	0
			tig00002272	9338	0.3805	32.0001	no-hit	0
			tig00002273	39552	0.2873	67.7914	no-hit	0
			tig00002274	26952	0.2612	21.2406	no-hit	0
			tig00002276	4329	0.2603	21.2492	no-hit	0
			tig00002278	21143	0.2496	28.9293	no-hit	0
			tig00002281	40775	0.2585	50.0509	no-hit	0
			tig00002282	17694	0.3106	48.9709	no-hit	0
			tig00002283	36029	0.3112	48.7979	no-hit	0
			tig00002287	30096	0.3086	72.022	no-hit	0
			tig00002289	124537	0.2536	57.3517	no-hit	0
			tig00002290	10270	0.2614	45.0092	no-hit	0
			tig00002292	20472	0.2617	56.0497	no-hit	0
			tig00002293	123361	0.2718	57.6509	no-hit	0
			tig00002300	23023	0.2674	53.2008	no-hit	0
			tig00002304	48717	0.2952	57.8328	no-hit	0
			tig00002326	19065	0.2835	35.5174	no-hit	0
			tig00002327	38487	0.278	51.1402	no-hit	0
			tig00002332	18478	0.2858	61.1939	no-hit	0
			tig00002333	13947	0.2858	57.1843	no-hit	0
			tig00002335	67963	0.343	44.5751	no-hit	0
			tig00002336	33126	0.3202	44.0769	no-hit	0
			tig00002338	42886	0.2811	59.1224	no-hit	0
			tig00002339	30755	0.2981	50.1412	no-hit	0
			tig00002340	12951	0.3031	36.2404	no-hit	0
			tig00002341	34016	0.2928	36.8321	no-hit	0
			tig00002344	12614	0.2736	28.759	no-hit	0
			tig00002354	15842	0.2738	36.573	no-hit	0
			tig00002362	37163	0.2989	43.702	no-hit	0
			tig00002364	12601	0.3085	69.4191	no-hit	0
			tig00002365	39320	0.308	59.9715	no-hit	0
			tig00002370	16534	0.2392	32.3244	no-hit	0
			tig00002375	20049	0.309	63.1039	no-hit	0
			tig00002379	10822	0.3098	52.1362	no-hit	0
			tig00002380	16492	0.3083	57.7219	no-hit	0
			tig00002382	8686	0.2616	16.7368	no-hit	0
			tig00002383	43157	0.256	52.0008	no-hit	0
			tig00002389	13418	0.3114	63.2458	no-hit	0
			tig00002393	17148	0.2529	37.8192	no-hit	0
			tig00002395	18717	0.267	35.4493	no-hit	0
			tig00002396	57146	0.278	53.0529	no-hit	0
			tig00002398	56547	0.2837	55.8461	no-hit	0
			tig00002402	23766	0.3236	38.14	no-hit	0
			tig00002403	11167	0.325	26.3462	no-hit	0
			tig00002405	28354	0.2836	34.4881	no-hit	0
			tig00002406	20444	0.2447	23.4651	no-hit	0
			tig00002407	55670	0.282	34.9276	no-hit	0
			tig00002408	32633	0.3082	30.8251	no-hit	0
			tig00002409	15448	0.3404	30.5193	no-hit	0
			tig00002411	3918	0.2767	37.8888	no-hit	0
			tig00002412	21425	0.2439	30.2157	no-hit	0
			tig00002418	18048	0.3124	33.1136	no-hit	0
			tig00002421	14211	0.2722	36.257	no-hit	0
			tig00002423	12114	0.2668	68.9124	no-hit	0
			tig00002424	21489	0.3057	46.194	no-hit	0
			tig00002425	19657	0.3086	47.7246	no-hit	0
			tig00002432	43689	0.1911	40.7257	no-hit	0
			tig00002436	27317	0.31	63.7842	no-hit	0
			tig00002439	74241	0.3171	58.1653	no-hit	0
			tig00002440	32936	0.2621	44.7044	no-hit	0
			tig00002446	17856	0.2021	29.7269	no-hit	0
			tig00002453	114957	0.2691	60.3487	no-hit	0
			tig00002454	52619	0.2482	55.8362	no-hit	0
			tig00002455	16434	0.2361	25.4046	no-hit	0
			tig00002457	24673	0.246	25.9345	no-hit	0
			tig00002458	71490	0.2908	50.4804	no-hit	0
			tig00002469	22786	0.2836	62.3002	no-hit	0
			tig00002475	28378	0.2514	36.2387	no-hit	0
			tig00002476	19297	0.2702	26.7706	no-hit	0
			tig00002478	26237	0.268	36.861	no-hit	0
			tig00002484	73521	0.2955	52.3771	no-hit	0
			tig00002485	8502	0.275	27.1506	no-hit	0
			tig00002490	39029	0.2756	31.7076	no-hit	0
			tig00002491	16279	0.2711	27.8996	no-hit	0
			tig00002492	28691	0.2615	31.3856	no-hit	0
			tig00002494	24227	0.2658	26.3168	no-hit	0
			tig00002495	54681	0.2857	59.2937	no-hit	0
			tig00002502	17869	0.3008	39.2165	no-hit	0
			tig00002503	34292	0.2627	32.6267	no-hit	0
			tig00002506	14238	0.2753	34.8664	no-hit	0
			tig00002509	24027	0.291	59.49	no-hit	0
			tig00002510	24380	0.2691	45.2692	no-hit	0
			tig00002511	22275	0.2897	52.5819	no-hit	0
			tig00002512	31701	0.2949	51.2923	no-hit	0
			tig00002513	16948	0.2971	43.8632	no-hit	0
			tig00002515	48640	0.2987	39.2374	no-hit	0
			tig00002516	14147	0.2983	27.1223	no-hit	0
			tig00002517	19691	0.2912	33.3544	no-hit	0
			tig00002518	24809	0.2915	37.659	no-hit	0
			tig00002519	29290	0.2902	42.4537	no-hit	0
			tig00002520	81697	0.2742	58.4961	no-hit	0
			tig00002521	29443	0.2715	51.0059	no-hit	0
			tig00002522	80479	0.2549	57.47	no-hit	0
			tig00002525	55904	0.2969	55.9698	no-hit	0
			tig00002531	20401	0.2703	53.7408	no-hit	0
			tig00002535	36214	0.2642	38.3935	no-hit	0
			tig00002557	31171	0.2699	56.1875	no-hit	0
			tig00002559	54176	0.2859	48.0458	no-hit	0
			tig00002560	24963	0.2715	39.4577	no-hit	0
			tig00002565	26237	0.3355	29.4024	no-hit	0
			tig00002581	19653	0.277	32.6567	no-hit	0
			tig00002598	96752	0.2862	49.638	no-hit	0
			tig00002600	65738	0.319	47.0391	no-hit	0
			tig00002601	63651	0.2927	57.0323	no-hit	0
			tig00002602	10704	0.3046	30.0514	no-hit	0
			tig00002603	50549	0.3067	52.2797	no-hit	0
			tig00002604	28607	0.2692	47.0387	no-hit	0
			tig00002606	88688	0.2907	60.2036	no-hit	0
			tig00002615	17514	0.2848	25.0112	no-hit	0
			tig00002617	18872	0.2965	56.6905	no-hit	0
			tig00002619	19375	0.3149	33.0064	no-hit	0
			tig00002620	23096	0.3194	40.1944	no-hit	0
			tig00002625	22126	0.303	26.3161	no-hit	0
			tig00002628	23851	0.2799	24.1874	no-hit	0
			tig00002633	33278	0.2352	57.0619	no-hit	0
			tig00002635	8203	0.228	22.779	no-hit	0
			tig00002638	4126	0.2739	44.729	no-hit	0
			tig00002640	20880	0.2516	137.464	no-hit	0
			tig00002642	12574	0.2986	90.5989	no-hit	0
			tig00002648	26600	0.239	44.4728	no-hit	0
			tig00002649	16907	0.3101	56.1801	no-hit	0
			tig00002651	63427	0.2875	33.4688	no-hit	0
			tig00002653	25006	0.2705	55.4867	no-hit	0
			tig00002654	14929	0.2917	51.2102	no-hit	0
			tig00002655	23142	0.289	47.3922	no-hit	0
			tig00002658	39207	0.2941	37.6178	no-hit	0
			tig00002661	8375	0.3064	28.7317	no-hit	0
			tig00002662	18045	0.3051	27.8298	no-hit	0
			tig00002663	18281	0.3012	28.1744	no-hit	0
			tig00002664	31457	0.302	37.7954	no-hit	0
			tig00002665	32647	0.2718	49.7766	no-hit	0
			tig00002672	67503	0.2256	35.3967	no-hit	0
			tig00002681	45368	0.2738	39.4767	no-hit	0
			tig00002687	70018	0.2751	51.9641	no-hit	0
			tig00002688	12644	0.2774	36.8014	no-hit	0
			tig00002691	16417	0.3195	37.5146	no-hit	0
			tig00002692	25309	0.2796	49.1391	no-hit	0
			tig00002693	60081	0.2715	53.8334	no-hit	0
			tig00002697	17132	0.245	60.7556	no-hit	0
			tig00002701	14808	0.1874	52.731	no-hit	0
			tig00002703	22425	0.2915	59.4066	no-hit	0
			tig00002704	14068	0.3048	33.6496	no-hit	0
			tig00002705	47557	0.3154	38.2775	no-hit	0
			tig00002706	5118	0.3111	34.1833	no-hit	0
			tig00002708	29631	0.304	34.3239	no-hit	0
			tig00002710	21085	0.2963	38.9548	no-hit	0
			tig00002711	14262	0.2972	44.4623	no-hit	0
			tig00002715	20947	0.2717	23.2683	no-hit	0
			tig00002716	10988	0.2751	22.3885	no-hit	0
			tig00002717	38489	0.2844	56.3566	no-hit	0
			tig00002719	16554	0.2975	52.3317	no-hit	0
			tig00002720	20609	0.2606	33.7044	no-hit	0
			tig00002723	44970	0.2967	36.3115	no-hit	0
			tig00002726	49734	0.2698	32.061	no-hit	0
			tig00002727	19630	0.268	25.6708	no-hit	0
			tig00002729	39041	0.2882	60.6854	no-hit	0
			tig00002731	17398	0.2841	65.3568	no-hit	0
			tig00002737	58490	0.295	52.8911	no-hit	0
			tig00002738	23608	0.245	54.6482	no-hit	0
			tig00002739	25624	0.2447	49.6367	no-hit	0
			tig00002740	48003	0.2494	55.0405	no-hit	0
			tig00002743	21676	0.2487	62.2567	no-hit	0
			tig00002745	62518	0.2506	51.4063	no-hit	0
			tig00002747	13382	0.3071	34.3126	no-hit	0
			tig00002749	27763	0.3016	74.7401	no-hit	0
			tig00002750	12997	0.3347	28.6651	no-hit	0
			tig00002760	11104	0.2585	35.022	no-hit	0
			tig00002761	31988	0.2733	46.5155	no-hit	0
			tig00002763	37118	0.2761	58.6814	no-hit	0
			tig00002766	25133	0.2819	34.4763	no-hit	0
			tig00002767	28419	0.2752	49.1947	no-hit	0
			tig00002769	16115	0.261	36.585	no-hit	0
			tig00002771	21888	0.301	31.7613	no-hit	0
			tig00002773	48001	0.291	33.2905	no-hit	0
			tig00002775	34966	0.2829	41.2632	no-hit	0
			tig00002777	21061	0.278	40.449	no-hit	0
			tig00002780	12314	0.3028	46.4119	no-hit	0
			tig00002783	10163	0.2698	22.6754	no-hit	0
			tig00002784	15952	0.2479	28.3753	no-hit	0
			tig00002785	15461	0.279	40.4677	no-hit	0
			tig00002788	14701	0.2632	31.6651	no-hit	0
			tig00002789	7026	0.2521	24.627	no-hit	0
			tig00002791	19548	0.2956	31.0835	no-hit	0
			tig00002792	15592	0.2946	33.8709	no-hit	0
			tig00002796	21358	0.2051	27.694	no-hit	0
			tig00002798	8620	0.2737	38.4529	no-hit	0
			tig00002806	28614	0.2622	58.4366	no-hit	0
			tig00002809	47115	0.2686	44.9829	no-hit	0
			tig00002813	24534	0.2891	80.2717	no-hit	0
			tig00002815	14631	0.2916	34.8355	no-hit	0
			tig00002820	23102	0.2978	75.6213	no-hit	0
			tig00002822	16045	0.2982	106.679	no-hit	0
			tig00002824	37249	0.2622	55.2167	no-hit	0
			tig00002826	11418	0.2458	33.302	no-hit	0
			tig00002830	39166	0.2443	32.6264	no-hit	0
			tig00002831	7354	0.2858	18.6976	no-hit	0
			tig00002832	21524	0.2604	45.3873	no-hit	0
			tig00002833	9535	0.2593	27.3309	no-hit	0
			tig00002842	34897	0.2731	41.2897	no-hit	0
			tig00002844	22931	0.289	27.486	no-hit	0
			tig00002846	17631	0.2521	56.6616	no-hit	0
			tig00002847	21777	0.3074	41.9587	no-hit	0
			tig00002853	27221	0.2983	68.5384	no-hit	0
			tig00002856	27272	0.2269	24.1883	no-hit	0
			tig00002857	12382	0.2225	19.9455	no-hit	0
			tig00002867	23896	0.2458	32.8695	no-hit	0
			tig00002868	8359	0.2457	25.7771	no-hit	0
			tig00002873	5184	0.2963	46.3804	no-hit	0
			tig00002874	6875	0.3114	57.5985	no-hit	0
			tig00002881	16333	0.1987	52.934	no-hit	0
			tig00002885	13970	0.2346	31.37	no-hit	0
			tig00002906	9740	0.2509	31.2314	no-hit	0
			tig00002914	7861	0.2767	23.8678	no-hit	0
			tig00002918	27972	0.2401	38.6733	no-hit	0
			tig00002922	6400	0.2497	33.8473	no-hit	0
			tig00002923	22346	0.308	40.8559	no-hit	0
			tig00002924	4490	0.3263	27.5445	no-hit	0
			tig00002930	49835	0.3098	53.5451	no-hit	0
			tig00002932	8075	0.2128	23.2115	no-hit	0
			tig00002938	3255	0.2657	30.6205	no-hit	0
			tig00002941	7989	0.2279	34.1824	no-hit	0
			tig00002943	10945	0.346	28.0737	no-hit	0
			tig00002949	5422	0.2128	22.3494	no-hit	0
