# Supplementary material for: Functional insights from the GC-poor genomes of two aphid parasitoids, Aphidius ervi and Lysiphlebus fabarum
Source: BMC Genomics. 2020 May 29;21:376. doi: 10.1186/s12864-020-6764-0 (PMC7257214; doi:10.1186/s12864-020-6764-0)
Supplement: Supplementary file 3 — Additional file 3. Linkage groups in L. fabarum. Details of scaffold positions used to construct linkage groups for L. fabarum. [file 12864_2020_6764_MOESM3_ESM.xlsx]

## Sheet: AllMaps_input
Scaffold	Scaffold Position	Linkage Group	Genetic Position		Positions used to create linkage maps for the L. fabarum genome
tig00000023	80395	1	0
tig00000023	42431	1	1.172
tig00000023	42412	1	1.172
tig00000023	288347	1	1.711
tig00000452	122121	1	4.412
tig00000452	125896	1	4.412
tig00000452	125984	1	4.412
tig00000452	99852	1	4.412
tig00000452	116298	1	4.412
tig00000452	116337	1	4.412
tig00000452	126293	1	4.412
tig00001849	41574	1	5.806
tig00000452	252694	1	6.437
tig00000452	175183	1	6.437
tig00000452	189511	1	6.437
tig00000452	235159	1	6.437
tig00001849	41573	1	9.749
tig00001849	197430	1	16.335
tig00001849	188992	1	16.335
tig00001849	345503	1	17.226
tig00001851	52913	1	24.112
tig00001851	62711	1	24.112
tig00001851	56888	1	25.746
tig00001851	56875	1	25.746
tig00001851	56897	1	25.746
tig00001851	342963	1	28.325
tig00001851	342922	1	28.325
tig00001851	397650	1	29.195
tig00001851	570236	1	33.326
tig00001851	837188	1	37.886
tig00001851	837212	1	37.886
tig00001851	938375	1	41.165
tig00001851	939206	1	41.165
tig00001851	908742	1	41.165
tig00001851	987286	1	42.562
tig00001851	1256453	1	50.014
tig00000307	287049	1	51.785
tig00000307	287050	1	51.785
tig00000307	16848	1	57.02
tig00000225	148697	1	66.051
tig00000225	180158	1	66.051
tig00000225	180144	1	66.051
tig00000225	180188	1	66.051
tig00000225	148694	1	68.685
tig00000225	219992	1	71.128
tig00000225	148698	1	71.128
tig00000225	63933	1	71.825
tig00000173	215747	1	75.642
tig00000173	188475	1	75.642
tig00000173	334952	1	75.642
tig00000173	73710	1	78.758
tig00000173	30818	1	79.323
tig00000219	13924	1	85.226
tig00000219	13966	1	85.226
tig00000322	56118	1	93.501
tig00000219	405244	1	93.501
tig00000322	44582	1	93.501
tig00000322	48752	1	93.501
tig00000322	89443	1	95.302
tig00000322	221583	1	95.302
tig00000322	221596	1	95.302
tig00002118	114689	1	98.349
tig00002118	34925	1	100.768
tig00002118	35497	1	101.561
tig00002118	35395	1	102.099
tig00002118	35438	1	102.099
tig00000490	301977	1	103.555
tig00000490	283209	1	104.796
tig00000490	211294	1	107.915
tig00000490	209560	1	107.915
tig00002293	106924	1	113.494
tig00002293	106925	1	113.494
tig00000490	96242	1	114.432
tig00002289	58079	1	114.782
tig00002293	89463	1	114.782
tig00002265	89366	1	114.782
tig00002265	124168	1	114.782
tig00002289	56345	1	114.782
tig00002289	99332	1	114.782
tig00000527	188625	1	114.782
tig00002267	84746	1	114.782
tig00002289	39323	1	114.782
tig00002293	45332	1	114.782
tig00000876	116198	1	115.186
tig00002293	25094	1	116.323
tig00000527	195758	1	116.323
tig00002267	3129	1	118.508
tig00002293	89566	1	118.508
tig00002293	89570	1	118.508
tig00001890	333439	1	132.612
tig00001890	333456	1	132.612
tig00002043	86067	1	134.065
tig00000389	113323	1	150.137
tig00001875	206821	1	151.026
tig00001875	220244	1	151.026
tig00001875	220256	1	151.026
tig00001875	220288	1	151.026
tig00001875	220290	1	151.026
tig00001875	206866	1	151.026
tig00001875	301623	1	151.92
tig00001875	385946	1	153.205
tig00001876	193867	1	155.643
tig00001880	20526	1	160.895
tig00001993	155319	1	200.161
tig00001993	155331	1	200.161
tig00001993	155388	1	200.161
tig00001993	155332	1	200.161
tig00001660	27076	1	222.69
tig00002136	68192	1	225.172
tig00001150	7662	1	226.784
tig00002089	220257	1	226.784
tig00002087	11424	1	227.862
tig00001059	5718	1	228.245
tig00000721	22629	1	228.819
tig00000687	141765	1	229.517
tig00000769	51020	1	229.517
tig00000170	150765	1	229.517
tig00000687	21017	1	229.517
tig00000687	21019	1	229.517
tig00000770	124320	1	229.517
tig00000789	27202	1	229.517
tig00001014	5421	1	229.517
tig00001022	27969	1	229.517
tig00001022	62287	1	229.517
tig00001240	80600	1	229.517
tig00001250	25947	1	229.517
tig00001250	26050	1	229.517
tig00001311	23406	1	229.517
tig00001559	8264	1	229.517
tig00001702	10144	1	229.517
tig00001702	10180	1	229.517
tig00001702	18425	1	229.517
tig00001971	42541	1	229.517
tig00001971	50485	1	229.517
tig00001971	56903	1	229.517
tig00001971	56904	1	229.517
tig00001972	267029	1	229.517
tig00002089	27929	1	229.517
tig00002136	146085	1	229.517
tig00002152	151342	1	229.517
tig00002211	94839	1	229.517
tig00002211	205808	1	229.517
tig00002278	10970	1	229.517
tig00002325	71053	1	229.517
tig00002439	51942	1	229.517
tig00002453	31475	1	229.517
tig00002543	25916	1	229.517
tig00000128	83890	1	229.517
tig00000128	83927	1	229.517
tig00000170	154795	1	229.517
tig00000170	154809	1	229.517
tig00000461	44843	1	229.517
tig00000461	47164	1	229.517
tig00000687	57541	1	229.517
tig00000687	57553	1	229.517
tig00000750	5703	1	229.517
tig00000769	51136	1	229.517
tig00000770	83261	1	229.517
tig00000906	83042	1	229.517
tig00000965	140910	1	229.517
tig00001240	50520	1	229.517
tig00001641	16273	1	229.517
tig00001641	16276	1	229.517
tig00001641	16292	1	229.517
tig00001660	26732	1	229.517
tig00001971	34313	1	229.517
tig00001971	51658	1	229.517
tig00002089	28914	1	229.517
tig00002152	13015	1	229.517
tig00002152	13042	1	229.517
tig00002152	130268	1	229.517
tig00002152	139601	1	229.517
tig00002152	141368	1	229.517
tig00002152	142720	1	229.517
tig00002152	151362	1	229.517
tig00002278	10290	1	229.517
tig00002278	10323	1	229.517
tig00002281	33531	1	229.517
tig00002325	26710	1	229.517
tig00002325	26717	1	229.517
tig00002325	70988	1	229.517
tig00002398	41275	1	229.517
tig00002398	42016	1	229.517
tig00002532	20581	1	229.517
tig00002532	20630	1	229.517
tig00002689	20984	1	229.517
tig00002689	21047	1	229.517
tig00002763	22760	1	229.517
tig00002776	11516	1	229.517
tig00002763	22989	1	229.517
tig00001660	6821	1	230.733
tig00000461	60988	1	233.931
tig00000461	61037	1	233.931
tig00002152	151363	1	233.931
tig00002089	64239	1	236.607
tig00002543	22929	1	237.595
tig00002543	22974	1	237.595
tig00001173	20844	1	241.565
tig00000689	32607	1	261.915
tig00002098	131086	1	263.075
tig00001158	25936	1	264.346
tig00002096	182868	1	269.526
tig00002522	15709	1	273.176
tig00000330	192232	1	278.159
tig00000330	292760	1	278.159
tig00000330	306740	1	278.159
tig00000330	44237	1	279.141
tig00000288	30688	1	289.647
tig00000647	64330	1	292.449
tig00000754	71239	1	304.475
tig00000754	36281	1	304.475
tig00001980	211576	1	304.475
tig00000014	809586	1	318.401
tig00000014	809631	1	318.401
tig00000014	904014	1	319.285
tig00000178	316071	1	333.427
tig00000178	419642	1	337.294
tig00000000_a	15712	1	339.283
tig00000178	445422	1	340.659
tig00000000_a	123815	1	344.055
tig00000000_a	123816	1	344.055
tig00000000_a	152235	1	346.997
tig00000000_a	126607	1	346.997
tig00000000_a	302878	1	346.997
tig00000000_a	447979	1	356.801
tig00000000_a	544570	1	360.402
tig00000000_a	625520	1	360.737
tig00000000_a	544488	1	361.206
tig00000017	204229	1	372.022
tig00000017	204262	1	372.022
tig00000017	204288	1	372.022
tig00000017	228254	1	372.022
tig00000271	355457	1	387.35
tig00000271	355481	1	387.35
tig00001189	46460	1	395.12
tig00001189	23893	1	396.37
tig00000018	803051	2	0
tig00000018	803056	2	0
tig00000018	728939	2	0
tig00000018	728931	2	1.21
tig00000018	852383	2	2.314
tig00000018	602390	2	5.759
tig00000018	631149	2	5.759
tig00000018	420902	2	10.717
tig00000018	247367	2	14.027
tig00000018	129120	2	18.983
tig00000002	9348	2	26.16
tig00000002	49048	2	26.16
tig00000002	74373	2	28.874
tig00000002	74389	2	28.874
tig00000002	431907	2	37.046
tig00000002	465072	2	37.756
tig00000002	613299	2	38.459
tig00000002	700026	2	43.63
tig00000002	777466	2	44.894
tig00000002	870946	2	45.405
tig00000117	217742	2	66.032
tig00000117	217791	2	66.032
tig00000117	469789	2	66.68
tig00002117	53077	2	72.338
tig00002117	53100	2	72.338
tig00002117	53101	2	72.338
tig00002117	53119	2	72.338
tig00002117	53144	2	72.338
tig00002117	116736	2	74.835
tig00002117	116767	2	74.835
tig00002117	116906	2	74.835
tig00002117	298792	2	77.039
tig00002117	204797	2	77.039
tig00002117	296558	2	77.039
tig00002117	347708	2	77.039
tig00002117	127680	2	77.039
tig00000652	10086	2	79.633
tig00000652	1517	2	79.633
tig00000652	91029	2	82.222
tig00000652	80199	2	84.239
tig00000652	80245	2	84.239
tig00002200	184144	2	87.827
tig00000652	225816	2	87.827
tig00002429	17389	2	113.886
tig00002049	162076	2	115.04
tig00002049	127164	2	116.431
tig00002049	84806	2	118.189
tig00002049	52169	2	120.429
tig00002049	59447	2	121.753
tig00001999	54137	2	124.898
tig00001999	54140	2	124.898
tig00001999	54146	2	124.898
tig00001999	54152	2	124.898
tig00001999	54135	2	126.875
tig00001999	211683	2	126.875
tig00001999	211635	2	126.875
tig00001999	211638	2	126.875
tig00001999	208311	2	128.16
tig00001999	208323	2	128.16
tig00001999	365090	2	131.038
tig00001999	370573	2	131.038
tig00000075	575163	2	137.62
tig00000075	575249	2	139.224
tig00000075	575257	2	139.224
tig00000075	575319	2	139.224
tig00000075	535280	2	140.792
tig00000259	11023	2	140.792
tig00000259	59703	2	140.792
tig00001898	165945	2	148.346
tig00001884	350145	2	150.196
tig00001898	56521	2	150.196
tig00001898	138383	2	150.196
tig00001884	385883	2	150.196
tig00001898	56378	2	150.196
tig00001898	117368	2	150.196
tig00001898	117360	2	151.983
tig00001898	187874	2	156.178
tig00001898	187895	2	156.178
tig00001884	232552	2	159.39
tig00001901	79290	2	162.389
tig00001901	397952	2	165.208
tig00001901	195612	2	165.208
tig00001901	195617	2	165.208
tig00001901	195655	2	165.208
tig00001901	195678	2	165.208
tig00002038	182558	2	169.535
tig00002038	193797	2	169.535
tig00002038	78064	2	170.059
tig00001953	40151	2	173.483
tig00000438	38936	2	173.845
tig00000438	48323	2	173.845
tig00000438	38966	2	173.845
tig00000438	38991	2	173.845
tig00001468	28840	2	175.07
tig00002832	13463	2	193.183
tig00000953	22298	2	194.508
tig00000953	25239	2	194.855
tig00000609	126808	2	195.701
tig00000953	70350	2	195.701
tig00001274	30830	2	195.701
tig00001274	4224	2	197.352
tig00001274	4235	2	197.352
tig00000609	136170	2	199.709
tig00000119	293703	2	216.352
tig00000119	335374	2	218.662
tig00000119	385483	2	220.851
tig00002054	168641	2	224.449
tig00000119	480640	2	224.449
tig00002054	39261	2	224.449
tig00002054	165752	2	224.449
tig00002054	15217	2	224.449
tig00002054	148950	2	224.449
tig00002056	45259	2	224.449
tig00000119	31323	2	228.496
tig00000119	31353	2	228.496
tig00000119	31355	2	228.496
tig00000690	219528	2	235.532
tig00000690	189529	2	237.892
tig00000690	185742	2	237.892
tig00000690	139397	2	239.213
tig00000690	61777	2	241.061
tig00002214	20876	2	248.955
tig00002214	20911	2	248.955
tig00002114	53715	2	249.437
tig00002013	179570	2	258.634
tig00002013	42873	2	258.634
tig00002011	71928	2	262.475
tig00001490	13469	2	266.949
tig00001170	82494	2	266.949
tig00000632	3538	2	276.128
tig00000632	3543	2	276.128
tig00000000_b	1617854	2	291.402
tig00000000_b	1565670	2	294.071
tig00000000_b	1673818	2	296.626
tig00000000_b	1673836	2	296.626
tig00000000_b	1672131	2	296.626
tig00000000_b	1672142	2	296.626
tig00000000_b	2105968	2	299.437
tig00000000_b	1439605	2	304.331
tig00000000_b	1250422	2	308.137
tig00000000_b	1250457	2	308.137
tig00000000_b	1250458	2	308.137
tig00000000_b	1167948	2	314.095
tig00000000_b	1053021	2	315.614
tig00000962	43632	2	316.596
tig00000000_b	1047747	2	318.657
tig00000075	179216	3	0
tig00000075	32992	3	3.839
tig00001602	7297	3	4.774
tig00001602	37219	3	4.774
tig00001309	44358	3	6.723
tig00000314	293201	3	8.527
tig00000314	293178	3	8.527
tig00000314	293179	3	8.527
tig00000314	296763	3	10.562
tig00000314	296703	3	10.562
tig00000314	68062	3	17.781
tig00000314	68147	3	17.781
tig00000314	67552	3	19.979
tig00000314	33638	3	21.726
tig00000091	37391	3	30.597
tig00001871	131642	3	36.281
tig00001871	110363	3	38.389
tig00001871	488033	3	48.913
tig00001871	436501	3	50.878
tig00000048	75608	3	59.161
tig00000054	210870	3	67.777
tig00000054	210871	3	67.777
tig00000054	317454	3	67.777
tig00000054	390034	3	70.66
tig00000054	770972	3	85.46
tig00000054	792356	3	85.79
tig00000078	529171	3	90.417
tig00000078	369347	3	91.584
tig00000078	410919	3	92.398
tig00000078	410965	3	92.398
tig00000078	475267	3	92.398
tig00000078	654595	3	93.377
tig00000078	302411	3	95.199
tig00000078	22661	3	96.771
tig00000078	95664	3	96.771
tig00000078	55974	3	96.771
tig00001301	46986	3	96.897
tig00000078	38977	3	97.079
tig00000078	307341	3	97.83
tig00000078	318860	3	97.83
tig00000078	39043	3	98.739
tig00000159	38880	3	102.585
tig00000159	170108	3	105.314
tig00000159	220160	3	106.633
tig00000159	266718	3	106.633
tig00000159	266719	3	106.633
tig00000159	266723	3	106.633
tig00000159	220292	3	108.751
tig00001093	22962	3	111.625
tig00001093	22963	3	111.625
tig00000010	797239	3	113.682
tig00000010	879477	3	115.104
tig00000010	879528	3	115.104
tig00000010	879587	3	115.104
tig00000010	939696	3	115.104
tig00000010	939803	3	115.104
tig00000010	958535	3	115.104
tig00000010	939773	3	115.104
tig00000010	996094	3	115.104
tig00000010	996148	3	115.104
tig00000010	996155	3	115.104
tig00000010	1066123	3	115.104
tig00000010	1066137	3	115.104
tig00001093	26140	3	115.104
tig00001093	26145	3	115.104
tig00001093	26167	3	115.104
tig00001093	26176	3	115.104
tig00000159	407613	3	117.039
tig00000010	716991	3	124.494
tig00000010	722771	3	124.839
tig00000010	722825	3	124.839
tig00000010	706671	3	125.997
tig00000010	686153	3	127.073
tig00000010	686190	3	127.073
tig00000010	617409	3	128.513
tig00000010	617425	3	128.513
tig00000010	617504	3	128.513
tig00000010	635352	3	129.436
tig00000010	603686	3	130.819
tig00000010	613292	3	131.871
tig00000010	554351	3	133.535
tig00000010	554380	3	133.535
tig00000010	495733	3	135.853
tig00000010	523433	3	135.853
tig00000010	399416	3	136.775
tig00000010	416144	3	136.775
tig00000010	229410	3	137.911
tig00000010	111018	3	139.887
tig00000010	171606	3	139.887
tig00000010	171701	3	139.887
tig00000010	171594	3	139.887
tig00000010	171712	3	139.887
tig00000010	171729	3	139.887
tig00002032	117578	3	140.731
tig00000335	85638	3	140.914
tig00000010	33087	3	141.852
tig00000010	33092	3	141.852
tig00002042	34525	3	142.83
tig00002042	43794	3	142.977
tig00000010	14244	3	143.213
tig00002042	43777	3	143.213
tig00002042	66629	3	143.213
tig00002042	66637	3	143.213
tig00000010	58051	3	143.213
tig00002042	84554	3	143.213
tig00000510	138028	3	169.579
tig00000353	289846	3	169.579
tig00000353	306465	3	169.579
tig00000828	129703	3	171.285
tig00000828	129747	3	171.285
tig00001023	86025	3	174.617
tig00001023	86035	3	174.617
tig00001023	87969	3	175.986
tig00001030	43822	3	177.027
tig00001966	398729	3	179.09
tig00001966	398759	3	179.09
tig00001966	376142	3	180.825
tig00001966	376061	3	180.825
tig00001966	376180	3	182.475
tig00001966	312251	3	185.325
tig00001966	207902	3	189.839
tig00001966	207944	3	189.839
tig00001966	78449	3	189.839
tig00000855	8307	3	191.526
tig00000855	89571	3	191.526
tig00001966	165503	3	191.526
tig00000194	87821	3	191.526
tig00000855	89520	3	191.526
tig00002002	71667	3	195.163
tig00002000	209613	3	197.033
tig00002000	218703	3	197.033
tig00002002	71659	3	198.337
tig00002002	71667	3	198.337
tig00002000	155406	3	199.626
tig00002000	155503	3	199.626
tig00002018	189073	3	205.632
tig00002018	217670	3	207.234
tig00001473	56695	3	217.111
tig00001473	56711	3	217.111
tig00002228	99555	3	222.391
tig00002228	77030	3	222.848
tig00002228	34366	3	223.395
tig00002329	8382	3	223.395
tig00002329	27934	3	223.395
tig00000411	72327	3	235.497
tig00001009	33598	3	235.497
tig00000131	539591	3	236.644
tig00000737	14156	3	236.644
tig00000935	14575	3	236.644
tig00000935	14590	3	236.644
tig00001006	64776	3	236.644
tig00001009	17967	3	236.644
tig00001009	18393	3	236.644
tig00001009	50082	3	236.644
tig00001009	50125	3	236.644
tig00001041	61773	3	236.644
tig00001041	61799	3	236.644
tig00001041	61808	3	236.644
tig00001230	10014	3	236.644
tig00001284	12797	3	236.644
tig00001284	25243	3	236.644
tig00001284	37598	3	236.644
tig00001470	9003	3	236.644
tig00002075	100723	3	236.644
tig00002175	38018	3	236.644
tig00002505	44598	3	236.644
tig00002589	51466	3	236.644
tig00002589	54669	3	236.644
tig00000540	76502	3	236.644
tig00002170	9166	3	237.755
tig00000131	256826	3	237.755
tig00001665	3332	3	237.755
tig00001141	72310	3	238.824
tig00001009	45704	3	239.896
tig00001665	3443	3	239.896
tig00000131	373378	3	239.896
tig00000514	48956	3	241.779
tig00001009	37244	3	241.779
tig00001303	32731	3	243.643
tig00001303	32774	3	243.643
tig00002156	20239	3	243.643
tig00002175	65929	3	243.643
tig00000131	43371	3	244.647
tig00000131	566189	3	245.124
tig00000514	97936	3	245.885
tig00000514	97963	3	245.885
tig00001009	40216	3	245.885
tig00001009	94981	3	245.885
tig00001009	95000	3	245.885
tig00001041	60976	3	245.885
tig00002432	8897	3	247.488
tig00000131	209286	3	248.226
tig00000131	298027	3	248.226
tig00000131	416202	3	248.226
tig00000411	8356	3	248.226
tig00000411	24304	3	248.226
tig00000411	110807	3	248.226
tig00000411	189954	3	248.226
tig00000454	77810	3	248.226
tig00000454	77811	3	248.226
tig00000514	27790	3	248.226
tig00000514	39375	3	248.226
tig00000514	76559	3	248.226
tig00000540	42496	3	248.226
tig00000777	17759	3	248.226
tig00001006	21027	3	248.226
tig00001006	64700	3	248.226
tig00001006	71842	3	248.226
tig00001009	18189	3	248.226
tig00001009	18195	3	248.226
tig00001009	23047	3	248.226
tig00001009	23310	3	248.226
tig00001009	40303	3	248.226
tig00001041	69915	3	248.226
tig00001041	69947	3	248.226
tig00001229	69565	3	248.226
tig00001229	82103	3	248.226
tig00001284	46065	3	248.226
tig00001284	46066	3	248.226
tig00001284	46090	3	248.226
tig00001284	56502	3	248.226
tig00001443	67530	3	248.226
tig00001703	2765	3	248.226
tig00001703	2768	3	248.226
tig00001703	2805	3	248.226
tig00001703	2810	3	248.226
tig00001703	5269	3	248.226
tig00001724	1376	3	248.226
tig00001972	12967	3	248.226
tig00001972	61821	3	248.226
tig00002075	43057	3	248.226
tig00002075	131133	3	248.226
tig00002075	156818	3	248.226
tig00002075	200716	3	248.226
tig00002156	20228	3	248.226
tig00002156	26236	3	248.226
tig00002158	18860	3	248.226
tig00002158	18870	3	248.226
tig00002170	22118	3	248.226
tig00002170	79013	3	248.226
tig00002170	79016	3	248.226
tig00002170	79017	3	248.226
tig00002170	79053	3	248.226
tig00002170	206363	3	248.226
tig00002170	206401	3	248.226
tig00002170	206404	3	248.226
tig00002175	16100	3	248.226
tig00002175	56333	3	248.226
tig00002175	56334	3	248.226
tig00002175	56350	3	248.226
tig00002175	65926	3	248.226
tig00002175	65929	3	248.226
tig00002175	65952	3	248.226
tig00002471	14598	3	248.226
tig00002474	38882	3	248.226
tig00002474	38906	3	248.226
tig00002474	70525	3	248.226
tig00002539	16538	3	248.226
tig00002587	7730	3	248.226
tig00002587	9062	3	248.226
tig00002587	9064	3	248.226
tig00002861	2660	3	248.226
tig00002861	2683	3	248.226
tig00000131	407254	3	248.226
tig00001443	67529	3	248.226
tig00001443	67531	3	248.226
tig00002474	70595	3	248.226
tig00001426	34559	3	248.885
tig00002593	10304	3	249.635
tig00000793	79973	3	250.4
tig00000411	91857	3	251.883
tig00001229	44518	3	251.883
tig00002717	24404	3	251.883
tig00002170	22211	3	252.982
tig00001464	27358	3	253.853
tig00000397	47308	3	256.355
tig00000397	17556	3	256.634
tig00000397	31719	3	256.634
tig00000397	18008	3	256.634
tig00000006	30771	3	257.029
tig00001378	33066	3	272.718
tig00002257	74256	3	275.248
tig00002257	74275	3	275.248
tig00002257	74321	3	275.248
tig00002257	74326	3	275.248
tig00002257	74307	3	275.248
tig00002257	74308	3	275.248
tig00002257	78120	3	277.207
tig00002257	78121	3	277.207
tig00002261	24458	3	278.884
tig00001859	356812	3	285.328
tig00001859	198372	3	289.44
tig00001859	119602	3	298.483
tig00001857	717384	3	299.343
tig00001857	717390	3	299.343
tig00001857	659548	3	300.767
tig00001857	638431	3	300.767
tig00001857	638467	3	300.767
tig00001857	638472	3	300.767
tig00001857	655585	3	300.767
tig00001857	620559	3	301.808
tig00001857	620579	3	301.808
tig00001857	537101	3	302.639
tig00001857	464480	3	305.621
tig00001857	515807	3	305.621
tig00001857	515941	3	305.621
tig00000388	281542	3	307.714
tig00000388	284952	3	307.991
tig00001857	109445	3	307.991
tig00000388	265017	3	308.296
tig00000388	265019	3	309.231
tig00000401	276316	3	318.339
tig00000405	207011	3	318.339
tig00000405	207014	3	318.339
tig00000405	9962	3	318.339
tig00000401	92034	3	320.459
tig00000401	92052	3	320.459
tig00000042	16962	3	326.09
tig00000042	551977	3	335.598
tig00000042	551978	3	335.598
tig00000042	644796	3	335.598
tig00000042	467300	3	337.371
tig00000042	730090	3	340.981
tig00000042	730063	3	340.981
tig00000042	730152	3	340.981
tig00000042	730212	3	340.981
tig00000231	276006	3	342.704
tig00000231	276012	3	343.519
tig00000231	249709	3	345.143
tig00000231	240066	3	345.143
tig00000231	119321	3	350.271
tig00000231	68127	3	350.543
tig00000231	68090	3	350.543
tig00000231	75182	3	350.543
tig00000231	68178	3	350.906
tig00000761	53901	3	354.711
tig00000761	17579	3	359.314
tig00000761	17578	3	362.352
tig00001285	12047	3	365.731
tig00001285	12054	3	365.731
tig00000246	104397	3	370.82
tig00000246	104452	3	370.82
tig00000246	84192	3	371.252
tig00000377	29655	3	382.753
tig00000377	50234	3	383.789
tig00000493	131662	3	384.921
tig00000459	108722	4	0
tig00000459	107430	4	0
tig00000459	112146	4	0
tig00000108	82433	4	3.699
tig00000108	347988	4	9.317
tig00000108	421783	4	10.287
tig00000108	421786	4	10.287
tig00000108	421790	4	10.287
tig00000108	586330	4	17.653
tig00000094	447593	4	24.343
tig00000094	472060	4	24.343
tig00000094	472075	4	24.343
tig00000094	230097	4	44.308
tig00000094	50459	4	49.311
tig00000915	11949	4	52.027
tig00000915	11960	4	52.027
tig00000915	11983	4	52.027
tig00000915	123014	4	54.331
tig00000500	7704	4	56.394
tig00000243	71262	4	56.394
tig00000243	75382	4	56.394
tig00000500	7714	4	56.394
tig00000500	68102	4	56.394
tig00000243	71794	4	56.394
tig00000243	75387	4	56.394
tig00000243	89404	4	59.241
tig00000243	125755	4	63.095
tig00000243	125752	4	64.201
tig00000243	125755	4	64.201
tig00000243	125767	4	64.201
tig00000243	125768	4	64.201
tig00000243	125777	4	64.201
tig00000243	125780	4	64.201
tig00000243	125782	4	64.201
tig00000243	125783	4	64.201
tig00000243	125785	4	64.201
tig00000243	125770	4	64.201
tig00000243	125771	4	64.201
tig00000243	125773	4	64.201
tig00000243	125774	4	64.201
tig00000243	125776	4	64.201
tig00000243	125779	4	64.201
tig00000243	144935	4	67.133
tig00000243	144942	4	67.133
tig00000243	144938	4	67.133
tig00001925	67583	4	68.961
tig00001927	233350	4	75.329
tig00001927	233332	4	75.329
tig00001929	21825	4	77.767
tig00001927	293687	4	77.767
tig00001929	21819	4	77.767
tig00001929	142080	4	77.767
tig00001929	91768	4	78.546
tig00001927	201972	4	79.52
tig00001929	109307	4	81.038
tig00001929	109365	4	81.038
tig00001929	218123	4	83.024
tig00001929	220423	4	83.024
tig00001929	213852	4	83.024
tig00001929	213854	4	83.024
tig00001929	251074	4	84.108
tig00001929	251101	4	84.108
tig00001929	258137	4	84.108
tig00000396	204603	4	84.311
tig00000294	275427	4	89.85
tig00000294	190411	4	91.703
tig00000118	304289	4	99.345
tig00000118	338456	4	100.246
tig00000118	341890	4	100.246
tig00000329	223929	4	108.166
tig00000329	229592	4	108.166
tig00000329	234730	4	108.166
tig00000329	198439	4	108.166
tig00000329	234675	4	108.166
tig00000403	136925	4	109.818
tig00000427	98677	4	119.125
tig00000427	84852	4	119.125
tig00000427	84853	4	119.125
tig00000427	84857	4	119.125
tig00001346	1945	4	123.743
tig00001346	1983	4	123.743
tig00001959	47982	4	125.911
tig00001959	48032	4	125.911
tig00001959	67437	4	127.916
tig00001959	69419	4	127.916
tig00001959	69437	4	127.916
tig00001959	200264	4	132.336
tig00001959	227910	4	133.721
tig00001959	253428	4	133.721
tig00001959	253594	4	133.721
tig00001961	55121	4	135.34
tig00000968	147889	4	141.685
tig00000968	147890	4	141.685
tig00001989	510767	4	147.111
tig00001989	520007	4	149.128
tig00001989	403614	4	152.126
tig00001989	335081	4	152.126
tig00000064	119884	4	167.042
tig00000064	346977	4	169.844
tig00000064	347003	4	169.844
tig00000064	304126	4	171.055
tig00000064	400187	4	176.337
tig00000064	400180	4	176.337
tig00000064	421454	4	177.14
tig00000064	632446	4	181.615
tig00000064	606007	4	181.765
tig00000064	653345	4	187.089
tig00000064	653354	4	187.089
tig00000064	653358	4	187.089
tig00000064	662572	4	191.822
tig00000064	685500	4	193.016
tig00000064	765439	4	197.394
tig00000064	766050	4	197.394
tig00002381	62341	4	198.923
tig00002381	77719	4	198.923
tig00002381	83151	4	198.923
tig00002381	87258	4	198.923
tig00002381	101518	4	198.923
tig00002381	108145	4	199.616
tig00002381	30644	4	201.646
tig00002381	54023	4	203.646
tig00002381	54025	4	203.646
tig00002381	54027	4	203.646
tig00002381	54029	4	203.646
tig00002381	24302	4	204.741
tig00000164	25060	4	205.711
tig00000164	25066	4	205.711
tig00001288	65476	4	207.351
tig00000788	72079	4	207.351
tig00000576	102741	4	207.351
tig00000576	154882	4	207.351
tig00002006	28376	4	207.351
tig00001440	6949	4	207.351
tig00000576	240077	4	207.351
tig00000576	240103	4	207.351
tig00000686	12655	4	207.351
tig00001340	31551	4	207.351
tig00002343	65767	4	207.351
tig00000576	213950	4	207.351
tig00001440	13910	4	207.351
tig00001081	27887	4	207.351
tig00001081	27932	4	207.351
tig00000576	106920	4	207.351
tig00001764	10500	4	207.351
tig00000642	107188	4	207.351
tig00000629	28286	4	207.351
tig00000279	55361	4	213.087
tig00000279	99761	4	214.497
tig00000302	333551	4	218.521
tig00001203	31865	4	225.246
tig00001203	31866	4	225.246
tig00000785	107139	4	225.246
tig00002422	32084	4	225.246
tig00001203	27057	4	226.888
tig00001203	84214	4	226.888
tig00001203	84216	4	226.888
tig00001203	20152	4	229.312
tig00001501	9198	4	230.724
tig00002181	129068	4	232.197
tig00002181	155415	4	232.466
tig00002181	155438	4	232.466
tig00002181	155448	4	232.466
tig00000020	370055	4	235.299
tig00000020	354033	4	235.665
tig00000020	303719	4	235.665
tig00000020	303765	4	235.665
tig00000020	616759	4	239.324
tig00000020	554595	4	239.848
tig00000020	741015	4	239.848
tig00000020	753988	4	241.004
tig00000020	811277	4	243.613
tig00000020	814752	4	243.613
tig00000020	987066	4	245.545
tig00000020	987058	4	245.545
tig00000020	855279	4	245.545
tig00000020	983963	4	245.545
tig00000020	998590	4	246.641
tig00000020	1040583	4	248.511
tig00000398	169373	4	249.479
tig00000398	169374	4	249.479
tig00000398	42006	4	251.163
tig00000398	42018	4	251.163
tig00000398	136861	4	252.231
tig00002221	20775	4	254.428
tig00002219	20395	4	256.69
tig00002221	33719	4	259.527
tig00002221	33733	4	259.527
tig00002221	33747	4	259.527
tig00000716	80935	4	262.088
tig00000716	80936	4	262.088
tig00002219	72385	4	262.088
tig00001958	288226	4	264.922
tig00001958	298707	4	264.922
tig00001958	119901	4	267.571
tig00001958	171661	4	269.185
tig00001958	231052	4	269.185
tig00001958	366728	4	270.438
tig00001947	29062	4	271.829
tig00000400	135523	4	274.068
tig00002063	13767	4	299.396
tig00002057	236483	4	299.396
tig00002057	236521	4	299.396
tig00002061	81877	4	299.396
tig00002061	107218	4	299.396
tig00002063	19875	4	299.396
tig00002489	118427	4	299.583
tig00002063	19955	4	299.583
tig00002057	120505	4	299.583
tig00002489	32457	4	299.735
tig00000035	731098	4	302.519
tig00000035	692299	4	302.519
tig00000035	303043	4	311.675
tig00000035	303045	4	311.675
tig00000035	188293	4	316.071
tig00000035	126026	4	316.957
tig00000035	138474	4	316.957
tig00000035	97294	4	316.957
tig00000015	165613	4	323.512
tig00000015	233067	4	328.325
tig00000015	233143	4	328.325
tig00000015	1032322	4	329.767
tig00000086	180265	5	0
tig00000086	309120	5	0
tig00000086	62845	5	0.116
tig00000140	175255	5	6.896
tig00000140	192844	5	7.338
tig00000140	192922	5	7.338
tig00000733	142490	5	14.244
tig00000733	162610	5	16.533
tig00000038	629586	5	23.441
tig00000038	717066	5	25.083
tig00000038	761029	5	26.093
tig00000038	761031	5	26.093
tig00000038	180231	5	33.665
tig00000406	115086	5	38.531
tig00002549	17218	5	42.875
tig00002064	59529	5	54.244
tig00002064	59532	5	54.244
tig00002583	21937	5	58.448
tig00002068	94548	5	60.851
tig00002066	260352	5	60.851
tig00002068	94555	5	60.851
tig00002066	252290	5	61.911
tig00002066	91287	5	64.286
tig00002066	69855	5	64.286
tig00002262	61638	5	66.765
tig00000797	97836	5	69.334
tig00000871	121898	5	72.393
tig00002022	91079	5	74.975
tig00002024	30131	5	75.422
tig00002022	91098	5	76.858
tig00002024	196258	5	80.868
tig00000882	18464	5	80.868
tig00000758	97998	5	83.764
tig00000758	141096	5	85.102
tig00000758	20225	5	86.062
tig00000123	223560	5	111.375
tig00000384	144567	5	112.985
tig00000837	7383	5	124.965
tig00000837	7407	5	124.965
tig00000516	204722	5	133.1
tig00000840	60573	5	146.148
tig00000049	196875	5	146.969
tig00000049	196893	5	146.969
tig00000049	133527	5	146.969
tig00000049	133543	5	146.969
tig00000049	133559	5	146.969
tig00000049	125639	5	147.813
tig00000049	125681	5	150.209
tig00000801	55984	5	156.762
tig00002073	83323	5	160.812
tig00002073	64896	5	161.46
tig00002080	260550	5	168.844
tig00002080	35667	5	170.781
tig00002080	98280	5	171.977
tig00002080	98271	5	171.977
tig00002078	57208	5	173.896
tig00002078	57224	5	173.896
tig00000037	112372	5	175.341
tig00000037	7102	5	175.885
tig00000037	85853	5	177.483
tig00000037	49004	5	178.26
tig00000037	49081	5	178.812
tig00000037	112370	5	179.271
tig00000037	453384	5	190.297
tig00000037	453409	5	190.297
tig00000037	550744	5	192.035
tig00000325	223905	5	198.218
tig00000179	58329	5	199.111
tig00000325	84487	5	199.111
tig00000179	58304	5	199.111
tig00000179	85963	5	199.111
tig00000325	148447	5	199.111
tig00000325	148498	5	199.111
tig00000325	166304	5	199.111
tig00000325	166309	5	199.111
tig00000325	184508	5	199.111
tig00000325	184547	5	199.111
tig00000325	136218	5	200.181
tig00000325	201864	5	201.003
tig00000325	116519	5	202.292
tig00000325	133279	5	203.148
tig00000325	172883	5	204.672
tig00000545	41742	5	205.977
tig00001994	130805	5	207.473
tig00000325	329337	5	207.841
tig00000325	338082	5	209.048
tig00000325	338109	5	209.048
tig00001996	198207	5	216.65
tig00001996	276068	5	220.843
tig00001996	282661	5	220.843
tig00000387	198143	5	226.302
tig00000387	197610	5	226.302
tig00000387	54615	5	230.686
tig00000387	54728	5	232.943
tig00000387	54733	5	232.943
tig00000387	98792	5	234.542
tig00000387	26975	5	236.256
tig00000394	87309	5	239.14
tig00000394	269257	5	240.205
tig00000394	236248	5	240.834
tig00001022	15593	6	0
tig00000285	18961	6	0.868
tig00001941	15937	6	0.868
tig00001941	15916	6	0.868
tig00001914	86508	6	8.924
tig00001914	86390	6	8.924
tig00001912	35922	6	20.336
tig00001912	36079	6	20.336
tig00002314	18115	6	39.4
tig00002160	62181	6	42.664
tig00002160	62138	6	42.664
tig00001194	83944	6	51.656
tig00000057	32483	6	52.884
tig00000057	228406	6	57.318
tig00000057	228393	6	57.318
tig00001935	89140	6	64.401
tig00001935	590434	6	74.637
tig00001935	590427	6	74.637
tig00001935	505444	6	75.712
tig00000076	29509	6	76.088
tig00001935	590297	6	76.088
tig00001935	590312	6	76.088
tig00001935	590315	6	76.088
tig00000076	81579	6	77.721
tig00001256	43629	6	79.285
tig00000419	242306	6	80.767
tig00000419	116690	6	82.785
tig00001256	2768	6	83.899
tig00000419	205119	6	85.765
tig00000419	242197	6	85.765
tig00000419	312085	6	85.765
tig00000419	150519	6	87.856
tig00000419	150521	6	87.856
tig00000419	150522	6	87.856
tig00000419	150523	6	87.856
tig00000419	150527	6	87.856
tig00000419	150549	6	87.856
tig00000419	150518	6	89.759
tig00000419	95033	6	92.343
tig00000419	45215	6	94.479
tig00000419	45218	6	94.479
tig00000166	38921	6	96.996
tig00000166	3369	6	96.996
tig00000166	48584	6	96.996
tig00000166	60953	6	96.996
tig00000166	194856	6	99.007
