# Supplementary material for: Functional insights from the GC-poor genomes of two aphid parasitoids, Aphidius ervi and Lysiphlebus fabarum
Source: BMC Genomics. 2020 May 29;21:376. doi: 10.1186/s12864-020-6764-0 (PMC7257214; doi:10.1186/s12864-020-6764-0)
Supplement: Supplementary file 4 — Additional file 4. Orphan genes in A. ervi. Fasta file containing the 2568 orphan genes identified in the A. ervi assembly. [file 12864_2020_6764_MOESM4_ESM.txt]

>AE3007869-RA gene=AE3007869
ATGACTGTGACAGGAAAAATTCTTGAAATTGCTCCAAATCACATCTTCAAAGTAAAAGTAACATATCCAACAATTGAACA
ATCATCAATCAAAAAGATGGCTAAACAAAATAACGACAAATTGAATAAAATGCTGAGTTGTATTACAACAAATAACGATG
AATTTTTTATGACCAAAAATAAAACTTGGCTGTCTACAAGGAAATATCATTGCAGTACCACCATCAGTTGA
>AE3010038-RA gene=AE3010038
ATGTATCCAGAGTTCCAGCAAAAAGGCATTTTTTTTCTTAAAAAAAAGATTATATTCCAATTATTTAATTTTCACACGCA
GAAGAAAGAAGACATCGCAGAAGAGGACCCCAGAGGAGCAGTGGACCGGAGGACTTCATCGTGGGATCAACCTGGACGTG
GACCTGGACCTGGACCTGGACGTGGACGTGGAGCTGGACCAAGTGGACATCATCGTGGGACGAGGACAAGAAGACACCAT
GGATTATTAATTGCGACATTGAAGGACTAG
>AE3002666-RA gene=AE3002666
ATGTTAAATAAGAAATCAATATTCTGGTTAGCCCATTTAATGTGTATGTGTGTAACGAGAGTACGATCAAGACTTCCATA
TACGGTTCGACATTTGAGACTTGCTATTGAAGACTTGATACATTATCAAAAGTCAAATGCTTTTAAATTACAATTTAATC
ACGAAAAAAAAAAAAACTAA
>AE3015866-RA gene=AE3015866
ATGAGAATACAACTCATTTGTGTATCATACTACGCAAATATCGTACGTTCAAAATATTTTAGAATTAATTTTCACGGTAA
AAAAAAAGGGATTCTTCATGAAGTTGTAGCTTCTGATAATCCTACTATCAGGACAGACTATCATACTGATGCAGGGATTG
GAAAATCACACAATGAAAAGTTCGAACTCAAGAAACTGATTGAAAGAACAGAAAAAGTTTCTAATGAAAAAGTCGATTTG
AACGAAGGGTCGATTGATTGTCAAACTGTACCATGGAGAAAAAGTAGACCAGTAGATTTTAGTTGTCCGATGATTCTTGC
AACTTGTGGAAAAGCGAAAGACGATGCTGTTAAATACACTTTAAAGAAATTACAGCAAGGCAAAAATAAAAACACTTCTA
AAAAGACGTCATGGACTGAAGATATTGTGTTGAAGACGGTTCCTCAAACAAGAAAAGAAAGAATTCACGAAAAATTGCAA
GTAGTTATGCCATTGTCAACAACAATTCAGGAAATTATATCAGAGAACGTAACTCCTGTACAACAGACGATTTCGGACGT
TGTTCAAGATAAAAAACAAATATCTTCCAGCTTCTCAGAAATTAAATATAACTTGACGTCTAATTCAGAAATAGTACCAA
GCCACGTCAATCAAATAACCAACGTCAGTTGTGAAAAATCGGAAACACCATATGTTGGTGTTGAATCAAGTTTTGCCGAT
TTCACGAAATCTCACCGTGTATCACCTCAATCGAAAGAAGATCTGAATGTAATAGAGAAGAACGAGCATACACCATGCAG
CGAAGAAAAAGTAAGCCTAAAAAAATCAAAAAAAATTAAGCCTAAGTTCCTCAAAAAGCCGATTGAACATATCAAATTAA
ATCCAGTAACTATTAATAAAAATTCCTCCAATACAATGAGCCCAGAAACAAGCAAAATAAAAAATAAAAAAGACAAATCA
GTTGAACATTCTGTTGAAAAAATATCATCAGTTTCCGATAACATATCGGAGTCAAAAGATAAAAAACTAAGATCAATGAA
AACCAACTTTTATCTACCAATTGATAAGAATGGAGATTCTGATGAAAGTTCAGTATCCAAGATCGAAAAGCTACAATCTA
CAAAACAAGAAGAAACGAATGCTCGTGTCGTTATGAAAGGAAGAAAAATATCATCTGCATTAAGAGCACCAGTTAAAGAA
GAAAGATTTAAAGATAGTGTTTTCGGAGAAAGCAAAACTGCACAGCAGCAATCGTCAACACCATCAAATATTTCTTTCGA
GAAACCAATTCCTGACACACTCGAGGTAAAAAGTGAGGACACAGAAAATGAGACGAAAAAACATTGCAACTGGATAGTAA
AAAGTGAGAAAAATAATAATATTGGATCGATGAAACATCAATTGGAAATAAAACCAAACGGAGAAAAACGTGAAAACCTT
ACGGAACTTCCTGAACTTTCGAATAATAATCAAGAATTTAAGAATCAGAAGTCAACTACCGAAGATAACGTGATGGAAAA
TACAAAATTAGATATACAACCGAAAATTGCTGACAATATTGCAGATATGGTAATGGCTGAATATAACCAGCCATCGAAAA
AAATATATAAGCAATCTATAAGAATAAAAAGTCACGCAGCAGATAATTTAAAGGAAATAAAAAATAGAAAACAAGGAATT
TTGGGACAAGAACCAAGTGCAAATAAAGTTAAATATGGAAAACAAAAATTGATCATTAGTGAAAAAAAAGAACAAATCAT
AGAGCTGGTAGAACTTGACGATAATACCGAAGTGATGAAGATTCAAGATATAGTCTCACCAAAAAATATATTAGAAGAAA
AAAAGTTGAAACGAGATAAACCTACGACAGAAGTCGAAAAAGTTGCAGTAGATATAATGGAACGAATCGAAAACAAAGAG
GAACATTTATACGATGAATCGAAAAAAAGAATCATCGAAAAAAAAGAACCAGCGGAAAAGTCGATTCAAACTATTGAACT
TACGAAGAATACACGACAGAAATCAACGAAAAAACGACCAAACGAAAAAAGTATTGAGCAGGATCAAAATAATACCTCCA
CTGATGAATTCGGTATTATTCACTCACTGAAAGAAGTTTTTTTTTTAGAAAAACAAGGTACTTTAATTGATGAACCCTTG
AAAGAAAACGAAGAAAAAATAGACGATTTTGGACAATCGGGTCAAGAAACCTGGCCAGATTGTAAGGTTGAAGCCAGGAT
ATCTGATCAGGAATGGAACAGGATTCCTGATCTGAAACGGATC
>AE3001383-RA gene=AE3001383
ATGAATAATATAAGAGGAGGAAAAAAAAAGCCTCCACATTATATTAAAATTTCGCAACAACACATGCTATTTTTATGCGT
AGTTGAAATTGTGATTGTTGATTGGTACGTCCCTGAGTTTTCCTCAAGTAAAGGAACATTGAAATTGGACTGGCAAGAGA
GTCACAAGAGTGTTGTGTTCGAACGATCAAGTTATTCAAGAGATTTTTGGACATAA
>AE3001479-RA gene=AE3001479
ATGGCACGTTGGTTTTTAATTGCATTTGCAATCACACTCATTGTTTGTCTTGCTCAGGCTTTACCAGCACCTCAACAAGA
AACATCTACTCCAGCATATGAAATTGGTGAAACTTGGAAAAATCTTAATGACAAATTAAACCAGGGTCTTGAAACACTTA
AAAATGATCCAAATGTCCAAAACTTTTTGAAAAATGGACAAGATTTTTTTAAAGATGGAAAAGATTTTTTGAAAGATGGA
CTTACTAAACTCCAGGAACAAACTTCAAAACTTGTACCCAAAACTGATGATACTCAAAAACCAGCAGCACAATAA
>AE3000981-RA gene=AE3000981
ATGGCTGGAATTTCCAAAAAAATCATGATGTCAATGTTTATCATTGGTTTCATTCTGTTATTGGAGGGTAGTGTAGAAGT
TTTGTCTAAATCTACACCTGAACCCGAAGGTGAACCTGAAAGTAGAGGAGTACGTGAAGCAAAAGGTGAACCCGAAGGTG
GACCGGAAAGTGGACCTGAAGGTGAACCTGAAGGTGGACCAAAAGATGAACCAGAACCTGAGAATGGATCAGATAATTAT
CCAGATATGTATCCAGATATGTATCCAGAAAATGAACCAGAACCTGAGGGTGAATCAAAATGA
>AE3000477-RA gene=AE3000477
GATAATTGTAATAGTGGTGGTGTTCCACGTGATTCAAATGAGTCAGATAAAAAATCAAATGGTGAAACAATATTAATTTT
ACCAGGATTACACGAAAATCCATTCCATGGAGATTCATTTCAGCCAAGTTTTTCATTTTCTGATTTAACTGATGATGATG
ACAGTAACGAAGATAGCTTTGGTTATCATCCATTTAGATTTAATTTTGATTCATCAAGTTTTTTCAAACGCATGCAAGGT
GATTGA
>AE3006614-RA gene=AE3006614
ATGAATTTTAAAATATTGATTGTCTGTGGATTATTAATAGTGAGCTGTTACTCAGCCCCAAGATATCGTCGACAGGCAGA
GGATGCTGACAAGGCAAAGGAACAAGGTGGAGATAATACAGGAGGACAGATAGATGAACCAACAGATCTAAGTGACGAAG
AAATAGAGAAAGCAAAAGCAGCATCGCAGGAAGAACCAGAGGAAGATCCTGAGGATACACAAAAAGGAGCTGATCCAGAG
AACGACGGACAGACAACAGACCAGGATATAGAACAGCAAGATAATGGAGGCGATGATAGTACACCCGATAATGATCCTAG
TGGAAACAATGAAAATGATGGTGATGGTGGTGATACAGAGTACGGCGAGGGTTCTAATGAAGATAATGATGGAAATAATG
ATAGCAATAATGATGAAAATAACACTGAAAATGATAAGGACGATGATGAAAATGGTGAAGGCAGTAATATGAATCCGGAC
AATGAAGGCTCTGATAATAGTGACCCAGCTGAGAACCCTGAAGATGATTCAGATTTAAATGGTGGTGGTACAGAGGACGG
CGAGGGCTCTGGTGAAAATAATGATGAGAACGATGAAAGCAATGATATGAACCAAGACAATGAAGGTTCTGGTGATAGTG
ACCCAGCTGAAAACCCTGAAGATGAACCAGCTTCCGATGATCCAAGCACATCAGAAGACACTGAGGCTACTGAAAAACCT
GAAGATGATTCAGACTCAAATGGTGGTGATACAGAAGACGGTAAGGGCTCTGATGAAAATGATGATAGCAATAATGACGA
AGGCACTGATATGAACCAAGATAATGAAGAAACTGGTGATAGTGACTCAACTGAGTCACCTGCAGATGAACCAACTCCTG
ATGATCCAAGTACATCAGAAGAAACTGAGGCTACTGAAAAACCTGAAGATAATTCAGATTTGAATGAAGCTGCAAAAAGT
GCTGATGATGATACCAATGATGGAAGTATCACGGACGAAGCCAATGTTGAATCAACTGACTTAGGAGCTCCTCCTGGATC
AGATGACGACAGTAAGAGCGATGGAACTACAGCAGATCCTGCTGCTGGAGATGATGATAGTAGCGATGGAACTACAGCAG
ATCCTGCTGCTGGCAATGATGATAGTAGCGATGGAACGACTGAAGATTCTTCTGCTGGAGATGATGATAGTAGTAGCGAT
CAAAATACCGAAGACCCTCCTGCGTCAGGTGACACCAGTAACAACGACGGAACAACCGAAAAACCCTCAGCTTCAGATGA
CGATAGCCCAGGAAACTTAGGATACAGAAATGGTAAAGGTGCAATCGCTGCTGTGCTCAGTTCTGTTGATGATTTTCTTA
ACGCTCCTTTGAAGGGATTAAAAAGCGTATACAATTTCTTTGGTCGTCAGTTTGGTTGGGATCACGCTGATCGAACTTAG
>AE3010970-RA gene=AE3010970
ATGAAAAAATTTGAATTTTTAATAATATTAATTGTTATTTTAAAAATTCAATTAACTTGTGCACGTCTTTTAAATTGTCA
AGAAGAAAAATATTGGTGTATTAATATAAAAACAGCAAATCAATGTGATAAAATCAATTATTGTAAAGTGATTTGGAATA
AAAAAAAAGTGCCAGATAATTCGATTAAAAAAAAAAGTATTATCGAAATAAATATGTCAACATTGAGATGTGCTCGTCGA
TTTAAAGAGCCAAATGAACTTCGTTTTATATTTTGGTATATCTCTTGTGATTAA
>AE3003406-RA gene=AE3003406
ATGAAGATCATCATTATTTGTGCTGTGTTAATAATTGCAAGCATCTCTGATGCTGCTCCAAGTAGAAACAGACGATCACC
AAATGATCAATATGGAAATGTTGTGCGTCAACAAATCATTCGAACACAAACTGGTATACCTGGTATGGGTTTCCCAACTA
CATTTGGTTTTCAAAATCCAGGTGGTTTCCAAACCCAACCTGATTTTTTAAATCCAGGAATGGGTGGTTTTACAAACACA
GGAATGGGTGGTTTTCCAAACACAGGAATGGTTGGTTTTCCAAACACAGGAATAACTGGTTATCAAACTTCATTTACTCA
ACCTTCCATTTTTCAAATACCCAGTTATTCAACTGATGGATTAATGGGTCTTCCCTCCACTAGCATACTCCAAGTAGATC
CAGGTTTAACAACTGGTGAACTTTATACAACTGGACTAGAATCAACTCCAGAAATACTTATTTAA
>AE3010719-RA gene=AE3010719
ATGAAATATATTTTAATAAGAGTACTTATAGGTTATATTTAA
>AE3008220-RA gene=AE3008220
ATGACTCCAATAATTGAAGAAAAAATTTTAAATGATAAATATATATCAATTGAAGAAGGACAACCAATAAATGTTGTTTT
GAAAAAAGATAAAAATAATTATTCACGTTTTATTGGTTCAATTAAAATTGTACTATTTTTACAATTAATTATTGCAATTG
TATATGTGACATCGACTTTTATAAATTTTAAAAATGAAAAAATTGAAGATGTTCAACTTGAATCAATGGCTGTCAATGAT
CATATTGATGAAAAATTATTAGAAAATATTTCAAACAATTTATTAAACGACAATTTAATGTTGGATACAATTATGCCTGT
TGAGATTGATACATTGCTAATACCGTCAACGACCCCAGGCACTTCAAATGACCCACGGATTATCAGCAAAGATATTATTG
AATCATCACAACAAGTAGATTCAAATGAAGAGTATGTAGAAATTTACGAACCAGAGAAACAAAATGATGATTATCAAACG
AATATTGATAATGAAAATTTAGTAATTTGTAGAACTTCTGATATTGTTGATGATAAAAAAGAAAGTACATCAATGGAAAA
AATAATTGATCATATGAATGATCAAGTTGAAGAAATTTTTGATATTGGTTCGACACTTTTGGCAGCATTTAGTGATGCAT
TAGAAAATGAAAAAGAATCGAAATCAATTGAACAACAAACAGACAAAGTTAATGATGATAATAATTCTGGAAATTCGGAT
ATTCCAGATGGTTTATTAGAAACTATTGACACAACAACAGATGAACATGAACAATTAAAACAATATTGTCAAAATAATAA
TGGTGTTTTAACAAAAATAACTGACATTTTATGGGATGCATCGGATAATTATTATTCATTTCCATATGTTTGTGTACTTA
ATAACAGTGGAAATATTATAAATTTTTTTTATGATGATGTAACAAATACGAGCGAGGAAAAATGGACTGATTTTAAATAA
>AE3011524-RA gene=AE3011524
ATGACGTTTGATTATTCAACATCATTTTTTTTTATTGTTTTGAGCTTTTTTTACAAATCAATTGATTGTAAAAATAATTC
ACAATTATTAATAATAAGCAAAACAAGACTCAATAATTTTTGTGAAAAAAAAAAAAAAACAAACAAAAAACGAATAATAA
TAATAATATGTAGTAGCGATAAAATTTCATATAAAAAAAAACAATTTCATGATTATTTTTTAATTTTATTTTTCATTGAT
AATAATAATATCGTATTCAAT
>AE3010311-RA gene=AE3010311
ATGAAAAGAAAAATACAAGACAGACCGACAAGAACTATAAAAAAAAGGGGAAACGTTACTTCTGATCGAGCCAGTGATAG
TGATTGTTCAAATATAAGATCAACACCTGACTCAACTCATCACCAATCAATTAAATCGTCAATCAAAGAGAAAAGCCAAG
AGACAGATCGACAAGCCTTTAAATAA
>AE3002286-RA gene=AE3002286
ATGTTACCAAACATCAAATTATTACAAAAGTGGAATTGGAGAAAAAAAATATCATTTACAGCTCAAAACTGGAACGCAGT
TGGTGGATCATACAAAATATTAAAAACAACAATTTATTTATCACAATTATCATATTATCATTGTTTACATTTACGCAGTT
TGTTAAATAAAAGGTGTATAAATTATTTAAAATTAAATTAA
>AE3010453-RA gene=AE3010453
ATGAATTTAAAATCAATTTTTTTCTTCGCAAAGTGTCGAGTGTTGGAAAAAAAAAAAACCCTGAATGTAACGAGACAGTT
ATTGAACATCATAGTAACCACAATGTCTGTTAAAATGATAGATTGTCATCATGGCTATTATTGGATCATTGAAAAATATT
AA
>AE3012510-RA gene=AE3012510
ATGAATTTTCTCCGTAGCCCTCTAAAAAGACAATTTGATGCTTTCAAGTTGAAAGCTTATAAAACCTCAGTCCATGGAAA
AGCAGTAGCTAAGGAAAAGATGTTTGTTAGTGTTTGTCTTGGTGAAAGGTCTGGTTATTTCTACGTACTCCAAGAAGGTG
GTGATAATGTTGTTTCATTATGA
>AE3015651-RA gene=AE3015651
ATGAAAGTGATAGAAAAGCTAGCGAAGAAATCATCAAGTGTGCTCCAAAGTGAAGGGGACATAACTTCAATGTACTCTAA
AAAAACTCAACCTTCATTTCAGTATCAACACACATGGGAAATAGTTTCTTGGATAGCTGATTTTCATGTTCTTTTCAAAA
CAAGAAATAGATTGAAAGATTCATAA
>AE3018460-RA gene=AE3018460
ATGGTGCAAGAAATCGTTGGGGATATGGTGGTAATGGTGGTGGTGGCAGTCGTGGACGTGAAAATACATTCTCCGGTCAA
CATAAAAGATTTGATAATGGTCGAAGCAATGGCTACGGTAACAGCTACTAATTATAAATTTTATTATAAAAACAACAACA
ACAATGAAGATACCGTTAGTTGA
>AE3009373-RA gene=AE3009373
ATGTGCCTTGTGACAATGGAATCATCTAAAATAAATGTTAATTACAATAAAGAATTTACAATATTTGGCGATAATAAAAC
ATATACTTGTGAATTTAATAAAAAACATTTAGATTTATTGTGGAATAATAATAAATTGTGGCCACAACATTGTAAAAACG
TCGAAAAAGTTTGGCCTTGCTTGATACACATAGGTGGGACATCAAGACAACACAACATTACAACATATTGTCGATAA
>AE3013908-RA gene=AE3013908
ATGCAGCAAAATACTGCACAATCACCACCAAGAACACGCAGAAGTTCAATCTCTAATTTGCCGTATAACGGCATTTATCA
ATCACTTCAAAATCAACAACAGTACAATAATTCTATACCAACACCGAGAAAAATCATTAACGATTATTCACCTTCGCCAC
CATCTCATCATGTGAATCAACATATTAATGGCAAAGAACGTCAGCATTGTGATACACCCTCTCAGAGTCCTTTATGTCAA
ACCAAGTTTATATCAAGTCCACTGCGGCAAAGGAGTGATCTTGGTTTTACATCAAGATCAAGATCACCAACTGTTAAAAC
AACGTTTTCATCAACTGCCGGTTCGTTCAACAAATTTGAATTGAATAAATCACGCGTAACAACATCTGATGGGAAAAGTA
AAAACGGTGATTATAATAAAACGATGAAATCCAATGGTTGTTCACGAATTGATCATAACCACGACAACAATATTCAGAAT
GATCACTCACATCATAACTAG
>AE3017338-RA gene=AE3017338
ATGTTTGAGACACTCAATAGTACACTTGCTGCAACAATAAATTCACACCCAGAAGCTATCAGTGAGCTTCAGCAAAAGGT
TGCTTCCAACACCAATGACATCACAACAATTATACAAGATCTTCAAAATTTCTCAAGACTCACAATCTCAGAGATTGAAG
ACAGACTCAATCGTAAAAACAACCTGCTCATCTTTAATCTCAATGAGTCTTTGGCTGCAACTGCTGCTGAACGTCAAGCA
GATGATAAGCACAATATTCTCCAATTAATTCAATCTGCTGTCTCTGAACCAGTGATAGCCTCATCCAACAATATCAAGAT
TATAATAGGAGCTAATGCAACTGAAAATGATGCCACGAATGATGAACCAACTATCGAATGCTGTGTTCAACAAGGTCAAA
ACTGTCATGCAGCAAAAAAACTATGA
>AE3008454-RA gene=AE3008454
ATGGCAAAGATTTTGTTTTTGGCTTGGGTTTCTTTTCTAATCATATTTTCTTTTACTTCAATAGAAGCTTTACGTAACAC
CAATTCAAGGGACAGAACATGTATCGGTGAAAAACAACCGTGTGACCCAGCAGCCTCCCCAAATCCTTGCTGCCTACCAA
CTTTACGTAAATGTGTTCCAAGTTACGCAGATCCAAAGATACATGTTTGTAAATCTTAA
>AE3005934-RA gene=AE3005934
ATGGCCTCAGCAACAGGAACAACTTTTGAAAAATTCATTGCCAGGATGAAAGTTCATCATGCCCATCATCCAATGATAAC
TGGATATGCAATTCTTGGTTCAGTATTAACAGTTCTTTGGTCATACAAGTCATATCAATTATATCACAAAGAGCCATATT
TAATGTCTGTACAAAAATACAGAAGAAATTATATTGTAATACGACCAGATGATCCAGCTGTTAGAATGATCAAACGAGGA
AAAGTTGGAATGGATTATTAA
>AE3000097-RA gene=AE3000097
ATGGAACCAACACAACAATTACTACCAACTCCATCATCATCATCAACAACTGATTGTCCAAAAGACAATTCACCACTAAA
TGATGATAGTCAATTGATACCTGTGACTATTGGTGCAAGTTTCCCAGATCCTGATGTAAATAAAAAATTAGCATCGTTGC
ATTTTCAACTGCCTACACTTCATGAAACACAAAATGAAATTGTTCAACATCATCTGAATGCTTGGCAAAATACAGTTCAA
CCAAAACGTCCTGATGACAAAACAACTCCAGTTTACTACAAGGATGAAGATGAACAATAA
>AE3014174-RA gene=AE3014174
ATGGTATCGAGTACTGTTAAACAAGTTAAAACCTTTAAAATCAAATTTTTTTTTTTGTTTTCTTTTTTAATTTTTGATCG
AGTTTCAACGATTTACGATCCGAGTGTGACAACAACAAAATTAGCACCACATAGGGAATTATTGCCTTCGTATCTACAAA
GTCAAAGCACTCCACCAACTACTTTTAAACAGCAACAGTACCATGAAGATGCAGAACAATTTTGGAAGAAACTATCACAA
AGTGATAATGAACAAAAACAAGAAAAGAACCATAAGTACTCACGTTACCAGATTGTTGTCAATAAGAGAGATGGGAGAAC
AATTGATGATGAAAGAATTCAAAACTTCGATCCAGTACTAGTGAGTAATCATCTGATTAATGAAGAAAAAATGATCACGG
TTTCAGACTAG
>AE3000292-RA gene=AE3000292
ATGAAAATGCAGCTTTTTATTTTTGTAACAGTCATAATGTTACTGAATGTACATCAAGCCTTGAGTGGTGCTGCGTCTTG
TTATCACGACACAAAACGTTCGTATTGCACCAAATATTGTGATATCGAAATTTTTTGGGTGAACACGCGTCAATGGTGTT
CTATACATTCATCTCGAGGACTGGGACCAGGACTGGATTGTAAAGATGACTCAGAATGCGATTCCAATTGGAAATGCTCA
AGTGATTGCCATTATTAA
>AE3014175-RA gene=AE3014175
ATGGTGCTACCAAATGGAGGCTTCACCAAGTGCTGTGGTAAATCCAGATCCAACTCTGAATCATCACAACGTTCTCAAAT
GTCAGACAAACAAGAATTTAACAATGATATTGATGATCAGGAAGAAGTAGAAGAGGCTTGCACCATCGACAACATATTTT
CAGATATTGAAAGCCTCGAGGAGAGGATGAACAAGAAACTAGAAAATTACCTGATTGAAATGAATAAAACTATAGCTGAT
GTATCAAAAAATTTACAGCAGATATATGTAAAAAGAGTAAAAGAAATAAAAGAAGAATTAAAGCTATTCAAAAGCAGTCT
TGAAAAAAAAATCGAAAAATCAAACATACAAATAGAAGAAAACAGAGTAAGATCAATAAAAAACTCTGAAAGCATCCAAA
AAATTGAGAAAAAACTTAACACAAATAAACAAGAATTCAATGAAGATGTCATGTCTGACTGCCTAGCTCAAATGACTGAT
AGAGAGAGCAGGAAAAACAACGTTATAATATTCAACGTACCAGGTTACATGCCACAAGTTACTGCACAAGAACAAGATAG
CCCCAGGAGACTTGCTAACAGGAATGGCAATGGTGAAAGACTATACTCCACGTCAACAAGAGGACTTAAAGAATATGAAA
ATACAGCAAAAAATAAAGAAGGATGCTGGAGAAAAAGTGTACATCAGGCAGATAAAAGGGAAATTTGTCCTTTCACAAAG
AACAACACGAGCACACACAACATCAATGTTAAACTCAACAATGATCAACAATCAACAGTAGACACACTCTCAAAAGACGC
AACACACAGATGTACTGACATCCAACAACACCAGCAAGCATCACCAGAGATAAGTAGAATAAGTATTAGAATTAAGTAA
>AE3007852-RA gene=AE3007852
ATGTCTTCTGTACATAATATTTTTGCTAATTATCAACCCAGCGAAGAATATGTTGCAAAGATGAAAAAACGTTATCCTAA
ATCTCATCTTTATATAATGTATATAACTGAACGTATGAAAATTCAAAAAGAAGAAAAAAAAAAGTTTTCTTGTTATGAGA
AGGAAAAATTATGGATAAAATTTAGAAATGAATATGGATCATCTGTTGTTTCACAATCACTCCCTGAGTCACCTGTGAAG
GACATGGATCAAAGTCAATCAAAATTACCTATGGAAAAATCATCTCTCATAATATCTACACCAGAGTTGTCGCTGGAACA
TGTAAAAATAAAATAA
>AE3012937-RA gene=AE3012937
ATGGAAAAATTGATATCATTGGTAGTGAACATGTGGCCAACATGTAAGCCAATAATAATTGAAAAGGCTGATGTTCAAAA
TTTATATACAATATTTAAAAAAATTGAGGTCATTGAAGAATTAATTGAGATAATAGATAGAACAATAAACATTGAAAGAT
TTCATGAAACAATAATTGAATTTATAAAACAAGTAAAATGTATGACAGTTTCGATAAATGGGCTGGAATTAATTCATAAA
ATATGTTCAGAGGTTATGTTGTGGTTGTATGGAGCACATGTTGATGTATCAAAATTCATGCGATGCAACATGAACAGAGA
TTTGTATGATGAGGAGTATCATCGAATAAATGGTGGTATGGAACTCAAAAGTTTAGTTGATAATATCATTCAAGCATTAG
AAAAAGAAAAAATCATGAATAAAATAAATGATCAGCAGGGGGGTGATTCCTCAAAAGATGCGGACCACAGTGATAAAATA
ATTTGTGATCAACAAAATCAAGCAATAGTTGTTGATCATCAAAATAAAAATAAATTAAATGTTGTAATTAATCACCACAA
CAATCAAAATAATAAAATAAATTGTGATCAACAAAATAAATTAAATTTTGTTGATAAGATATGTGAAAATAAAAGTGTAT
TTAATGTTGTGGATAAAAATCACAATAAAGACACTGAAGAAATAAATCATTGTCATGAAAATGAATTAAATTTTGTGCAT
GAAATTCATCACAATCATGTTGACAAAATAAATAATTATCAACAAATAAATTTTGATAATGATATGTGTAAAAATGATGA
TAATAATAATAATTTGAATGTTGTCGAAAAGAAAAATTATTTCAAGGTCGTGAATAATAATCATGATAATTATATTGGAA
AAATAAATGTTGGGCAACAATACAAAATAGGTTGTGCCAAAAATAAACATAAAAATAAAATAAAGTTAAAACTGATAAAT
AACAAAATGAAAGATGATGATAAAATTAAATGCAAAATAAAATTAAAGTGTTTGCATTTACTAAATACTAATAATGTGCA
CTCCAATAATTCCAAACATGATGATAAATTTGGAAATGAAAAAAAATATTGTGTTCACTGGGACATGTGTGATGTATATG
TCTTGGGTTGTCGATTGAGTGATGGAGATGGAAAGTCAAGTTGGCTCTTGTCATTTGCCTCGTGCCAAGGACCAGGTGGC
ATGCTAACCACTGTATTCATGTGTGAGCTTCAATGGCGCATTCAAATATATGCCATGTAG
>AE3006954-RA gene=AE3006954
ATGAATAGCCAAGTAATTTTTGGATGGGTTTTATTGTTGGTTTTTATTGGTATTATTGGAGCATCTGAAATCAAGGATGA
TGATAATATAGATTTTTTTGAAAATAAATTGACAAGCCAAGAAGCCACTGATGAAAATAAAAGCCAAGATTTTACTACAA
CAATTTCGACAATAAAGAAAGTCGACAGCTTCTTGATAGACAATCCAACGAAACAGCTGGATAATGCATTGGAGCAAGAT
GAGGAAATGGAATCAAAAAATACGAATGAATTGGATTATGTTGATGATGATGAATCAATAAAAAGTGAAGAAGAGACAAA
CTTGTGTGATGATGAAGAAAATAGCGATGAAAATCTCGTGGAAGTATTACAAATAAATACACAAGAAGATGATGAAAAAA
CAGCCAACGAAATAAAGCTGTTTCAAATGTTTGAATTTAAAATGGATATTTTAATTAAACAGCTATTATTTTTGCAGCTG
GAAAGTTCAAAAATCGAAAAAATTTCATGTGGAAATAGATGGAGATATTTGGTTCATACAATCATCAGCACTTTTGGAAT
ATCACAAAGTTCTCAGCTTGATGTTGTTTATGACGGGGAATGTATGGCAAAAAAAGTATCTTCTTTGGAATATTTAAATC
AAATGATTGAAGAAAAAGCCAAAGAAATCAATGCCTTGGAATTTATCCTTGAGTATAAAAATTAA
>AE3005581-RA gene=AE3005581
ATGCCTTTAAATATTCCAGAGAAAAATGATTTGCCTTTTTCTCCGTGCTTTTTTGTTTCTGTGGCAACTTTATCAATAGT
TTTCTCTGTTGATTCAACAATTTTTGAAGTTTCTTTTTCCTTTTCTACTTCAAGTTTATCAATGTCTTCTTTTATTATTT
TTATTGAGTCACCAGTTGCTGATGTAGCATGA
>AE3006428-RA gene=AE3006428
ATGTCGCACAAAGCGTCTAGTCCGACTGGAGCGCCCATTCACGGGGGTGATTTCAAGGTAAATAAAATCATTAATATATC
AGCAAGTAGCAAAAAGATTAAAAAACAAATTTTCAATCAGAATGTAGATGACCGAGTAGCACTTATTGTACTTAATAATT
GCACACACACGCAATATAATTAA
>AE3015656-RA gene=AE3015656
ATGTCGTACAACAATAACAATGAGGCTGGGCCTTCACGTTTTTCACAATGGCGAAGGAAAAGATGTTATATTGAACTGGC
CGCAAATACATTCACAGATATCAATACTTTAGCTAAAGTCTCACAACAATTATTTAACGATCAGCCTAAAAAACGTCGAC
TTAGTTTCAACTTTATAGACTCAAGTCACAACGATGTGGAAAATAATGATGATGAAGTGAGTGATGAATTCAGAAGCTTT
GATGGAGGTTATGACCATCAAATTATTGACGAAATCAATTGA
>AE3000304-RA gene=AE3000304
ATGAATTTTTTAATGGGAAAACAATTCGCAGGTATTTTGATGATGCTGATAATGTTGAATTTGGCAGTAAATTCATTGGT
GGCAAGATATTGTGGAGATGATAGATCATACTGGTGTTATACATCTGAAAAGCCAGATGCGCAAATTGGTGATCTAGTAA
AACTGATGCAAACAAGTGTAAACCGGAATGGAACTGTGTATCTGATTGTAAAATATTAA
>AE3000438-RA gene=AE3000438
ATGGCAATTACATTGCAATCAATTTTTATCTTTACAGTGTTATTAATTATTCAAACGGGTCGAGTTAAAAGTGACGGAAT
ATCCTATGAAGACAATAAATATAATTTGGAAAATGGACCAGTTTTGTACGAGGCATATTATCCAGATGCCAATATTGTAG
ACCAATCACAAAATACATCTCCAAATAAATTATATCAACAAATACCAGTTATTGAAAAATCTTATCAACGTCCATACTCA
CATAATTATCAAGACCAAATAATTGATGATCAGCAGGATTATCCTGAGATTATTAATCAACATAATAGTCAGCCAATTGA
ATCTTACACAAACCAACAACAACAACAACAACAACAACAACAAAAAGCAAGCTTAGAAGAGGCACTTAATATTATCATAA
ATGCTATACGTCAAAAAAATATTGAATCTCATCCAGTTTATAAAAATTATCAAGTACCCTTAAATTTTCCACCAAATGAA
CCGAGAATAACGGAATCTGGTAAATTTGTATTTCCAAATGAAAATTATAGGACCTATGAAAAACATGGTCCAGTTGATGA
TATCTACAAAGCAAGACCCCATATTTTTAATTCAATAAAACAGCCACAAAATATTAAATCATTTTTTGGTAATAATAATA
ATAATAAAAATAATAATGAAGATGAAAAACGAATGTCACTGTTTAAAAATAATTTAACGCAAATGAAGGAAATTAATGTT
GATAAACCACAAGTGGCATCAATTCAAGTGAGTCAACAACAACAACAACAACAACAAAAACAACAACGACGACAACACAA
ACATAGACATCATCATGGTGAAAATATACAATCAAATTATCAAAGACCTTTGACCTCAATTTAA
>AE3015747-RA gene=AE3015747
GTTGGTATAGTGTCTTTTGAGTCAAGGGTTTATGTGGCTATAATTGTTTATAAATTATCAGTTGCTATAGTGTTTTTTGA
GTCAAGGGTTTATATGGCTATTATTGTTCATAAATTATCGGTTGGTTTAGTGTCTTTTGAGTCAAGGGTTTATGTGGCTA
TAATTTTTTATAAATTAACGGTTGGTATAGTGTCTTTTGAGTCAAGGGTTTATTGTCTTTTGAGTCAAGGGTTTATGTGA
>AE3008342-RA gene=AE3008342
TGTAATACAAATAAAATAACACAAAAAAAAAGTTTAAAAATATATTTTTTTTTTTTTTTAAATATAAATTGTATCTCCCG
ACAGGATTCGCATGGCAGAATTAATTATTTCTAG
>AE3011425-RA gene=AE3011425
ATGAACAAAGATAAAGGCATGGCTAAAGACGGTAAAATTTCTTCAAAAAAAATGAAACCAGTGGAAGTAAAAGAAAAAAG
AAAATACACAAAACGAGTATCCAGGACAATTCCAGTAACTGTTACGACGTCATCTGCTGCAGCATCAATAAAAAAAAAAT
TGCAAAATGAGTCACAGGATAATGATGAAAAAAAAACACTGGGTGCAAATGATTCCAATATTGTAACGCTTCAATCGGAA
AGTACAATAAATAAATTACGATCAGCCGCTGTACCATCACCAACAGCTTCGCAATCTGTATTAGTAAATTTCTTTCCTGT
TGATGAATCAACTTTACCAATAATTCCTGCGGAAAATTCATTACCAAGTAACGTGATAAAAAAGTTAGAAGAGCAAGAAA
GAGTTACAAACCATTTGAAAACTCAGGTTGATTTCCTACAAAATACTTTAGCGCAGCAGACTCAAGTGGCTAGAGCTACA
ATGTGCCCATCAAATTGTTATCAACATGATGTCATGCGGGTGTCTAATGTAAACTCAGCGTTTTTTAACCAGCAGCCACT
TCGGACTTTTTTGCCATTCCCGGCATTAGCAGATTCCAATGGCATTCCACCAAGCGGTCTCAGATATTTGAATCATGGAA
TCCAACCATTTGTCGATCCACGAGAAATTATTTATTCCCCTCTTGAACATTTCCCTATTAATCCTTTTTTTCCATTTTTT
CCTCCTCTATGA
>AE3008884-RA gene=AE3008884
ATGTTTTTTTTTACTAAGACTCCTTGGGCAATATTGGCATTGATTATTGTAATCATGTCACTTCAAATGAAAAGTTTTGA
ATCGAGACCAGAGGGTGAAAAAATGCCTGATATTGATTATACTGATACTGATATCTCAAATCTTCCTGATCCAGAGTCAA
AACCTATGGAATATATACGTGAGCATCCTGACGTGGAACAGAAGATAGACGTAGAAAATGATACGTAA
>AE3002142-RA gene=AE3002142
ATGTCTTTTATAAAAAAAATTGAAAACTATCGTATTGCTGAAAATTTAAATTGTATCAAGCTGATAATAAATAAATGTAC
ATATAGTTACATTTCAAGTACTGTTACTAAAAGCAATAATTATGTAATTATTATACTTGGTCAAGCATTGATGTGCTTGT
CTCAATCTGATGAAGATGGAGGTGTTGAGCTTCCTTGTGGACTTGATAACAAAACATTGGACAAAGCTAAAGACGCACTT
GATCTTGGTACAATAAACTTGCCAATATTACGTTGTCTTTGTAAACTGAAGGATAAGACTAGTACATCAGGATCAGCTGG
TGGCTCCGTGGGTGCTGACGGATCTATGGGTGCTGGTGATGCCAGTGTTGATACTTCAGCTTCAGTCAATGTTGGAATTG
ACTTGAATATTGTGAACTGTGATGGTGTATTAAATTCTGATCCATCTAACAAAACTGATTATACAATACAAATTAAACGT
AATTATATTGATAACAATACAAATCCCGATGACATAAATTCTTATATATTCATTCCTGAAATTGCCGAATACTACGAAAA
TTATACATCAACCATTGTCAAAAAAATGGAAAAAGATGATTGTTTGTATTTTAAAAATGGAAAAATGGGATATGGTAGTG
CAAAGTATCTTATAAACATTCAAAAAGATCATAGCATAGAACAGATTTGTGATGAATTTGATGAAGGTACTGATGAATAT
AATTTTTTAAAAATTTTAAAATACGTTTTAACAGGTGGTAATGATTGTCCAATTGAAAAAGATACAACGGGTAGTATAAA
CAGAAATTATGATCCAATGAAAATATCGGTTAATGATCCATGGCCATGTGACAGAATGTATATCAACATCGATCTACGAG
ACAAACCGGACACAAAAAATTATGGTATTTTAGGAGAATGGAACTGGGAGGTTAAAGTTACATTTCAAGTACTGTTACTA
AAAGCAATAATTATGAATTTTATTATTGGACTTTTTATACTTGGTCAAGCATTGATATGCTTGTCTCAATCTGATGGAGA
TGGAAGTGTAGAGCTTCCTTGTGGACTTGATAAAAAAACATTGGACGAAGCCAAGGGTGGACTTCATCTTGGCACAATAA
GCTTGCCAATATTACGTTGTCTTTGTAAACTGAAGATTAAAAATAGTCAATCAGTATCAGCTGGTGGATCCATGGGTGTT
GGTGGTGCCAGTGTTGATGCTTCAGCTTCAGTCAATGTTGGAATTGACTTGAATAGTGTTACCTGTGACGGTGTATTGAA
TCCTGATCCATCTAAAAAAACTGAGTATACAATACAAATCGGACGTATTTATCTCACTAATAACACAAATCCCGATGATA
TAAATTCTTATATTCTTATTCCTGATATCGAAAGTTATAATGGAAATTATACATCAACCATTGTCAAAAAAATGGAAAAA
GATGATTGTTTGTATTTTAAAAGTGGAAAAATGGGATATGGTAGTAGAAAGTATCTTATAAATATTGAAGAGGATCATAG
TATAGAACAGATTTGTGATGAATTTGATGAAGGTACTGATGAATATAATTTTTTAAAAATTTTAAAATACGTTTTAACAG
GTGGTAATGATTGTCCAATTGAAAAAGATACAACAGGTAGTATAAACAAAGAGTATGATCCAATAAAAATATCGACTAAT
GATCCATGGCCATGTGACACATTGAGTCTCAAAGTTGATCTACGAGACAAGCCGGATACTAAAAATTATGGTATTATAGG
AAACTGGAATTGGTACGTTGACGTTTACATTATAATATTGTATCCATGTATTTTTATTGAATAA
>AE3018100-RA gene=AE3018100
ATGCCAGCTGGAACATTTGATGCATGCTGTGGCAAATCAAGGTCGCTTAGAAAAGCATTGACACCTCGTGATCTTGATCA
AGGTGATGAATCAGATCATAGTAATGATGAGTTTTCGACACCAAATAAAGTTAATCCAATTATAAGTGACCTGTTAAATA
CTGACAACTATGTTGAAAAGTCTAGTACAAAGGGTAAACCTGATGGAAATAATAAAAAAGATTTTGATTTATCAGATATT
AGATTAGCTGTGGCTGAAGTATTTGATCAGAGTGATGTAGTTAAAAGTATTAGTGCCATTGAATCGTCTGTTAACAAGTT
GGGTCAGATTATCTCAGCAGTAAAAGGGGAGGTTATGGTAAACAAAAATGCAATTGCTGATATTAAGGCTGACGTGGCAC
GTATTGATGAGTCATTGCAAGCCATACAAAGTGTTGTTGATGACAGTATTGATAATAATGTATCAGGTAATGATAGCATT
ATGCAGAGTTGTATTAGTGAAGTTCATGAACAGCAAATGAGAAGTAAGAATTTAATTTTATATGGATGGGGTGAAGATGT
TGATGATGGAACTCATAATACAGTGTCAGTTACATTTGGTCAGGATGGTTCTTCAATAACTGGACAAAGTAAAGATGTAT
CTCTTTTAAATAGAGACTTTAAAATTATAAGTGGATTGATTGACACTTCAATGGAGATTTTTGGTAAAAAGGCTCGACTT
GAATCATACACATACTCGAGACTTGAGTATCAGGAAATTATTGAAAGAAAAAAAGGTAACTTTGGATCAACTTGTTTATG
TGGCCTAGGACCGTACGAGGTATCAAAGGCAACAGTTTGCCAAAATGAAGGAGTTGCTGTCACAAAGGTTGAAGAAGGGA
GAAAAGAACATTTTCATCAAGGAGAAAAATGGTACATATGTCATTCACCAAGTACACCAGGGTCAACCCCGAGCATAGGT
TATGCTAAACCTGTTACTACCTTACATTAG
>AE3002133-RA gene=AE3002133
TCATCATCATCATCATCATCATCATCGTCGTCATTATCACCATCATCACCATCATCTTCATCACAATCAATACTATCACT
AAAATTAACCATTACTGGTTTTATTTTATTTTTTCTTTCTTTAAACACATTTTTAATAATATCACATTCTGATTTAACAA
TACTATTTTCATCCAATGTTTTTGTTGTTGTTGTTGATTTTTTAAATATTTTTTTAATTTCAGAATAA
>AE3017393-RA gene=AE3017393
ATGTTATCATTCAAGACTAAAGTGTTACAATCCATTATGATGAATCTCAATATGAACAACATCGTCAGGATGGCTCAAAA
AAAATTAAAACCAAATGCAGTACCAACTTTGTTTGGTGATGTTTTGATAGATTATTTGAGTAAAATCCCTCAATATAAAA
GTAACTTCATGATGTTAGTTGGACTTCATTTGAATCACTAG
>AE3001032-RA gene=AE3001032
ATGTTCAATGTATTTTCAGGTGAAATAATTTCACAACTTGGAGCCAACATTTTACCGCTAAATGAAAAAGAGATCACTGC
GCACCAGCGGCAAAAAACAACTAAATTTCAACTGTCGGTAATAAATTGGAGTAAATATTGGAACGACGCATTGAGACACG
CGCATAGTTTCTCACTACCACCAAGAATATTTTGA
>AE3000646-RA gene=AE3000646
ATGACATTGAATACCTTCAAAAGCCATTATAATAATTTTCATTATAAATATATCTATATAGACATTTATATATATACACG
GAGAAAAATTTTCAGCAAATTTTGCTATGGCGCCATATCATTGAGGGTCTATCTTCTGACTATTAAAATATTTACTATCA
TGTTAACAAAAGAAAACAATTTTTGCTTTGAAAAATTAAAATGTACCATAGCAATTTATATAATGTTTTTTTTTTGCTAT
GTTCAGAAAAAAAATTACAACGCATTAAGAAATTTTTACCGAGGCCAAATTTATAAGTTAAAATAA
>AE3017483-RA gene=AE3017483
ATGGAACGAGTAATATCATTTGTAGTGCAGGTGTGGCCAGCATGTAAGCAAATAATAATTGGAAAAGATGATGTTCAAAA
TCAGGATGCAGTATTGAGTCAACTAGATATTATTGAAGAATTAATTGAGATAATAGATAGAACAATAGATATCAAAAGAT
TTAATGAAACAATAACTGAATTTATAAAACAAGTAAAATGTATCACAGCGTCTATGAAAGAACTGGGATTAATTCATAAA
ACATGTTCAGAGGTCATGTTAGATTCGTATGATGCAGAATACCATAAAATGCATGGTGCTGAAGAATTTAAAGTTATAAT
GCATACAATAGTAAAAAACATGCTGGAAGAAGAAGAAAAAGAAAAAATCATGAATAAAATAAATGATCAGCAGGAGGGTT
ATACTTCAAAAGATGCTGACCACAGTGATAAAATAATTTGTGATCAACAAAATCAAGCAATAGTTGTTGATCATCAAAAT
GAAAATAAATTAAATGTTGTGATGAGTAACCACAACAATCAAAATGATAAAATAAATTGTGATCAACAAAATAAATTAAA
TTTTGTTGATAATATATGTGAAAATAAAAGTGTATTTAATGTTGTGGATAAAAATCACAATAAAGACATTGAAGAAATAA
ATCATTGTCATGAAAATGAATTAAATTTTGTGCATGAAATTCATCACAATCATGTTGACAAAATAAATAATTATCATCAA
ATAAATTTTGATAATGATATGTGTATAAATGATGATAATAATAATAATTCAAATGTTGTCGAAAAGAAAATTTATTTCAA
GGTCGTGAATAATAATCATGATAATTATATTGGAAAAATAAATGTTGAGCAACAATACAAAATAGGTTGTGCCAAAAATA
AACATAAAAATAAAATAAAGTTAAAACTGATAAATAACAAAATGAAAGATGATGATAAAATTAAATGCAAAATAAAATTA
AAGTGTTTGCATTTACTAAATACTAATAATGTGCACTCCAATAATTCCAAACATGATGATAAATTTGGAAATGAAAAAAA
ATATTGTGTTCACTGGGACATGTGTGATGTATATGTCTTGGGTTGTCGATTGAGTGATGGAGATGGAAAGTCAAGTTGGC
TCTTGTCATTTGCCTCGTGCCAAGGACCAGGTGGCATGCTAACCACTGTATTCATGTGTGAGCTTCAATGGCGCATTCAA
ATATATGCCATGTAG
>AE3007094-RA gene=AE3007094
ATGATATTATCAAGAGTTGATGAAGATATGACATTAAGTCTTTCCACCACTCTGCTACTTTTAAACTTCAGCACGGTGGG
GCTTGAACCATTCACTTCCATCAGTTGGTCCACGATCTCTTCTTCAGTTTCAACATCAAGTCCAACACAAGTGTTTGAAT
TGTACAGTGAACTAATACATGAAGTGTATAGAAAAATTATTAATTAA
>AE3011151-RA gene=AE3011151
ATGGAAAGTGATATAGATTGTGTGGATGATGCTATTGTGTTTGAAAAAATATGTGAGTACATGTATGTATATATTACTCA
TACATCACGTTGTTGTCAAGTCATGTTAATTAGTTGTTCGCAAAATATGAGCTTAAAACGTGTTACAACAAAATTAACAA
AAAATTTAAGATTGTGTATTCTTATTCCAAGAAAATACTACAAAAATTTTACCAATAGTTCATCATTTTCTACCAGCACT
GGCAACGCTTTAATTATGTTGAACAGTGAATTTATTATAGTCGTAAGTAAGAATTTCTTGATCAGTTTAAAACAGAATTT
TTCAAAAGCCTATGGTGATTCTGATTACAAATCAATTTCGAGTGTTTTAAGATATGGAAAGAAAAAAAATTGA
>AE3001573-RA gene=AE3001573
ATGTGGGTCCAATACGGACCGAAACAACAGCGGCACGTTCATCAGCCGCTTCCTTAA
>AE3006248-RA gene=AE3006248
ATGAATCTCAATATGAACAACATCGTCAGGATGGCTCAAAAAAAATTAAAACCAAATGCAGTACCAACTTTGTTTGGTGA
TGTTTTGATAGATTATTTGATTCATGATGTTAGTTGGACTTCATTTGAATCACTAGAGCAGTTGTCAACAATAAACTTAT
GTAAATCTTTTTCCAGACCATTGCTTGATGTAATTATAGATGAATATACCACTGACAACAAAAAGAGTTTATTCAAGTTA
CCAAAGTCTAATAATACCAAATCTTTACCAAGTGATGAGCAGCAGATTGAATTGCCACTAGTAAACTTAGATGAGGATCA
TTTAGTATCAATTTTTACTCATAATATTTATCCTGATACTTTCAACAGTTTTTCATTAATTCTTGCTGATGAATTACAAG
CAGAAATAATGAAAAAATATAATAAAGGAGGACTGTGA
>AE3006680-RA gene=AE3006680
ATGATCGGCCCCCCAGGCCATCGGGCACGGACCCATCAGTGTCGAGGCCATTATCAACGGACCCAGCAGGCTGATTCGTC
ATATAAAAAATCACGAATCATAAGCATTGATTGTGAAAATAAATTATCAGCATGTCGACACTATTATCATATATTTACTG
ACTACAACACAAGGTGGAGTGGGCCTTATGCCAATTGTCAAAATTCAAAAAAACATACAACAACAACAACAACGAGACAA
ATTTTTATATTTTTCATCACTGCTGTCATTTTTATCGCCATTAATATTTCTCCAGGT
>AE3013746-RA gene=AE3013746
TTGTTGTTGCTGCTGTTGTTGTTGTTGTTGTTGTTGCTGCTGTTGTTGTTGTTGTTGTTGTTGTTGTTGTTGCTGCTGCT
GTTGTTGCTGTTGTTGTTGCTGCTGCTGTTGGTGTTGTTGCTGCTGTTGATGATGGTTGCCTTGAAGATTCATCAATTGT
ACCGGTTGAGGACTTTGAGTTTGTATACTTTGTGTATGAGTAGTATTATGATTTTGTTGATTATGATTGTGGGCAATAGA
TTGATTGTGATTATTTTGTGA
>AE3010419-RA gene=AE3010419
ATGATTTTGCTGATGTATTTTGGCTGGATCAATGCAACAAAATCTCAAGAACCAAAAGATAATTCAATTGAAAGAAATAT
CCCCGAAGAATCAATAACTATTCAACTAGAGCCTTACAAGGAAAAAGTAATTAGTTGTAAATTACAAGTAGAATATGATT
CAGAATTTCATGATAAAATTAAATACTATGATGCATCAAGTGTTACACCTTTCGAAAATGATTATCTAAAATATATTGGT
GATAAAAATAACAGCTGTTCATTCACAGTATATCCAAATCGTCAAAAAGATTTTTTTGGTTATCATAATTTTGGTGCTTT
GTACAAACCATGGAAAATTGTTGGAGTATATCGAGCTAATTCTCGATGGGACTGTTTTTTTGATTATGATAGTGAATTGG
AAAGTTGTGAACAAAGTGATATTGTCAGTGTAAATCTTCATGACGTACGTGTCAGTATGAAAACATCATCACCGAAAATA
ATAAGAAAGTCATCTTCTTATGTAAATGATTCAATAACAATATATGCTCCAACTGAAGATGTAAATAGAGTTTATAAATG
TTCTTTATATTTAATGTCAACACCTTTATGGGATATTCCGATTCCTTTTATAAAAGGTGAACTCATAATGGAGTATTTTT
ATAGAAGGTCATCTGCTTCACGATCTCCTAGCACTGGATATGAATATATTGGTCAAGAAGACAACAGCTGTTCAGTGAGA
TTAAACAATCTCGATATTATTCATCGAAATTATACGGGAAAATACTGGTATATTAGTGTTTATACTGCTCCCGATGAAGA
AAATAATTACATTGAAAGAAATATCCCCGAAGAATCAATAACTATTAAAGTGAATCCTTCCAGTGGAAAAGTAATTAGTT
GTAAATTACAAATAGAACTTGAGGATGAAGGATTTTATGATAAAGATTACTTCTATGATGCAACAGGTATTGAATCTGTC
GAAAGTTATTTTATAAAATATATTGGTGATGAAGATAACAGCTGTTCATTCACCGTATATCCAAATCTTCGTAAAGATTT
TTTTGGACCCGAACATTTTGGTGACAATCAATTGGCACAGTTAGTAAATGTTTCAATTCCTGGATGTGATGATACGCAAG
ATGAATGTGAATTGGGAGATGGACCAACTTTTACCATCAGCATTATTTTTGAAACAAAGGATCAGATCGAGAAAGCATAT
GCAGACGTTTCGGTTAAATCAAAAAAAGGGAAGTATTTTAATTCTATTAACTCAGAAGACATTTGTGGAAATGAAAAATC
TGGAGTGTCATGTCCATTGGAGAAAGATAATCGTTTCACATTCAAGGGAGAAGTGAATTCAAACAGCATTCGTCATTATA
AAAATTTTAAAAATCCTGCAATTTATTGGCGATTAATAAAAGGAGATGTTCCTGAAAAATTTAGAGCTCCACTATATAGG
AAAAAGAGAGAATTACAATCATCAAATGAAATCTCATCAACAAATTTTTTTAATAATTCAAATAGCCATTCATATGCATT
TTCAAATCTATCAACAGCTATTTCATTACTGATTGTTTTGCCGATGTGTTTTGGCTGGATCAATGCAACAGAATCTCAAG
AACCAAAAAATAATTCATTTAAAAAAATTCCTGAAAAGACCATAACTATTCAAGTGAAACCTCCAACTGGAAAACTAATT
AGTTGTAAATTACAAGTACAAAATAATGGAACATTTTATGATAAAATTAAATACTATAATGCAACAAGTGTTAAACCAAT
TCAAAAAAATTATATAAAATATATTGGTGATAATGATAACAGCTGTTCATTCACCATATATCCAAATCGTCGTAGAGAAT
TTTTCGGGTGTCAGTATTTTGGTGCTTTGTCAAAACCATGGCGAATTGTTGGACTGTATAAAGCTGCTTCTCGATGGGAA
TGTATTATTAATTATGATAGTGAATTGGAAAGTTGTGAACAACTTGATATTATCAGTGTAAATCTTCATGACATACGAGT
CAGTATGAACACTCGATCAACGAAAATTATAAGACAATCGACTTCTTATGTAAATAATACAATAACAATATATGCTCCAA
CTGAAGATGTAATTAAAGTTCATACATGTTCTTTATATTTAATGTCAACACCATTATTAGATACTGCAGTTCCTTTTGTA
CAAGGTGAACTCATCATGCAGTATTTTTATAGACCGTCATCTATTTCACGATCTTCGCAGTCTGGATATGAATACATTGG
TCAAGAAGACAACAGCTGTTCAGTTAGATTACATAATCTCGATGTTTTTCATAAAGATTATATGGAGAAATATTGGTATG
TTAGTGTTGATCTTGTTCCCGATGAAGGTTGGGTTAACGCTTTGCCAAGTGAAGCCTATTTTATTGCTGATCGTTTTGCT
GTTGTATTTTGGCTGGATCAATGCAACAGAATCTCAAGAACCAATGGAAAAGTAGTTAGATGTAAATTACAAGTAAAAAA
TGGTGGAACATTTTATGATGAAGTTTACTACTATGATGCATCAGGTAGAATCAAATCTGTCGGAAGTGATTATGCCGAAT
ATATTGGTGATAAAGATAATAGCTGTTCATTCATCGTATATCCAAATCGTCGTAAAGATTTTTTTGCACCTCAACATTTT
GGTGCTTTGGCAAAACCATGGCGTATTGTTGGACTGTATAAGGCTAATTCACGATGGGACTGTTTTTTTGATTATGATAG
TGACTTGGAAACTTGTGAACAACTTGATATTATCAATGTAAATCTTCATATCAAACGGATCAGTATGAACGCTCCATCAA
CAAAAATTATAAGAAAATCATTTTCTTATGTAAATGATACAATAACAATTTATGCTCCAACTGAAGAGACAATTAAAGTT
CATACATGTTCTTTATATTTAATGTCAACACCGTTACCAGATACACCAACGCCTTTTTTACAAGGTGAACTCATGATGCA
GTATTTTTATAGACTCTCATCTACTTCACGATCTCCTCAGTCTGGATATGAATACATTGGTCAAGAAGACAACAGCTGTT
CAGTTAGATTACACAATCTTGATGTTTTTCATAAAGATTATATGAATAAATATTGGTATATGAGTGTTGATCTTGTTCCC
GATGAAGATTGGGTCAATTTTTTGCCAACTGAAGCGTTGGGACCTTTAATGCTCAAAACGCACTATAATTATTATTTTTT
TATGAATTCATTATCTTGGTGGCAAAATAATAGTTTGTCCAATGTTTTCTTATGGGCAAATGGTAATGATGATGATCATC
TCTTTTATGTTGATCCTCAATATTTTTAA
>AE3005423-RA gene=AE3005423
ATGTTGATTGTCAATATAATATCCTTCATTATTTTATGCACCAATATTGCAAATGGTAAACTAAGCGATGATATAAAAAA
TAATATAAAATTTCAATGTGGAGAGATAGTTGAAATTGGTGGTGGTAGTGGACACATCGATGGAGATGGAGTAGAATCTT
TTGAAAAATATGACAATGCAAAAAAATATTTTGAACTTGAAGTTCATATAGAAGAAGACGATGACTTAAAAATTAAATAT
GCATATAGATGTGGTGAAAACGAGGCTAGTTCTGATGAAATGGAAATTTGTCAAGTGCTCAAATCAAATGACGATAGCTC
AAATTTAATGAAATCGTTTATCAATCTTTTTGGATTTAATACAACGTCGTGTCCAATACCAGCTGGTAAATATATACCAG
AGCAAAAGAATATTCTTGATCCATTACTTATTGATCTTTTGGGAGCAAAGTGCAATGACGGTGATAATGTTAATGGAACC
ATAGGAATTATTAATGCCGCTATATTTGAAGACGACTTTCGTATATTGAGTGGTTTCTGGGAAGGAGTACTAAAAGATAT
CCCAGATGATCAAGAATGTGGATCACCAATTGAAAAATTATTCTCTGGAAAATAA
>AE3000464-RA gene=AE3000464
ATGAATAAGTGCTTCAGTTTGATGATGGTGACTGTGTTGTTAATATCAATTGCAACACCAGGACTATCAAAACCAAAACC
AGAACCAAACCCAATACTTCCACTTATTGCTGCTGGTGCTGGTCTTGGATCACTTGCTGTTGGAGCAGGTGCACTTGGTG
TTAGTGCATCAGGATGTCAACTAAATTGTCATCTTAATGATTGGAAAGCTCGTGATCGTAAATGTGGTGGTAGTGGTGGT
GCATATTCTTATGCTGGACCTGTTCATGGAACATGTTACTGCTGTCGTGAGTGA
>AE3001262-RA gene=AE3001262
ATGAACAATCACGTGTTTTATCGAATTCACCAGGCAGCTCAACAACAACGAGCCCGTAGTACAGTTCTCCAAGGTCGTCG
TCAATGGATGACAGCAAACAATGCTGAAGAACGTCAAGCATCACAACCACGAGGAACAAAAGAGATTAATTTCCCTATTG
AAGACAACAAAATTGCACGAATTCTGGTTAAAAAAAAACTATCAGCAGCTGATATGCAATTATCCAGAAAGAGTAAACAA
AAATCAATTAAACGTGGGGTAGCTGTAATAAATCAAAAAATAGCTGATTTCCAAGGAGACTGTCCATTCATTGATGTTGA
TCAACCTTTGATTAATTACTTGTTGCGTATATCATTAGATCCAACTCAATGGATTGGCCGTCAAAGTTGTCGAGTATTGA
GACAAATCTTTGATATAATTGAAGACAATGGTTACACAGTTCATTCAATCAAGCTTTCTTAA
>AE3012300-RA gene=AE3012300
ATGGGAGAGATCCTGAGGCTAATTGCGAGCGAAAAATATAAAAAAAAAAAAAAATATAACATAAAACCTCCTGGAATTTT
TAATGAGGTATTTTTGTGCAGGTTTTATTTTTTAATTTCTTTTAAAATATATTTTTTAATTTTCGTGATTATGTTCCTAA
AAAAAAAGAAAAAAAAAAACAGCGCTTTTAATATTTAA
>AE3015823-RA gene=AE3015823
ATGCTTGTGTTCATGTCAGTGTGCCGCGCATCTAGCAAAGTTTTAATATTTGAAAGTTATTTATTTTTTAAAATCCACGT
CAGAAAAAATTTGAAATTTTTCATCATAATTATTTCATTTCCA
>AE3011360-RA gene=AE3011360
ATGAAAATTTATTATTTGATTATTTTGATTGGAGTCCAATTTTATTTGGCAAAAGCAGAAGAAAATAAGAATGTGCTTAA
TCATTTGAGTGACGGAGTGGGAACCATCAGCAATATCGGTAAAACTGCATTCACCAGTGCTATCAATGCTATCCAAAGTT
TAATCGCTGGAGGTTTTGACGCTGTGAAAGCAGTTATTGGAGCATTTATTGAAACTCCTGCAGCTCTTGGAAAAGGAGCC
TTAAATGCAGGTGCAAATTTAATAGATGGAGTAAAGAATTCAGCAAAAGAATTGGTACCTAAAGGAAACAACAGTACAAC
TGCTGGTGCTGATTCAACAGCTCCTGCTGCTGATGCAACAACTGCAGCACCGGCCAAATAA
>AE3008346-RA gene=AE3008346
ATGTTGATTTATTTTATTTATTTTATTGTTTTTATTAACAATGATATTTTTGTTGGTGGTCAAGATTTTGATGCATCAGC
AACTCCTGAAGATATAGAGAAAATTAAAATTATATTCGATGAAATTGTCGCTACATATCGTCCAGTTATTGAGGTTGATA
AAAATATTACTGGTGATGAATTATCAACTTATCAATTGAAGCAAGAAATATCGGAAGAAAATCCGTTTACAGTTTTCTTT
GGCAATCCTTGTGGACTTGATTGCTCTGATGAATACCGAATTTTAGATTCAGCTGATGTCTGTAGTATTTTAGATAGCTC
TGAAGAAGAAGACAATTTGGCAAAATTACTTTTAAAAACTATTGGATTACCTGAATCATGTCCAATTGAATCAGGTGAAT
ATACTGCTTCTTCAGAAATTGATGATCCTGAAATAAAAAATGCATTTGGTAACTTATGTAGTGCTAAAACTTTATATTGT
TCAAATAAAAGATTCCATATAAAATTAACTAATAAAAATCTCGATCAAATGGAAGTATTTGATGGAGTTTATAATATTCC
TGCAATCGACAAAAGAAATAATTTACTTTGTTAA
>AE3007599-RA gene=AE3007599
ATGCAACTTGTTGCATCATGCAGTTTTGTAGTTGAAATAAATTGTCGTATGAAAAACATTTTGAATCTATCAAATATCAC
AATGGCTGATAATAATAACAACAACAACTCAGGTGGTTTCAAAGGATGGATGTCAGGATGGAACACAGAACGTGTTTCAG
CATGGTTTTCAGTCTTTAAATCGTCTTTTACAAAGAAAGAAAATGATGGAAGTATGGCAGTAGAAAAAGTAACATTTCGT
GAAAAAATGCTAACTAAATGGGCTGATCTTCGCACACGTTTTCCACAAAAAAAAGTTGCAACACCAAATGAAGTTGCAAC
ACCAAATGAAGTTGCAACACCCAATGAAGATGGAACCATCTCAATTCCAACAACCAACCAAGTTGCAACACCCAATGGAA
ATGGAACCATCTCAACCACAACTTCTGATTCAAGTTTTTCAAATTTAGTTGCAACAATTAGTGAAAAAATTACAAATTAT
CAACTTTCATGGAGCAAAAAGGAAGAACCTACAAAGACCGAATAA
>AE3013844-RA gene=AE3013844
ATGTCCTCCTTATCCCCTCTCTCGAGACGTTTCATGTCGTACATACGGAGATATGCACGTATGCATGGTTATCGATTATT
TTCTTGTGGGTGTGTGTGCCGTACAATGTTATTCTTTTTTTTTTTAATTCTTCCTTGGCTACATATAAGTATGTATATAT
GTTTTTATTTTCGATTTATTTATATGCAAGGAGATTTGTTATTTCTTATATATAATTAA
>AE3018665-RA gene=AE3018665
ATGTCTCAAGACTGGTCTAAATATATAAGCTTCAAAAAATCACACGGTACATCGTATCCCTCCGTGGCCGAGCGGTCTAA
AGCGTACCCGATACTACGTCAATCTATATTTCGTCGGTTCGATTCCCGGTTACCGTGTTTTAGAAAAAAAAAAAAAACTT
CCGCGCCCGATAATTATCTAACTCTTCTCTATGACATCACACTTAATAATACAATAATAAAAAAAATAATAATTTGTAAA
TAA
>AE3016708-RA gene=AE3016708
ATGGAACGAGTAATATCATTTGTAGTGCAGGTGTGGCCAGCATGTAAGCAAATAATAATTGAAAAAGATGATGTTCAAAA
TCAGGATGCAGTATTGAGTCAACTAGATATTATTGAAGAATTAATTGAGATAATAGATAGAACAATAAATATTGAAAGAT
TCAATAAAACAATAAATGAATTTATAAAACAAGTAAAATGTATCACAGCGTCTATAAAAGATTTGGACTTAATTCATAAA
ATATGTTCAGAGGTCATGTTGTGGTTGCATGGAGCACATGTTGATGTATCAAAATTCATGCGATGCAACATGAACAGAGA
TTCGTATGATGCAGAATACCATAAAATGCATGGTGCTGAAGAATTTAAAGTTATAATGCATGCAATAATAAAAAACATGC
TGGAAGAAGAAGAAAAAGAAAAAATCATGAATAAAATAAATGATCAGCAGGAGGGTTATACTTCAAAAGATGCTGACCAC
AGTGATAAAATAATTTGTGATCAACAAAATCAAGCAATAGTTGTTGATCATCAAAATGAAAATAAATTAAATGTTGTGAT
GAGTAACCACAACAATCAAAATGATAAAATAAATTGTGATCAACAAAATAAATTAAATTTTGTTGATAAGATATGTGAAA
ATAAAAGTGTATTTAATGTTGTGGATAAAAATCACAATAAAGACACTGAAGAAATAAATCATTGTCATGAAAATGAATTA
AATTTTGTGCATGAAATTCATCACAATCATGTTGACAAAATAAATAATTATCAACAAATAAATTTTGATAATGATATGTG
TATAAATGATGATAATAATAATAATTCAAATGTTGTCGAAAAGAAAATTTATTTCAAGGTCGTGAATAATAATCATGATA
ATTATATTGGAAAAATAAATGTTGAGCAACAATACAAAATAGGTTGTGCCAAAAATAAACATAAAAATAAAATAAAGTTA
AAACTGATAAATAACAAAATGAAAGATGATGATAAAATTAAATGCAAAATAAAATTAAAGTGTTTGCATTTACTAAATAC
TGATAATGTGCACTTCAATAATTCCAAACATGATGATAAATTTGGAAATGAAAAAAAATATTGTGTTCACTGGGACATGT
GTGATGCATATGTCTTGGGTTGTCGATTGAGTGATGGAGATGGAAAGTCAAGTTGGCTCTTGTCATTTGCCTTGTGCCAA
GGACCAGGTGGCATGCTAACCACTGTATTCATGTGTGAGCTTCAAGGGAGTGTCTCATATGTCCTATGTTGCAAATGTCC
TACACCTGATTTTGTAGTGGCACCGTTGTTTTGTCTTTCGGCATGA
>AE3016901-RA gene=AE3016901
ATGGAAAAATTAATATCATTGGTATTGAACATGTGGCCAACATGTAAGCCAATAATAATTGGAAAGGCTGATGTTCAAAA
TCAAGATGCAGTATTGAATCAAATAGATATTATTGAAGAATTAATTGAGATAATAGATAGAACAATTAATATTGAAAGAT
TCAATGAAACAATAATTGAATTTATAAAACAAGTAAAAAGTATGTCAGTTTCGATAAATGGGCTGGAATTAATTCATAAA
ATATGTTCAGAGGTTATTCTGTGGTTGCATGGAGCACATGTTGATATATCAAAATTCATGCGATGCAACATGAATAGAGA
TGTATATGACGAGGAATATCATCGGATAAATGGTGGTATGGAACTCAAAAATTTAGTTGATAATATCATGCAAGCATTAG
AGAAAGAAGAAAAAGAAAAAATCATGAATAAAACAAATGATCAGCAGGGGGATTATACCTCAAAAGATGCTGACCACAGT
GATAAAATAATTTGTGATCAACAAAATCAAGCAATAGTTGTTGATAATCAAAATAAAAATAAATTAAATGTTGTGATGAA
TAACCACAACAATCAAAATGATAAAATAAATTGTGATCAACAAAATAAATTAAATTTTGTTGATAACATATGTGAAAATA
AAAGTGTATTTAATGTTGTGGATAAAAATCACAACAAATACATTGAAGAAACAAGTAATGGTCATGAAAATGAATTTAAT
TTTGTGCATAATAATCACAATAATCATGGTGAACAGATAAATAATTATCAACAAATAAATTCTGATAATAATATGTGTAA
AAATGATAATTATTTGAATGTTGTCGAGAAGAAAATTAAATTTAAAGTTGTCAATCATAAACATGATAATAATATTGGAA
AAATAAATGCTGGGCAACAATACAAAATAGATTGTGCCAAGAATAAACATAAAAATAAAATAAAGATACAACTGATAAAT
ATTGTCTATGATAAAATTAAAAATAAAATTAAATGCAAAATAAAATATAGACATTTAATTAATAATAATAATGGTGAAAG
ACACAAATTTGATGGTCACAGATATTTGTGTCATTTGGAAACGTTTGTTGACTTTGACTTGACTAGTCAACTAAAAGATG
GGAATGCTGAATTACTATGGTTAATGTCATTTGCCTCTTGCCAAGGACCAGGTGGCGTACTGTTGGTGATTTTGATTCAA
CAAACTTCAATATTATACATTGTATATAATATTCTAGAAGTTTAA
>AE3015737-RA gene=AE3015737
ATGAATACAATGGTTAGCATGCCACCTGGTCCTTGGCACGAGGCAAATGACAATAGCCAACTTGACTTTCCATCTCCATC
ACTCAATCGACAACCCAAGACATATATATCACACATGTCCCAGCGAACACAATATTTTTTTTCATATCCAAATTTATCAT
CATTATTTAGTAAATGCAAATACTTGAATTTTATTTTGCATTTAATTTTATCATCATCTTTCATTTTATTATTTACCAGT
TTTAACTTTATTTTATTTTTATATCTATTCTTGGCACAACCTATTTTGTATTGTTGCCCAACATTTATTTTTCCAATATA
A
>AE3011684-RA gene=AE3011684
ATGGTTCAACCAAGTACAACTTCTAACAACCACCTGACCAAGTCACCAAAAGTGTCAAGTGTTATATTTATTGAATTAAA
ATCAATATCTCAACATGGAAATTTGTACCTGTTGACAATTTACCAGATCACTGGCAATAAAACTGGACACTTGCTGGCTG
ATGGCTATAATGGAGCATCTATCACTAAATTTCATTATTTGTCTACATAA
>AE3006751-RA gene=AE3006751
ATGACTAAATTGATTTGTCATTGGTGCCAAAAACATTTTGGAGTAAATTGCATCAAACTTAACCATGGGAAAGATATTAG
TCCTTCTAATATGGAAATAAAATATACAAAAGCTTCAATGATGAAGAAAAGAAAGCTACTGCACTATGTCAAACAGTTGA
AACAACTGAGGCTCCTTTTGCATCATCCAATTAATCTATTGGAAAAGCATTGGTCTTGCTAA
>AE3012912-RA gene=AE3012912
ATGGTGTCTCAACGAAGTGAACCAACATCAAGAATAGCTTGCCAAGAATCAACACAATTAACAAATCAAACAATAGCATA
CATAATTACAACATCATTCACATACATTTTGGCCAAACAACAATCATCAAGACAAAGCATCTCAATATTCATATTTAACA
TCAATAACATAACAAATGTCTTCACGTTTATAACTCAATATCAACACAATGGATCAGCATTTCAAGAAGCCCTCATGGAC
AAACAATGTCAACCACTGCTTCACTTGGAACAGCATCCAGGATCAGCACTTCAGGAAGCACGCAACGACAAACAATGTCA
ACCACTCGCTTCACCTGGAGCAGTATCCAACAACACACAAACGACAACAGCACACACAACACGTACAACTAGTACAGCAC
GTTGTAACGTTGTCAACAAACTACAACATACTGAAACTCGTACAACTAGTACAACACGTTTCAATGTTTTTTAA
>AE3011932-RA gene=AE3011932
ATGGTGTCTCAACGAAGTGAACCAACATCAAGAATAGCTTGCCAAGAATCAACACAATTAACAAATCAAACAATAGCATA
CATAATTACAACATCATTCACATACATTTTGGCCAAACAACAATCATCAAGACAAAGCATCTCAATATTCATATTTAACA
TCAATAACATAACAAATGTCTTCACGTTTATAACTCAATATCAACACAATGGATCAGCATTTCAAGAAGCCCTCATGGAC
AAACAATGTCAACCACTGCTTCACTTGGAACAGCATCCAGGATCAGCACTTCAGGAAGCACGCAACGACAAACAATGTCA
ACCACTCGCTTCACCTGGAGCAGTATCCAACAACACACAAACGACAACAGCACACACAACACGTACAACTAGTACAGCAC
GTTGTAACGTTGTCAACAAACTACAACATACTGAAACTCGTACAACTAGTACAACACGTTTCAATGTTTTTTAA
>AE3012803-RA gene=AE3012803
ATGATGGAAGGCTATTTTTTGAAGTTTATATTATTTGCTGGACTTTTTTTGGTAGTATCAACAGCTCCAACCGAAAATCT
AGCTTCTCAATCAGTTGAGATTGGTGCTGATAATGTGTTTGAGATGAAGGAACCTGAAGAAATAAGTAGAGTTTCAAGAA
ACGCTGAACATGGTGATGATGGTAAAGACGATGGTGATGATGGTGATGATTCAGATGAAAATAAACGAGTTTCAAAAAAA
GCTGGGTCTGGTGATGATGGTGATGATGGTGATGATGGTGATGATGGTGATGATGGTGATGATGGTGATGATTCAGATAA
ACATAAACGAGTTTCAAGAAACGCTGAACATGGTGATGATGGTAAAGACGATGGTGATGATGGTGATGATGGTGATGATG
GTAATTATATATAG
>AE3016132-RA gene=AE3016132
ATGGTTAAAAATGCTCAAGAAATAACTCTTTTGTGGTTTATTTCATTGTATAAAGCACTTACTCCGGTTTTTTTTTATAA
ACAATTGCTGATTATAAGTAAACTAATTGTTGAAAAGATTCCGAGTATAGCCTTGGTTGTAGATTTTGGCATGTATAACC
CATTAAAACTAAAAAAAAACATTTCTGTAATTTCTAGAAAAAACAGATATTGGTTTTTGTTGAATAAATAA
>AE3001431-RA gene=AE3001431
ATGAACATCTTAGCAATTGTCTCCGTTATTTTTATTATTTCGGTGATAGAGTTGGTTCAAGTGTCTCATGGAAAAAACAT
AGAAAATTTAAATCCGGATTTTCATGAAAATAGTAAAAATGTGGAAATTATTGAAAGTAAAGCTTTGACTGATTCGTCAA
TTTATAAGGCAATAAAGTCAATGGTAAATGATCAAAATATTCCAGTTTCTACTATTGAAAATACCGAGAGACATAAAAAA
TCACGAGTCAGAAGATGTGCATTAAGTATCTTGGATAATTGTCGTCATTTGATTGAGCATTCACGAGCTAATGCCAAAGA
TTCTCACGAACATTGCCATCATTGTCATTGTCATGTTAAGCCTTCGGAAGAAAAGGTCAAACCAGCTCATAATCATTGCC
ATCATTGTCATTGTCATGTTAAAAATCATAATCATGCTGAACCTTCTGGCAGCGAAGACAAGCCTACTCACAAACATTTC
CATCATTGTCATTATCATGTTAAACATCCTGATCATCATGCTGAACCTTCTAGCCAAGATGTCAAGCATTTTCATCATTG
TCATTGTCATGTTAAACATCCTGATCATCATGCTGAACCTTCTCATCGTCATGACAAGCCTACTCACAAACATTGCCATC
ATTGTCATTGTCATGATTCTGATGATCATTTTGATCATTGGTTGCCAAGAGCTAGCCATGAAGAGAGAAAACTTGAACGA
AAAAAGGAGCGTTTTGAAAAACGGATAGAATATTGGAAGAAGAAATCTGAATCCGTCAAATAA
>AE3009933-RA gene=AE3009933
ATGGATACTGTTATTGCAGAAAAAGTTTTAGATAGGATTGTTGATGGAATAATTGAGGATTGGTTATTTGACTCTCCAAC
TGAAGATGACCGAGATAGCATATTTGATTCATCGTCATCATCATCAGAATCATCTGATGATGACGATGATTTTGTTGATA
ATGATGAACCTGAAAGTAAACGAAGAAAACACTGTCATTGTGATGATGAAGAGAGACTGAAGCTAGAAGAAAAAAAACTT
GAAATACAGGAAAAATTACTTGATTTGGAAGAAAAAAAATTATCACTTGAGAATGCGAAGTGTGATTTAATCAAACGATA
TCTTCAAACAAGACGGCGTTAA
>AE3014534-RA gene=AE3014534
ATGCCTAAAAAAACTTTTAAAAATCAACTCAGTTCTGACAAAGATACTGATGACAAGCTGAACAAACCAGAAACCGCCAA
ATATGGAATGGAGTTCAAAGATGGAACAATTAGCATTGGCTACGGCGTTAAAATTAAGAAATTTGTCTATGACAGTGTTT
TACGTGAAAAAGGATATTATGAAATAGAAAATATAACTAGATGTACACATTATGAGCAAGGACTACGACGTCTTAATCGT
ACTTGTCTAGCACTTAATAGTAATTTGTCATCATCAGAATCAAATTTTAATGACGAATTACCTCGTTATGATCATAAATT
AGCATCAAGAGTATTAAATAAGTCAGTCAAAGCTTCATTAATACAATATGATGAAAATGATCCAATAATGGATTTTCTAG
CAAATTATATGCAAGAGGCATTGACAGATCTTTTCGACTGCTTTATCACTGAAATATCCCATATGATAAGGAGCGAACAA
TATGATTTGAGAACGAAAACAGATGATATTACGTTTATAACTAACCCAATCCAAGGACCATCAGTACAAGAAATTTTAGG
CACAAAATTACCAGTTGAAACACTTGAAGAATTTCAGACATTCGACAATTCACTTGATGTCCTTTCAACAGCTGGATCAG
ATCATGATCAACAACTTTGTATAAAGAAGAAAAATTCACTGGTGAGAATTTTTTGA
>AE3014504-RA gene=AE3014504
ATGTATCTGTTTATATTTTTTTCCGTGTTAAGTATGTCGGCTGCAAGTAAAAATGACTATACAGTTAAACGAATACAAAC
AGGTGCGGGATTATTTTACGATTATTTATATGATTTCAAATTTTCAATAAATAACTGGAAGCTAATTACATTCATTGAAT
TAGATTGGTATATAAAACAACAACCATATTTAAATAATAACGTAATCAAGGCTGTAAAAACATTAAAAGACAAATGTACA
CATGTGATGCATTATACGCATAGCTTGTGTGACGCAGTAATACAAAGACAACGTACGGTACAATTAAAACTAAATTTTAC
AGAAGAATATGTACGTCAATTGAAAGCAATTTCCACGCAACCTGAAATAGAGAAAGATATAAAACAAAAGCGTGACGTAT
TTAATGATAGAAATACTTTTATAGGAAAGTGTTTTTTCACATCTTTGAGTGATGAGGAATCTGCATTATACAATTATAAA
ATTGATAACATGATGAAGGAAAAAAAAAATTTTGTATCGGACTTTGAGAATCTTACACATATATTACCAGCTGAAGTAGA
ACGATTTAAAAAAATTTTAATAGATTATTCAACTTTAGGTAATTCAACACTCGGGTGGTTTTACATAAGATTAAAAAATT
TTAATAAATGGTTTGGTTATCATATTGAAAAAAAAAAACAAGTATACTGGGAGCTTTATTATCAAACGATTCTCTATTTA
TATGACTTTGGCAATGTTGTAGATGGATATAATCATTTTTGA
>AE3001906-RA gene=AE3001906
ATGTTGAAAATTTATTTATTCTTTGTTTTATTTGCCATCACTATATTCATGACAAATAGTGAATTAAGCGAAGAAATAAA
AAAAAATATAAAATTTGTTTGTGGTGAGGCAATTGTAATTGGTGGTGGCTCTGGACACATCGATGGACCTGGTGACTTCA
TGAAAGCTATGGCAGAATATCCATACCCCATAAATTTTACAGTTAAAAAACCCATAAAAAAAGAGGATAATGTGACAATG
ATATACAGTGGGCAGTGTGGTGTCCGAATGTTTGATTTTCCTGAACCAATGAATATTTGTGATACAATGGACTCTCAATC
TGATGATGACAAAAAAAATTTATGTAAAGCTTTCCTTGATCTTCTGGGATTTAATGTGACCAGTTGTCCAATACCAGAAG
GTACATACACATTGAAACAACAAAATGATTTTAATCCGTGGCTTAGCGATTTTTTTGGATCAGAGTGCAGTAAGTATGAT
CTTACTAGCAATTATGGATCACTGACGTTTCACCTGATAGACGGAAATGATTTGTCAATGATTCCATCGTGGCATCAAAT
ACAACTGAATGGCACAGATAATTGTTCCGCACTTGGTTCGATTATTAAAAAAAGCGTCCCAGATACATTCAATCCAGATG
GGGAATTCTTCGAAGAAGTAAAAAAAAATATGAAATTTGTTTGTGGTGAGGCAATTGTCATTGGTGGTGGCTCTGGACAC
ATCGATGGACCTGGTGACTTCATGAAAGCTCTTGAAAAATTTCCACGACCTATAAATTTTACAGTTAAAAAACCCATAAC
AAAAGAGGATAATTTCATAATGATATACGGAGGGCAGTGTGGTGTCCGAATGTTTAATTCTCCTGAACCAATGAATATTT
GTGATACAATGGACTCTCAATCTGATGATGACAAAACAAATTTATATAAAGCTTTGATTGATCTTCTGGGATTTAGTGTG
TCCAAATGTCCAATACCAGAAGGTACTTACACACTGAAACAAAAAAATGATTTTAATCCATGGCTTAGCGATTTTCTGGT
AGAAGAGTGCAATAATAATTTGCAAAATCGTGACCATCTCACTAATCTATTTGGAGGAGTGTTCCTCAATCTGATGAAAG
GAAATCATTCGTATATGACGCCAATGTGGCATAAAATACAACTGAATGGCACAGATAATTGTACCGTTCTTGGTTCGGTT
ATGGGAAACGGTACGGCAATACAACTTGCCCATTACCTAAGTCTTTAA
>AE3017318-RA gene=AE3017318
GATTGTGATGACATAATTGAAATGATTTATTCAACAGATGATATGATGCCAAGACTCATCACTCGACAATTGATGTTCAT
GTTTAAATTAAACAATTGTAAAGAGTGTGAGGCTTGTTTTATTGACATTGATGATTCCACAGAAAAACATTGGGAACCAA
CTAATAACACAGTGAAACTTATTATTGATGCATTTACAATTTTCAAAGAACAAATTGTTCCTTGTTTATCAATGAATAAT
GTTGGTACTGCATCAGTTATTGCTTTTGAAAAAGATATAAAAAATATAAATTGGTTTAATTGTAATCGTCATAAAGTAGA
AATGAGAAGAAAAATATCTCCTTTATTGGCTAAAATTTTTATTAGTTGTGAAGTTGCTCTATCAGTGAGAAAATATAAAA
ATTTTTATAGTAATTTAAATGGCAAGTATTTTCTTTTTAACCCAAATGTTGCTGGTGTTGGTATTTTTTCTTGTACATAT
TTGCAGTCAATTAAACCTTTTATCAGTTTGATACAATATATTGCAGTTATTATTATTCTACGTTGTGAGAGATCTTGTGT
TGATGTATTAGTGAGAAGTTCATTATAA
>AE3011496-RA gene=AE3011496
ATGATTATCATTTTTCTTGCTGAATTTTATGAGCTTATACGTGATGTCAGTTGGACTTTATGTGAATCACCAAACCAGTT
GTCAACAATAAACTTTGGTGAATCTTTTTCCAGTCCATTGCTTAATGTGAGTGATGTAATCATGGATAAATATACCACTG
ACAAAACAAAGAATTTATTCGAGTTACCAAAGTCTGATAATACCAAATCTTTATCAAGTGATGAGCAGCAGATTGAATAG
>AE3018343-RA gene=AE3018343
ATGTGCCAACTCTTGGTTCAATTGTATATTCCCAGTTTTGGCCACCTAATAATTTACCAAGAATCGGCCAATGAATTGTT
TGATAAGAGCTGGCCACCTCTT
>AE3003034-RA gene=AE3003034
ATGTTGATTGTCAATATAATATCCTTTGTTATTTTCACCATTCATATTGCAAATAGTGAACTAAGCGAAGATATAAAAAA
CAATATAAAATTTCAATGTGGAGAGCTACTTGTAATCGGTGGTGGTCATGGACACATCGATGGAGATGGACGTGATGAAC
TATCTTTTGATTCACACAAAAACTTTGCACTTGGAGAAGATATAAAAAAAGAAGATCATTTAAAAATTAGATATGGAATT
AGATGTGGTGACGATTCGAAACTTTTTCCTGATGTAGAAATTTGTGATGCGCTTGAATCAAATGATGATAGCACAAATTT
ATCGAAATCGTTTATCAATCTTTTTGGATTTAATGCAACTTCATGTCCAATACCATTTGATTTCTATACATCAAAGCAGA
AAAATATTTTGGATCCGTCTCTTATTAATTTTTTTGGAGAAAAGTGCAATGAAGATGATGATTTTTGGGGAACGTATGGA
TTTATTAATGCCGCTATAATTGATGACAACAAACGTATATTGAATGGTTTTTGGGAACAAGTACCAAAAAATGACTCAAA
TTTTGAAATGTGTGAATCAATAATTTTGAAAATATTAATTTCAAAACACTTTGATATTGTCAAGAATCGTAAAGAATATT
TTGGTTCGAATATAAAATTTCAATGTGGAGAGCTAATTGTAATCGGTGGTGGTCATGGACATCTTTATGGGAATGGATAT
GATGAACTAACCTTCTCTCCAGTAAAATACTTTAAACTTCAAAAAGATATAAAAAAAGAGGATCATTTGAAAATTAGATA
TGGTGTTAGATGTGGTAATAAGACGCAACTTTTTCCTGATGTAGAAATTTGTGATGCGCTTGAATCAAATGATAATAGCA
CAAATTTATCGAAATCGTTTATCAATCTTTTTGGATTTGATGCAACTTCATGTCCAATATCAGCTGGTTTCTGTAGAGCG
GAGGAGAGCAATATTTTGGATCCGTCGCTTATTAATTTTTTTGGAGAAACGTGCAATGAAGATGATGAATTTTATGGAAC
GTATGGATTTATTAATGCCGCTATAATTGATAGCAACAAACGTATATTGAATGGTTTTTGGCAACAAGTACCAAAAGATG
ACCCAGATTTTAATGAATGTCAATCAACGAATATAAAATTTCAATGTGGAGAGTTAATTGTAATCGGTGGTGGTCATGGA
CACATCTATGGAGATGGACTTGATGAACTATCTTTCTCTACAGAAAAAGACTTTGCACTTAAAAAAGATATAAAAAAAGA
GGATCATTTAAAAATTAGATATGGAATTAGATGTGGTAATAACTCTCAACTTTTTCCTGATGTAAAAATTTGTGATGCGC
TTGAATCAAATGATAATAGCACAAATTTATCAAAATCGTTTATCAATCTTTTTGGATTTAATGCAACTTCATGTCCAATA
CCATCTGGTAACTATACATCAAGACAGGAAAATATTTTGGATCCGTCTCTTATTAATTTTTTTGGAGAAACGTGCAATGA
AGATGATGTATTTTGGGAAACGTATGGATTTATCAATGTCGCTATAACCGATGACGGCAACCGTATATTGAATGGTTTTT
GGCAACAAGTACCAAAAGATGACCCAGATTTTGAACAATGTCATTCAACGGTTCAAAGCTCAGAAGCTGGAAGATAA
>AE3007853-RA gene=AE3007853
ATGGCTGATATAATAAATTATCATGATAAATTGACATATATCAGGGAACTTTTGGCTGAACTTGAATTTCGTGAATATCA
ATCAGCAGAAGTTCAACGAGACTGTAATGATGGAGAACGACGTATTGCTGACTTAAACGGAATTCTAAAATATTTTTTAT
ACATCTTACAAGAAACTCGTAAAGCAGGACCAGGGATAGATCCAGACATCGAGAATGAGTACATCAACGATATTATATCC
AGTATGATTATTGTTCAACCCGAGGTACCCTTGGAGACAACTGGTATTGGAGCTTTGGAACTTGTTGAAATTACACTTCC
AATAGTTACTGGTGCAATTGAACGATCATATGAAACTTTACATTCGGTGAGATTATCAATTTCGGAAGAGCTAAGAAATT
TGGTTGAAACAATACAAGAGATCCATCAAAAAATAGCTGAGTTACCCAATGATATTAGACGTTTTGATGACATCAGAATT
TTTCTCGACAGATTCAGCGAATTCAACCATGCATAA
>AE3009004-RA gene=AE3009004
AATATACATACAAAATACACCTCCCGGGTAGGAATTGCCAAGACTCACAACACGGCCAAGTCTTGTCCCAATAATGGCAT
CCAATGCTTGGCAGCCAATCGTGCGCCATCCATGGGCCAAGGCTTGGCTGACTCATGGCTGGTTATTTGCTTACCAAGGC
TTGTATTCCAATGCTTGGCCGACTATTGGTTGAAGAAGAGGTGGCCAGCTCTTATCAAGCCATTTATCGGCCGAGTCTTG
GTAAATTATTGGGTGGCCAAGACTCGAAACAGATGA
>AE3016828-RA gene=AE3016828
TTTTCAAAACAACTTTTTTCAAAAACTACGTGTACAAAAAATCTGAAAATTTACTGGGCATCCAACTTTTTTTTTTTTTC
TAATTCGAAAATTTTTTTTAAAGTCGGTAATTTAAGGTCGCAAGTAACGATAATTTCCCGTTGTTTAATTTTTGATTTTT
TGGGCTTAAATTAA
>AE3006249-RA gene=AE3006249
ATGGCCGCAACGTTGTTATTATATGTTTCAGGCTCAATCCTATCATTGCTCAAGTTGAAAGAATACAAGTATTCTGAACA
TGCCTTAGCATGTTTTGAAAAAAAGGGAAAAGCTGAAGCAGATTATGAAGAACATTTAATGGAAGTTCTTTCTCCAGCTA
CTTCACTTCGTCAAGTTAAACAGATATTAAGTGACGAAGGGGAACTATCGGAAGAATTGCAAAAAGTCTTTGATAGAGCT
ATAAATAAAGAAGAAAAAGAACAAAAAAAAGCTTCTGAAGTGCCCATAAAACGTATCATAAACAAAATTCGAATAATAAA
AAAAGCTGTTAAACGAAAGGAAGTATTGAAATTATTACGAAAAAATGAAGCTGAATTGAAGAACATCCAACACAATTCGT
CCACAGAAATATCAACATCTCTCGAGAAAAAACTAGATCTTTTGCATGAGAAAGTAGATCTTTTGGAAGAACACATGTGG
GTTGACAAAGAATTAAGTCCATATACTAAAGAAGATCAAGCAAAACTTTCGTCAGCCAACCGCTGGCCTGATTATCCAGA
ATTTGAAGACACTCAAGAATCAGATTCAGACGAACTCTTTGAAAAGGTATACGAAGAATATCTAAAAAAGGAAGGCATAA
ATGTATCTGCCTCAGGCTCAATCCTATCATTGCCCGACATGAAAGAATACAAGTATTCTGAACATGCCTTAGCATGTTTT
GAAAAAAAGGGAAAAGCTGAAGCAGATTATGAAGAACATTTAATGGAAGTTCTTTCTCCAGCTACTTCACTTCGTCAAGT
TAAACAGATATTAAGTGACGAAGGGGAACTATCGGAAGAATTGCAAAAAGTCTTTGATAGAGCTATAAATAAAGAAGAAA
AAGAACAAAAAAAAGCTTCTGAAGTGCCCATAAAACGTATCATAAACAAAATTCGAATAATAAAAAAAGCTGCTAAACGA
AAGGAAGTATTGAAATTATTACGAAAAAATGAAGCTGAATTGAAGAAAATCCAACACAATTCGTCCACAGAAATATCAAC
ATCTCTCGAGAAAAAACTAGATCTTTTGCATGAGAAAAGAGTTCTTTTGGAAGAACACATGTGGGTTGACAAAGAATTAA
GTCCATATACTGAAGAAGATCAAGCAAAACTCAGGTCAGCCAACAGCTGGCCTGATTATCCAGAATTTGAAGACACTCAA
GAATCAGATTCAGACGACCTCTTAGACAAGGTATACGAAGAATATCTAAAAATGGAAGGCATAAATGTATCTGGCATATC
ACTTAAATAA
>AE3008075-RA gene=AE3008075
ATGTTGCAAAGAAGGGTGCATGAGAAAATGAGGGTCTGGTGTACACCACCACTATCACCATCACCACATTTTGGATTACA
TCTTCCATGTTCCATCTCAGTGTCAATATGGCCGTTGACTCGTGCACATTTTATTTATGGATGCACAAACGGTAAAATAT
AA
>AE3013194-RA gene=AE3013194
ATGGTGAATAGGTCAGATCCCTGTAGAAATAATAAAATTTTGCAGTGCAGCCAATATGGCAACACAAAAAAAAGAGAAAC
GTCTAGGAGAGAGAAGAAAAATAATTGTAAAGTTTTACCAACTGAACGAACAAAATGTAGTCGATTTGAGAAAAACGCAA
AGACCGTAAATATCAATTATGCTTTCAATATATATTACCGCAACGAAAAAATCTGA
>AE3002487-RA gene=AE3002487
ATGATAACAGATTTATCTATATTTATTGCAAATGGTAAATTAAGTAAAGATGTAGCAAAAGATATAAAATTTCAATGTGG
TGAGGTATTTACAGTTGCTGGTGTTGATGGACACGTTGATGATGATGGAGATGGAGAAGTATTCAATACTAAAAGTCGAA
AACCATCTAGAAACTTTACACTGATAAAAGACATAACAACAGAGGATCATTTGATGATAGAATGTGGATTCTCGTGTGGC
AGAGGGAAACAACCTTTTTCTGTACCAATGGATTTTTGTGGTGTCCTGGAGTCCAACGATAATTTGACAACTTTAGCTAA
GTCATATATTAATCTTTTTGGATTCAATGTAACTACCTGTCCAATACCAGCAATGGATCAACTGGATATCTTTATGCTTA
TGTAA
>AE3006274-RA gene=AE3006274
ATGAAAAATAAAAAGATAATAAATTTAGTATATATCAAGAATATTTATCATAACAATTTGGATATTGATTGCCCAAAACG
AGTCTTAATTATAATTAAACAAAATATAAAAATATTTTTAAATGAATTGAATGGAATTGTTAATTCTTTTGAAGATATAA
ATTATTCAAAATGTCGAAATTATTAG
>AE3004652-RA gene=AE3004652
ATGGCGTTCATCAAGATAATTATGCCAATGTTTATCATTGGTTTTATTTTGTTATTGGAGATCGGTGTGCAAGCTCAAGG
ATCTGGTGGTTCTCAATTTGATGAGTTATTCGGTCAAGGCGGTCAAGACAGTCAAGATGTTCAAAATCGTCAAAGTAGTA
TAAATGTTCAAGATAATCAAGATAATCAAGCTGGAACATACGATTTTTTAAATGGATTGTTTAATAATCAATGA
>AE3019651-RA gene=AE3019651
GAAAATAAATTTGAAAATAATAATAATATAATTAATCCAATACCATCAACATCGAAAGATACTGTTGATAATTATTATGA
ACCTATCGTGCGACCAGAAAAAGTAAATTTTAATACTAAACTTGATAAAAAAGAAAATAAAAATGATAAGATTAATGAAA
TAAAAAGGGTAAATTTTATAGATGAAATATCTGTATCGGAAGACTCATCGAATAATAATAATAATATTGAAATAAATGAA
AATAAAGATTTAAATATTACTACGCGAAATATAAATATTACTATTGCAAAAGAAGTTAACGAAGAAATTAAATTTATTGA
AGAAACTAATAATGAACGTAATCAAACAAAGATTTTCCGTGATAATGACGAAATATTTTTGTTTAATAAAAAAATTCTAG
ACGATACGGGAAAAATACTCGAGGAAACTAGAAAAAATATTGACAATGAAATGAATAATTTAAGTGATAATAAAAATGAT
GATGATTTAAATGATGAAAATAATAATGAGTCTGATAATGACAAAGATTTTATTGATGATATTGAGTTGAAGAATAAAGA
AACTAGATGTTTAAGTAACAATGAAATAAATGACGAAGTTACTGTCAAAAATAATGAAAATATATGCGTACACGCGAATA
AAATCGAGGAAAATGTTAATAATGATTACGTTGATAAAAAAAGTTCTAATAATGATAAAAATAATTTTGAAGTTAATGAA
GAAATAATTTGCAAAGATAGTAATAATAATATTGAGAGTGTAACAAAAATAATTAAACCGTATGGAAAAACCAATGGCGT
GTTAAATGAAACTGATTTAAATAAAATTAATGAAAATAACAAAAAGAATAAAAAGAAAAATATAATGAGTCCGGAGAAAT
TAGATATTAAAGCGAATGAGTCCCGAGATGACCTAATGAAAACATATGATGAAAAATTAAAGTCGGATATAATGAAGTTT
AAAAATAAAGTAATTGACAAAGATAAATCGAAAATTAATATTGTAGAAAAATTTAATGGGGAACGTAGACCGGAGAGGGC
GAGATTAAAATCGAATCTGGAATATTATAAACCTGAAAAAAAATAA
>AE3011568-RA gene=AE3011568
ATGCCAAGCTCGCTTAAGGAGAAAAAATTTGTCAAAGTTTTATATTGTTTTCTCATTATTAATCGGTGTGAATCAATTTC
AAAAATGAGCTTGTCGGCCAAACTTTCATTTAATTTCATCCAAAATCTTATGTTGTGTCATCTATACCTGATTATAACGA
GTGTATCAAATAGAACGTCGAATGATCCTGTTTTTTTGCTGATGAAATTCTCGTGTCTCATTTTTCCTGAGTCATGTATG
TAG
>AE3018529-RA gene=AE3018529
ATGACCTTCTTCAGCCATTATCTTATAGGGATAAAATATGTTTGTGGAATAAAACAACAAATGAAATGGAGCTTCATTAG
AGCAATGACGAAATTAAAGGGTTGTCGTGCTTTACAAACTACTGATGGCCAAAGTGATGTTGTATTACGATCTTCCAAGA
ATTTTATTGCCGTACCATCTTGCAGTTCAATTAGTAATAAGTCGAAACAATATAATAAATTACTCGATGTTGCAAAGAAA
TTAACATCAGGCATGGTCACTAAAAATATTTGCTTTTTTACAACGATTGGATATTAA
>AE3016257-RA gene=AE3016257
AATTTTACGAATAAAAAAAAAATAAGTGACTTTACCGACAGCTGCAAATATTTTATTTTGAAACTTAAGTTAAGGTTGAT
TCCAAGTCCCATCGCCGTACCAATATTTATGCCACGAAGGGCCCGTATATTAATGACGCTATTTTTTATTCCCGTGTCCT
GA
>AE3016269-RA gene=AE3016269
ATGGTAGAGGGGCGCGGTCCACCTGATTGGATTATGAAATACGTAACCAAACCTGAGAGAACTATCGTGAACCAAGCAGA
GTGTGTTTCATACGTCTATATTACATTGCGACTATACTATAGTAAAATACCTACACACAAGCATCATAAGTGTGGGAGCA
AATATTCTACACGTGAGATAAGTATTTTGTATAGGAAACCATACAGCGATCCATCGTGA
>AE3014554-RA gene=AE3014554
ATGTACAATTGTAGCTACGAACAAAAGTATTTAGAAAAATGTGAATCGTGTTCATATGTAAATGTTTCCTTGTCAAACGA
ATTTATGATAAATCTTTTAATACCAAATAAAAATAACACATTCACTTTACAAGAACTTATTGATCAATCACTATCATTGT
GGCACGAAGGGGTTGGTACATGTGTTGATTGTTTTAGATCAACGAAAATTCTAAGAAAGATTGAAGTCCTCAAAATTAAT
GATATCATTGTTTTAAGTCTACTCTACATCAATAAATTTAAATGGTCAAGTAAAAATGATAATTGCTTAATCAAAGGAAT
ACCCACTCCTAAAATTGACATTTGTGGTTTTACCAAGAAGACTAGAAAGAAGGAGAGTCAACTCCGTACATTGGAAATGG
GACAAAATATGTCCTGTACCTCGAGCTTCTCAAATTTGCCAATTTGGCGCTGA
>AE3006587-RA gene=AE3006587
CATATTGGTCTCGTATTATCCCCACTATTTTATGTAGCCAGAGAGAAAGAGAGAGACACTTGCTCCCGCCACCAAGAGCA
CCCTCGCCCCGTTAATACAGGGAGAGAGAATTCGAGTTGTCGAATAATGTGTTGTTCGGCAGTAAGGGCAAGTATCTCAG
AGTCGTATGTATGCTCTAACAAAAACGATACTGCTGCGCGTTGTATATACAAAAACCGGCGCGTTTTACGTTTAATACAA
ACCCATATATACACACCTACCCCTTGA
>AE3004025-RA gene=AE3004025
ATGGCAAATTCTGATGATGATATTGAGAGTGATGAATATATTCGGAGTTTACTGTGTACAAGATCACCAAAGCCAAGTGT
CGTTATTCATCATGATTCACCAAGTGATCAAATGAATAATTTACCAGGACAATCTACTCAACAAAATCAGGATCAAAATT
ATCATCAAGCTCCCAGTCAACAAGTTTATACAGTTAATCAACCACAAAATAATCAAGCCAACATAATAAATCATGCTGTA
CCCAATCAGATTCAACAAGTAAGATTGCCAATGAGGTCTAATGATGACATTAACAGTGAAGAATATATTTGGAGTTTACA
AGGTAGCAGATCACCCAAGCCAAGTGTCGTTATTCATCATGGTTCACCAAGTGATCACATAAAAACTTTATCAGGACAAT
CTACTCAACAAAGTCAGGATCAAAATTATTGTCAAGCTCCCAGTCAACAAGTTTATACAGCTAATCAAACACAAAATAAT
CAAGCCAACATAATAAATCATGCTGTACTCAATCAGATTCAACAAGTAAGATTGCCAATGAGCTGTAATGATGACATTAA
CAGTGAAGAATATATTTGGAGTTTACAAAGTAGCAGATCACCAAAGCCAAGTGTCGTTATTCATCATGGTTCACCAAGTG
ATCAAAAAAACATTTTACCAGAAAATTCTACTCAACAAAATCAAAATTATCATCAAGCTCATAGTCAACAAGTTTATACA
GCTAATCAACCACAAAATAATCAAGCCAATATAATAAATCATGTGGTACCCAATCAGATTCAACAAGTAAAATTGCCAAT
GAGCTCTCATGATGACATTAACAGTGAAGAATATATTTGGAGTTTACAAGGTAGCAGATCACCCAAGCCAAGTGTCGTTA
TTCATCATGGTTCACCAAGTAATCAAATAAACAATTTGCCAGGACAATCTACTCAACAAAGTCAGGATCAAAATTATTGT
CAAGCTCCCAGTCTACAAGCTTATACAGCTAATCAAACACAAAATAATCAAGCCAACATA
>AE3012211-RA gene=AE3012211
ATGTGTCATTGTTCATGTGTCAACGGAAATAGTGAATGGAATAAAGGTAAACCGTTTGATCGGAAAGACGCTTGGCGACC
GAAATGCGTCGTAATATTTGTGCGTTTATTATTTGATTGTGGTAAAAATAGTACATTATCATCATCATCATCTTCATTTA
ATACTGAAGGGATGACAAGACCGGATAATCCAACTGGAAGATTGAAAAGTGACAAGGAAAAAAAACGTTATCAAGACAAC
AAAAATCAACTACCGGCAATTTGA
>AE3006034-RA gene=AE3006034
ATGAAATTTTATGATACAAAATGGCCGCAGCTTTGTTTTGGTCACACAACAAATAATACGCATAAACAATATGCAAAAGC
AAATTTGAGGTTAGATGTCCTTGGATATGTCAAAAGTTATCAAACCTGGACAGATGCTATGACATTTACAACCAAAAATA
ATATAAGATGCAAAAAAAAAAAAAAAGGATAA
>AE3015686-RA gene=AE3015686
TTAATATATATATTAACATTAAACATAGATATCTTAACTGTTAACATACGTATGTTTATCGTTAATATACATATCTTAAT
AGTTAAGATACGTATTTTAACATTAAACATACGTATCTTAACAGTTAAAATATGTATCTTAATTGTTAAAATATCTCGGT
TTACGTATCTTAATAGTTAA
>AE3016980-RA gene=AE3016980
TCCAGTTTTACTTACTCTTTCCTGATCCGAATCGGATCCGGTATTGCTAAGGTAAACTGGATCCGGCTTTCCTTACTCTT
TCCTGATCCGAATCGGATCCGGATTGCCGGACTTAAATCGAAGTGTGACTTTTTTTTCAAAGTCAACATCCGGGTTCAGT
CAGGTTTGGCTAAGGTAAGTCGGATCCGGGTTTCTTGA
>AE3016980-RB gene=AE3016980
TTTCCTTACTCTGTCCTGATCTCAATCGGATCCGAGACGCCGGACTTTAATCGGACTTTATTTTTCTTTCAAAGTTATCT
CCGGGTTGAGTCAGGTTTGGCTAAGGTAAACTGGATCCGGCTTTCCTTACTCTTTCCTGATCCGAATCGGATCCGGATTG
CCGGACTTAAATCGAAGTTTTATTTTTTTTTCAAAGTTATCTCCGGGTTCAGTCAGGTTTGGCTAAGGTAA
>AE3016980-RC gene=AE3016980
TTTCCTTACTCTGTCCTGATCTCAATCGGATCCGAGACGCCGGACTTTAATCGGACTTTATTTTTCTTTCAAAGTTATCT
CCGGGTTGAGTCAGGTTTGGCTAAGGTAAACTGGATCCGGCTTTCCTTACTCTTTCCTGATCCGAATCGGATCCGGATTG
CCGGACTTAAATCGAAGTGTGACTTTTTTTTCAAAGTCAACATCCGGGTTCAGTCAGGTTTGGCTAAGGTAAGTCGGATC
CGGGTTTCTTGA
>AE3007278-RA gene=AE3007278
ATGAAATCATATTGTACACATGTTGAATCAAAAACAACACATGAGGATATTTTTTTTTTTTTTTGTGATACTGATGATAA
AGTGAGTCATTTTAAAAAGCTAAAACTTTGTCACGCGAGTTCAGGGTCATTCACCGAGACTCTAAGAGGAATAAATGTAG
CAAAAATTGATGGATTTTCAAGGTCATTTACATTTATAAAAGTTGATGATTTGTTGTCTCAGAAAACATCCCGAACATTG
TCATTCAAGCTTATCGTTGGAGATTCCATCGATGCTTTAACACATATATCAATAATTATGATTATTTCAACTGCATATTT
ATTATGCAACAAAGAATTTTTAACAAAGTAA
>AE3016543-RA gene=AE3016543
ATGACTGCTCGAAAGCCACCGACATTTGAAAACATTGTTACCACCTTAACAAGTTTTCAAAATGTTTGGAATTATTTAAA
ATCACAAGGGTTCCAAGAGTGTTATACTCATCAAACGACACAGGATCCCCTTGAAAATTTATCTGGGTTTTTTAGATCAA
TCTGTGGTGAAAGTACAAGTCTTGATTGTGTAACGTCTCTAGCATGCATGAAGACTGCATTAATCGTGAATTGTACTGAA
ACCTACACAAAGAAAAGTAATTGCGAAGCAGATAAAAGAACAAAATTATTAAGTTTTGATGACTTATTTATTTTTGTTGA
TGATAATGAAAATATTAGTTATGATAATGAGGATCAGGTCGGTCAAACGATAGGAAATGATAACGGACCAAAAAAAGATT
CAAATAAACCATCGTATGCTCAAGATGGGCAATTAATTGGTCCTATACTATTATTAGAATACTTAGAAGATTCAGATAGT
GACACCAGTGATGACGAAGGCAAGCTTTACATTGCAGAAGATCCAGAAAGTGACATCGATGATGATATTCCAGTCCTCCG
AATTCCTGAAAGGAAATCGAAAAGTCTGGAAGATCACATCGTGGATACTTGTGAGCTTGCCAATATTGTTATCACTGACT
TCGGAAGTTTTGGAAAAGCAATTGAGCAGTTTAATAATAATATAAAGCCTATTTTATACGGAAACGATGTTTTACTGAAA
ACACAAATTTCATTGCACGAGGTTGTTCCCTTAAATTGGTTTTTATGTTCAGATCATGACCTCAGGACAGATTTTATTAT
TTACCTTAGTGAAGAGTTAATTACAGAGTTTTGCCGGACCGTGAATAATGCATTTAGACATCCAACAAGAAAAAAAGACG
ACAACAAAAAATTAAACGACACTGAAATTGTTGAAAAAATGCGTGTTCTAAAATCTAGCTTATAA
>AE3014842-RA gene=AE3014842
ATGATACAATTGTATGCAATAACATGCGAAACTATCGGGTCAATTATAACATACAATAACATGCACTCAATTTTAACGTG
TTATTGTATACAATCATAA
>AE3018837-RA gene=AE3018837
ATGATTCAATATATATTAAACTCTAAATTTATCTCGGGTGCATCACGCATATTTAAAAAAACAAGATCATTTGTAAAAAC
AAAAAATGATTTTGATTACATTCCAAAAGAAAAAAAATCATTTCTTGAAAAACTTTCAACTGGTAATAAAGCTGTTCTTG
AAACAGGAAAATCGATTATGATAATCGGATCGGTTTATGGATTGTATTGGGCAGTTAGGAAATATGGACGACTTGCATTG
ATAAAAAAGATTCCAAATCCAGATGTTGTTTTTGGACCTGGTGAAGGAAAAAATGAAGGAATAAATGCCAGTGGCTCGAA
ATTCTTCGTCAACATAATCATCATTGATGGTCAAAAAATTGAAAGTCTATACGAATTCATCAAGAGAATGGATTTTGGCC
AAGCAAAAGTTGACAATATCGTTATAAAAGATGATAAATTGTCATCAAGTGAAACACTAGCAATGGATGTTAGCCAAGGA
GAAGACACCAAAGAGGCTAAAAAAAAAGATGATGAATTGTCATCAAGTGGAACACTAGCAATGGATGTTAGCCAAGGAGA
AGACACCAAAGAGGCTAAAAAAAAAGATGATGAATTGTCATCAAGTGGAACACTAGGTAATACGTTTTTAAAATTAATAT
TA
>AE3015359-RA gene=AE3015359
TTGACAACTTTTAACATTGGCTCTTATGGAGAATGCGATTTTTGTCAAAAAAAAATCCATGAAAATACCAATATCTCCAA
TCGACAATATGACATCATGAAAAAAAAACTATCGGGTTATAAAATGAGACAAAACAAAACGTATAGAAAAAAAATAAAAG
AGGTTTGGAGCATATATGAAAAAATTGATTTTTATGAGGAATTATTGAAAAATCACTAG
>AE3010837-RA gene=AE3010837
ATGTTGTTGTTGTTATTGATGATGTTGGTGTTATTATTTAAATTTTGTTTATTATCATCAGCAGTTAATTTATATTTATC
TCCATTTCTTGTTGTACGTAATATAATATCTTTTCTAAAATTTCTTTTTTTATTAGCAATTCTTAAATGTGATTCACCAC
GTTGTTTTTTATTTAATTTAATTTGTTTATCATTTGTTTTTTTTTTAGAAAATTTACGAATTTTTAAATATTTTTTTTTA
TTATTTATTTTAATTTGTTTATTATTATTATCATTACGTTTTTTAGTTCCAGTTTTAACCATTTTATCTCTACGTTGTCT
TCCATTAACTTCAATTAATTTTTGTAATGTTATAGTATCATTGTTATTATTTGTATTTATCATATCATCATTAAATGCAC
CTTTTGTTCTTAGTACATGTTCCCAATGTTTTATTTGTGAAGTACCTTTTAATCTTGAAAATGTTGCTTCACGTAATTGG
CTAAGAGTCCAAGTTGGATGTTTATAA
>AE3012172-RA gene=AE3012172
ATGTTTATGAGGTATTGTGAGAATACTTATGAGTATTTTCGATATTTTGGTGGTATTATGAAAAGAATAAATGAAGAGCT
CGAAGACTGGCGCTCGGATACAATTATCCCTGACAGGTATTTTGAATGTTCGAGTGTTTTAAAAGTACTTGAAAAGTATT
CTGATATTCGAACTTTTGGGACTTTGGAAAAATTTTATATCATCTCCACTAAAAAAAATTTAATTTGTACTCTCAATTAA
>AE3003619-RA gene=AE3003619
ATGTCGGGATTTTCGTTTGCTGGTGGGAGTCAAGATAGTTATGACCATCATCAAGAGGAAGATTTTGAGATGGTACTTGA
TACAGACATGGAAGCCGACGGCAGTGATGCAGCAGCAGATAACGGAATAATTATACAAGGGCAAGATGACAATTCACCTG
AAATTCTTTTCAATGGACCAAGACAATTTATAACACGTTGGTTATTTAAACATTTAACAGAAACAGTCACAAAAAAGTTG
ACCAAATCTTCTGAGACAAATCTCACTATTGTTAAAAGTGAATATCTATCTGGTACAAATGATTATAATCAACAATATTT
ATATAAAAAAAAAGCAACCGATATGCTTAATCTTTTAAAAAGTTATGCAGAAGAAAATAATATCCAGGGATCAATTAAAC
ACGTTTATGATACAAATGGTAAATTGTGGCTCAAAGCCAGAGATGTTGCATTAATATTGGGATATAATAATACACATCGT
CCAATAAATAATTTTGTTAAGAATGAAAATAAAATAGAATGGCAAAAGTTATTGGTGAGAGAAAATTATGGAACATCTTC
ACCATATTATCAGGCAAATGCAATTTTTATTGATATAGAAGGTGCATATGATATTATGTTTAATTCAACAAAAGACGGAT
CAAAAAATTTTTACAAATGGTTGACGATGAAGTCAATTGAAAATCAAAAAACAAATCCAACAAGAACTTCACAACTGGGT
CAATCAAATGATGATAATAATTATCAAATAAATAATGAAATACATAAAGATACAACAGAAAATACAACAAGTGGTGAAAA
CACAGTAGCTACATTAGCACAAATGCAAAACAATATGATTACACTGGTTTCAGCTGTATCCCAAATGCAAAACAATATGA
ATAAGTTGGTTGAGACAAACCGCAAATTATCTGAATTTGCATTAGCTGTGATTGACAAACAGAGTAATAATAATTTGCAA
GTTAATCAGCCAATTGTAAATACCAATCAACCAATTGGCAATAACCAAGTTAAAACACCAAAAATAAAGATTAATGATAA
TAAAGAAAGAGTGTTTTATATATTACATGAAATACATACTCATGCATACCACATATCAGATAGATTATCAAGAACTGTTA
ATGTTCATAGACTAAGTTGTCTCAAAAATAATGGAAATTTGGAATTAATATTTTTGCAAAAGTATACAGTTGATGACAAT
AAAAATATGAAAGATTTACTGGAGCGACTTTTAAGAAGATATAAAATTACCTACAGATTAACTAATAAAAAATTGTGGGC
TATTGTTTACTTGAGTTTTATCATGTCGGAAAATGGACATTCGTTTCCCAATAATTATCAAAGCAACAATGTTAAAAATA
ATGATAATAATGGAAATAAAAAAAGAAATTCAGTGGACAATTCAAGTGCAAGTAGTAATAAATACTTGAAAAGAGAAATA
GGATTTCGAATGGTTCAGAAAGGAATTTCATCACCATCACATGAAATTGTAATTCTTGAAGATCCTAGAATTCTTGCTGG
TGATGAAGACAGACAAATATTAACACGAGCACAAATAAGATCAGAAGCTAATAATGAAAATGATAAAGTTGAATCATTAT
CAGATCAATTGGAAAAGAAAGAAGCATCAGCTAGAATTTTGAGATTATTAAAAAAATATCGTGATGAATTTGGATATGAT
AAAGAACCTTATTCTATATTAGATTCTAATAATAAAATTTGGTTTAAAGCTGCAGATATAACGGAAATATTTGGCTATAG
TCCACAATCAAATCCAATAGCTAATATTCAAAAAGAAAATAGATCAAAATTTTTAAGATTATCACATAGAGTTGAAGCGA
ATATTTTACCTGCAAAATGTAAAAAATTATTAGAATGGTCACTTTTAACTGCAGCAAAAAATGATACTCCAATTGAGACA
GCACAAAATCAAATTGCTACTGTTAATAATACAAATTCATATAGTAATGAAATAATGACAATGGTGTCATTGCTTAAAGA
TGAAAGAGATTCTTCAGCAAGAATGATAAGTCTTTATGAAAAACAAGTTGAGAATAATAATATGTTGATTAAAAAATTGT
TTGAATTACAAGAAATTAAAAGTACATCACCAACTCCAAGTACATCTGGATTACAAGATACACAACAATTTCAACAACCA
TCAGTATCTAATTGTAAAGATAATGATTTATCACAACAAGGTTTTTACATATTACAAAATCGAAGGATTCCTCATCAATA
TAAATTTTTTCAACGACAATTAAATTCAGTTAAGAATTCATTCAATTCCTTTATAAACAAAAATGGTGCGGAATTTAAAA
AAGTATATCCAATTACAGGAAATCCAGCTATTTTAAATTACGCAGGAAAAGCAATTGATAAAGTAAAAGAATTTTTATCT
GGTCAAGACATTCAATCAAAAACGGAAATAACTTACAAACGCTTCTTGCAAGATGATAATTCACCTGAAATTATTTTCAA
TGGACCAAGACAAATTGTAACACGTTCGTTATTTAAACATTTAACAGAAACAGTAACAAAAAAGTTGACCAAATCTTCTG
AGACAAATATCACTATTGTTAAAAGTGAATATCTATCCGGTACAAATGATTATAATCAACAATATTTATATAAAAAAAAA
GCAACCGATATGCTTAATCTCTTAAAAAATTATGCAGAAGAAAATAATATTCAAGGAACAATTAACCACGTTTATGATAC
CAATGGAAAAATGTGGTTTAAAGCCCGAGATGTTGCATTGATATTAGGATATAATAATACACGTTGTCCAATAAATAATT
TTGTTAAGAATGAAAATAAAATTGAATGGCAAAAGTTATTGGTGAGACAAAATTATGGAACATCTCCACCATATTATCAG
GCAAATGCAATTTTTATTGATATAGAAGGTGCATATGATATTATGTTTAATTCAACAAAAGAAGGATCAAAAAATTTTTA
CAAATGGTTGACGATAAAGTCAATTGAAAATCGAAAAACAAGTACCACAAGAACTTTACAACTGGATCAATCAAATGATG
ATATAGTTGGGATACATGAAAATACAGGCAATACAACAAGTGGTGAAAACGCATTAGCTACATTAGCACAAATGCATAAC
AATATGACTACACTGGTTTCAGCTGTATCCCAAATGCAAAACAATATCAATAAGTTGGTTGAGACAAATCGCAAATTATC
TGAATTTGCATTAGCTGTTATTGACAAACAAAGTAATAATAATTTGCAAGTTAATCAGCCAGTTGTAAATACCAATCAAC
CAATTGTCGAAAATAACCAAAGTGAAACACGAAAAATAAAGGTTAATGATGAAAGAGTGTTTTATATAATACATGAGAGA
CATACTCATGTATACCACATAGCAGATAGGTTATCAAAAACTGTTAATGTTGGTAGACCAAGTTTTCTTAAAAATAATGA
AAATTCGGAATTAATATTTTTGCAAAGCAGTTTTATCATAAGTTTTATTATGTCGGAAAACGGACATTTGTTTCCAAATA
ATTATCAACATAACAATGATAAAAATAACGATATTAATGAAAATAAAAAAAGAAGTTTATCGGACTATCCAAGGACAAGT
GAAAAATACTCAAAAAGAGAATCTGGGTCTCGAAGAATTTCTTCATCATCACCTAAAAAAATAATTATTGAAGATCCTAG
TATTATAGCTGCTGATGAAAAAAAACAAATAAAAACACGATCACAAGCTAGATCAAATGCTAATAATGAAAATGAAAACG
TTGAACCATCATCAGATCCATTGAAAAAAAGAAAAGAAGCAGCTGGAATTTTGAGATTATTGAAAAAATATCGTGATAAA
TGTGGATATGATAACGAGCCTTATTCTATATTAGATTCTAATGATAAAATTTGGTTCCTAGCTGCAGATATAACGGAAAT
GTTTGGCTATAGTCCTCAATCACATCCAATAGCTAATATTCTCCAAGAAAATAGATCAAAATTTTTTAGATTATCACAGA
GAGATGAAGCGAATATTTTACCTTCAAGTATAGGTGTAAATACAATATTTATTGATACAGATGGAATAATAGATTTAATA
TGTAATTCAGCTAAACCAGAATGTAAAAAACTTTTAAAATGGTTATTTTTAACTGCAGCAAAAAATGATACTCCAACTGA
GATATCACAAAAACAAATTAAGACTATTAATATTACAAATTCACTTGGTAATGAAATGAGAGAAATGGTATCATTAATTA
AAGATGAAAAAACTAATACATCAAAAATAATAGGTGTTTTGGAAAAACAAACTGAGACTTATAATATCTTCGCAAAAACT
ATACAACAATTACAAGAAAACAAAAGTACACCACCAACTCCAAGTACATCTGGATTACAAAATCCACAACAAGTTCAACA
ATCACCAGTATCTAATCGTAATGATTTATCACAACAAGGAAACCCAGCTATTTTAAATTACGCAGGAAAAGCAATTGATA
AAGTAAAAGAATTTTTATCTGGTCAAGACATTCAATGTGAAACAGTTAAATCAATCATGACTATTAAAACCAAACACGGA
ATTGACTTACAAATGAGTTTTATCATGTCTGAAAACGGACATTCGTTTCCTAATAATTATCAAAACAACAATGATAAAAG
TAATGATAATAATGGAAATAAAAAAAGAAATTCAGTGGACAATTCAAGTGCAAGTAGTAGCAAATACTTGAAACGAGAAT
CAGGATTTCGAATGGTTCAGAGAGGATTTCCATCACCATCACCTGAAATTGTAATCCTTGAAGATCCCAGAATTCTTGCT
GGTGATGAAGACAGACAAATATTAACACGAGCACAAGTAAGATCAGAAGCTAATAATGAAAATGATAAAGTCGAATCATT
ATCAGATCAATTGGAAAAAAAAGAAGCATCAGCTAGAATTTTGAGATTATTAAAAAAATATCGTGATGAATTTGGATATG
ATAAAGAGCCTTATTCTATATTAGATTCTAATAATAAAATTTGGTTTAAAGCTGCAGATATAACGGAAATATTTGGCTAT
AGTCCACAATCAAATCCAATAGCTAATATTCAAAAAGAAAATAAAATAAGATTTGTTGGATTATCACATAGAGATGAAGC
AAATATTTTACCTGCAAGTGTTAATGCAAATACAGTATTTATTGATACAGATGGAATATTAAATTTAATATTAAATTCAA
CTAAACCAGAATGTAAAAGATTATTAGAATGGTCACTTTTAACTGCAGCACAAAATGATACTCCAATTGAGACACCACAA
AATCAAATTGCTACTGTTAATAATACAAATTCATGTGGTAATGAAATAATGACAATGGTATCATTGCTTAAAGATGAAAG
AGATTCTTCAGCAAGAATGATAAGTCTTTATGAAAAACAAGTTGAGAATAATAATATGTTGATTAAAAAATTATTTGAAT
TACAAGAAAATAAAAGTACACCACCAACTCCAAGTACATCTGGATCACAAGATACACAACAAGTTCAACAATCATCAGTA
TCTAATAGTAAAAATAATGATTTATCACAACAGGGTTTTTACATATTACAAAATCAAACAAATCCTCATAAATATAAATT
TTTTCAAAGACAATTAAAATCAATAAAAAGTTCCCTTAATTCTTTTCAAAATAATGATCTTGATTATGAAAAAATATATC
CAAATACAGAAAATCCAATTATTTTAAATTCCAAAGAAAAAGCTATTGACAAAGTTAAACAATTTTTAAATTTTAATAAA
ATTCCATATCAAACATCAAAAACATATCTTGAAACTGATATTAATTTGTATAAACTTCTTGTTAATCGAAAAATTAAATT
CTAA
>AE3001895-RA gene=AE3001895
ATGTCGAACATTTATATTTTCTTTGTTGTATTTTCTATCACTATATCTATTTCAATTGGTGAACTAAATGAAGAAATAAA
AAAAAATATAAAATTTGTTTGTGGTGAAGCACTTATACCTGGTGGTCAGTCCGAAAACTTGGATCAAACTGGGAAAATTG
AGCTTGCTCTTACTGACCATGAAAAAGATGAAATAATTCGTGAATTTACACTTAAAAAGCCCATAACAAAAGAGGATAAT
TTGATGATAGAATATGAAGTGTATTGTGGTATTGAAATACATAATTTTCCTGAAGCACCTAATATTTGTGATATACTGGA
ATCTCAATCTGATGATGAAAAAACAAATTTATATAAAGCTTTTATTGATCTTCTAGGACTTGGTGCGTTCTCCAATTGTC
CAATACCAGAAGGTACTTACAAACTGAAACAACAAAATGATTATAATCCGTTGCTTAGCGATTTATTTGGATCAAAGTGC
AGTGAGACTGATAGATTTTATGGCAATTATGGATTATTGGAAGTAGATTTGATGGACGGAGATGATCCGATTATGACGAG
TGGATGGCATCAAATAAAAATGAATGACACAGATAATTGTGACACTCTGGGTTCGGTGATTGATATGGTCATAGCTCAAT
TAACGATAATATCTGATAATTTTAGTTATAATTTTTAA
>AE3014616-RA gene=AE3014616
ATGGTTGCTACGTTTGTTTATTTTTGGCAATTAATTTATTTGAGTTGTGTCGTTCCTAGATCAAAAGTCATATTACAGCT
TTTTACTAATTTCTATATATTCATATTTAATAAAAAACTAATATATATTATATTAAATTAA
>AE3014616-RB gene=AE3014616
TTTGTTTATTTTTGGCAATTAATTTATTTGAGTTGTGTCGTTCCTAGATCAAAAGTCATATTACAGCTTTTTACTAATTT
CTATATATTCATATTTAATAAAAATAGTATTAACGTCATCATATTTATCAATATTACTTAA
>AE3006579-RA gene=AE3006579
ATGGTTGCTGATCGTGTTCCAGAATCATTGTCGTTGACATCTTCAAATGACATTGAGAATCCGACATCCTCTCAATTATC
TGTGGGCAAGAAAATGGCACATAATATTACTGAAGCCCAAATAGATATTTTAATAAAGGACTTATGCAAACGTGTTGACG
ACCGTAAAAAGAGACGTGAAGCTGGAAATCTTGATCCTAATGATCCTCAGGATATAACGATACTTTATTCATTAGTACCA
TCATCTGAAGAAAAACATTCAGTTAGACACTCTGAAAGATATCTTGAATTTAAAAAAAAAGCATCTGAAAAACGTCTTGA
ATTTAAAAAACAACAACAGAAAAAAAGGCCACTTTACTACCAGTGGCGCTCAGAATGCGAAGAAATTGAAAAAACAACAA
AACTCACTGATGGTCAAAAGTTTGCTATATGGCGCAAACTTGTCAAAGTCGAGCATGATAAATCATCTGGAGAGTAA
>AE3014016-RA gene=AE3014016
ATGGCTAGCACAGGCCAAGTGTTTGAGACAGCAGCGGCTATGTTTGCAAATGCACAATTGGAAGAAAAAAATGAATCTAT
TGATGAGGACTTGGCTAAGGTTTTCGAAGAGCTAGTACAAAATGGTCTTGGAGAAATTTATTCAGAAATTAAAGAACCCG
CTATTACCTCTGTTAAAATATTGCCGCCAGTTAAACATATTCTTATAAATTCTGGAAAAATAACTAAAAAACAAGAAGAG
GCGGATAAAGCTCAAAACGGTGAAAAACATAGTCCTGAATTGTCCAGTGAGTCCATAAAACTTGGTAAAAAAATAATAAC
GATGGGTGACAATCAAGCAGGTGAATATTTTATAAAATAA
>AE3015813-RA gene=AE3015813
ATGAATAAAATACGTCTACATTATTTTCTACATGATAATAATAATAATAATAATATTAATAATAATAATAATAATAATAA
TAATAATAATAATAATAATAATAATAATAATAATATACCTGAGTCAACAAAACAATATACAGATGTTAAAACAAATGACG
ATCAAGAACCTTTTGACTTATTAAACTTGTTGTTTTTGAATCTAAGCATGAACATGATTGTTAAAGTTGCATATTTAAAA
CTACTTGTCACTAGTCTTTCGATCTATAAATTGTTTTGA
>AE3011400-RA gene=AE3011400
CTCCAAAATATCAATTTACAATACTTTATTATTATTATTGAGGTACAAATTCCGGGCTTGGTGGTACAAATTAGTACAAA
TTATTCTGCGTCTGTAGCAATTTTTTTTTCCCCCTTAAGTCATCTAGAAAAAAAGTCGATTTTTAACCTTTTCTCCACCC
TTTAA
>AE3008570-RA gene=AE3008570
ATGATAATAATAATTATTATTATTCAATTGAATATTAATAATGATAGTATTAAGAATATTAATAAAAATATCAAAAATAA
TTATAATAAGAACTCTAAAAAATATAATAAACAGTGTAGTTATTGCAGTAAATGGCGTAGTCATTGTAGTATTGTAGTCA
TCATATTTTGTTGGTGTAGTCAAGGTGTAGTTATTGTAGTTATTATAAGGTGTAGTAGGTGTAGTATTTGTCTTTTTTGA
>AE3004891-RA gene=AE3004891
ATGAGGAGAGATATGCTTGGATTATTTAAAGTTGAACAAATACAACAAAAAGATGATCAGGAAATATTTGGAAAAATGAC
ATCACAAATATGCCTGGATATTTCGAAGTTGATCAAGTCTGGACAGGTATCAGTGCATTTACAATCCAAAATTGTCTCAG
TTTGTTGTTATTATTATTATAGTAAAATTATAAAGAAAAAATACAACAAAAGGATATCCAATAATTATTTGGATAAATGT
CACAAAAGACTTTCATTGACACCAGAGCATTTACTATCCAGAATAGCCACAGATACAGAAAAAGGTGCCAGGAATTATTT
CAACGACAATAATATTGTCATTGTACCAATTGAGACAAGTGATATTAACTTGTGTTGTGCTAAAAAACAGAGACAAAAGT
GTAATGGGCTTATTTGA
>AE3006762-RA gene=AE3006762
ATGAAGTTATTAAATATTAGTTTTGCAGTTCTTTTATTCATTGGCCTGATTATGGCTTTTTCATCTGCACAAGAAGAAGC
AACAACAACAGCAACTGGTATGGGTCCTTGTCGTCCCCATGGACGTAGAGGTGGTCATGGTGGACCACGAGGACGTGGAC
CACCACCACCACCACCAACAAAGAATGGTGATGATTCTACTCCAGAGGTTGAAGCTTCTTCTAAGTAA
>AE3009386-RA gene=AE3009386
ATGATCTCTCAGTGGATTTCAGAGTGCAAAGAAATGAAACAAAAAAGAAAACTCAATTATTTCCTTAAGACAAAAATAAT
GGCCCAGCTTGAATCATTTAAAATCGTTCCAGAGTCATTTTCAAAAGACTTTGAAACTACAGCTGTTCAAAAAATGAATG
AACGTTCATATTCAGATTGTCTTGATGAAGAACGGAACAAGATTTGGTTGGAATACACATCTGAAACTGCTGAGAGTTCT
GAAAAAACATGTGAAGCTAAAATAATAGATTCCACTGATCCTGAAGATACGTCACTGTTCCAGTTGATTTCAGAGTGTGA
AGAAATTAAAAAAAGAAGTGAAATCACTTTTTTGGAAATGGAAAAATTATGTACAACAATGGAGGCCCAGCTTGATGAAT
CATCTAAAGTGGACCAAGAATTATCGTTAGAAAGTGTGGAAAACGATGATGAATATTTTGATGTCAATTCTTTTTCCAAA
ACACTACTCAAGAAATTGTTGAAACACAGATCCAAACCTGCTGAGAATCTTAAAAGAAAACGTGAAGCTGAAGACCTGTA
A
>AE3005304-RA gene=AE3005304
ATGTATAGCAACAGTTCGATATTGATGGTGATTGTATTAATAAGAAGATGTATTGAGAGGTGGTGGCAGTGGTGGCTGTT
GTTGTTGATGTTGATGATGGTGTTGATTATGAAGAGTACTTTGGGTATCATGTTCATGAGGATAAATATAATTATGAAGA
AAAGGCAAATGATGATGATGATGATGATGAAGATGATGATGATAATGATTGTAATGTTGTTGTTG
>AE3003887-RA gene=AE3003887
ATGAGATCAAGGGCCGATTATGTAAAAAGAATTACTGGCAGTGATTCGGGAATGGGAAAATATAATAAAACGGGCCGATT
ATGTGAAAATAATTACTGGAGATCAAGGGCCGATTATCTAAAAAGAATTACTGGAGGTCATTCGGGAATGGGAAAATATA
ATATAACGGGCCGATTATGTAAAAATAATTACTGGAGGGCCGAATATATAAGAATAATTACGCCAGATGGTCAACCAAAG
AATAAAGATAATGTTGGAAATTTTCCATAA
>AE3013573-RA gene=AE3013573
TTTACAGTCATTGCACAAGACTTGTTAGTCCAGGCTTGTACAAAGCCTGTGTCGATTGTTATTTCCAAGCCTCACACAAG
GTTGAAATTTCCAAGCTTGTGTAGAGCCTGTATTTACAGTCATTGCACAAGACTTATCAAACCCTATAAGTCTAGGGTTG
TACCAAGCTTGTGTCAATCGTTAATTCCAAGCCTCACACAAGATTAA
>AE3000204-RA gene=AE3000204
ATGGCAAATATAGCATTTAATAATTTATTTTATTTTAATAAACGTAAACAATTAAATTCAAAAAATAATGATAAAACTGA
TGATGATGATGATGGTGATAAGTTAAGTAAATTATTAAAATTATGTCGTCCATTATCAATAATATTACATCGTTTGACTG
ATGAAGAAATTGATCATTGGCAAGATTCACATCGTTATATTAAAACATATAACAAAAAATTATCATCAAAATTAAATGAT
GATAGTGATGATAAATCTATCAAAACACCAACACCATCGTCATCATCATTGTCATTATCATCATCAACAGCATCAACAGC
TTCATCTTTATCAACATCATCATCATCATCATCATCTACCTCGCCAATAATCAAAAAAAATTTTACAAGAATTAAAGAAA
AAAGTAAAAAAAGAAAATCAAGATGGGCACGTGGTTTTATAAAAAAGAAAATACCTACACGTAAATCAGTTGCAAGAAAT
AGATTAATATCATCATCTTCATCATCGTCATCAAATGTAACAGATTTAAATTCAGCAAGTTCAGTATCA
>AE3015600-RA gene=AE3015600
ATGTCAATATCTAGAACACCTCCAAGACGTAGCCTATCTCTCGACTTATCTGATGAAATAATTGCTATACCCAGATTACA
GTACACGGATAATATGTCTCAAACCAGTTTAAATAGTGTCTCTTCTAAGACATCCACTCAGTCTATAGATGATAAAAGAA
CACGTGGTCTTCCACCCAAGAATGATGTAAAAAATGAAGCAAAAATCGACACAAAAAATGTTACTAAAAATGATTCAAGC
ATTGTTGACCAACTTAAACAGTTTATAGCACAAGAAAACAATTCTTTACGCAATGACTTTAACGTCAGTCTCAACCTAAT
CAGAAATGATTTTACTACTGAGATTAACAATGTTAGTTCGCACATTGAGTCTCTTGCTGACAAAGTCAATAATAAATTTA
AAATCATTGAGACTGATATAAAAAACACAAACAATCAAAATGTTAATATCACGACTAATCTAGCTGCTGTGAATAATATC
AATGAACAAAATACAGATCAAATAAAACAACTAAATGCTGATCGCTCTGATTATGACAGAAATACTGTTAATAAAATTGT
TGATGTTGTCATTGGCAAGAACTTGCCTTCAATAGGTAATGCTAAATTTTCATCTTCGCGTATTCATCCATATGCTGGTA
CTAATACTAAACCACGTATGACTAAAGTTCGATTTAGCACCTGCTGGTACGACAGATGCAAAGGTTCGTTTTGTCAATGG
GCAATTCAAGGTGATGAAGAATCTTCATGGGCATCATCCGATAGAATAAAACATGCTACTGGATCAATATCATCATCATC
GGTTCTTTACTACAATACACTAAGCACTCTACCTGTTATTAATATTAATTCACCTGGTACACCACTGCCTCTCAACTTGA
CTAATTCACCTTATCGTACGAGTGTTTTAAATAACAAGCTAGGTCTTGATGTCTTCTACTAA
>AE3007751-RA gene=AE3007751
ATGTTTTTTGGCTATGGTAGTATGTGTGTGCCTATCCAGATGGAATACAGACACGCATACTACCAAGAACCTAGGTGGAC
AGAGGGCATGGAGGTCTACAAGGAGGGTAATCTCCTATGTTAA
>AE3015141-RA gene=AE3015141
ATGAAATCCGCAAACCACAGTATGCAAACAAAGAGTACTTTGGCATCAAGACAAAGAGTTTTACAATGTAGAAAAAGTGA
AAAAATAAAAAGTGCTAGAATGACAAAACAGAATGGTTTCTTGTTTGGATCAAGAAAAATACTTCTAGAATTGACACAAA
CCTATAGCTTGCAAAAGTACAGAAACAAAACTTATAGTGATGAAGCACTAAGTAAAAGCAGACACAAGGCCATTGCACTC
GTCGGGTTTCACCCTCAGTATGGACATGCGGAAATGACATTGCCGATGGATCCGAAATAA
>AE3000798-RA gene=AE3000798
ATGAAATCTAAAGTTGGAAAATTATTGATATTATTCATCATCATGGTGGGAATTAATTCAATATTATTCGTTAATTCAAT
GCCACAAAACGATAATAGTGATGATAATAGTGATGGTGGTAATGATAATGATGGTAATGATAATGGTGATGATGGTGGTG
ATGATAATAATGATGATGATGGTGCTGGCAATGATAATGATGATGATAATAGTGATGGTGGT
>AE3006336-RA gene=AE3006336
ATGGCACCAGTACTCGGACGGTTGAGACGTAATTTAAACTATTTGAACTATAAAAAATATATTTTAAAAAAAAAAAAAAA
CATTATTATTATTTTTAAATTCTTTATAATAATAGCTTTCATTTAA
>AE3008749-RA gene=AE3008749
ATGTTACTGATGCAAGTAAAGATGACAAAGCATGTGCACGACGAACAGGTACACACGATGTTGTTGCTCATTATTGTTCA
TGTACTGGTGATCTATGCAATGATGCTAATACCAAAATTTCAAACCACGGAATATATGGATTATTTAGTATTTTAA
>AE3019216-RA gene=AE3019216
ATGTTTTTATCATTATGTATAAACAAAGAATTACCCATTATTAATTTTGATTATTTATTTAGAACTGATCGTCCAGATGA
GTTCGGAAAAATGAAACTAAAATTTCCAATGACTGTGGTACTTGAAGGAGGTCAACAAAAAATAAAAATAAAAGATACTG
ATGATGATTTCATTGTCTATCACAAAGTTGAAATTCGAGCTTACAAAGAACCTGCTGAAACTATAACAAATTCTGGTTCG
AACACAGGAGGAAATAAATTATCAAAAATTGGTATACTTAAAATGCAACTTAATAGCGGTAATCTATTGATTGAAGAAAT
CGATTCTAGTGGTCAACGGATACTCATCAGACAAGAAGTTGACATTAAAATTGATTTGGATAGTGAAATACCAAGTATTC
TTATGAACCCTCATGTAAAAAGATCCATGTGTATACATCAAAATCAA
>AE3011155-RA gene=AE3011155
ATGTCAACACTGAGATCTCCAACAAGACGTAGCACATCTCTGGACCTCACTGAGGATATAACATTTAATTCTATTAACTT
TATGCCAAGTAACTCTCAACAATCAAGCTCCAATACTATCACAATGTCACAATCATCTAGCTCTACTACTTCTTTGGCTG
ATAAACGTCCTATTAGACGGCCACGTAAAAATACAACATCTGACAAAATTGCTGATGCTCAAATGTCTAATGTTATTACA
CTTGACCAAATCAAGAGGTTGTTAGATCAACAAACTGCATCAATTGATGCTAAACTAAGTAATATTGTGGAAACTTTACA
GTCATTTTCAATTACTGTAAATAAAAAATTCGCATCTATTGATGCTGAATTACACCAAGTCAATAACAGCATACAATCAT
TAAATACAACAATGGGTAACAACACAACACAAATTACAACAAATACAACAAATATTGCTGAAAATATGACAAATATCACT
AAAATGAGTGATGAGATATCCAACAGTAAATTAATATTGGAACGTATGCCAAATGTCATTGTGTTTGGCATACCAGAAGA
TCCTGACAATAATCTGAATATTACACAACGTGTTGTAAGTGATCGAGGTAAAGTAGATCAGCTCATTAAGTTTGTTTTTG
ATTCTCAACCAAGTATTGGTACTGTCAAAGTGACCTCGTCACGTATTCACCCCCATTCTGACGTATTTGTGCAAAGGTTT
ATGGAGCTGAAGAATACAAAATTAATGACAGGTTGGATGGCCAAGTTGGTTATCTCTCAGGACTTTACACCTGCTCAACT
GGCCCAAAGAAGTCAGCTGAAAATACAGTTGGCACAAGATGGTATTACTAATCCAAGGATCAGGTTCATCAACGGTGTCT
TCAGGGTCACGAACAACACTCACCAAACAACGTGA
>AE3011451-RA gene=AE3011451
ATGATAGCAATTAGTATAGATCCAACAAAAAAACGAATTGCAATAATGAAAATTGATAATAATAAATTACTCAATGATTC
AAAACAAAATGTCAAATTGCATAAAATTAGTCAATTATCAATGAATTATAAAAAACAATTGAAATACGTTAAAAGTTTAG
AAAAAAAATTGGATAAGTTAGAAAGAATAAGAATTGCTATGGAAAAAAATCACGTACGTTTACAAAGGCAATACTGTTAT
CAAATAAAACAGCTAAAAGATAAATTAAATAATTATAACAATATTAATTTACAAGATGATCAAGCACAAAGATTAAGAGC
AATTTGTGGTTTATCAGGTTATCGTGAACTTCTTGAACATACTAGAAAAAACATAAATTACTAA
>AE3017045-RA gene=AE3017045
ATGGATTCATTAACACATTCACTTGCTGAAATCACAGTGCATCATGATAGTGAAGTACTTCAAGTGCCTTTGGACCAAGA
TAGCACTGTAAGCATGATTTCTTTTAAGTCTTTTGTTCCTGATACGATTGGAATGACATACAACAAACCTGATGGGACCC
CAGCCCTTGTACCACTTGGAAATGATAAATTTTATACACCACAAGGAGTTAAAACATGTTTTATTCGTGTCAACAAAAAT
AACAATTTTTATGATGGAATCAGGAATTTCAAAGGGATTCAATTAAAAACAATGCTCGAAGATTTACAGCCATCAAAAAA
ACGAAAAGTTTCTGAAACAACACAATCAGTATTACCAAACCAGCATAATCAAGACAACGTGACAATGAATCAAGAGACTG
TTAAGGCTAATATAAATGAAGAACACATTAAATCACGCTGGTACCATTGTAGTTATGGTAGTGACAATTATTTACAAAAA
ACTGATTCAACGAATATAAAGACAAAAATTTTAGATATTTATGAAAATCAACTCTACGATAAACAACAAGTCTCTGAAAA
AATTAAAAATTTGTTTTATGATGATTTCACTAAGCCTATTCTTGATGATTCTACAATTGAATTAGCAAATATAAAATTTC
AAACAGTTCCAAGCTTTAAAAATATATTCAAATATTTAAAATTAATAGGAACGTCACCATCTAGAATGACTTTTATTTTA
TTAACAAAGGCTAAAAATTCAATTACTGTTTCAACAGAACTTGAGAATTTTCCAGTATTTGATTGTCAACAGAATAAAAA
CTTACCAACGTCATCAAGAAAAATGAATAATTCTCCAAGTAAAGAAAACTATTATTCTGGTAGTAATCAGTCTTCTAATA
TATCTGAATTTTCACCTGTTAACTCGGCCTAA
>AE3002538-RA gene=AE3002538
ACAAATTCATTGCGGGTGTTGCGGGGCGCTTCTGACGTCACAGACAAAACTGAAATCTGGCTACACTGTAAAAAAATAAA
AAGAAAAGCGCCTGTGCCCCGTATACAATATATGGGACTGCGGGTATGTGTGTGTGTTTGA
>AE3013907-RA gene=AE3013907
AAAAAAGTAAATTCTAACAGGCTGAGAATTTACCCACTACCGGTTTTAAAATTTACTAAATTTTATTATAAATTTTATTT
AAAAGTTGGACATTTTTTGTGCCAAGTTCGGCAGTTTGTGCTAGATTCACGGAGAATAGCAATCAATTCCCGGCAACATT
TTTTCTTTTCT
>AE3001847-RA gene=AE3001847
TTTTTTTTTTTTTTCCACCCTAACGTTATTTTCTTCACCCCAATTTATATATTTTTTTTTCATCAATACAAATTTATTTC
TTTATTATTTTTTTATAAATACAAATCATTAACAAACAATTTTTTTTTTTATTACAAGAGCGACCCCGCGCCTCCGGCGC
GTGGTTATCATATAATATATATATTATTGTGTATGTTTATTATAACAATTTTCTTCATCATAATTATAATTTTTATTAAT
CACGTGAAGTACTTTTCTTATTTTTCATTTCCATGA
>AE3010822-RA gene=AE3010822
ATGGGTGACGTATGGACGATTGGCTACAGCAGTGTTGTAAGATTGTGGTGTGCCGGTTACTCCAGCTTGGTTTATAATAT
GTTGCGTTTGTTGATGATGCTGCTGCTGTTGTTGTTGTTGATGATGATGTTGTTGTTGTTGTTGTTGCTGTTGAGATTGT
TGATAATGATGATGCTTGCCTTTGGCCGGCATACTGCTCATCACAAACACAATTTTGCCTCCGAACTTTTATTAACTAAA
>AE3017951-RA gene=AE3017951
ATGGATTCATTAACACATTCACTTGCTGAAATCACAGTGCATCATGATAGTGAAGTACTTCAAGTGCCTTTGGACCAAGA
TAGCACTGTAAGCATGATTTCTTTTAAGTCTTTTGTTCCTGATACGATTGGAATGACATACAACAAACCTGATGGGACCC
CAGCCCTTGTACCACTTGGAAATGATAAATTTTATACACCACAAGGAGTTAAAACATGTTTTATTCGTGTCAACAAAAAT
AACAATTTTTATGATGGAATCAGGAATTTCAAAGGGATTCAATTAAAAACAATGCTCGAAGATTTACAGCCATCAAAAAA
ACGAAAAGTTTCTGAAACAACACAATCAGTATTACCAAACCAGCATAATCAAGACAACGTGACAATGAATCAAGAGACTG
TTAAGGCTAATATAAATGAAGAACACATTAAATCACGCTGGTACCATTGTAGTTATGGTAGTGACAATTATTTACAAAAA
ACTGATTCAACGAATATAAAGACAAAAATTTTAGATATTTATGAAAATCAACTCTACGATAAACAACAAGTCTCTGAAAA
AATTAAAAATTTGTTTTATGATGATTTCACTAAGCCTATTCTTGATGATTCTACAATTGAATTAGCAAATATAAAATTTC
AAACAGTTCCAAGCTTTAAAAATATATTCAAATATTTAAAATTAATAGGAACGTCACCATCTAGAATGACTTTTATTTTA
TTAACAAAGGCTAAAAATTCAATTACTGTTTCAACAGAA
>AE3015294-RA gene=AE3015294
ATGGAATCTCAAGTGCCTTCATCTACCGATGCACCCACACAAATATCATCAACGACAAAATCATCATCGAGTTCAACAAA
GCATTCAACGATGATTGAGTTTTTGACAACAACTAAAAAGACTTCAGTTGAGGCATCAAGTGAAAATACTTTAGCTAAGA
TTTCGCAAATATCTACCACACCAAAATCAGTTATAAATGAATGA
>AE3008809-RA gene=AE3008809
ATGATAATAATGAACCAATTGAATATGTTCGTGATATTCAAGCACGTAATTTGGATCAAATTGGTGGTGCTGAAGCACGT
GATGTCAATTTTCAAGATGGACCATTTGCAAGACAATCACGTCGTGGTTTGGATTCTTTATCTGGTGCAACATTTGGACA
AAATAAAAGATTCGATTCAAGAAATTCAAAATGGCTTGGAAATGTGA
>AE3014500-RA gene=AE3014500
ATGACAATAGCCACTAACCCTGAAAGATCAGAACGGATTAACAAGAAGGAGACAAAGACTTTTAAAAGTATAAAATCAAA
AGCATTTCAAAACTTACAAACTGGTATACAGTACGTTTCACATAATCGACCACTTGGAATAAAAAATAAAAAATTAATGA
ATGAACACAAACAAAAGGAACTCAACGAATCAGGAGACTATATCAGTTCATTCTACACTGACATAAATTTAAGGTATGAT
CTATATTAA
>AE3017251-RA gene=AE3017251
ATGTTAATAATTTTAAAAAAAAAATCTAAATTAATACGGCATAGCCTTAAAAACATGCAAATACTACATGATCAAATTAT
GGCCAACTTTCGAAATATGAGTGAAGCTATTCGTATGCTTTTTCAAAAATCTAATACAACTGTGTCGATTGAAACAGATG
AAGACAGTGAAGAAATAGTACCACCAAGTCCAATTAAGAAAAAATCAAAATTTACACTTCCAAAATATCTCGCTTCATCA
AAAATAAAAACAAATCGGTACCATAATGACGTTGATGCAACTTATTGTACCTGGGCTAAGGACAAACAAAAAATTGAAAA
TAAAATCAAGACTCAGTTTCTTTCAGCTATAAATATGAATGATCATTTGTTGAATATTGTCTCTGATGAGACAGACAAGA
CGAATAAAAATGATAATATAGATTCTAATGCCCACACTGTTTCACCCCAGAAATGGTCTGGACAATTACCAAAAACATCA
CGTCCACAGCAAAAAAATCCATTTTATAATTATGACAGACTTGTTTATATTCCAACTTTTTGTATGAGAATACGTGGCTA
CGAAGGATTCATTCATACTTATTATTTTTACTCCTCCCAAATTATCAAAACAAGTCCTTTTATAAATACACCATCTGATT
CTAAATTTTTTAAATTATTAACTATCACTTTTAAAACTGGATTTATACCAAAACTTTTAATATCAAAATCATAA
>AE3012310-RA gene=AE3012310
ATGTTTCATCAAATAATTCAAGCTACAAATGCCAACATTGTTGGTAAAAAAAAGATTGGAACTATGATTTTACAATCAAT
GCGATATCCAACACGCTTTACTTCGACAGAAAATTGTCATTTGACAAAAAGAGTGTACAGTACAGAAGCCAAGTATGACC
TTTGGAAAAGCATGACCATTTGTCATCAGCCAACGACATGTACCACACTTCAAAATTTATCAGGTGTTGATAATTCAATG
AAGATAAGAAAGATGAGTTATCAACATGTACCATGGAGTTCAGATAGCTTCAATATGATGAATGGTAATCACCAAATGAA
TTTACCATATGTTGTTGGAAAACCATATATTGTTGGTACTTATGGATCACAAGCCAATAAATCAAAGCCTTGTCTGGTAA
CTCTTCAAAAACCATTTATTGAAAAATTAAATCAAAATTTCCTATGCATTTCTTTATTCTTTACAATATCGGGACCAATC
GTAGGCTTCATCAGTACAATTTTAAAAAAAACCAACATTGAAGAACTTGACGCAAAGTTATTACTTATAAAATTTGCTTC
AAAAGCAGCTGAATTTTTGATTTCCATGGTGTCTTAA
>AE3019939-RA gene=AE3019939
ATGGATCCTATCAACTGTGGCCGTTGTAAGGCTAAGGTAGTAGGGGAAAATGTAAAATGTGGTCATTTCTCTTGTACTGC
ACACTTCCACCCTGGCTGTGCTACTCGTGCTTTCAGTAATGATAACAAGTCTTGCAATATATGTAAACCTGGTGGTAGTA
GTACCAGCTCCACACCTACTTATGGTGATAAAAATCAAATATTTACCTTTGATGCAGCTAAATATCAATTAGATTTTGAT
ACCAAGATCAACGAACTTACCAGCAACCTTGAAACTAAAATATCAGCAATCTGTGACAATATTAAAGCTATGTGTGACAC
TATCAATAACACACTGGCAACTACAATAAAATCTCATTCTGAAGCTATTGGCACCTTGCAACAATCAGTATCTATAAATG
CCAATGATATAGCTACAATTAGGCATGATTTGAGTAATAATTCAAGGCTAACTATTGCTGAAATTGAGGACAGATTTAAC
AGAAAGAATGATCTAGTCATTTCTAATCTAAATGAGTCATTAGCATCAACAGCTGCTAAAAGACAAACTGACGACACACA
AAACATCATCCATTTAATACACTCAACTAACTCTGCTGCTGCAATTCAAGCATCAGGTACAGTCAAGGTCTTTAGAATTG
GCAAAATTAACAATCCTAATAAACCTAGACCATTAAAAATCATCTGCAACACTCCTGCTGACTGTAATATATTATTACAG
GAGTTGATGTCCTTAAAATCCAAACCAGAGATGAAAGACCATCTGAAAAATGCTGTATTCACCAGAGAAAAGACTGTTAT
GCAGCAGCAGAATTATCAACAGATAAAAGCACTGTTAAATCAAAGATTGGCAACTGGAGAAACAAATCTGTGCATACGTG
AGGTGAATGGCTTTTACGTGATTGAAAATAAAAATAAACATCCTGAGGACAATACTATGTCCATGCCACATCATCAGCAG
CAACAACAACAACAACTACAGCAACTATTTCCTACTCCACAAGCTGGTTCAAGTAGCTCTATGGATACATAA
>AE3019196-RA gene=AE3019196
AGAGACTTAGTTATTGTAAAAACAAAAAGTGAGGTTAAACCCAGAGTCTACATTTTTGTTGTTGATATGTCATATATACC
AAATTTAACAATAGGTCGTTCTGAATCTGAAGTTTGGAAACATTTTAATGTTGTTGCAAATCCTGAATGCAAATACAAGA
CAGGAAGTTGTAAATATTGTAGAAAAAAATGTGTTTAA
>AE3017999-RA gene=AE3017999
ATGGAACAATTAATATCATTTGTAGTAAAAACGTGGCCAGCATGTGAGCTAATAATAATTGGAAAGGATGATGTTCAAAA
TCAAGGTGCAGTATTAAATCAAATAAATAATATTGAAGAATTAATGGAGATAATAGATAGAACAATCAACATTGAAAGAT
TTAATGAAACAATAATTGAATTTATAAAACAAGTAAAATGTATCACAGCGTCTATAAAAGAACTAGCATTGATTCAAGGA
GCATGTTCAGCTGCTACCGTGTGGTTGCATGAATCAAATATGGATGTATCAAAATTCATGCGATGCAACATGAATTTTTA
CTCGTATGATGAAAAATACCATAAAATGCATGGTGATGAGGAGTTCGAATATATAATGCATGCAATAATAAAAAACATGC
AAGAAAAAGAAGAAAAAGAAAAAATCATGAATAAAATAAATGATCAGCAGGGGGGTTATACTTCAAAAGATGCTGACCAT
AGTGATAAAATAATTTGTGATCAACAAAATCAAGCAATAGTTGTTGATAATCAAAATAAAAATAAATTAAATGTTGTGAT
GAATAATCACAACAGTCGAAATGATAAAATAAATTGTAATCAACAAAATAAATTAAATTTTGTTGATAACATATGTGAAA
ATAAAAGTGTATTTAATGTTGTGGATAAAAATCACAAGAAATACATTGAAGAAACCAATAATTGTCATGAAAATGAATCA
AATGTTGTGCATGAAAATCACAACAATTATGTTGATAAAATAAATAATTACCATCAAATAACTTTTGATAATAATATGTG
TAAAAATAATAATTATTTGAATGTGGTAGAAAAGAAAATTCATTTCAAGGTCGTGAATAATAATCATGACAATAATATTG
GAAAAATAAATGCTGGGCAACAATACAAAATAGATTGTGCCAAGAATAAACATAAAAATAAAATAAAGTTGAAATTGGTA
AATAATAAAATGAAAAATGATGATAAAATTAAACGCAAAATAAAATTAAATTGTTTGCATTTAATAAATAATAATAATGG
GCACTCCAATAATTCCAAACATGATGGTAAATTTGGAGGCAGAAAAAAATATTGA
>AE3015559-RA gene=AE3015559
ATGGCCATTAATGTATTAGCCAAGGATTGGCTGCCTTGGCCAAACATTGACAACCAATTAACGGCCATTGAAAATCTGCC
AAGACTCGGCAACCAAGCAATGGCTATTCAAGAGTCAGCCAGGCTTGGCCTATGCGCTGTTGCCAATCATCGGCCATATC
TAAGCGTCAGCCAAGGCTTGACCATGGATCAGAACCATGGATTGGCAATACAAGAATGGGCCAGTCGTTTACCAAGGATG
AATCACGAATGCCCCGTGCCTGGCTACCAATCATCAGGTGCCATCGATGAACCAATGCATGGCCACGGTGTCAGTCTTAG
TGATTCCTACACGGGAGGTATCCAGCCGATATCCAAAATTAATCCACCTGTCCTTTCTAAAATTTTGACGGAGTCCCAGT
ATTCTCTTGGTATCCAGCGGATGAGAAGTTGGACTTTAAGGCGGTATGATGGAAGAAGAGATGGAAGATTGAGTCAGAAG
AAACGAAGAAGAGGATGGAGCTGGAAAAATAAAACGAAACAATGGTATTGGAACTTACCCCAGATTTTCAATGTAATTCA
GCCGGCTGAAGCTCGTAAATTTCAAAATTTAAAAAAATGTGTAAATCGTGAAACACCGCAAAAAAAAAAAACAGTTGGTT
GTACTGAGAGTGCGGTTGTGCTAGTGTATGATATAGCTGCTGTGGCAGTATGTGTGTATCAATGTGGGATTTATTACTGG
GGTTTTTCAACCTACGCGCCACAACATGGCGGATCACTATTCGGTGTTGCCAAGCGTACATTAGAATATAGAAGACGTCA
TATATACTGCTAG
>AE3011093-RA gene=AE3011093
ATGTTACATTCCTCTTCTACTGAACAACAAATCCAAACTGTTATAGGCAGATTTATGGTGACTCCATCAGCCAAAGAGGA
CCAAAAGCCTATCACACCATTCAAGTTCCCAGTTGATCTTGCAACAAGAAAGAATTTGTCAGACTTTCAAACATCTGTCA
TTTCTTTACCTGCATTAGAAAAGTCGAATTCAGGTGATAAGTCTTTATCTCAAATTAAAACACGTGGAAGTATTTGTAGT
GACTCTGGAAGTTTCTCACCCAAATTTTTGAGTAGTTCTCAGGATCTTCAATATCCGCCAAGATATTCAATTTTAGGTGG
TAACCAAGGTTAG
>AE3003625-RA gene=AE3003625
ATGACATGGACAAAAGTCTTGACACTAGTGCCATTACAATGCAAAGTGACAACAGAGAGTGCTGAATATTCAAGTCTAAT
GAAAACTAAATATAAAAATATTATTGTACTAAGTGGAACAACTGGATTGAGTGGTATCGTGCAGACAGATAGAGATAAAA
ATGTTGCAACAATAAATTGGCTGATTATAAAAAGAAAGCACAAGTAA
>AE3002573-RA gene=AE3002573
ATGATCTACTGGTGCTGGTGTGAGCCAAATAAAACTAAGCTCAAGGTTATATCCATTATGATGAATCTCAATATGAACAA
CATCGTCAGGATGGCTCAAAAAAAATTAAAACCAAATGCAGTACCAACTTTGTTTGGTGATGTTTTGATAGATTATTTGA
GTAAAATCCCTCAATATAAAAGTAACGTGATTCATGATGTTAGTTGGACTTCATTTGAATCACTAGAGCAGTTGTCAACA
ATAAACTTATGTAAATCTTTTTCCTGA
>AE3011424-RA gene=AE3011424
ATGTGGTCATTAGTCAGACCAATGATACATGGTAAGGATGATATTCAGAATAGAATAATATTTAAAAAAAAAAATATTAT
TGATGAACTGGTACAAGTCATCGATAAAACAATTGATACCAAGCAATTTATGAGAGCAATGAATGAATTCATAGTAGAGG
TCAGCTCAATTGCAGAACTTATAAATGAACTACAATTGTTTCGTGAAATTAGTCCAGATATTATCATGAAGATACGTGAA
GCAAAGTTTGATATATCAAAGTTCAAACCGTGCAACATCAATAGATATAATTTTAATGAAGAGTATCACAGGAATTATAA
ATGGGAAGATTCAATGGACATATATGTTGAAATGCTTCATTTTCCAATAAAATTGAAAAATAAAAATTATATGAATGGGC
AGCAGGGGGGTAATACCTCACTAGATTACCATAAACGTGAGGATAAAAATGAATCCAATGTACTTGATAAAAATTACCAG
CAAAATAAAATAAATGTTGCTGCAATACATAAGCAAGATACAAATAATTGTCATCAAACAAGTATTGGTGATGATACATG
TAAAAATAAAAATAAATGTATTGTTGTGGAAAATAATCACAATAATCATATAGAAAAAGTAAATAATCATCAACAAATTG
GAATCCATGTTGTTGACAAAAAAAATGATGATAAATATAAATTAAATGTTGTTGATAAAAATCACAACATTAAATAA
>AE3017562-RA gene=AE3017562
ATGTTCGTTCATATGATAATCCTATTTATTTTCTACAGCACCGATCTCAGATCTGCTTTACCAGCTCAATGGCAGATTTC
TTCGCATAAATTGAAATGA
>AE3009835-RA gene=AE3009835
ATGCAGATTTTAAGAGTAACATTATTACTTGTGGTTGTTTGGGTTGCAATTTTATCAATTGCAGTTGATGCCCAACAACA
ACAACAACAACAACAACAAGAACTAGAACGAACAGATAGAAGTATATCAAATGAACAAGAACAACTTAAAAGACCAAAAC
GTGGTTTGTTATTGGCAAAAGCTGCTCTACTTGGTGGAGGAGCAATTCTTGCTAAAAAAGCACTAATTGGCAAAGGTCTA
GTTCTTGGAGCAGCTCTTTATCACAAAAAAGGATATGGAGGCGGTGGTTATGGTCATGGGTATGGTAGTGGTTATGGTCA
TGGTTATGGTCATGGTTACGGTAGTAATTATGGTCATGGATACGGAAATGGATATGGAAATGGATATGGATATGGCAACA
GAGGTGGATATGGAGGATATCGAGGTGGTGGATTTAGTGGTGGATATGGTGCCCATATTTACAAATCAATTTCATATCAG
CCATCATCTGGTTGGTCCAGTTATAACAGCGGGTAA
>AE3016839-RA gene=AE3016839
CCGGCAATCTGGATCCGATTCGGATCAGGAAAGAGTTCTGATCAGAACTGGATCAGGGAACCTGATTTCAAATCAGAACC
GGATCAGGAATCCTGTTCAGGAACGGATCAGAATGTAACGCTCTTTTTTAGGATTCTGATCAGAACCGGATCAGGAAACC
TGGCCAGATTGTAG
>AE3017697-RA gene=AE3017697
CATTTCTCCGGGGTGGTGTTTTCTGTGCTTCGAGTTTATTTTACCGTTTGGATTATTCGAGACTACCAACATCAACAGGT
GACCATCCAGATTGACACGCTCTCAACAATATTGGTTTCGGATTATTCTAACATCAAGGTACATCTACAATCATACACAT
TCCCTCCTAACCCGTTACCCTGTAGG
>AE3016919-RA gene=AE3016919
ATGCGCCACGATAACGCATGTGAAAATAAAAATTTATTTGTTTTACATCAACAAGCAAAAGTCACGCCTGCGCAGTCAAC
TAAAAAGTGGGGGCAGTTGACATTTCTGAGTCCGTCATCAATTGTAAATTTTCAGAGGATCATTTTAAAATTGTCCACAA
CAACAAAGTGA
>AE3008603-RA gene=AE3008603
ATGGAATTAGTTATTAAAAAGTGTTTAATTGGATTGACATTCATAGGATTAATTTTAATATGTCCAATATTATGTGATAA
TAAAATGTGGGAGTGTAATGAAAATGATGTAGATTTTGAAGAGTGTATGAGAATAATTATCCCTGATATAACTCGTCAAT
ATTATATCGATCGTGCAGGAGTACAGCAACAAATGAGTACATCGGTTTTTTTAATTTCCCAATTTTTTGGCAAAACTGGT
GACATTAAATATCGTTGTAGAGGTGTCAATGTATGGGGCTTCAACGATCATTTAGCAGTGATAAATTACGTTGCTGATTG
GAATAGATATGAATTAAAAATAACAACAAAAAATCCAAAAATAATTGTTGATTCAACACTTTGTACAAATGGCGATTTAG
GAAAAGTATTTACGCTAACTGAAGGAAGTGATGTTAAAATGTCATTGTATGAAGTGAAAATGGAGCATACTATAAATTTT
TATATCAGTCGAGTAGGCAAAGTTTATATTCAAGATTGGAAAATTAAAATAAATCCAGCCGGAGTTTATATTAATCATCC
CGCGAATATGGGAACAAGTGATAAATCAATAAAAGGGTTTGAATTTATTGAAAAAGGACTTGGAAATGCTATTGGTAATG
CTTTGAAAAATTTTGCAAATCACAAAAAAGAAGAATAA
>AE3011302-RA gene=AE3011302
ATATTTATTGATCAAGTTTGGATCAAGACGGCCTTATCACGGACAAGAGTTAAAGTTTTCTTGATCAAGTTCGGATCAAG
ACGGCCGTATCACGGACGTGTTAAAGTTTTCTTGATCCTATCTTGA
>AE3015171-RA gene=AE3015171
ATGGAACAAGTAATAGCATTTGTAGTGAAAACGTGGCCAGCATGTAAGCTAATAATAATTGGAAAAGATGATATTCAAAA
TCAAGATGCAGTATTGAATCAAATAGATATTATTGAAGAATTAATTGAGATAATAGATAGAACAATAGACATCAAAAGAT
TTAATGAAACAATGAATGAATTTATAAAACAAGTAAAATGTATCACAGCGTCTATAAAAGAACTGGCATTGATTCAAGGA
ATATGTTCAGGTGCTACTGTGTGGTTGCACGTATCAAATATTGATGTATCAAAATTCATGCGATGCAACATGAACAGAGA
CTCGTATGATGCAGAATACCATAAAATGCATGGTGGTGAAGAGTTTGAAGTTATAATGCATGCAATAATAAAAAACATGC
TAGAAGAAGAAGAAAAAGAAAAAATCATGAATAAAATAAATGATCAGCATGGGGGTTATACCTCAAAAGATGCTGACCAC
AGTGATAAAATAATTTGTGATCAACAAAATCAAGCAATAGTTGTTGATAATCGAAATAAAAATAAATTAAATGTTGTGAT
GGATGACCACAACAATCAAAATGATAAAATAAATTGTAATCAACAAAATAAATTAAATTTTGTTGATAACATAAGTGAAA
ATAAAAGTGTATTTAATGTTGTGGATAAAAATCACAACAAATACATTGAAGAAACAAGTAATTGTCATGAAAATGAATTA
AATGTTGTGCATGAAAATCACAACAATTATATTGATAAAATAAATAATTATCACCAAATAACTTCTGATAATAATATATG
TAAAAATGATGATTATTTGAATGTTGTCGAGAAGAAAATTAAATTTAAAGTTGTCAATCATAAACATGATAATAATATTG
GAAAAATAAATGCTGGGCAACAATACAAAATAGATTGTGCCAAGAATAAACATGAAAATAAAATAAAGTTAAAACTGGTC
AATGATAAAATTAAAAATAAAATTAAATCCAAAATAAAATATAGACATTTAATTAATAATAATAATAATGGTGATAGACA
AAAATTTGATGGTCACAGATATTTGTGTTATTTGGAAACGTTTGTTGACTTTGACTCGACTAGTCAACTAAAAGATGGGA
ATGCTGAATTACTCTGGTTAATGTCATTTGCCTCTTGCCAAGGACCAGGTGGCGTACTGTTGAAGTTAAATTCAATGGCT
GTATGA
>AE3014557-RA gene=AE3014557
ATGGAGACAAATTCAGCTGGAGACACACTAGATTGCACACCTGGTGGAGATTCAGATCTTGAAGCGTCATCACTCAAGTC
TGTCCCTACCAGGCTTGTACGACTTGATCAAGGGATTCCTGAAGTTCGTTTGGAGAGAATTGATGTACCAACTGGTCCAA
AACCAGCAGAGCTGGAAAAGCCAGTCGTTAAAATAGCTTGGTCGCCATCACAACAAACTGAAAAATTAAAACCCGAACCA
GTTACACAGCCAAATTATATTGAATTGATTGACCTGAAAGAGCCAGTCACTCAAACCAATAAATTATCATCACAACAGTC
TGGGGATATCGAGTTAATAGACCTGGAAGAACCAGTCACTCGTCCAGCAGCCACTACACCAAACTTGAATTCAATTAGTC
TGGATGAACCAGTTATACAATTGGATATTCCAACTGGAGAAACTGGTAATGATTTATATAATCCAGTTTTTACAGCAGTA
GATCCACCAATTAATCTAGCTCGAGGAATTAATCCTAAACCAAGCCTGAAATTGTTCACTCCAATTCCAAGCTTGGATAA
CAGCTTAAAACCCAAGCCAAGCATAATAAATGTTGAGGAGGTGGATTATCCAAAGATAACATTTGGTATGCCGGAAACAG
CTAGGCTTCACAAAAAGCAGCTTGAGGAAAAACCTGAACCGGTACAGGTTCCAAGTGAAGAACCAATTGTACCAATGATA
GTTAAAAGACCACAGTCTTTGACACCAGCATCTGAGGAGGAACTCGATTCGGTATATTCTCATCCAGTTTTGAAAACTGA
AATGTACCAGGAATACGAGGCAACTCCAGCCAAAAGTGAGTCTGGACTAACTGATCCATTACTAGCTGGTACTTTTATGA
GCCAGCCAAGACCATCCGTTGCTAGCACCATACCAGTCGTAACCAGACCAGCTGGGTATCTTCCACCAAGTGCAAGAGGT
GGATATAGACCACCGTTTAATTCAAGAAGTGGTCATCCACTTTCAGCATCATCAGGGTCAGCAGCTGAACCAAGGTCAAC
AACTTATTGGACACCTGGAGCCAGCAAAACACCAACAAATAGTGCATTTGCTGGAAATGCAACATCGTCAGCTTATTGGT
CAACTGGAACCAGTAGACCACCAACTAACACTCCTGCTGGAAATTCAACATCAGCCAGTAGAAATAAACCCAATCGGAAA
AAGCTTCACTGTAAAACCTGTGGCTCTCATAGACATGCTACCTTTCAACATACAGAGGAGAATAAGAAGGTACCATCAAC
AGGTACTTCTTCAAAAAATTCAACTGCTGGTGGATCTGCTAAGCGAGAAGCTGATCTAACTGAAATTGCTGGAGCTTTAG
AGATCAGCCAGAAGCAGGATCAAGCAGCTTCAATGATGACACCAGAATCAACCAGACGTGTTAGTATAGCAACAGATGTT
GATTCTGGTTATCCATCAGCACCAACAACACCAGCTGTGTTCGATCAGCCATCACCACCACCGATGGCTGGACCTGATTA
A
>AE3000928-RA gene=AE3000928
ATGTCAATGGATTCGAGTAATTGTAAGATATATTCAAACCAGGATGTTGCTAATGCAATAATTTCATTTGATCAAGAAAT
ACCATGGACAGATAGGTTCGAGAGGTTAATGCATGAATGGTCGGCTTGTCAACGACCAGAATCATATTGGCGTAATTTTG
TAAGTTATCTTATAAATAGTACAAATGATGAACAGATAAATAAATATTTAACGACAATTAATTCATCATTTTTGAAAAAT
TGTGAAGATATTTATCGTCTATGTGTTGATACATCAAATCATACAGCTCATGATAAAATATTACTTCATCAAATTGGTCG
TGTTGACATATTAGAATCATTAAAATTTGATGGTACCAATCTAACTATTGATTTTGAAAAAATCCAATTGAAATTATTAA
ATAAATTTCCATACTCAACAAAATTTCAACAAAATCAAATGTCATCAAGAATTGAATCGTTAATGCAAACTGAATTTAAT
AATATATTTCGTTTAATGCAAAATGATTTTCCATATGCATCACAAGCAGTTATCAAAGAAATTGCATACAATACATTGTT
ACTTGATAATGAATCTCAATCACCACCACCACCACCACCACTAACACCAATATCATCACCATCAACAATGAATACAGCTG
GAGCTTATAATTATTATACAACTGGTGATCCATCAATAGATAACTCTTGGTCACAACAAAGTTATCAGCCAAATTGTAAT
AATTATGTCAACACAAATTATCCCAGGAATGGATACACACAAGTTGATAATAATTCACAACAAAATGGATATGTCAGTCC
TTCAACATCAGGCTATGTCCAGATAGATCCAAAATAA
>AE3019526-RA gene=AE3019526
ATGTCGAATAGCGTAGCAGTAGTCAAAAGGCGAGGTAGGCCACCGCGTAACCCCCCAACTTTAGGAAGTGCGGCTAGTTC
CACCATCGAGTTGAACAGAGATCCAGCCGCTGGATCCTTGACTGGTGATGATGTCCCAGTGGTTACTCTAACACAGGCAT
CACCAGAGGATCAGGCAGCTGGTGGTTCTGGTCGACTCCCATCTCGTCCAGGTTCTTTTCTCTCTTCTATAGGAAGTATT
GGAGACTTATTTGGTGATGATGTTGGCCCCAGGGATAATAACAATTCGGTAGACCCTCTTCTGCTCCTTGATCAACGTAT
CACCACACCGACCGGTCAACTACCGTTGTCAATGCCCCGCGTCGAGGACTTGTTTCTTGGACCTTCAGGTGGCGGATTTA
ATCCACCCCTGGCTAAAGGATCTACCAAGACCAGCAAAAATACGAAAGAAAAACCGCCAGTACCAATATTACCGCGCTTT
AGTGACCTGTTGTGTGATCATGAAAGCCCAGTCCTCCGTAGTAGAGTCAACTCGCGTAGACACACAGGTGATGATCTACC
AAGTCGTCAGGTTGATCCTGATGATGATCTAGGTAGATACGAACCACCGTGTCAGCAAAAGACTAAAACCCAGGCGGATA
ACCGCCAGGTTTTGAGCTCTAACTCGCGTCGTCTCCCAGAGGCACCACCATATATTTCAAGACGTCAGGTTGATCCGGCA
GACAACTTGGAATATTTGGAGCCTCCACGCCATCAAAAGACCAGAAACTTGTTGTATGATCAACGAGTTTCTGGAGCACT
CTCGCGTCGTCTCCCAGAGGCACAACCATATGTTCCAAGTCGTCAGGAATATCCGGAAGACGAATTGGAATATGTAGAGC
CACCACGTAGACAGAGGACCAGAATTTTGTTGTATGATCAACGAGATTCTGGCGGATATACTCGTCACCAACCACCAGAG
CATCCACGTGTTAGCTCAGGTCGTCCTGACTACGACTTGGAATACCAGGATGCTCCGCATCGCCAAGTAATTAGTCCATC
ATTGGAAGACCTTAGAATTTTAGAACCGGAACCTCGTCGTCAAAATCCTGTGATTAGGATACTTTTAAATTATCACCTCC
AATTCTCTGGTAAATCAGGAGAGGATGTGGAAGAATTTCTATTCAGAATCGACCAAACGCGAGAAATCACGGGTGCCTCC
GACTAA
>AE3017005-RA gene=AE3017005
ATGTTAATGATGCATAAAATATTATCCGACAAGGAAAAATTTTGTGTTCACAGTTCGAGTGAGTTATTTCTTCAGTTCAT
TCGCCAATTTTCTCATTTAGAACTCGTTATTGCTAATGATAAAGACCATTTGTCTGAAGATGAAACTCAAATCAAAACAT
TGCGAGGAAAAATCTCTCGAACAAAAGATAAAATTACAAAAGAAGACAACAAGAACAGAGAATTGTTAGAGAATGTTTGT
ACATATGAAAAAACAATTTTGTCTCAAAATTGA
>AE3003897-RA gene=AE3003897
ATGCACGCGAGACGAGACGAGACGAGATTTGATCGAGTCTCGTCTCGGTCTCGAAAAATAACCAAAACAACAGTCTCGTC
TCGGTCTCGTCTCGGCTTAAAAAATCAGAGTCTCGTCTCGGTCTCGTCTCGAGTAAAAAAATCAGAGTCTCGTCTAGTCT
CGGCTGTAAAAAAATAA
>AE3006969-RA gene=AE3006969
ATGCCTTTGGCAAATGTAACTGTTCCTTGGAATCAACAACATGTAACTGATAAGCAAGGAACAGAAATTTTACCAGCAGA
AATTCAGGAAGATACAATGATTGCTCATAGTTCATCAAATAATTCTCAGTATCATCAAAATAATTCTAATAATAATAATA
ATAATAATAAAAAAAATCATCAAAATGGTTCACAAATTGAA
>AE3005543-RA gene=AE3005543
ATGAATAATTTTATTATTTTTATATTATTTAGTTTGTCTGCAATCACCATAGCATTTCCAAATACAGAAAATGAAGAAAA
TAATTTAAATTATCAAGCACATGTTACACCTGATGTAGAAAGAATAAAAACAAGAATGATATCTAAAAAAAAAGAAATGA
TTGAACTTGAAAAGGAAACAAAGATGACTGACAGTACATCGTTAACAGATATTAAAGATAGGGGAATGGCATTCAAAGTT
TATATTATAGATCAGTTAAAAATCGTAGATGAAATTAAGAAAAAAGAGGTTCCCAAAATCAAAATGACTGCAAAAGATAA
TTTAGCCAATGCAAATAAAAAAGCAACAAAAATTGGGCTAGATATATCGAAAGAAATTCAAGTACTAATGGACGATTTGG
AAAAAAGTTTGAAAACATTTGATGATGAATATAAAATTACTAAAGATGAAGGAATGGAGGCTATTGATATTTATGATAAT
AAGATTGATAAATTGATGAACTAG
>AE3015861-RA gene=AE3015861
ATGTTTCCATATGTTTATTGTGATTATTTTTCACAACAATACATCCAATTTTGTTTTTATACATATCATCACCAATACTT
GTTTGATGATAATTATTCGTATCTTGCTCATGCATTGCAACAAGCTGCCTCGCCTTACCTCTCTCAATTATGGCAATGTA
GATATGGACAATTAGTTCAGACTTAA
>AE3009160-RA gene=AE3009160
ATGGTCTTTGCTTTTTATCAAACGAAGGAGATGCCCCTGGATATTTTAAAGTTTAACAACTCTGGACTGACACTTTTTAG
ACACATATACAACAAAAGGATGAATATTTTTGGATATTTGAAAATTCAACAATTCTCGACTGACATCATTTATTGTTGTT
TTATAACAATAATAAAACCATTCAAACAACCAAATGATGAGATATCATGTGATGCAATGATTGAGTTGGTGGATGCTGGT
ATTGCATCTAGCAATATGTGTTTTATAGAAACATTATCACAACATGTACAAATTATTATAATGTCTGTTGACAAAATGTC
ATATAAAAAAGCATCTAATGTTGGCCTAGTATTGAAGATTACATATGTTCACATTGAATTAAAAACAATTATAATATAA
>AE3015220-RA gene=AE3015220
ATGTTTTCAATGATGACCAATATATTTTCGAGGAAATACAAAGTTCTTAAAGAGATAGAATTGAGAAACTGTGATGGAAT
CTCAGGGTCAAGGCGTGCAAATTGGTTTTCCGGCATGAAGGGTCATAAAAATATTTTCAAACAATGCTGTCTTATCTTTT
TTTCATATATTTTTGTATACTGTGGTTGTGAATACCCTGCTGTTAAAACACGGTTTCTGTTTTTTTTTTTTTTTTTTCCC
TTGAACAATTATTTTATGATTTTTATTTTTTTTTTA
>AE3009061-RA gene=AE3009061
ATGAGAATGACATTTTATAATCTCGATAAATTTCTCAACCTTTTCGGCATTTTTTTTTTTAAATCTTCAAACAACAAAAA
AAAAAAAAANCACCGTTTTTTATTTCATCTAATATCGCAAAGTGATCTGATAAAAAAACAATCAGATTTCGTTGAACTGC
AGTGTTACTGA
>AE3015328-RA gene=AE3015328
ATGGCCGAAGGACCAGTGACGATACCCAAGCGTCGAGGAAGACCTCGAACCAACTTATTAACAAGTTCGGTTAGCTTAAC
TGATTCAACTAGTGACTTGGACAACCAACCAACAGTTGATCTTTATGGTGAAAGAAATCCAGTGAAGGTAACACTTACAC
AGGCTTCACCGGAAGAACCAGTTGTTAACCTGGAACCACCACCTCGACCTGAATCTAACCAGTCCTCTGATATAGACCTG
GGAGATTTATTTGCCAATCTGGATGCTCCAGCAGATTCACCTTTGTTGGATCAACGCATCACTACTCCAGTAGTAAATCA
GTTGCCTTTGACTATGCCACCAATTGATACTTTGGATCTTGGACCTCCGGCTGGTGTTACAAATCCACCATTATCCAGAG
GTAGACCCAAGGGTTCTAAGAGTAACCAGTCCAAACTATCAACACGTGTTTTGCCAAGTACTGAGGATTTTGGAGTTGGT
CTTGGAGGATACAACCTTCGAGAACGAACCAACCTACATCGTCCTTCTCCTGAACAACCACCAGTTATTCCAAGACGTCA
GGATTATCCTGAGCATCACTTGGGATATCGTGTTCAACCCCATCGTCAGACACGTAGACTTCCTCCTAAACCAGAGCTCT
CTCTGTGTCCAAGTTTTGCGTGTCCAAACACACGTAATGTTACCTTTGCATCATCTAGAAATTCACATCAAGACGACGTA
CGGACTCTATCCGAGGAGGAAGACCTTCATGATTGGGGTATTAACCGTACAGCAGAGGAAAACCTTGAGCTACATGCTCT
TAGACGTGAGATGGATCGAAACCGTGAACGAGCAAAATTGTCAAAAATATCGCATGAGAAAACTATGTGCTACTCAATAA
GTTCAAAGTGA
>AE3019112-RA gene=AE3019112
ATGTTACAGATGAGGGAACTCAGATCAGCAGGGAGAACCAGCAGTGACTCTTCTGTATCATACAGACGCACCAGGTCATC
TGGTAGAGATTCACGTAGATCTCGTTTCAGATCAAATAATCTAATAGATTCTGACAGTGATGATCCAGATGTCAGAGAAC
CACTGAGAAAAACATCACCAGAGCTCGACACATCAACAGTACCAGTTGCTACTGACAGAACTTTGGAATCAATTCTGTTG
GATGCACTGAAGCCCTATCAGCAAGAACTTGGTAAAGTTGCTGGTGTTAATCCAGACCTGTCAACAGCTTTCTCTTCAGT
CTATCAACAGTTGATGACATCTCAAGGAACAGTAGATCCACCAACTGTTGCAGCTGTGGATCCACCAACTGTTGAAGACG
TAAATTCAACAACTGCTGATAAGACTATGGTGGACCATTCAGATACAGGTAGTCTGTTAACCGATAATGATCATACCTCC
GACTTCTTGGAAAAGATGGAGACAAATTCAGCTGGGGACACGTTAGATTGTACACCTGGTGGAGATTCAGACTTCGAGGC
GTCATCACTCAAGTCTGTTCCTACCAAGTTTGTACGATTGGATCAAGGAATTCCTGAAGTTCGTTTGGAGAGAGTTGATG
TACCAACTGGTCCAAAACCAGCAGAGCTGGAAAAGCCAGTCGTAAAAGTAGCTGAGTTGCCACCACAACAAACTGAAGAA
TTAAAATCCGAACCAGTTACACAGTCAAAAATTATTGAGTTGGTCGACCTGGAAGAGCCAGTTACTCAAACCAATAAGTT
ATCATCACAACAGTCTGGAGATATCGAGTTAATAGACCTGGAAGAACCAGTCACTCGTCCAGCAGCCACTACACCAAACT
TGAATTCAATTAGGTTGAATGATCCAATCATACTATTAGATATTCCAACTGGAGAAACTGGTGATGATCTATATAATCCA
GTTTTTACAGCAGTAGATCCACCACTTAGTCTAGCTGGAGGAAGTAATCCTAAACCAAGCCTGAAATTGTTCACACCAGT
TCCAAGCTCGGATAACAGTTTGAAATTCAAGCCAAGCATAATAAACGTCAAGAAGGTAGACAACTCTCAAATAAAATTTG
GTATGCTGGAAAGAGCTAGACTTGAAAAACAGCCTGAGGGTAAACCTGAACCGGTACAGGTTCCAAATGAAAAACCAATT
GTACCAGTAGTAGTTCAAAGACCACAGTCTTTGGCACTTGCACCGGATGCTGATTTTGATTCAGTGCATGCTCATCCAGT
CCTAAAGACTGATATGTATCAGGAGTATGAATCAGCTTCATACAGGAAACAACCTGGAGTCACTGATCCTTTACTTGCTG
GTATCTTCATGAGCCAGCCAAGACCATCTGTTGCTAGCACCATACCAGTCGTAACCAGACCAGCTGGATTTCTACCACCA
AGTGCAAGAGGTGGGTACAGACCACCATTTAATTCTGGAAGTGGTCATCCACTTTCAGCACCAACAGGGTCATCAGCTGA
ACCAAGATCAACAGCATACTGGTCGTTTGAAGCCAGTAGACAACCAGCAAACAACTCATCTGCTGAAAATATGTCATCTG
CTGGAAATACATCATCAGCTGGACCAAGATCAACAGATTATTGGTCATCTGGCACGAGCAAACCACCAGCAAACAACACA
TCTACTGGAAATACTTCATCATCAGCCACTGATCGACCAAAGGTGGAATCAATAGCTGTCCAAACCGAAGCAAAACCAGT
AACTGAAATTACTGGAGCTTTGGAGGTCAGCCAGAAGCAGGATGAAGCAGCTTCAATGATGACACCAGATCCAATCGGAC
GTGCTAGCATAGCAACAGATGTTGATTCTGGTTATCCATCAGCACCAACAACAACAGCTGTGTTTGATCAGCCATCACCA
CCACCGATGGCTGGACCTAATGAATGGGCACGTAGCCAGCAAATTAGTCACCAGCCGACTCGTCAACAGCCAGCTGCTAC
CACAACAAGGTTCGATTCTCCACGACCACTAGTTGGACCTAGTGATTGGATTTCTGGTGGACCAGTTGATGGTAATATGG
TCCAATATCAACCACCTACTCAATATGGATACTTAGAACCAAGCTATCCATATCATGAAGTTCGTACTGCTCGGTATGCA
ACTCCTGATTCACCATGGAGACCAGAGTTGAAAGAAATGTTGCTCCGACAGGCTATCCTGGTTGGGCAGGTTATCAAGGG
CAACTATGTTGCAGGTCATCATGAGCTTCACCAACCAAGAAGGATGTCGATTGCTGTCGTTGCTGGAGGAGTCTGGGGAG
GAGGCTGTAACGATTCACGTTGCCTTAAAGGCTGA
>AE3014656-RA gene=AE3014656
ATGAAACTTTCTACATTTTTTTTGTTATTTTACTCTATTTTTTTGTCAATTACAGAGATCATGTCTTTTGATAAAGAAAT
CGCTGTTGAAATTGGAAAATCAGTGAAAATTGAAGTTGACATATCAGCTGATGGACCAGTATTAATTTGTTGCTTGCAAA
AAATCAAGGACAAATACAATAATGACATAAATAATGGAGAATTAATAATGTGGCATTTTTTGCCACCTCCCATTCCTCAA
GAATTGCAAGATTTGTTTGACACTGATATGAAGACAGAAATGGTGTTACCACAATGGTTATTGAAAGAAAAATTTTCGGA
TAATGGTGATAATTCTTGTACGTTTCAAATTACGAATTTTATTAATGAATTATATGGTAAATGGAGTATCACTACTGTTT
ATCAAGCTGATGCAGAAGAGACAAAATATTATCAGTATAAACTTGATACAGTACAATTTGTCTGA
>AE3017680-RA gene=AE3017680
ATGAGTACAATATTTTTAAAAAGAGACATTATTGAAGAATCAAGAGAAATAATATTTGGAACAATAAACATAAAAATATT
CATGAAAGCTATCATTGAATTTGTAGAAGAAGCCAAATTTATTGCAGCTATGGTAAAAGGGCTGGAGGTGATTTATAAAA
TATTGCAATATGCCAGTGTGTGGTTGTGTGAATCACAGTTCGATACATCAAAATTCATGCGATGCAATATAAATTGCAAT
GCATACTATGAAGAATATCATGAAGTACATAATCATCAGGATTTTAAGGAGTCAATAAAAAAGACACAAGATTGTGAGGA
AAAGGAAAAAATTATAAATAAAATAAATAAGCAGCAGGGGGGTAATACCACAAAGTCTGCTGATCATATTGAAAATATAA
TTTGTGATCAACAAAATAAAGTAATTGTTGTTGATAATGAAAATAAAAATATATCGTCATGTAGAATGATGGCTATAGAG
GCCGAATTATTAAAATTACAATGTGAGATGAAAGAGTCAAGGCAAGCACGTACACAACTT
>AE3017022-RA gene=AE3017022
ATGACATCACCAGGACTTGAACACGGTATCTCCAAGTTGAAACTACAGAGCCTTACTTACTCAACCATAGCAGCAACAAT
TAAAGATGAGAAAAATTTGTTCTACTTAAATTTACATTGTAATCATGGCAATTCAAGAATCAACTGA
>AE3009312-RA gene=AE3009312
ATGGAAGTGATGGATAGTCATACAATTCAGGAGAACGATGTCAGTGTCAGAAATAATGACATGGACGTTAATAAAAATAA
AAATGGAGATTATGATGACGACGATGATGATGATGATGGTGATGATGATGAAAGTGTTAAATACGATGAAGAAAAG
>AE3012470-RA gene=AE3012470
ATGTCGCTACGCTGCATAGGTAGGACGTTGTATATCACTCGCTTTCTCGCTCTAGTGTGGTTACTTACTGTCAGGGTGAC
CTATAATCGAGTAGTCAAATGCATAGAGAGGTCCGGCGTGAGACCAGCGTGGCTGCGGATGGACTTTATGTTCGACTACT
TGGTGCACTAG
>AE3009028-RA gene=AE3009028
CACAGGCTTGATACAAGCTTGTCCCCGTTGATTTTACCCGGTCTCACACGGGCCTTGGTAACTCAGTCTTGTGTAAGGCC
TGTATTTTTTGCTTTTACCCGGCCTCACACGGGCCTTGGTAACTCAGTCTTGTGTCAAGCCTGTATTTTTTTATTTTACC
CAGCCTCACACGAGCCTTGTCTTGTG
>AE3009432-RA gene=AE3009432
ATGGCTGTCTTAAACATCCGTGATACAATGCACAGTGCATCCACCACGATGGACGCCAATCGTATAAAGCATCCATACAA
AAGATGTTTTAACCAACGAGGGGCAAACACAAACCCTGGTAATCAATCAGCATCACCAGCATCATTTCTCCTATCATCAA
GATGTCTTGAAGGATATAATTAA
>AE3008285-RA gene=AE3008285
ATGAGTGATATGGAGACGTTTTGTGATGAAGAAAATCAAGATTTTTTATGGAAAAAGAAGATTTGTGATGTCAAGAAAAA
TTTTTGTGACAGCATGACACGAGGAATTTTTTGGAATACTACCTTACTTTGCCCTTTAATATGGCGGGACAGCAGCGAGC
ATGCAATGCAAAATTAA
>AE3019629-RA gene=AE3019629
ATGTCTTCGTTAGCAACTTATGATACTCCAGCTAAGTTACTCTGTGGTATTAAACAGCGATTGATTGACGAGGGAAAACT
ATCAGAAGATGTAAAAAAAATTATTGATGAATCTATAGCTGAAGAAGAAAAATATATTGGTAGAATAGTAAGGGTCAAGA
TAAGAACTGAGCCAGAGACTTTAGAGGAGATTCGTAAAATATACCAAGTTCCATTCATATCGGAGAGATCCGAAAGATAT
ATGAAAGCTATAAAAGTCTTAAATAAAAAACGTTATGAACTT
>AE3008715-RA gene=AE3008715
TATAATTTATATACACGGAGAAAAATTTTCAGCAAATTTTGCTATTGTACCATAGCAAAATATATTTATTTTTTTTTTTG
CTTTGTTATTCATAAAATTTTACGTTGTTGCTGTGGACAAAATTAA
>AE3014173-RA gene=AE3014173
ATGGCTAAGGAATCGATACTTTCTGATAAAAAATTTTCAACTCAGGGTTTTTTTGTTCTTAAAAAACTATGGCTTATAGC
GGAAAAAGTCCATGATGCGGGCGATAGAGTTTCCAAAGGCGCATTATTTGAGACTGAAATAAAGTCTCCATCTCGATTTT
TTACGAGTTATTGTCGGCGCCATTCTGTCGTTTTTTCGGACCGCCATATTTGGAGTTATTTCCAACATGGAGACTTTGTA
TTAGGCTCAAAAGAAGCTCCTCCGGAAGACCTAGTGCTTTCTAGAAAATTTTCGTTTTCTGATGCATACTTTTTGAAAAA
AAAAAAAAAAAGGTTTTTTTTTTTTCTGCGTCAAAAACTATTGCTTATAGCGAAAAAAGTCCATGATGCGGGCGATAGAG
TTTCCAAAGGCGCATTATTTGAGACTAAAATAAAGTCTGCATCTTGA
>AE3013979-RA gene=AE3013979
ATGGCGGATATCGTAGAAGATGGTAATATTAATTTATGTATGGAGAAATATAAAAATAAAAAGTTTAATTCTTTTGATCA
ATATGAGAAGTGGCGAAATAGATTACCAATTAAAAAACACGATGCCATAGATTATCAAAATCAGGACAACACAGTATCCA
ATTTGAATGAAGACTTCCAAATTTCATTCCGACGTGTTTCAAAAGTAGACGTGAAACCAGCAGTTGTCTTCTGTCATCGA
ATTGATGAACGTATCAGTAAAAAACTAGCTGATATAAAAAAAACTGTACCAACTTGTATAAAAATTGCAAGTAAGAAACC
AACAAAGACCTCTGACGAGCCTGTGGTAAAACCATTATATCTTGAAACTAGAAAACGATTGGGGTCCAAATTGAAGAGTA
AATCTACGAATGTTAAAAAAGCTGGTATCAGAAATAATAAACTTGATGTTAGTACTACTGACATTATCGATAAAATAGAA
CAAGTTGACGATTTCGAAGAAGTTGATGATGATATTATACTTGATGTTGATAATTTAGATAATGATGTTGGTAGATTAAA
TCAAGTTGAAGACGTTAAAAAAGCTGATAATAATAAACTTAATATTGGTAATGTCGATGATGCTTGTGGAATGAATAAAC
CAACTTGTATAAAAAATTCAAGCAAGATTATGACTAAGGCTGATAATAATATTAAAATCAATGTTGATAATTTTGATGAT
GATATTGGTGCATTGAATAAAGTTAAAGTTATTAAAAAACCTGTAAAGAAATATGATAAATTCTCTATTAAGTTTGATGA
TGATGTTGGTGAATTCAATCAAATCAAAGACATTGAAAAAGCTGATAATAGTAATAATAAACTTGATATTGGTACATCAG
ATATTATTAATAAAATAAAACAAGTTCAGGATGTTGACCAAGTTGATAATAATAATGATAAACTTGATATTGGTAATGTT
GCTGATATAGGACAAGTTGAAGATTTCAAAGAGGCAGATTATAATATAGAACTTGATGTTGATAATTTTGATAATGATGT
TGATACAGACGTTAAAAAAGCTGATTATAATAATGGTAAGCTTAATATCGGTACATCAGATATTATTAACGGAATAAAAC
AAGTTGCCAACTTTGAAAATGCTGATGATAATATTAAACCTGATATTGGTAATTTTGATGACGCTGGTGGATTAAATAAA
CCAACTTGTATCAAGAATTCTAGCAAGAAAATAAGAAAGGTTTTTAACAAGCGTGGGATCAAATCATTTTCTTTAAGAAG
TACAAAATCATTGAAGTCCAAATTAAATGTTAAAGCTGAAAATCTTGAAAGACAAAAAAAGATGTTAAGAACGATAAAAC
TTTTAAAGTCTAAATTACATGTTAAAGACGTTAAAAAAGCTGGAAATGATAATGGTAAACTTGGTGCTGGTACTACTGGT
AGTGTGGATGATATGACACAAGTTGAAAATTTTAAAAAGGCGGATGATAATATTAAACGTGACATTGGTAATATTGATGT
TGATGTTGGTGAATCAAATCAAGTTAAAGACGATGTTAACCAAGCTGATCATAATAATGATAACTTTGATATTGGTACTG
CTGATGCTGTTGAGATAAAAGAAGTTGAAGATGTCATAAAGGGTGTTGATAATAACAACAAACTTGATGAAGATAGAACT
GAACATCCTAAAAAATATAATAAACGGGTATTTGATTTACCTTAA
>AE3003718-RA gene=AE3003718
ATGTCCTGGATTAACATTTATCGTACCAATATTTCCAATTGGTGGATGTTGTGTTATTTGTTGTCCAGTTTGAATATTTT
GTGTTCCAATTGGAATACCTTGATTACCAGTTGTCATAATATGACCTTGTTGTGGTCTATGTGTTATTGGACCCTGAGGT
CCATGTGTCATTTGTCCTTGTGGTATTTGTGTCATTCCTTGTGGTCTTTGTTGTATGCTGTGAGGTCCTTGTTGTATGCT
ATGAGGACCTTGTTGTATAGTATGAGGACCTTGTTGAATGCTATGAGGTCCTTGTTGAATGCTATGAGGACCACTTGGAA
TATTTTGAGCTCCAGGTGGAATACCTTGACCAGAATGTATAATATGAGGTCCAGTTGGTATATTACCTTGAACCAAAGGC
ATACCTTGTGGTCCAGTTGGTATACCTTGAGGATGTTGCATGTTTATTTGATTGGCAATATGTCCTGGTGCTTGTTGATG
ACCAACTTGTGGAATTTGAGATAG
>AE3015958-RA gene=AE3015958
CCCCATACGTATTACTTGCCTTGTACGTATTACTTGCCTCCTCAGATTTTCAGTTTCTTAGTTTTTCTCGAAGATGTAGC
TAAGAAAGGTCGGGGTCAAAATTTCGTAAAAAAATCAAAATTTTTAAGGTTCCTCAGTTTTTTTCGATGTTTCAGAACAA
TCTCAGTAAACTGCGCCAAAAAAAAAAAAGATGTAGCTAAGAAGGTAAAGGTCAAAAAGGTCTTAGGGTTAGAAATTTGA
>AE3003989-RA gene=AE3003989
ATGTATTTTATTTTTATTACTTCTACCATGTGTACTTCAGCATCTGGATTTTTAAAAATGTTTTCAATGATGACCAATAT
ATTTTCAAGAAAATATAAAGTTCTCAAAGAGATAGAATTGAGAAACTTTGATGGAATCTCAGGGTCAAGGCGTGCAAATT
GGTTTTCCGGTCTTATCTCTTTTTCATATATTTTTGTATACTGTGGTTATGATTTTTTTTTCTAA
>AE3012566-RA gene=AE3012566
ATGCAACAACAAATTGAAGAAATGAAAACAAAAATGCAACAACAAATAGAACAACAATTGCAACAACAACAACAACAACA
ACAACAACAACAACAACAACAACAACAACAACAACAACAACAACAACCAAAACCAGAAATTTTTAAACCAATACCAAAAC
CTCGATTTGAAAGAATTCTTAAAACAAACGGTCAAAGAATACCTACTCGTCCCAGAAATCCATGTCCAAAAAAACAACAA
TCATCACAACAACAACAACAACAACAACAACAACAGCAACAACAAGAACAACAACCACCACCACCACAACAACAACAATC
ACCACAAAAACAACAACAACAACAACAACAACCACAACAATCTATCGGGCGTGGTCGAGGAAGAGGAATTATCAGACCAG
TGTTGACACTAAATCCATTTAGGCGTAGTCTTGGTCGTGGCTTCGGTGCATCTGTCACTTCTGCGTTCATGCAATAA
>AE3016390-RA gene=AE3016390
ATGGCTAAAGAAAATAATAGTGTCCTTTTTTATAACGGATATCAGTTCACTCGAAAGTCTACAAATGCGAAAGGAATAAG
ATATGTCATAAAAATTAGGTTATGTGTGTATATATTTTTTGAATGTGCAAAACGAGTCAATAAAAGATGTAAAACACGAG
AGAAAGGAGATATTAATGGGAACTTTGTAATAACAACTGATGATCACAATCATATTTTAGACAAGAATCCAGAAGAAATC
AGAAAATTTAAAAATAATTTGCGTCTTGCAATTAACACCACAGTTGGGAAATTAAAACCTATATATGATAATGTAGCTTC
AATACATTCAACTGCTAGTCGTTATCATCCATATGTTAATGTTGCATCAAATATGAGACGATGA
>AE3007074-RA gene=AE3007074
ATGCATAAATCCCTCGAAGCGAATGAAATACCTGAGGAAAATAAAGAACTCATTAACATAAATACTGGTGAAATTAAAGG
CATCAAAAAACGTCTGGAACAACATGATCAAACTCAGTCAATGCAATCATGCCTTGACGAAGTTGCTGACAGAGAGTCAA
GGAAGAATAACATCATGATCTTCAACATGGAGGAAAGTTTGTCCAACCAACAAAAAGACAAAGGTAATGATGATAAACAG
TTTATTACAGAGCTTATTAAAAAAATAAATACAGATGGAAAATATAACAATATTGATTTCAAGGTCATGAGAATAAATAA
TACAAATAAGATAAGCAATAAACAAAACAATCATCCTCGACCAATAAAATTAACATTTAAAAATAACAATAACATATTGA
ATAGTAATGGTTTCATCCAGGATTTTTGGGCAGCAAAAAAGTCACCAAATGCTCATCCATCTCTGTCAAGGATTACCATG
TCAAAAGATCTCACCAAAATTCAACAACAAAATTACAACCAAGTAAAGTCACAGATGTTATCAGAACGAGCCAAGGGCGA
AGTATGTTACATCCAGGAAACAAAAGGGAAATTCTTCCTGAAAAAACGAGCACAAACACTAATGAGCTCAACAATTGTCG
AAAAAACTGTGCCACCGAGCCCACAGCTCATCAAGCTGTAG
>AE3009504-RA gene=AE3009504
ATGGAATTATACAATACAAAATGGCCGCAGGCTTCCTTGGATATTTCAAAAGTGGTTGAACCTGGACAGATGCCATGGCA
TTTACTTCAAAAAATCGCAGCAGGTAAAAATTTTTCTATATTATTAGCTTTGTTTTTGTTAAAGAATTAA
>AE3008797-RA gene=AE3008797
ATGGTTATTTTCAAGCCTCACACAAGGTTAAAAATTCCAAGCTCGTGTCAAGCCTGTATTTACAGTCATTGCACAAGACT
TGTTAGTCCAGGCTTGTACCAAGCCTGTGTCAATCGGTAA
>AE3011000-RA gene=AE3011000
ATGGCATTTGTTGCATTGACGGTGGTTGTATTGATTGTTGCATTTGTTGTTGATGATGTTGTTGTTGTTGTTGTTGTTGT
ACTTGTTGTTGTTGTTGTACTTGCTGTTGTTGTTGCTGTACTTGTTGTTGTTGTTGTTGATGTTGTTGCTGTTGTGGCAT
TGGTGCTGTTGGTGTTGCAACTTTATTTCTACGATGTCTTCTTGGTGCTTTCATAG
>AE3017083-RA gene=AE3017083
ATGGCGGCGTTTTCTGCGTGCGCATCCAATTTTGAACTTGGCGCTTCATTTTTCAAACTTAGCGCCTCATTTTTGACTTT
ACTTGATTCTTATTGGAAGATCAGATTGGTCACGTGCATGTCGTATAAATTGATATAG
>AE3013911-RA gene=AE3013911
ATGTCAGCTAATAAATCGAAAATTAATTTAAATAGTCCTACAGCATTGTTGGAAGAACTTGATGATGATATTTTGGAACA
ACTCATTACATCTGCAAGTAAAACCGCAGATAAATCACGATCTAAATCAATATATTTTTCGACTGAAGAACAGGAGTTTA
TTGTTGATTTTATGCTCAACCACACTGGACTTCCTCGAAATGCTAATATGGGACCAAAATCTAACTAA
>AE3016767-RA gene=AE3016767
CCGGAAAACCAATTTGCACGCCTTGACCCTGAGATTCCATCAAAGTTTCTCAATTCTATCTCTTTGAGAACTTTGTATTT
TCTCGAAAATATATTGGTCATCATTGAAAACATTTTAAAAAATCCAGATGCTGAAGTACACATGGTAGAAGTAATAAAAA
TAAAATACATATACAGGCTTTTCTATACTAAGAAAAAAAATATATAA
>AE3017605-RA gene=AE3017605
ATGATTTTCAATATGTACATTGTGGTAGGTTTAGACTTAAACGCGGTTTTTCCGGGAATTTTCAAAGATATAATTTTTTT
TTCGTCAGATCAAGGGCCGATTATATAA
>AE3012204-RA gene=AE3012204
ATGCATGGTGAAAAACGTAAAAATAAAATTCAAAATAATAATAGAATTAGATGCAAGATAAGAAGCAAATATTTGCATTT
AATTAATAATGATATGCATAGTGATAAATATGAAAATGAAATTAAAAATAATGGTAAAATGAAATGCAAGATAAAACAGA
TGCATTCAATAAATAATAATAATATGAACGGTGACAAATATAAATGTGATGGAAAATTTGGCTGCAAGAGGTATTTGTGT
CACTTAAAAATGTTTGTTGGATTTGACTTGAGTAGTCAATTGAAAAATTGTGACCATGAATTGTATTGGCTATTGTCATT
TGCCTCATGTCAAGGACCATTGATGATTACATTGATTCAGCAGGCTTTGATGCTACATATTTTATATAATATTCTGGAAG
TTAAATTTAATGGCTTTATGATGGATGCTACTATCTCTTTCAAATTCAAGGCTGATGTTCAAAATCGGGATACAATATTA
AAAAAAATTGAGGTCATTGAAGAATTAATTGAGATAATAGATAGAACAATAAATATTGAAAGATTTAATAAAACAATAAT
TGAATTTATAGAACAAGTAAAATGTATCACAGTTTCTATAAAAGATCTTGAGTTGAAACTTATTCATAAAATGTGTTCAG
AGGTCATGTTGTGGTTGCATGGAGCACATGTTGATGTATCAAAATTCATGCGATGCAACATGAACAGAGATTCGTATGAT
GCAGAATACAATGAAATGCATGGTACTAAAGAATTTAGAGCTATAGTGCATCCAATAATAAACATGCTGAAAGAAGAAGA
AAAAAAAGAAAAAATCATGAATAAAATAAATGATCAGCAGGGGGGTTATACCTCAAAAGATGCTGACCACAGTGATAAAA
TAATTTGTGATCAACAAAATCAAGCAATAGTTGTTGATAATCAAAATGAAAATAAATTAAATGTTGTGATGAGTAACCAC
AACAATCAAAATGATAAAATAAATTGTGATCAACAAAATAAATTAAATTTTGTTGATAACATATGTGAAAATAAAAGTGT
ATTTAATGTTGTGGATAAAAATCACAATAAAGACATTGAAGAAATAAATCATTGTCATGAAAATGAATTAAATTTTGTGC
ATGAAATTCATCACAATCATGTTGACAAAATAAATAATTATCAACAAATAAATTTTGATAATGATATGTGTAAAAATGAT
GATAATAATAATAATTTGAATGTTGTCGAAAAGAAAAATTATTTCAAGGTCGTGAATAATAATCATGATAATTATATTGG
AAAAATAAATGTTGGGCAACAATACAAAATAGGTTGTGCCAAAAATAAACATAAAAATAAAATAAAGTTAAAACTGATAA
ATAACAAAATGAAAGATGATGATAAAATTAAATGCAAAATAAAATTAAAGTGTTTGCATTTACTAAATACTAATAATGTG
CACTCCAATAATTCCAAACATGATGATAAATTTGGAAATGAAAAAAAATATTGTGTTCGCTGGGATATGTGTGATATATA
TGTCTTGGGTGGTCGATTGAGTAATGGAGATGGAAAGTCAAGTTGGCTATTGTCATTTGCCTCGTGCCAAGGACCAGGTG
GCATGCTAACCATTGTATTCATGTGTGAGCTTCAATGGCGCATTCAAAGATATGCCATACTCAGG
>AE3000314-RA gene=AE3000314
ATGATTCACGTTTTTTCTTCAACTGTATTAATTGTTGTTGCTGTTGTTGTTGATGATGATGTGGATGTGATATTAGCACA
TGGATTTGTTGGCAGCACTGATAACAATTATTGGAATATCTCAAAATGGCGGACAATAATCACGACGCTGATTGGTCCAT
ACACTTTGAATAATGTCGTTATAATATTTATTGTCTGTATACGTTTACCTTTAATATATCTATAA
>AE3019952-RA gene=AE3019952
ATGGCCGTTTGTCCCCTGCCTGGTGTTAAAAATTTTGGAAAATCGATTCCAAGAGGACTCGTAAGATCAGATTCATATAG
TGAATATCTACGAGTTAAAAATGCAGGTCGATTGAACTATCATCCATTCGAAATACCCAAAATACCAAACTGGGTAAAAA
ATACCATAGGGCTTGGATTCTATGGAGGGCTGTTTTCATTGTCCGGAATGTTTTGGTACAACGTCTTCATGATAGTAAGT
TATAAACTATATACAGCTATATATTCATCAACCTTTTTT
>AE3013405-RA gene=AE3013405
ATGCCAGTTAGTTATTCCCCTAAACGCCGTAGTGACTTTGTTAGCACACTTGAAGAAGTACAGAAAATAGATTTCTCAGT
GGCATCCACATCTTCATCAAATGTCAAAAAATCAAACAATAATATTGCTGATGTTGGTAAGAGAGGTAGGCCACCAAAGG
AAGATAAAGATAAAAAGGATAAAATTGATAAATCTGATATAATAGATATTAATAATAATAATATTATAAATCAATTATCT
AATTTGATTGATGATAAAAACTTGTCTCTTAAACAACAAATAATAGGTGAGCAAAAGGACTTACTTGACTGGCAATTTGA
TAAGCATATCAATGATATTTCAAGCACGTTGACTTCTAGACTTGAAGTGTGTGAAAAAAACATAAATAGTTATGATGCTA
ATCTACAAATTGTTACATCAAGATTGGATAGTATTGATAATTTAGCTGAACAACATGTTAGCACTATAAATGATGAATTA
AATGGAAGAATAAATTGTATGTCTAACTTAATTATCTATGGTTTGCCTGAACTTGATGGTTCGAATGTTTCCATTGGTGA
CAGCAAGAAAAATGATATTGGTAAGATTGAAGAATTGTTGGATATTATTTCATTTAACAATCCTGAATGTAAAAATGTTG
ATTTTATATTCAGTAGACTTGGTACTGTCAACAATAATAGTAATAATAATAATAATAATAATAATAATATTAACAATAAT
AATAGCAATAATACTAATAAGCCAAGAATAATTAAGATGTATTTTAATAGTATAAATGCTTGTGATATTGTTAAACAGAA
TTTCTATTTGGCTCTAAAGATGAAAAAATTAACTGGTTGGACAAGACATATATATATATATCAATGTGGATCTCACGAAA
TTCCAACAACAGCAGAGAAAAGAACGAGTCCAATAACTTCGTGCTTCACGAGACAGCAACAAGGTAGTCAAATTAATTCG
TGGAAAATTCAAGATAGTACCCAAGCAACCAATCAGCAGTCAAAATCAAAAACAGCAACAGCAAAGCCAATAATGTCAAA
CTCAATACTACCATCTAGCTATTACCATTCAGTTGTTTCATCTGGTACATTATCTAACTCTACTACAACTTCAATTAATC
AATCTGCTAACATAATTAACATGACACCAGCTAGTTTTTCTGTTCAAAACAATAATAATAATGTACAAAATAATAATACT
GCTCATCTTTCAGACAACTTAGTAAAGGCATCAGCTGTACAAACCTGCAAAAAGTTCGATATATATTATCAAAATGCAAG
AAGTATCAATAATAATAAGCAACAGCAATTGTTGACTTCATCTTTACTATCTGAATTTGAGTCCATAGCAATAACTGAAA
CTTGGCTAAATAAGGAAATTTCTTCTGCTCATTTCTTCGAGCCTGAATTATTTAATGTTTATCGTGCTGACAGAATGGAT
CCAAAAAAGACTCGTGGAGGAGAGGTATTATGTGCAATAAGGAAAACTTCATGA
>AE3015091-RA gene=AE3015091
ATGTTTACATTAAACATACAAAAGTTTAATGTTAAGATATATATATTAACAATAAACATAGATATCTTAACTGTTAACAT
ACGTATGTTTATAGTTAACATACGTATCTTTACGCGGCCAAATATTTTTATCTATCAGTCTACTTCTTGA
>AE3015091-RB gene=AE3015091
ATGTTTACATTAAACATACAAAAGTTTAATGTTAAGATATATATATTAACAATAAACATAGATATCTTAACTGTTAACAT
ACATATCTTAATAGTTAACATACGCATATTAACTATTAAGATACGTATGTTTAATGCTAATATATATATCTTTGATGTAA
ACTTA
>AE3018507-RA gene=AE3018507
CACAATATCTACATATTTTCTTTAGCTAGATTTTTTCCTCAGCTAGATTCTTTACTTAGCTTTAATTATAAGCAAACACA
CAATATCTACATAATTTTACCAGCTTAA
>AE3016894-RA gene=AE3016894
ATGACAAAACTAACAGCTGGTTTAGTGAACATGTGGCCATTATTCAGACCAATAATACATGGAAAAGATGATGTTCAGAA
TAGATTAATATTTAATAAAAAGAATATTATCGATGAACTTTTAGAAGTCATTGATAAAACAATTGATATTAAGCAATTTA
TGAGAGCAATGAATGAATTCATAGTAGAGGTCAGCTCAATTGCAGAAATTATAAATGAACTACAATTGTTACGTGAAATT
TGTCTAGAAATTATCATGAAGATACGAGAAGCAAGGTTTAATATATCAAAGTTCAAACCGTGTAACCTCAATAGATATAA
TTTTGATGAAGAATATCACAATGGGCAGCAGGGGGGTAATACCTCACAAGATTACCATAAACGTGAGGATAAAAATGAAT
CCAATGTCGTTGATAACAATTATCAGCAAAATAAAATAAATGTTGCTGATAATACATGTAAAAATAAAGATGAATGTATT
GTTGTTGAAAATAATCACAATAATCATATGGAAAAAATAAATAATCAACAAGTTAAAATCCATGTTGTTGATAATAAAAA
TGATGATAAATATAAATTAAATGTTGTTGATAAGAATCACAACATTGCAGAAGTAAATATTGTTGATAATAACCATCAAC
AAAATAAAGTGAATATTGTGGATGATAATTACAATGCTTCAAAATTGAATTCAACAATTGTGAGGGAAACCAATTGTAAC
ACAATTCCTAGTGTTCAGAGGATGTGTGAAAATAATAATAATAAAAATATATTGTTGTGTAAAAAGATAGCTGATGAGGC
CAAAATATTGAAATTAAAGTTCGAAATAAAAGAAGCAAAACGTGCACAGGTTTCAGCCGAGCAGGCACGTGATCATGCCG
AACAGGCGCGTGCGCATGCCGAACAAGCACGAATGCAAGTTGAGCCCACACTCAGTCGTGTCAGAGAGGAGAGGGATGAG
GCAAGAATGCTTGTTGGAATGGATAAAAAAAAAGCAAATAATCATCGTCAAATAAGTGTTGTTGATAATATGTATAAAGA
TGAAATTGAATTTATTGTTATGAAAAATAATCTCAACGACAACATGAAAGAAATAAATTATTATCATCGAATAAATGTTG
GTGGTAATAGAGATAAAAATAAAAATAAATTAAATATTGTGGACAACAATCACAACAATAATTGTGAAAAAACAAATCCT
GATAAACAATATAAAATAAATGTTGCTGATAAATATATAAATAAAATCAAAATAAATATTGTAAATGAAAAAATTGAAAA
TGAAGACAAAGTTAAATGCATGATAAAAGATATGTATTTAATAAATAATAGTGTTGTGCATGGAGAGAAATACAAATTTG
ATGGTAAATTTGGCTGCAAAAGGTATTTGTGTCACTTGAAAATGTTTGTTGAATTTGACTTGGGTAGTCAACTAAAAGAT
TGGAATGCTGAATCACATTGGTTAATGTCGTTTGCCTCATGTCAAGGGCCAGGTGGCATGCTAATTATTCTATTAATCTC
TGAGTTTCAATGGTACATCCAGTTATATGCCATTCGGGAATGCTCAAAATCCAATGATATTATGATGAACATTAGCACTT
GA
>AE3016725-RA gene=AE3016725
ATGAAAAAAAAATTGAAAATAAACATGAACAACACACTCAGTCATCACAATTTTGTGATTGTAATTATCAATTATAATAA
ATGCACTGAAAAAAAAAAAAATTATTTCTACTCCAGCGCCACTGTGTACGATTGA
>AE3019345-RA gene=AE3019345
ATGAAAGATGATGATAAAATTAAATGCAAAATAAAATTAAAGTGTTTGCATTTACTAAATACTAATAATGTGCATTCCAA
TAATTCCAAACATGATGGCAAATTGGGAAAGAAAAAAAAATATTGTGTTCACTGGGACATGTGTGATGTATATGTCTTGG
GTTGTCGATTGAGTGATGGAGATGGAAAGTCAAGTTGGCTTTTGTCATTTGCCTCGTGCCAAGGACCAGGTGGCATGCTA
ACCATTGTATTCATAAAATGTTTTTTCGAAACTTATACGTATTCATTTGATGCCGGAAATGTAAATTATCAACCACGACA
ACAAAACAGTCCACAAAACTCTCGATCACAATCACCAGTTTATTTGATAAATGAAAATTCTCCATCACCACAGCAAAACG
GTCCGAGAAATAATTTAAATACAATAGCTCACAGAAGATCTGATTCAATAATATTGTAA
>AE3006415-RA gene=AE3006415
ATGCTTCAAGGAATAAAAAACATCTCATCGAGATTATTACAAAAAAAGAAATTCGGAACTCCAAAGTTCATTAATATTTA
CACCGATGCCACCGATATCTCTCGTAAGAGCTTGATAACGATGACCTTACAGGGAATCTGGATAAGCTATTTCGTGTACG
CTGCCAGTATAGGACAATTGGGTACAATACCAGCTTGGATTCGAAGAAGATTTTCATCATTGGCTGATAAAGGACCATCT
AAAATTTGTATAAACAAATACGAAAACTGTGACTTTTATCATACAACTCCAGAAAATAATTAA
>AE3004232-RA gene=AE3004232
GGTCTTGCTGAAGAGTTGAGTAGTGAAACACGGAGGGAAACGAAGTGCACCAAATGTGTGAAGCATCCAAAAGAGGGCGG
ATGTCGTCAGTGCGAATATATGCCTGAAGGGGCCAAGTATGCAGCAGATCTTGTAGTTCATTGTCTGCGATATATGCAAG
GGAACGAGATAGAGAGATTGTGGAAAATGTTGATGGATCCCCTCATCGAATACGATCTTCTTGGACGACTTGGCATCATT
GAAAGAATGGCAGGGCCATTTTGA
>AE3019638-RA gene=AE3019638
TTGCCACAATTTAGTTTTTTTTGGTATTACTTAGATATTATCTTTTCCTTAGCTAAATTTTTTACTCAGCTAGATTTTTC
TCTCAGCTTGGTTTTTTTACTTAGCTTTAATTATGGGCAAACACACAATATCAACATAATTTCACCAGCTTAA
>AE3006686-RA gene=AE3006686
ATGGGATTTATCAGATCGATTCTCGACTCAGGAATTACACTCAGAATTCCTAGAGAAATGCCAAAATCGCTCAAGGTGAC
AAATTTCTTGTGGGCATTCAGTCTACGATGTGGAGTCATTACAACCGCAATTATTGATATCCTGTATGTAATTTTATTGC
TCTGGAATGGACAATGGATTTTTGGACTTTTTATTTTTCTCTTGAGTGTATTACTTGGGCTATCTACAATTGGTCAATTT
AAATTATATCGATTACGCATTATTTCTGTTTGGCTATGGGTATCAGGAATTTATTTATTTTTTGCTCCATGTGTTTATTT
GGCAATGCGAGCTTTGGAAGGATGGGTAATGGCTGATTCTGATGGTCACACTGTCCAGCAATTTTTTCAACATCTTGCTT
TCATTCTATTTTCTTGGGGATTGCATGTATATTTTTACCGGATTGTATACAGTTTTTACGGCTACAATCGAGCAAGATTT
TTTAAATAA
>AE3017563-RA gene=AE3017563
AAGAAAAACCCTGAAGATAATTGGAAAAATCATTTTGACCTCCTGGTGATCGTAAAAAGTAACCTGGGTGATTTTTTCGT
GGACTTAAACCCTCCCGAGCTCAAACTAAATATCTATGTTAAATTTCATGTAAATCGGGCCAATAGTTTGCGTAAAACTG
CGTTTCCAAGGATCCGGCCACTTCTTTTTATTATATAG
>AE3006910-RA gene=AE3006910
ATGAAAATTTATCACCCTGGTTGGTTGTACTTCAATTTTTATTTGTTTGCCACTTTTTTTTTTTTATTTTTATACTCTCA
ATTTGAAGACTTGAAAGCAATTTTAGGGGTGCAATTAGAGATAGAAGCTTTGGAAATACTGTATGTGTACGTGACGTTCC
GACCGGTAATGTCTGACTATACGTGA
>AE3016033-RA gene=AE3016033
ATGCAGCGTAGCGACATCGTAAATCACTCTCGGAAGCATGCACCTCGCATCGGGAGCTTGGTTGAACTCATCAATGACAT
CAACCAGTTCCACCCTAGGACCCAGTCGACACCACGTCTAAGTCGTGTATTTTTATCAAGGAGTCATGCCAGCTTCACCA
GTGTCATCAACTAG
>AE3017076-RA gene=AE3017076
ATGTGGCCAATGTGTACGCCAATAATAATTGGAAAGGTTGATGTTCAAAACCAAGATACAATATTCGAGAAAATTGAGGT
CATTCAAGAATTAATGGAGATAATAGATAGAACAGTAGACATCGAAAGATTCAATAAAACAATAATTGAATTTGTAAAAC
AAGTAAAATGTGTCACAGCTTCTATAAAAGAACTGGCATTAATTCAAGGAGCATGTTCAGGTGTTACTGTGTGGTTGCAT
GCATCAAATATTGATGTATCAAAATTCAGGCGATGCAACATGAACAGAGGCTCATATAATGAAGAGTACCATAAAATGCA
TGGTGACAAGGAGCTTGAACATATATTGCATGCAATAATAAAAGACATGCAAGAAAAGGAAGAAATAAATAATTATCATC
AAATAAATATTGATGAAATAACAAAAAATATATATGTTGAGAGTATATGTGCGGCAGTGATGCCAAAAACCATGAATAAA
ATAAATGATCAGCAGGAGGGTTATACCTCAAAAGATGCTAATCATAGTGATAAAATAATTTGTGATCAACAAAATCAAGC
AATGGTTGTTGATAATAAAAATAAATTAATAAGTGTTGTGAGTAATATTCACAACAATTATGTTAAAGAAATAATTAATT
GTCATCAAAGTCAATTGAATATGGATGATAATGTATGTAAAAATAAAGAAAATCACAACAATCATGTTGATGAGATAAAT
AATTATCACCAAATAACTTCTGACAATCATATGTGTAAAAATGATAATTATTTGAATGTTGTGGAAAAGAAAAACCAATT
CAAGGTCGTGAATAATAATCACGACAATAGTATTGGAAAAATAAATGCTGGACAACAATACAAAATAAATTGTGCTGAGA
ATAAACATGAAAATAAAACAAAGTTTAAAATGATCGATTGGCAAGTACAAAGTGATACCTGTACAAAGCAATACAGCATG
CCATATCGTATTTGA
>AE3010407-RA gene=AE3010407
GAATTTATACTGAAGAAACTAAATTGCTACAGATATATACAGAATAAAAAAAAAGGACAAAAAACTCTGGCCATAACAAA
ATTACGTATAGAAAAAAAGAGGAAGTTATACGTTGTGAGAAAAAAAGAGAAGAGAAGAGAAGATAGAGAGAAAGAGAGAA
ATAATAGAGCAACTGCTTGGTCTGCTGCTCGAAGAAGGAGCATTTGA
>AE3003083-RA gene=AE3003083
ATGGATCTACGAATCGACACGTCAGAGTTTGTTGAGAGAAATTCCCCGCATAAAAGTTGGGTTCGTCAGCCTTTGCATCG
TAATCAAAATCTTTATAATCGATTAATACGTGCACTTGTTGCTGATAATGCTGAGGATAAATTTAGATTTCCAGAAAATC
ATCCAGAAATATCGAAAAATATTAAAAGTAGAGTTTATAAAAAACCAAGTATACGTAGTGATATGGTTATTGAAGATTTT
TTGGGTAAATATACTGAACAAATTCTTGATGATTGTGCTGCTTTTAGAAGAAATAATACATTATGGTTGTCGTGTCCAAA
ATCACCCTCACTAAAAGACATGTGGAGAAAATCAATAATTCCAAATCAATTATTACTAAATGGATATTCAAAAAAAAGAA
GTAGATATTCATCAAAATATTTAACGAGTGAAAGTGACAATGAGTCTGACTCACCGCCTGAACTAACTGCTACTACAAAA
TTAAAACATTCAGAAACCGACAAGGACAATGTTGATCTTAATAATTTCATAAGTTCTGTGGAGCCAAATGATAACAATAA
TAATAATTTAAAAATTCAAATACCAAGAAAACCAAAATCAACATGGTTAAATCGTCTTGTTGAATCAAATTACGATAATA
TAATCATCAACAATAACAATAATCAATCAACGAATGATCAATTTCGTGGTTGTTTTAAAATAATGCCATTAAATTCAAGC
TTTGATGATTTAAAAAAATATCAAAAATCATATCGTGCTAAGCATAATTCAGATGAATATGTATTTATTTGTATTGAAGA
GAATCAAGACTTTTATGGTATTATATTAAAAAGATTAAGATTTAAAATGTTTTTTGATGAACGTGTTGTTGTTTTAAATA
GTAATCATAAATATGAAAATAAATATTTAGTTAAAATAATACAAAATTTACAAAAACATATTAATGAAATTGATTATTAT
TCAGAGCTTGATTATCCACATCAATTAAATCGTCCAGTATCAAATATATATCTTGTTTATTTTTTTAAATGGTTAACTAT
TGAAAATTTAGAAAAATTATTTGAAGATGAACCATGTGATATGCCACTTGCATTGACTAAAAAAAATCTTGAAATATTAA
AAAAAGATTATGCTAAAATTTTGTATAATTTAATACCAAATAATTTACTTCATATTGTAGATACGTAA
>AE3018164-RA gene=AE3018164
ATGTGTTCTATTCGGATTCCAACAGCATCACGGAAAAAAAATTTCATCAAATTTTACTATGCTGCCACATTACCAAAGAA
CTATCTTTTGACTATTAAAAAATTTACTATCATTTTAACGAAAAAAAACAATTGTAGTCTTGAAAAATTAAAATGTACCA
TAGCAATTTTCTTACGTTTTTTTTTTGCTATTTCCCGATGA
>AE3015061-RA gene=AE3015061
ATGCAATACCAGCCTTCGTCTGTTATCACTCAACATCAACACAATGGATCAGCATTTCAAGAAGCCCTCATGGACAAACA
ATGTCAAACACTGCTTCACGTGGAACAGCATCCAGGATCAGCACTTCAGGAAGCACGCAATGACAAACAATGTCAACCAC
TCGCTTTCCCTGGAGCAGTATCCAACAACACACACAAACGACAACAGCACACACAACACGTACAACTAATATGA
>AE3006962-RA gene=AE3006962
ATGAACTTGAACTATGCTTATGACGATCTTTATCTTTATCTTTGTCCTTGTCACGATGTTCACTCTTACGACTTTTTTCT
TTGTCACGACTCTTGTCTTTATCACGATGCTCTGACTTATGGGAACGTTCTTTACTTCGATGCTCTGATTTATGTTCTTT
TTGGCGATCATAACCATTTGTCATGCCATTTACATGTGCATCTTTATGTGTCAGGATTTTGTTGGGTTGATGACTGTTCG
AGATCCATTTTTAATATTATATATTTTATAAAAAATTCACCTCGTTTACAACCTGGGAAAATACCACAGAACACCGAGTG
A
>AE3018264-RA gene=AE3018264
ATGCAGGTTCGTAAAAATTTCAGAAGCTCAAATGGAGTTGAAGAATTCCTAGAAATAATAAAACGGGCTGAACCACGACG
GGCTCTACATGATAATGACAATTCAGTCCAATCTCATATCAGCTATCGGGATAAAGACATTGATGAGACAAGCTCGAATA
CAAGGACTCAGCAAGCAGTAGGAACGATTACGAATAATAAAAAACCATCAACACACAATTCTAGGTTTGGACATATTACA
AAAAAATCTGAATATGGTACAATACTTATTTTTAAATTTCAAAAACCATTACTGCCACTTGGCTCTGGATCATGCTGCTT
CTTCACTTGGTATCTAATAATTTTGTATATTCTGATCACATATATGGCTTGGATTTACATGAAGTAA
>AE3014497-RA gene=AE3014497
ATGGAAAAAATAACAGCAGGCTTAGTGAACATGTGGTCATTAGTCAGACCAATGATACATGGTAAGGATGATATTCAGAA
TAGAATAATATTTAAAAAAAAGAATATTATTGATGAACTGGTACAAGTTATCGATAAAACAATTGATACCAAGCAATTTA
TGAGATTAATGAATGAATTCATAGTAGAGGTCAGCTCAATTGCAGAACTTATAAATGAACTACAATTGTTTCGTGAAATT
AGTCCAGATATTATCATGAAGATACGTGAAGCAAAGTTTGATATATCAAAGTTCAAACCGTGCAACATCAATAGATATAA
TTTTGATGGAGAGTATCACAGGAATTATAAATGGGAAGATTCAATGGACATATATGTTGAAATGCTTCATTTTCCAATAA
AATTGAAAAATAAAAATTATATGAATGGGCAGCAGGGGGGTAGTACCGCACTAGATTACCATAAACGTGAGGATAAAAAT
GAATCCAATGTACTTGATAAAAATTACCAGCAAAATAAAATAAATGTTGCTGCAATACATGAGCAAGATACAAATAATTG
TCATCAAACAAGTATTGGTGATGATACATGTAAAAATAAAAATGAATGTATTGTTGCGGAAAATAATCACAATAATCATA
TAGAAAAAAAGAATAATCATCAACAAACTAAAATCCATGTTGTTGATAATAAAAATGATAAATATAAATTAAATGTTGTT
GATAAGAATCACAACATTAAAGAAATAAATATTGTGGATGATGATTACATTGCATCAAAATTAAATTCAACAATTGTTAA
TAATGCCACAAGATTATTAAGAATACATTGTAACACAATTCCTAGTGTCCAGAGGAAGTGTAAAAATAATAATAATAATA
ATAAATTGTTGTGTAAAAAGATGGCTGATGAGGCCGAAATATTAACATTAAAATATGGGGTAGAGGAATCAAGACGTGCG
CAGGCAAACCAAGCACGAGCACAACTTGAAGAAAAACTTAATCATATGGAAAAAATAAATAATTGTTATCAAAATGAATT
AAATAATGATAATAATATGTGTGAAAATCCAAATGAATTCAGTGTTGTGAATAATAATCACAATAAATACAGTGAAGAAA
CAAAAAATTGTCAACAAAATAAATTAAATGTTAATGATAATATGTTTGAAAATAAAAATAAATTGAATATTGTGGACAAC
AATCACAACAACAATTGTGAAAAAACAAATCCTGATAAACAATATAAAATAAATGTTGCTGATAAATATATAAATAAAAT
TAAAATATATATTGTCAATCATAAAATTGAAAATAAGAACAAAATTAAATGCAAAATAAAATATAGGCATTTAATTATCA
ATAATAATATGAATGGTGGCAGATATAAATTTAATGGTAAATTTGGCTGTAAAAGATATCTGAGGCATTTGGAAACATTT
GTTGACTTTGACTTGAGTAGTCAACTAAAATATTGGAATGCTGAATTACATTGGTTAATGTCATTTGCCTCGTGCCAAGG
ACCAGGTGGCATACTGTTGGTAATTTGA
>AE3012850-RA gene=AE3012850
ATGCCATGTAGATATACCGAGGCACACGAACAAGACCGAGTCTTACCGATAACACCCGAAAATCAAATTGTTGTGCAGCA
CGGTAATATTTGCCTTGAAACTGGACAATATTTATTGAGCAGCCGAACAAATATTATTAAGCAACACAACAAATATTATT
GGATGGTAAAAATTGTTGTGCAGCTAAATAAAATTTGTTCAACGATACAATAA
>AE3004947-RA gene=AE3004947
ATGCTCCGAAAAAGTAGCCGTAAATTCAATGATTTCAATAAAATTGAAAAACAGAGACAGAATCCATCAACTCCAGAACC
AACTCTGAACAAATTTACACAAAAAAAAAACGAGTTGCTCAAAATTTTCAGTAAATTCAATGATTTCGATGAAATTGAAA
AACAAAGGCAGGATCCATCAACTCCAGAGCCAACTCTGAACAAAATTTGTAAATTCAATGATTTCGATGAAATTGAAAAA
CAAAGGCAGGATCCATCAACTCCAGAGCCAACCCTAAACAAAATTTGTACAAAAAAGGAAGATAGTTCCAGTGATCATAT
AAATTTACACAATGAAGAAGGACGTACAATTTCTACACCTTCAAGGCCAAAAGTACAACCACCAAGCGGTATATATAAAC
TTGTGTCACTGTTGTTCAGTTTTGATATAAATAGTTATATTGTTAAAAAGTTTAATCAATCTAATAATAATACTCTACAA
TCTTAA
>AE3017257-RA gene=AE3017257
ATGATCGGTTGGATAGTTGCTGAGAACATATGCCTCAAAGGTTTTCATTTTCACATTTATATATATAGATTACATTCAAC
TATATATTATATTTTTTTTCTTAGTCTCTATTATAGCCATCTATTATAG
>AE3018237-RA gene=AE3018237
ATGTATTCACAACCTCAATCCAGTGACTTGCTTGGACCTATTACAACGTGTGCTCGATGCAATAAAAAACTTGTTGGGGA
ACGTGTTAATTGCCTAAACACAAATTGTAATGCCTCATTTCATCCATCGTGTGCATCTTTATCGTATAATAAGGATAAAA
CAGGTCTCACCTGCTGTCAAAAGAGTCCTCAAACGTCTTTAGCTGGATCTAACTTTGGCTCTACAGAATCATTATTACAA
TTTGACATTAATAAATACCAGACTGAGTTTGATAATAAAATAACTGAAATGAACACTAAATTAGATATAAGCATTGATAC
ATCAAACTCAACAAATTCGTCTCAAATAATAGAATGCAGTATATCTGAATGGGAAGACAGACACGTACGCAAAAAAAATC
TATTGATATTTAATCTTGATGAACCAACAAAAAAAACACGTGAAGAACGTAGTGAACGAGACCTTTTGGCTGTTAATCAT
CTCATTAGTCTAACTGAATCAACCAAAGCTATTGAATACTCTAATAATATTTCTCTTACTCGTATTGGTAAATTTATTCC
AAACAATAAGAGTAGACCTCTCAGAGTCAGGTGTAGTAATGAAGATGAATGTTCATTCCTATTACAGGAACTTTGGAAAT
TAAAAAAGAGAGTAGACCTCCAAAATATCTTGGCAAAAGCCTCGTTTACCAAAGACAGAACCAAAATGCAACAACATCAC
TATTTCACTTTATGA
>AE3005890-RA gene=AE3005890
ATGAATAAACATTTCAAATTTGACCATGATTATTTAAACCAAGATAGAAAAATTTTAGTTCTTGTAAATTATCAATTGCA
CTCATACCAATATCAGTTATGTTTGTGCCAACTATTTAAGCCAATGAATCTGAGTTTAATTAGGTACTCTAGATCATTTG
CTTTTTCATGTAATTCATTAACTGAATCTTTTGCATTGCTAATAAATGGTAATACATTATTTTCGTTTTTAGCATTAAAA
ATTATAGTGTTAATCAGAATCAGAATCAGAATCAAATTAAAATCATCATCATCATCATCATCGTCATCATCATCATCATC
ATCATCATCATCATCATCATCATCATCATCATCATCATCATCATCATCATCATCATCATCATCATCATCATCATCATCAT
CATCATCATCATCATCATCATCATCATCATCATCATCATCATCATCATCATCATCATCATCATCATCATCATCATCATCA
TCATCATCATCATCATCATCATCATCATCATCATCATCATCATCATCATCATCATCATCATCATCATCATCATCATCATC
ATCATCATCATCATCATCATCATCATCATCATCATCATCATCATCATCATCATCATCATCATCATCATCATCATCATCAT
CATCATCATCATCATCATCATCATCATCATCATCATCATCATCATCATCATCATCATCATCATCATCATCATCATCATCA
TCATCATCATCATCATCATCATCATCATCATCATCATCATCATCATCATCATCATCATCATCATCATCATCATCATCATC
ATCATCATCATCATCATCATCATCATCATCATCATCATCATCATCATCATCATCATCATCATCATCATCATCATCATCAT
CATCATCATCATCATCATCATCATCATCATCATCATCATCATCATCATCATCATCATCATCATCATCATCATCATCATCA
TCATCATCATCATCATCATCATCATCATCATCATCATCATCATCATCATCATCATCATCATCATCATCATCATCATCATC
ATCATCATCATCATCATCATCATCATCATCATCATCATCATCATCATCATCATCATCATCATCATCATCATCATCATCAT
CATCATCATCATCATCATCATCATCATCATCATCATCATCATCATCATCATCATCATCATCATCATCATCATCATCATCA
TCATCATCATCATCATCATCATCATCATCATCATCATCATCATCATCATCATCATCATCATCATCATCATCATCATCATC
ATCATCATCATCATCATCATCANTTTCCCGTAAACGTACACGTTAA
>AE3004653-RA gene=AE3004653
ATGGCTGGTATTTCTCAGAAAGTGTTGATGACAATGGTACTCATTGGTTTTATCATTTTTTTTAAAAATGATATTGAAGT
ATCAGCTCAAAGTTATGATGGAATAATTAGTGATTGTGATCTTGATGCTTCAAGTTGTACTGAAACACCAGCAATTTATG
ATTCAGATGAATCACATGAATCTGATGATGATGACAGTAGACGCAAGAGATCATCATCATCCTCATTTCATTGA
>AE3018506-RA gene=AE3018506
ATGCCCAGATTAATTTTAGAGGGCGGGGCCCGTTCATCCGAGTTCGTTCCCGAAAAAAAATCCGAGCTCGTTCCAATCGT
TTCCTCTACCGTGTCCCCTCCACTTTGGCACAATTTAGTTTTTTTTGGTATCACTTAG
>AE3016825-RA gene=AE3016825
ATGGAGACACTGTTTATTGACAATAAAAACATTATCTTTTTTATCATAAATAATTTCTTCTTGCATATTGTGAATAATAT
TGTACCAAAAATGATGTACCCAAACGCGCCATCTCACCGGAGTTTTGGAAATTTTCAATTTCCAATTGGTAAAAGACTAA
AAGTCGTCCGTTAA
>AE3015616-RA gene=AE3015616
ATGCCTAGAAAAGTGGTTCTTAAACGTGGCTCTAGAGTTTTTGAAGACGCTTTTTTTAAGCCTAGATTAAGTCTTTCCGA
TGATCTTATCGAGAGTTATCGAATTTATAGTTTTTTCGCTATTCGATTTTCACACGATATTACACGATATCTCTGGATAG
CATCATCGTAG
>AE3015616-RB gene=AE3015616
ATGCCTAGAAAAGTGGTTCTTAAACGTGGCTCTAGAGTTTTTGAAGACGCTTTTTTTAAGCCTAGATTAAGTCTTTCCGA
TGATCTTATCGAGAGTTATCGAATTTATAGTTTTTTCGCTATTCGATTTTCACACGATATTACACGATATCTCTGGATAG
CATCATCGTAG
>AE3018909-RA gene=AE3018909
ATGATGTGGTCATTATCAAAATTTGTTTTACCGACTCACAATTTTTGTGGTTCCCGGGACACAAAAATTACGGTTCTGTA
CAACAAAATCTATTGA
>AE3011295-RA gene=AE3011295
ATGGAGACTTATTCAAGTGATCAGATAAATATGGAGACTGGTTTCAGTCCAGAAGATTGGCAAGCTGTTTCAAGTTTACA
AAAAGCAGTTTCTCAATTAATCACTTGGAAAAATTTTGGACTAAGCCAATCATTACTCCAAGGACTGCAGACTATAAGTG
AAATACAAAATTTTAATACTCATTGA
>AE3019631-RA gene=AE3019631
ATGAATCTCAATATGAACAACATCGTCAGGATGGCTCAAAAAAAATTAAAACCAAATGCAGTACCAACTTTGTTTGGTGA
TGTTTTGATAGATTATTTAAGTAAAATTCACCAAAATAAAAGTAATGTGATACATGATGTTAGTTGGACTGCATGTGAAT
CACTCAAGCAGTTGTCAACAATAAACTTAGGTGAATCTTTTTCCAGACCATTGTTTGATGTAATCATAGATAAATATACC
ACTGACAACAAAAAGAGTTTATTCAAGTTACCAAAGTCTAATAATACCAAATCTTTACCGAGTGATGAGCAGCAGATTGA
ATTGCCACTAGTAAACTTGGATGAGGATCATTAA
>AE3020114-RA gene=AE3020114
TTGGATGGACATCCAGCAGCTGGATCTTTGGTTAATAATGATGCACCAGTGGTTACTCTAACACAGGCATCACCAGAAAA
TCAAGCAGCTGGTGGTCCCAGCCGTCCGCCATCTCATCCAGGTTCTTTTCTGTCTTCTTTGGGAAGTATTGGAGATTTAT
TTGGTGATGATATTGACACCAGGGGTAATGGCAATTCGGTAGACCCTCCTCGGCTTCTTGATCAACGTATTACCACACCA
ACAAGTCAAATTCCATTATCTATGCCTCGCGTTGGAGATTTGTTCCTTAGACCTTCAGGTGTTGGATCTAATCCACCCCT
GGCTAGAGGTTCCACCAAGACCAACAAAAATTCAAAAGAAAAACTACCAGTAAAAATATCGCCGCGTTTTGACGACCTTT
TGCAAGACCATGAAGGCCCAGTCCTCCGTAGTAGGTTCAACTTGCGTATTCCCTTGCGAGATGATCCACCAAGTCGTCAG
GGTGATCCTGATGATGATCTAGGTCGTCGCGATTCATCACGTCAACCAAAGACCAAAACGCAGGCAAATAACCGCCAAGT
CGTAGGTATCAACTCTAATCGTCTCCCTGAGGCAACACCAAATGTTCCAAGACGTCCGGTTGATCCTGAAGACGACTTGG
AATACGTGGATCCTCCTCGTTATCAGAACAGAAACTTGTTGTATGATCAACGAGATTCTGGAGCAATCTCGCGTCGTCCT
CTAGAGTCACAAACATATGCTCCAAAACGTCAAGAATATCCTGAAGACGGATTGGAATATGTGGATCCACCGCGTAGTCA
AAGAACCAGAATATTGCTGTATGACCAACGAAATTCTGATGCTTATGTTCGTCGCCAATCGACAGAGCGTCAACAG
>AE3015412-RA gene=AE3015412
ATGGATGTCAAAGTTGACAACTTCAACACATATTTACGCTTGTCGTTAAAAAAATTTTTACTACTACTATTTTTTAATTA
TCAGTTTGTTTTTCATTACAATACGGATTACATACTATTGGACCCAAACTTTGTTTGA
>AE3013308-RA gene=AE3013308
CTGGTGATCGCTGGCATCTCACTGCCAGTCGTCGGCCGGCTCTCGGAGCTGGCTGAGTCCTTGGTAGAGTTGGCTGGTGA
CTTGGTGATGTGGACATGCTCCTATGGAGGAGCTAGTTGA
>AE3009611-RA gene=AE3009611
ATGGCTTTGCTGAGATTGGATTGGATTGGATTACTTGGACATATACTTCGACAACTTGCGGCTATGCTGATGGAACTGGA
CTACCTGGACTCTGGATTGCTGCTCTTCAAGACTCAAGGATTTTTAGATCTTCGAGAACATCTAGATGACCGACTGGACT
CAACTTCTTCGATCTTCGAGACCATCTAG
>AE3001407-RA gene=AE3001407
ATGAGTCTTCAAGTCAACATGTTGGGCTTAGTACGTCAGCCATTACTAAAATCTGTTAAAATTGCACAATTTGGTGTTAA
AAAATTTGCTCAACCGATCCCAAGAGTACTCAAAAAATCATTTAGCGAACATGGATCATATCCAGGATATAAAACGACAA
GTGGGCGCTTCATGCGTCTTCCTTCTGGAGATTATGTGAAAGATGGTGAAATTGCAAAAATGGTGAATTATCGTGAGTTG
AAACCAGTAAATCAGACACATTATTGCTGGGGGGATGCCTTGAGGGCCAGAGGCTTACCGGTAAATGAAGGTCCAGAATA
CGAAGTTCTTGAGGAACATAACGTTCATTATACCGAAAAGACACCTTCAATTACTGATAAATGTATTTTTTACCAAAAAT
CAATATTGGCTGTACTCATTATTGGGGTCATATTAGTTGAAATGTATGTAAAATTCGGTGCTGACCCAGTCGCAGTAGCA
ATACATAAAGAATTTTTAACCCAACTATTTGATATTGTTGAAGGTTACTTAAGAAAATAA
>AE3015566-RA gene=AE3015566
ATGGAAAAAATAATAGCAGGAGACATTATTGAAGAATCAAGAGATATAATTATTGAAACAATAAGCATAAAAATATTCAT
GAAAGCTATCATTGAATTTGTAGAAGAAGCCAAATTTATTGCAGCTACGGTAAGAGGGCTGGAGGTGATTCATAAAATAT
TGCAATATGCCAGTGTGTGGTTGTCTGAATCACAGTTTAACATATCAAAATTCATGCGATGCAATATAAATTGCAACGCA
TACGATGAAGAATATCATGAAATGCATAGTCATCAGGAGGTTGAGGAGTTAATAAAAAAAATACAAGTTTATGAAGAAAA
AGAAAAATTTATAAATAAAATAAATAAGCAGCAGGGGGGTAATACCTCAAAAGATGCTGATTATATTGAAAATATAATCT
GTGATCAACAAAATAAAGTAATTGTTGTTGATAATAAAAATAAAAATATATCGTCGTGTAGAATAATGGCTATAGAGGCT
GAATTATTGAAATTACAATATAAGATGGCAAGGCAAGAACGTGCACAACTTGAAGAAAAAATCAAATATATGAAAGAAAA
AAATAATTGTCAACAAAATCAATTGCATGCTGATAATGATATGTGTGAAAATAATAATAAATCGAACGTGATCAAGAATC
ATATTGGAAAAATAAATCATCAAAAGAAATTAAATAAAAATAAAAATAAATTAAATGTTGTGATTAATAACCTCAACAAA
CAACATGAAAAAATAAATTGTAATCAACAAAATAAATCAAATCTTGTTGATAAAATATGTGAAGAAAAAAATGTATTCAA
TGTTGTGGATAAAAATCACAACAAATCCATTGAAGAAACAAGTAATTGTCATGAAAATGAATTAAATGTTGTGCATAACA
ATCACAATAATCATGTTGAACAGATAAATAATTATCAACGAATAAATTTTGTTGATAATGTATGTAAAAATAAAGATACA
ATAAATGCTGTGCATGAAAATTACAACAATCATGTGGATAAAATAGATAATAATCACCAAATAATTTTTGATAATATGTG
TAAGAATGATAATTTTTTAAAAGTCGCATACAATACAGATAAAAATAAAAATAAATTCAAGGATAATAATATTCACAGCA
AGCATTTTAAGAAAATAAATAATTATCGTAAAAGAAATATTGTCGATCATGAATACAAAAAGAAAATAAAATTTAAGGTG
GTAAAAAATGATAATAATATTGCAAAAATAAATAATAATCAACAATTTAAAATAAAATGTGTTGAGAATAAACAGCGAGA
TAAAATCAAGTGGAATATGGTAAATAATAAAATGCAAAATAATAATAAAATTAAACGCAAAATAAAAAGAAAATATTGGC
ATTTAATAAATAATGATATGCATGGTGATCAATATAAAAATGAAATTGGAAATAACGGTAAAATAAAATGTAAAATAAAA
CAGATGTATTCAATAGATAATAATAATATGAATGGAGGAAAATATAAATTTGATGGAAAATTTGGCCGTAAGAGGTATTT
GTGTCACCTAAAAGTATGTGTTGGATGTGGCTTGAGTAGTCAATTAAAAAAATGTGATCTTGAATTGTATTGGCTATTGT
CATTTGCCTCATGCCAAGGACCAGGTGGCATATTGATAATGATATTAATTTGGCAAGCTTCAATGCTAAATATTTTATAT
AAGATTTTGGAAGTTCAACTCAATGGCGTTAGTATGGATGCTACTATTGTAATATGCTGGAAATATTCAAGGAGTGGCAT
GAATGCATCCACGTGTTGTGAAACAACAAATAAAATGTTATTTTTTATTTTAAATTTTCAAGTATGTTCAATTGTTTAA
>AE3006396-RA gene=AE3006396
ATGTTTTCATCATCAAATTTATTTTCACTTTTTTTAATTGCACCTTCATCACTAACTACTTCATTAGTTAAATTTAGATC
TTCATTTTCTTCTGTTATTATTTTTTCTTTAACATCATCTTCTTTAGGTTGTCCATCGTCAATAAATTGTTTAGTTAAAA
TATCATCATTCAATACTGGTGTTGTATTTAAAATTGATTTCAATTTTTTTGCTAAATTTGGTGGCAATCCATTGAATGGA
TCAAATGCTTCAAGCTTTGGTTCAATATCAGATAATTCTTTTAAAAACCAATTTACAAGTTCAATTGTATTTAAATTTTT
TTTAATTATTGTATTATCTGTTGCATACCAAACTTTTTCAGTTGATGATAAATCAATATCAGATAAATTTGGTGTTATTT
TTTTAGTTGTTATTGTATTTTTTAATGGTGGTTCAATAACAATATTTGCATCTGTTGTTATTTTTATTAATGGAATAATT
TGTCTTGATTTTTTATCCTCATTTATCAAACTTTTTGGAATAAATGCTCGAAGGAAATAA
>AE3012745-RA gene=AE3012745
ATGTCAAAAAAATTTCAACTTAAAAATTTAATCATTTATTTATTGAATAAATATTGTACGTCAATGTTGTGCGATCGGTT
GCTTCGCCCAGAGATTCAGATCGTCGTCGAAAATGATCTACTGGTGCTGGTGTGA
>AE3018089-RA gene=AE3018089
ATGGTTTCATTTTTGTTTCTGACCACGATATATAGACAAATCGATGCTAATAAACTACATTATACAAATAATATAGTACA
AAGAAATATGGATGTCATTCGATATGAAAGTGTTATCGTGCAACACTTTTCTAAAAACTCGCTTTCTATGGCAACATATT
GGAAGTCTTCTCATAGGTGA
>AE3014696-RA gene=AE3014696
ATGAAAATGTTAAATTCAAGGTCGCGAGTAAGATTTGTTGCACGTTTTGAGGTTTTTGAGATTATGTTTAGGACTTTGAG
ACTACTTTTTGTATTTTGGATTAAGTTTAAGTTTTGGATAATAAATAGGACGTTTTGGTTTGAGTATAAAATAATAATGT
GTTTTGTTGATTATTTGATTGATATTAAATATTTTTCTTGTAACTTTACCCGGCCCTTTTACCACAACCAGCATACTGAG
CGATTCTAG
>AE3001305-RA gene=AE3001305
ATGGCTCATTTATTGAATGCACCAGCAATTAATTCATACCCATGGTATGCAGAAGGAGAAGCTGATATACAAAATGATGA
AAATAATGTCAATTCAATTCTAACAATGGTATTTATACTTTTGCAGTTGATGGATTTGTTTTTTTTGAATTTAACGTACA
ATGAGAATAATAATATGATGAGAAAGTTAATAATCCGCAGTTCATTGACGATTGGCTTGTGTATTAAGAGTATTTTATAT
GAATATTTTATTGGTGATTTGACGAAAAGTTGGAGCCAACAAATTGATGAATCATATATTTTGTTTCGAGTGGCAGAAGG
TATATTTAAAAAATATTTTTTATGTTACATATTTAGTGTTGCTCGTTACGGTGAATTTGAATTTAATAGACGTCCTGGAA
TTTCTAGATGA
>AE3011764-RA gene=AE3011764
GAATTCTCGGGCTTGACGCCCGTGTCAGGCTTGTGCAAAGGCTGTGTATCAAGCCTTGATACAAGCTTGTCCCCGTTGAT
TTCACCTGGTTTAACACAGGTCTTGGTAACTCAGTCTTGTGTCAGGCCTGTATTTTTTGATTTACCCGGCCTCACACGAG
CCTCGGTAACTCAGCTTTGTGTCAAGCCTGTATTTTTTTATTTTACCCGGCCTCACACGAGCCTTGGTAACTCAGTCTTG
TGTCAAGCTTGTATTTTTTTATTTTACCCAGCTTTACACGAGCCTCGGTTGCACAGGCTTGAAACAAGCTTGTCCCCGTT
GATTTTACCCGGTCTCACACGGCCTTGGTAA
>AE3014292-RA gene=AE3014292
ATGGCTGGCCAGCCCTTAACAAGCCAAGCCTTGGCTCAATCATTTGTTTCCAGTCTTGGCCACCCAATAATGAACCAAGA
CTTGGCCGATGAACGGTCGATCAATGGCTGGCCAGCCCTTAATGAGCCAAGCCTTGGATTAATCATCTGTTTCGAGTCTT
GGCCACCCAATAATTTGCCAAGACTC
>AE3012321-RA gene=AE3012321
ATGGTCGTATGGAGTGGGTCAAACGGGAGAGGGGATAGAGAATCCATAAAACTGGTGATCGCTGGCATCTTACTGCCAGT
CGTTGGCCGGCTCTCAGAGCTGGCTGATGGCACCGGGACTGGTGACAGTCCGTGGTGGGCTTCCGATGAAGCTAGCTAA
>AE3006569-RA gene=AE3006569
ATGCCAGTAAAATTGTTTTTGTTAAATAGTGAACCTGCTGATGATAGAAATAAAACTTATTCATTGCCACCAGCACAATA
TTATAAAATGAAGCATTTAATTGAATATGAAAAATATTCTGAAATAAGGAAAAAGCGTTTTCCTGAAATGCCTCTATCGC
GACTGAACAATCAAGTATCTCAGTATCTCCGCAAGAAAATTCATCAGTCAAAAAATTCTAATGAAGAGATAAAACCATGG
AGATTGTTTAAGGTCGAGCATGAATCACCTGTTGTTCCAGAGTCACCCTCGTTGGCATTTGCAGAAGACAAGGAGAATCC
TAAATTTTCAAACTTATCCTTAGAACCTGTTGAAACAAAAAATATACCTTCTGATGCAAATAATTCTGAAATTACTGAGA
TTTCGTTAAATCACACATACGAACCTGCTGAGAGCAGTGAAACAAAATGTGAAGCTGGAAACATTGATCCTGCTGATAAC
AAAGATGCACCTTGTTTATTGCCATCAGCATCATTTGTTTTAGAGTCATCCTTACTGACATCTTTAAAAGCCATGGAGAT
TTCGACATCCTCAAAGTTACCTTTGAAAACAATTGAAAAAAAAAATATACATTCTCATCCAAAACGTATTTCTGAAATAG
AAAGAATGATTATGTTAAATCACAAATGTTCTGACAATTGTGAGGAAAAATGTGAAGCTGAAAATATTGAACCTGCTGAT
GCTAAAGATAAAGCTCATTCATTGCCACCAGCACGCTGTGGTGCACCATTACGCAAAAAAAAGACTCCATTTGTTGGATT
CTCTGAAGAATTTCTTGAAAATATTAAGAAACGTTATCCTAAAACTCACCTCCACTATCTTTATATGGTGGAGTGCATGA
AGATTGAACAAACAAGAAAACTTACTATTAAAGAAAAGATAAAACTACGGAAAGACTTAAAGGCCAAGCATGAATCATCT
CAATTACACTCTGATGATTAA
>AE3013728-RA gene=AE3013728
ATGTCGAGAGAACCAGTAGTGAACCATAGAGAGCCAGTCAAGAGAAGTCATTATAAAGGTAAAGAATCAAAATTAAAAAA
TGAAGATGAAACAAAACCACAAAAGCTCAATGCACCCGACGAACGCATAGACAACGCGATTTTATGTGTACTCAGTTTTA
CGCAAATTTATGAATACATTCACACTTGTTGGATTTGGGCAATCAATCAACACGAAACTACATAA
>AE3020128-RA gene=AE3020128
ATGAAGTCTGTCATGTTGAAGGTCTTAAGCCAGGAAAATACAATCAAGAGACTACAATATATAAATGCTATGGAGAAAAA
GAAAAATAAAGAACTCATCGACCCCGAAAATATTGAGACTCCATTGGTCCGTAGTTTGATTGGAACTCAGATGCGTAATC
AAAAAACAACAAAAAATGGTAGACGCTATCCAAAAGAAATTGAAATATTCTGTTTGCGTCAAAGAAAAAGATCCAGTAAG
GCCTATAAAAATTGA
>AE3016558-RA gene=AE3016558
ATATTTACTGATATTTTCCGATATATATCGTATTTTTCTTTATATTCAGTGATTTTTCCTACATATTTACTGATATTTTC
CATATTTATCGTATCTTTCTTTATATTCAGTAAGTTTTCCTTGATATTTACTGATATTTCCCTGATATTTTCCCATAATT
ATGGAAGTTTTCTTTATATTCAGCGCTTTTTTCTTTATATTTACTGA
>AE3015449-RA gene=AE3015449
ATGGCTGGTTATTTGCTTACCAAGGCTTGTATTCCAATACTTGGCCGACCATTGGTTGAAGAAGAGGTGGCCAGCTCTTA
TCAAGCCATTTATCGGCCGAGTCTTGGTAAATTATTGGGTGGCCAAGACTCGAAACAGATGATTGAGCCAAGGCTTGGCT
CATTAAGGGCTGGCCAGCCATTGATCAACCATTCATCGGCCAAGTCTTGGTTAATTATTGGGCGGCCAAGACTGGGAATA
TACATTAAGCCAAGAGTTGGCACATTAAAAATTGTCTTGGCCGAGTATTGGCAGCCAATGCTTGGCCCAGTATTGGTAGC
CAAGCTTAAATTGGTGTCAATCCCCAAGCCTGGTGCAAGCACTGCCAGGCTTGGCCCAATGCTTGGCCATGTTGTTTTCT
CCTTCACGGGACCACTCAATATAATATTATTTATACACTTATATATATTATTATACAACAATATCATATAA
>AE3001896-RA gene=AE3001896
ATGTTGAACATTAATATATTCTTTGTTCTATCAGCTTCTATCACTATATCTATTTCAAATGGTGAACTAAGTAAAGAAAT
AAAAAAAAATATCAAATTTGAATGTGGTGAGGCAAATGTATTTAGTGGTAGCTCCGGGCACCTAGATCAACCTGAAGAAA
TCTTCAAAACTTTACCACCTCATAATTTTACACTTAAAAAACCTATAAAAAAAGAGGATAATTTGACAATAGAATATGGA
GTACAGTGTGGTAAAAAAGAAACTTATATTCCTGTACCAATTAATATTTGTGATATACTGAACTCTCAATCTGATGATGA
GCAAACAAATTTATATAAAGCTTTTATTGATCTTCTAGGATTTAATGTATCCAATTGTCCAATACCAGAAGGTACTTACA
AACTGAAACAAAATGTTTTTAATTCGTGGCTTATCGACTTGTTTGGATCAATGTGCAGTGTGACTGATAATTTCTTTAAC
AATTATGGAGCATTGAAGTTAGATTTAATGGACGGAAATGATGTGATTTTGATAACTGGATGGCATCAAATAAAACGGGA
TGACACAAATAATTGTACCTCTCTTGGTTCGGTGATTCATAAATCCTTAGCTCTAACTTTGGGGTCTACGAAATGGAATA
ATGATTTTTATAATTAA
>AE3016085-RA gene=AE3016085
TTCACCACACAATGTAAACAAGCAGTGTATGGCATGTCAAAAAAATTTCAACTTAAAAATTTAATCATTTATTTATTGAA
TAAATATTGTACGTCAATGTTGTGTGATCGGTTGCTTTCCCCAGAGATTCAGATCATCGTCGAAAATGATCTACTGGTGC
TGGTGTGA
>AE3014976-RA gene=AE3014976
ATGCTATTCGAAGTGAAAGACAATAATCCATTGTTAAAAAGTTTTATTTACACATGTACACTGCCAACATTAATTGATGC
AGATTCAAGTGTTTATCCTCACACTGTTTTATTACCAGTTATAAAAACTGAAAGTGAATCATTGAATGATGAATGGATTT
TACGTATATGGCAATGTACAAATGCCAATGATAAAATTGATCAAATTAAAGTTGTTGAAGAGCCAATTGATAGTCGAATA
ATGATTGATCTATCATTATTCCATGCATCATATGATTTTCGTGCTATTTGTTCAATGAAATTTTGTACATGTGAACAATC
AATTGAGAGTGTCATGCCAGCAGCCAACGATGATCTATTTAAAAAAATGTCAATTGGAAGTACTGTTACATCAGTATGCC
TGGATCCACATGAAATTGCAAAACATTTTGATTGTTATGGTAATGTGTATAAATTAATAATTTACATAACAATACCAAAA
ATTGATGTTGATAGAAATACACTTGCTGCTTTGATAAAAAATCCAAATAATCCAGCAGATGAGTATATATTTTCTGATGA
TAAACAGATGGGATTTTTAGTAGTTGTTGATGGAGAAAAATTTTGTTTGAATGTTAGAAAATGGTCATTGGAAAGTCCAT
TGTTTCATGTGTTGCTTTGTGAAATTTGGAAAGAAAATATGAAAGAATATGTTTTACAAGGAATTAATGTTGATTTATTT
CGTACAATATGGATATGGATTGAAAATGATCATTATTTAGATCCAGAAATTAGTGTTGAACAAGCTATTGATGTGGCAAA
TTTATTGCAAGTAAATGATTTGAGGAAACATTTGGAATCTGTAATTATTGATAGAATGAAAAGTGATGATTGGCAAAAAT
ATTATCTTATGGCTGATAAATTGGATCTTCAAGTGTTACGTGTTGAATCATTATTACTTGGTAAAATAAAACATTCTGAA
GGTACTTATGATCATGTCGACAATTTTGATGAGAATATATTGAGAGTTTTTCATGATAAATTTGAACTTGTTAATATTAT
CAAGCCATTTTTTGATGATGATTATTTGAAAACTGATTTACAAATGATATTGCCAATTCAACATGATCATGAGATTGATT
CACTT
>AE3014808-RA gene=AE3014808
ATGAAAAAAATTTTATTGTCTAAATTTCAAACGAAATTTTTGAATGGTTACAAATTAAAGCGTATAGTTGTGTGGGTTGT
AACCGATTTTCTGACCTGCACGACGAGAACTATCGGCCAAGGTTAA
>AE3007075-RA gene=AE3007075
ATGAAACATTTGAGTATAATATACATTCCACCTGGAACACATCACAACATGTATGATAATGCAATTGATCATTTAGCTCA
AGAATTAGTTTCAATGGATGGAGAAATAATCGTTGCTGGTGACTTTAATTGTCCAAGTTATCACATGGTACAGGAACAGG
TTCTGAATTATCGTATGTCATTTTTCAACTGGTCCTCAGTGACTGAGAAATCTAACGTGAATAACATGGGTTATGAATTT
TACGTGACACTACACGGTATATTATGTGAGCAACTAAAAAAAAGGTCATGTACAAATAACACAGATAATAATAAACCGTC
ATGGGTAGATCATGAAATAAAAAAACTAATGAATACAAAAGAAAAGCTTTGGGCCAGCTGGAAAATGACAAACGATATAA
AAGACTACCAGAGATTTAGTGATATGAGGAAGAACGTAAAATTGAAGCTAGAAGAAAAAAAAAATGCATTTAAGCAAGAG
ACAATCAAAAAGATAATAAATGATCCATCGACTTTCTGGAAACATGTTGGTAGAATTAATAATAAAAAAACAAGTATTGA
ATCACTAGAAATTGATAGAGATGTTATAAATGATTACCAAATGATTAGCCAAACATTTGCAAATTTTTTTAAATCGAAAA
TGTAA
>AE3001410-RA gene=AE3001410
ATGATCATTCCAGATCATTCATTGTCGTTCATGGTTCATTGTCTCCAAGTCAATACATCAGTCAACATGTTGGGCATATT
ACGTCAGCCATTACAAAATTCCGTCAGAATTGCACAGTTTGGTGTTAGAAAATTTGGACAACCGATGCCAAGAGTACTTG
AGAGATCACTCTCATCAGTTGTTATTGGTCCTAAAAACCATTGGGCACAACCATCAAAGAAGCTGATGTCAACTTGGGAA
TCTGATAAAGTTATTTATGTAGAAATGAGGAAAAGTTTTAAGGAGCAATTGTACGAATTGTTATTGTCATTCAGTGTCCT
GACTTTGACGCTCCTCGTGGTAAAGTTGGGACGCGATGTCGATGACCTTAAAAAAAAGAAAAAAAAATAA
>AE3018120-RA gene=AE3018120
ATGGCCGTTGCTTGGTTGCCAATCATTGGCCAATCTCTGGCTGATACATTAATGGCCAATGCTTGGTTGCCAATCATCGG
CCGAATCTTGGCAGACTTCCAAAGGCTATTGCTTGGTTGCCAATCATTGGCCAATCCCTGGTTGATACATTAA
>AE3014648-RA gene=AE3014648
ATGAACAAAAACTGTACTATCGGCAGAACAAATATTGTAGAGTTTCAGCTTCGCCTCTACTTTGTTGTGCGGCACGACAA
TTTTTGTCCTGTTTTCTCAACAATATTTGTCGTTTTTTTTTCTCAGTGTATATTTATTTAA
>AE3010800-RA gene=AE3010800
ATGAAATATATAAAAAATAATGCAAAATTTTATTTAATTAATTCAAAACATTCTCATGATATAATTGCACTTTTAATTAT
AAATAAATGGACAAAATTTTTGATAAAACATAAAAATTCAACATTTATTAATACACTGAGTTACATTCTCCAGTGTGATC
AAGAAAGAATATTAATTTTAATTGATAAATAA
>AE3001657-RA gene=AE3001657
ATGTCTGGCTTCGGAGAGCAAAAATTTTGTATATTAAATGATCATGACGGGATTGATGTGTCTGACGATGTTTTAGTGCA
ACAGATGTACGAATCGAACGGAGGGAGTATGCCAATGGGAATGACATCACTGAAGGGATCATTGGGACAATTGGGACCTA
TCAACAATTTCGGAACAGTTTACGTGACATCTCAGCTAGCCAAAAAGATGAATGGTTTGTGTAGAAGCGAAGGCAGACCT
GGACCAAAGCCCGCAGGGTGA
>AE3005285-RA gene=AE3005285
ATGGATTTTAAGACTTGGGGATTTTATTATTTTCAGGATGTTCGAGACCTTCTGGATGACTACCGACAGGACGCAACTTC
ATCGTGGGATAGCAGCTTTTTAGGGCTTGAGGATTTTATTATTTTCAGGATGTTCGAGACCTTCTGGATGACTACCGACA
GGACGCAACTTCATCGTGGGATAGCAGCTTTTTAG
>AE3009612-RA gene=AE3009612
ATGGACCTGTCAATGGCCTTGGAGCTGACAAAGGCAAATCTTAAATCGTTGAACAACGAACAAATGATAACAAAGAGTGT
AGCTAAAACGTCTTATGTGCCAATGCAATCCATCAAACACAATTGCTGTAACTGGAACCAAAAAAAAATGACTAAATTGG
TTTGTCATTGGAGCCACAATCATTTTGGAGCAAATTGCATCAAATTCATCCATGGCCAAAGCATTAGTATTGCTAATTTA
TGTGAAATAAAATATACAGAAGCTTCAATGATGAATGAAAGAGAGCTACTGCACTATTTAAACACTTGA
>AE3005229-RA gene=AE3005229
ATGGGTACCAAAAAAATGACTAAATTAAATTGTCATTGCAGCAAAAATCATTTTGGAGTAAATTGCATTACATTTATTCA
TGAGAATAGCATTAGTATTGCTAGTTTATGTAAAATAAAATATACAAAAGCTTCAATGATAAAGAAAAGAGAGCTACTGC
AGTATTTAAAACACTTGAGACAACTGAGGCTGTTTATAAGTTAA
>AE3016124-RA gene=AE3016124
ATGAAAAATACCATTAAAAAAAAAAACAATTTCCAGAATACAAACAGCCTGTCACAAATATTCTACATTTTGAGGTTAAA
AATATTAAACAAAAAAAGAAAATTGAAAAAAAATCGAAAAAATATTACTTAA
>AE3004497-RA gene=AE3004497
ATGTCATTCCAATTAATGAAATTTTTTGATGTTTCTGGTGAATGGGAATTTTTAAAAATATTAAAACTATTAGGTTATGT
TTGCACATTTGGATGTTTGATGTTTTGTGGACGTTATAAAATTTATCCAAAATTTATAAATGGAGACAAAAAATTTGATT
CCGTACTAGTTGTTATGTTTATGAGTTTAGTAACAATAGTACAGATTCTGTCATGTATCATGGAATATCATGAATATACA
GAAGCCAGTTTATATGGTTCCTATATTGAATTTGGTTTAGGCTCTCAAGCCTTATGGGCAAATTGGTATCGGATTTTTGC
ATCAAGTGGACCTGTATTTATAGACACAAAATTCGGAAATTGTTGTCTCATGATTATACCTATTTGTATGGCTGTTTTAC
AATCTTATTGGCGATATTGCATGTTGAGTTTGGCAATGATTAATTTTCTCATAACAATAACAGTCATACTTAAAATTGTT
TTGGCCAAAGCAGACACCAATCATGTAAAAAATATGCTATCTTTTTTTTTCATTACTCTATCAAATACATCTGCCATTAT
GAACTCTTTAAATGTTGATGACTCTGGTAAAATAATTCATTTTGAAGTATCAGCAATCACTACATTTGTAAACGTTATTC
GTGGTATTATATACTTGGTAATTATTTATATGATGGAATATTTTGAATAA
>AE3016517-RA gene=AE3016517
ATGCCATACGATTCGTGTTTCAACCCACATCGTCTTTTGCATCATCGAAAGACCACTGGCTTGCGTAAAATAACTACCGA
AACTGCAGAAAAATATAATTTAGATCATAACCTCAGGGTTTGTAAGACTTGTAGAAATAATTTGCGTGAGACAGCACCTG
CAGATAACTCTCAGATACAAAATGAAGATTATACAGAACCATATTTATCAGAAGAAAACAATGAAAAAGACGAGAATGAC
GGACAAGTAGATGAACAAGTGGTTGAAGATATTACCGAACATATGAGTGAAGAAAGTACTGAACGAGTAGGCGAAGTACG
TCAGAAGTCGAAAACTCTTTTACCAAAACATTTTTATCTTCTTGGGCAGGGGGGTTATACCTCAAAAGATGCTGACGACA
GTGATAAAATAATTTGTGATCAACAAAATCAAGGAATAGTTGTTGATAATCAAGATAAAAATAAATTCAATGTTGTGATG
AATAACCACAACAATCAAAATGATAAAATGAATTGTAATCAACAAAATGAATTAAATTTTGTTGATAACATATGTGAAAA
TAAAAGTGTATTTAATGTTGTGGATAAAAATCACAACAAATACATTGAAGAAACAAGTAATGGTCATGAAAATGAATTTA
ATTTTGTGCATAATAATCACAATAATCATGGTGAACGGATAAATAATTATCAACAAATAAATTTTGATAATAATATGTGT
AAAAATGATAATTATTTGAATGTTGTCGAGAAGAAAATTAAATTTCAAGTTGTCAATCATAAACATGATAATAATATTGG
AAAAATAAATGCTGGGCAACAATACAAAATAGATTGTGCCAAGAATAAACATAAAAATAAAATAAAGATACAACTGATAA
ATATTGTCTATGATAAAATTAAAAATAAAATTAAATGCAAAATAAAATATAGACATTTAATTAATAATAATAATGGTGAA
AGACACAAATTTGATGGTCACAGATATTTGTGTCATTTGGAAACGTTTGTTGACTTTGACTTGACTAGTCAACTAAAAGA
TGGGAATGCTGAATTACTCTGGTTAATGTCATTTGCCTCTTGCCAAGGACCAGGTGGCGTACTGTTGAAGTTTAATTCAA
TGGCTGTATGA
>AE3013448-RA gene=AE3013448
ATGGTTCTACGTCCAAGTGTAATTATAAGAGAATATCGCAACAGTTTAGTGGAGGAAGTAAAGGAATTCAGTGGATTAAA
ACATGACCAGAAGAAGGAACAAAAAGACCGAGATGCTGTAAAAAAAATCTTGATACAGGGCTGGACAGATCGCTTGGCAG
GAGAATGCAGATCAGCGCAGAAGGATGTTGCAATGAGAGACTGGTGCTGCGAGGGTTCTGTTGGATATTCCATGTCCTCT
GGATGA
>AE3007127-RA gene=AE3007127
ATGATGAAGGTGCAAGTTGGAGCAGTGCCAGTACAGCTATTGATGCAACAGCATGTGCACCATACGTTGATTTAA
>AE3009102-RA gene=AE3009102
ATGAATCAAATTAAACATATTACAATAAATGCATCAAAATGCATTCCGGCCATGTGGGGACGTCCTTCTATGGTAAATCG
TTGCATTACCAATTATCGCAGTTCAGTTATTGCATCATCTAAATTACATCAACTTGCGAATTATCAATGTCAAATGAGAC
AATTACATACTCAAGATAAAAACCATTGGAAAGTCAATGTGCCAAAAAATCGTAACATTGTTCTTGAAATTCACGAACTT
GGAGAAACAACATCATCTAAAACTCATGAATTACACGTATCACTTAATGGTGATGGTAAATTGTACGTACATGCAAAAAA
AGATTCCAATGTAGTTTATACCGATGGCCAGATAAACATTTCGGCATCAACATTAAGTCAACTTTTAGAAATCCTACCAT
TCGCGATAATTTTAATATTTCTTTATTGTATGAGGCCTTGA
>AE3006225-RA gene=AE3006225
ATGGCTGCAGATTTTCTTGGATATGTCAAAAGTTATCGAACCTCGACAGATGCCATGACATTTACAACAAAAAATGACAA
CAGGGGCAAAAAAAAGGATAATCAGGAATTATTTATATCCTCGGATATTTTAAAGTGGACAAAAACCAGTGCATTTACAA
TGCAAAATGGCCACAGTTTCATCTAA
>AE3002092-RA gene=AE3002092
ATGAAATGCCCTTTCATCAAAAAAAAAAAAAAAAAGCATGATTTTAATTTTGATATCATGTTGAAGATGACCAACACTTT
TATCTTCAACAATAGAAACAAAAAATCACAGAATGTCTAA
>AE3015739-RA gene=AE3015739
ATGTTGTTTTATGATGATGATCAAGAGTTCTCAGCTAATATCTACACTGATGGAACATTCAGTATCAGCATGAATGAGGT
AGAAATTTGTCAGACTTACATCGTACAAGTAGAAGCATTCAATAAGGCATGGCCCATCGCTTATTATTTCAATATATGTA
TATTCGATCATCTAGCTCCTGAACTTAAAAGTTCAAGAGTAAAAGCACATATGGACTTTGAAGCGGCAGTTCACACAACG
ATTAAAGAACATTTCCTTAACAAAAATTTTGTATTACTTGTAGAATCAGCTTTTGAAAGATTCGAAGAAATTGATTCTGA
CTCAGAAAAAAGTCTCTGCGAAGCTGAGAATAATATAATTAAAGAGAACCCCGGTGCTGATCGAAAGAACACTAATAATG
ATGGTTTTAAGCGACGCAATAATAAAAGCAGTCATATAATTTGCGAGAAGAAAAGAAAAAAAAACTGGACTGCATCGCAA
GATGATATTCCTCGTAGGATAACACGATCTATGACTGTTGGATCTGCATGA
>AE3017310-RA gene=AE3017310
CTCAGTCTTGTGTCAGGTCTGTATTTTTTGATTTTACCCGGCCTCACACGAGCCTCGGTAACTCAGCCTTGTGTCAAGCC
TGTATTTTTTGATTTTACCCGGCCTCACACGAGCCGTGGTAACTCAGTCTTGTGTTTTTTGATTTTACCTGGTCTTACAC
GAGCCTTGAAACACAGCCTCGTGTCAAGCTGGTGCTCATCGTTTTAC
>AE3003866-RA gene=AE3003866
ATGTTGATATTAATGGTGGACGTGATATTTGTTGATTTCCCATTATTCGTACTGTTTGATTTAAATCTTGATTTGTACGA
ATTATCCTTTGATTCATATTTTGACTATGTGGATCTGGGAAACGTTGCTGCTGCTGCTGTTGTTGTTGTTGTTGTTGTTG
TTGTTGCTGCTGCTGTTGTTGCTGTTGTTGTTGCTGTTGTTGTGAAAATTGTTGCTGTTGCTGTTGTTGAGATAAATGTA
TAA
>AE3015663-RA gene=AE3015663
ATGGTATGTGTCAAGAAAAAAACTTCTAAACGTCAACCATTGTTACTCCTTGACACTAACACTATGATGATTGTTATAAT
AGATAAGCTTCTTGTTTCAAACGTTAGAGGGACAGCAACAAGAAATAAACTGCTAAATTTTTGCTACTAG
>AE3009362-RA gene=AE3009362
ATGGAAATTTCACAAGATTGTGTTGATGAAGCTTCTTATTCACGCGGGTTGGAGGATTTGAAGTTGAACGGACAAGTTGG
CAATATTATAGTTTTTATTGATACTGATGAACAAGATGATTTATCACTACAAAATACAACAAATGATAAAAGAAGACATC
AATTTGAAACTGAAGAATTTTCAAATATTAAAGTTAGAATTATACCTGGTAAATATGGAGCTGTTAATACTTCAGTTTCA
TCTGTAGATCGTCAAAATTCAGTTGAAGATGAAGATGAAGATATTGTATTTGAATCAGAAGAAGATGAAAATCATAATCA
TAATAATAATGATGAAAAAGAATATCAAGAACACATTCCAACAAAAATTTGCCACAGAAGAATTGAAACAATAAGTCAAC
AACTTAATAATGTCCTTAAAACTCAACATCGCAATCGTGTATTTAACGATAGATTTGCTTCATCAACAAATCAATGGATA
GTTAGCTAG
>AE3005228-RA gene=AE3005228
ATGTTATCAGCAAAGTTTATTTATCTTGAAGTAAAACAATCAATAGCATTACACGATGCTGGTGTTGCTAATTTTTATGG
TGCTCTGATTAGCGTAAAAGTAGTGTCCAAAGCTAGTGATAGATCATTGTTGATCATCGACAATCATCATGAACCACTTC
ATGGCCTTGGTGGTGTAAAAGTGATGATGAACCATTTGAAAACTGGTGAAACAGTTGAACTAGTCTGA
>AE3012808-RA gene=AE3012808
ACCTACCTCATCCAACCCCTGACCGATCGCGTAGAAAATTATAAAAAAAATCTGACATTATCTTTTTTCATTTCTAAACC
ACCTCCATAA
>AE3016631-RA gene=AE3016631
GATAAAATTAAAAATAAAATTAAATGCAAAATAAAATATAGACATTTAATCAATAATAATAATGGTGAAAGACACAAATT
TGATGGTCACAGATATTTGTGTTATTTGGAAACGTTTGTTGACTTTGACTTGACTAGTCAACTAAAAGATGGGAATGCTG
AATTACTATGGTTAATGTCATTTGCCTCTTGCCAAGGACCAGGTGGCGTACTGTTGGTGATTTTGATTCAACGAACTTCA
ATATTATACATTGTATATAATATTCTAGAAATTAAATTTAATGGCTGTATGATGGATGCTACTGCTACGATATGCTGGAA
ATATTCAAGGAGTGGCGCAAATTCATCAAAATTTTATAAAATGAATTATAAAATATGTATTATATCCTTTTTATAA
>AE3010358-RA gene=AE3010358
GTCGGACTTACGGTCGGAATCGGAGTCGGAGTCAGACTTAAGTCGGACTTAAGGTCGGAATTAGAGCTGGTGCAAGTAGA
TACTGTTGAATTTTAA
>AE3001757-RA gene=AE3001757
ATGCAACGAGCTTGCGCAAATGAGGGTTGCACTTGGTTTAGTCAAGAGGGGCGCGTGGTGATAACAGGGGTGTTAGTCAC
GGCCCATCTGCCCATCAAAAAACACATTCATCTTCATAAACCACTAGTCGTCAATTTACTAGTAAAATTTTACGATGCAG
CCAAGAGCATAAAAATAGTTAAAAAATATTATCAGAAGATAATTAATGTCCCCTAG
>AE3009648-RA gene=AE3009648
ATGAAAATTTATTTCGTAATTTTGAAAAAAAAAAAATTTAATATGGTTTTAGAATTTTTGTTATGTGGAATAATAAAAAT
TATTAAACTAAATACAAAAATTGTTGTATGTTCAACAGTTTTTGTTTGGAGCATAACAAATTTTGTTGTATGTCTATTAA
TTTTTGTTTGGAGCATGACAAATTTTGTTAAACAGCACTGTAATTATTACTCTGCCAGATGA
>AE3015667-RA gene=AE3015667
ATGTATTTCGATGGTATCTATCGATTACCGATTCAAAAACGAGGTAGCAACTGTAAGTNCATCCTGGCAGAATCAATAAA
ATCGTTGAACATCAAAAATTTTATTTCAATAGTATACTATTATGAAAAAATTAGAAAATTTTTAGGA
>AE3011730-RA gene=AE3011730
ATGATTACACTTAAAATTCAAAGATTTCAAAAAGATTACACGAGATTATTGAAGAATATTGAAGATTACACCAGATTACA
ACAATTATATTTATTGAATAAGAAAAAAAAAAATTAA
>AE3010824-RA gene=AE3010824
ATGAGTATTTGGGTAAAAAATTTCTGTTTGGCCTCGTGCTTGATGGGTGGTTCGTATCTGGGGTACAATTTCATCAAACA
TGAACGTCGTTTAACAGACATGGAAATACAAAAATTGGATTTGCTAATTGAACTGAAGAAATTGGAAATTACAAAATATG
AAAAATATGACCCTTCAATAACTGGCACAGCTGGTTCAGCAATAATAGCTGAATCACTGGTAGTAACATTTGAAATTGTT
GACTGTACTGGTTCACGAGCAATTGTAGATACAGGACATGTAACAGCAGTTGTTGAAGATATTTTACATGATATTTTTTC
ATCATCACGTTCAGGATGA
>AE3003161-RB gene=AE3003161
TTTGGTTCAGGTTCAGGAGAAATAGGTTCTCCTTTTGGTTCAGGTTCAGGAGATATAGGTTCACCTTTTGGTTCAGGTTC
AGGAGAAATAGGTTCACTTTTTGGCTCAGGTTCAGGAGAAATAGGTTCACCTTTTGGTTCAGGCTCAGGAGATATAGGTT
CACTTTTTGGTTCAGGTTCAGGAGAAACAGGTTCACTTTTTGGTTCAGGTTCAGGGCTCAAAGGCTCAGAATGTGAGGGT
TCAGGAGTTGAGGGTGCAGGCTTTAGGCTTAAAGGATTTCGGTTTTGA
>AE3003161-RC gene=AE3003161
TTTTGCTTCTGGTTCGGGAGCAGAAGGCTCGGATTTTGCTTCTGGTTCGGGAGCAGAAGGCTCAGATTTTGCTTCAGGCT
CAGGAGCAGAAGGCTCACTTTTTGGTTCCGGTTCAGAAGCAGTAAGTTTACTTTTTGTTTTAGGTTCAGAAGCAACAGGT
TCAGGAGAAATAGGTTCACTTTTTGGCTCAGGTTCAGGAGAAATAGGTTCACCTTTTGGTTCAGGCTCAGGAGATATAGG
TTCACTTTTTGGTTCAGGTTCAGGAGAAACAGGTTCACTTTTTGG
>AE3003161-RD gene=AE3003161
CTCGGATTTTGCTTCTGGTTCGGGAGCAGAAGGCTCAGATTTTGCTTCAGGCTCAGGAGCAGAAGGCTCACTTTTTGGTT
CCGGTTCAGAAGCAGTAAGTTTACTTTTTGTTTTAGGTTCAGAAGCAACAGGTTCACCTTTTGCTTCAGGTTCTGGAGAT
ATAGGTTCACTTTTTGGTTCAGGTTCAGGAGAAATAGGTTCTCCTTTTGGTTCAGGTTCAGGAGATATAGGTTCACC
>AE3004228-RA gene=AE3004228
ATGTCAAGGTGTGTACATCAAGGTAATGCTGAAAGGAGTGGAAAGAGTATAAGAGTGTGCATGCATACATTTAAGTCAGC
AATTGCTCCAACAAAATTAGAAGGTAGAAGTGAGATCCTGTTGTTGTTTTGCCTTAGAGCGATGTATTCTTCTGGTAAAA
CTTGGAACATTTCAGACGATGAAAAAGATAAGAGATGGTCTTCTTCCAGTGCATAG
>AE3019609-RA gene=AE3019609
AATAAAAAAATAAATAAAAAACCGCGAAAAACCACGGCTGGGGGGTCGTTTGACGTTCGCGAGAGGTTTGAATTTTTGAG
GGTAATTCAATATAAGTTTGTTTCGATAAAATTCGTCATAAAAAGTTGGCAATAG
>AE3004226-RA gene=AE3004226
TTTTTTGCTGTATATGTGATCAGTTCAGTGAAACGTGTTGTGAGTGTGCGTTCAAGTGTTATAATACTTGGTCAACTTGG
TCACATTGATAAGTGGCCAATTCGACGTTCATCTTTTCTTCTAGACAAGGTTTCACAAACGGCCTCAAGATTCAGCCCGA
CATCATGCCTTGGTTCATCCTATTTTTACTTCTACTAA
>AE3008915-RA gene=AE3008915
CACAAACACAAACACATTCACACAATAATAATAATAATAATAATAAACCGGAATAATTTGTTTCTTTGTCAGTTGAATAT
ATATTGTATATTGGTTGTCTCTTATTATTATATATATACTAACTTACAGCTTTGCTTCGTTTCCAAGCAAGCTGCTAAAA
GCAAGCCGGTCTGCCCGGTACATTTATTCATCTCGTACCCGCTATTATTTTGGAGGTAA
>AE3018920-RA gene=AE3018920
TCGGTAAGCCCAGAAAAGACCGATCAATTAGCCAAAATTCAGTTTGGTACGGTAGAGTGGCTCCACTTGGATACCGACTT
TCACATAAATATTGAACAGTCATTTAGGGCCCCAGCACTACGTGTATTTTTCAAGCGGCTTATTTTGCCATCTAGTTCCT
CCCGATTCCCCAGACAAGGTCTAGTTATGTTGCATTCATATGGTAATCCTGTTTATTTTCTACAGTATCGGTCTCAAATC
TGCTTTACCAGCTCAATGGCAGATTTCAAAAAATGGCTAAGGAAAGGAAGTTGCCTACCTAAATCAACAGGTAAGCAACA
TCCATTTCTTAGTCATTTGTCA
>AE3018493-RA gene=AE3018493
ATGCATAGAGCAACTCTGATAAGGAACTTTCGCCAAATGATTATCAACTGTTTATCAGATGAGCTGATCAATAGTCTGAT
TGAGGAATCAGCCGTTGACATACCGCTCCAGCCTATTCAAGTAAAAAAAGAAGAGCCTCAGGATGAGCAGGATGAAGGAG
AGGTTACCTGTTACAATCCTGGAGCCATCAATCCAAGGTTTCCTTTTCAGGAAGCACCTCCGTTGTATGTAAAAAAAGAG
GAGCCTCAGGATGAGCAGGATGAAGGAAAGGTTATCTGCTACAACCCTGGAGCCATCAATTCAAGGCTTCCTTTCAAGGA
GGCACCTCCGTTTTATGAGGATAGCGTGCCAAACTCCCATGCCAAAGGTCCGAGTTCAAATCCCGGTTGGGGAAAATATT
TTTTTTTCCATTAA
>AE3017250-RA gene=AE3017250
ATGACACCAGTGCAAGTCCATCTCTCAAAAAAAGCATCGATATCATTCTTCGAGGATGATACCTACTCTTCAGCAGAAAG
TGAAACAAAGTTTTTAGAAAGATTATTTCATGTCTTTACTGATGACTCTGACCGTGAAGGTCAACTTGTCCAACTCAATC
ATGACATGAGACGTTCCATCATGATGAAAAAAAAAAATAATATTAGTGACCTATCAGCAGAAGAACTAGAAGTGGACTCG
ATAAAAAATTCAATAACAAATGAGAAAAATGACAAACATGAGAACGTTATCATTGCATTAGTTGAATTTAATAAAGATTA
TGTTATAATCGATATTGATGAAATAAGTGAGAAAATTCACTAA
>AE3003888-RA gene=AE3003888
ACCTACCTCATCCAACCCCTGACCGATCGCGTAAAAAATCATAAAAAAAATCAGACATTATCTTTTCTCATTTCTAAACC
ACCTCCAGTAATTATTTTCACATAA
>AE3006114-RA gene=AE3006114
ATGGCCGCAGATTTTCCTGGATATATCAAAAGTTATCAAACCTGGACAGATGACATGACATTTACAACAAAAAATAGCCT
CAGGAGCAAAAAAAAAAAAAAAAAGAATAATCAGGAATTATTTATATCCTTAGATATTACAATGCAAATGGCCACAGTGC
CTGATGAATGTTCTAAGCTAATCAAGACTGAGCATCAAAGTAAACTGTCTGTTCAATCAAAATACGCAAGCAATGAAAAT
GACGTTGATGCTCGTAGTCGTAAAAGTACTGATACAACTGAACGACAAAAAACAACAGACAAAAAACAGTGA
>AE3014296-RA gene=AE3014296
ATGAATGAAAAAAATTTGTTTAAATGTGTACTTATTATTATTTTGTTCAATTACAACAACACGCCGAAGATGTTTACACA
TAATAAACCCGCGAGTCTAGATGGCTCACAAAATTTTTTTTTTCTTTGGTACTCATTTTGGTATCAAATTTCTAATTTTG
TTTATGAAATAATTCGAAAAATAAAACGTAAGCACTTTCTACTTTAA
>AE3007875-RA gene=AE3007875
ATGTGTTTTTTTTTTTTATTTTTTATTTTCCTATGCTCTTTTTATTTATTTTTTTCTCATATACATGGTAAATATAGACG
TGTCCTCGTTAGTTTGGTACAAGATGCGCTTGACCTATCTAAAGACACACTACTCTATTTATTTATTTTTCAAAAAGACA
TTTTTTTTTTTCCTCAAGTTGTAGTCACAAGTTTATTTCACACTGTGTTTTTTTTTTTTTCAAATATATTTAACAACTTT
TGA
>AE3008131-RA gene=AE3008131
ATGACTAAATTGGTTTGTCATTGGTGCCAAAACCATTTTGGAGTAAATTGCATCAAATTTATCCATGGGAAAGACATTAG
TCTTGCTAATATGGAAATAAAATATCCAAAAGCTTCAATGATGAAGAAAAGAAAGCTACTGCACTATTTAAAACACTTGA
AACAACTGAGGCTCCTTATAGATAGCAAGAAGTATGACTAA
>AE3016034-RA gene=AE3016034
GTTTCTAACACATATATATTTCAACGTTTTAGAAGCCTTTTCAGTAAGCACGTTAAATTTCAAAAACGTCTTAACAATCT
CTGTTTAATAGCTTCTTTATTACTTTCAAAAAAAGGCAATACAACAAGTAATCCTGAAATTTTTTTCTAA
>AE3003088-RA gene=AE3003088
TGTCTCACTCACTCTTTTTTTTTTTTTTTTTTTTTTGTTGTTAACGAAATAAATAAAAAAATAATAGAAAAAGGCAAACA
GAAAGAAATTCATATGAGAGTAAGTGAGAGAAAAACAATGACCAATCAAATGTCCGGAAGACCGATGATGTTTGTCCTTT
TTATATAA
>AE3010140-RA gene=AE3010140
ATGCCAAGCTTTTTTTGTTCCATATCGGTGCTGATGGTGTTATTCAATGATCATCAAATTAGTCAATACAATTTGACCAT
TATTTTGGCTCGATTTTACTCAATATGTATGTGTGTAAATATTTGTTGCTTTAAGTTCACTAAATTATTCATCAAATGTG
TTTGA
>AE3002400-RA gene=AE3002400
GTATTTAGTTACTGTGTCAGCTCCAAGTGCTATGAGATCTGGGGATGTTGTGCAAAAGTTGATTGCTTGATTAATCATCG
TGTAATAAGTCAGACAAAGAAGAAGCAAGTTTAA
>AE3019674-RA gene=AE3019674
GATACTGAAGATAGAAACATTGTATTATTCTCAATTAAAAGTTATTACTGCTGGCGAATAGCTAAGGAATCGGTTTTTTT
TTTGCTTCAAAAACTATTGCTTATAGCAGAAAAAGTCCATCATGCGGGCGATAGAGTTTTCAAAGACGCATTATTTGAGG
CTAAAATAAAGTCTCCGTCTTGA
>AE3012991-RA gene=AE3012991
ATGGATAAAATCGAAGCAGATCATGAGAAACAATTAATGGCAGTTCTTTCTTCAGCTGATTCACTTCGTCAAGTTAAACA
GATATTAAGTGACGGAGAGGAATTATCAGAAAATATAAAGAGAGTTGTCTTTGATGTAGTTTTAAAAAAAGAAGAAGAAG
AAGAAAAAGCTTCTGAAGTGCTCATAAATCGTATCATGAAAAAAATTTGA
>AE3015643-RA gene=AE3015643
ATGAATGGATTAGAAGAATTTCCTGATCAATGTCAATTCTCGAATGAGCAAATGTCATCTCCATCTGTTTTTATTATTGT
TCAGTATAAAAATGAAAAAAAATGGGTACAGCTATCAGAGCATTTTACATATGCTGATATCATTCACAAAGTATATGAAA
TATTTGCATTACCTGAGGAGCAAGATATTGAGATGACTGATTTAAATGATGTTTTAATTGATAAAGATATATTGTGTAAT
TTTATACGTTCAAGTGCTAAAAATATAGTTGCTAATGTTACACAAACTCATGGATTAAAGCATGCTGATGGTAGTACAAG
TGCTGATGTTATACCAGTACCATCAGATAAACCAATTGATCTCAATGATGACCAAGAGCCTTTACCAAAAAAACCAAAAT
TAAAAAAAAAAATAACTGGTGACGTGGTTTCAGCTAAACAATTGAAAGAACTTCTCATTAATCACACTAATATGGAGATG
AAATATTTGAATCATACAATGATTTACGATATTTAA
>AE3016727-RA gene=AE3016727
TCTGTATTTACAGTCAGTGCACAAGACTTGTTAGTCCAGGCTTGTACCAAGCCTGTGTCAATCGTTAATTTCAAGCCTCA
CACAAGGTTGAAATTTCCAAGCTTGTGTAGAGCCTGTATTTACAGTCATTGCACGAGACTCATTAGTCCAGGCCTGTACC
AAGCCTGTGTCAATCGTTAA
>AE3016660-RA gene=AE3016660
ATTGTTAATTATCATTTTGGAGTACATATTCCGGGCTTGGTGGTACAAATTAGTACAAATTATTCTGCGTCTGTAGCAAT
TTTCTTTCCCCCCCTAAGTCATCTAGAAAAAAAGTCGATTTTTAACCCTTTCTGGACCCTTTAA
>AE3018688-RA gene=AE3018688
CAGACAATAAGACAAAGTGGCTTGTCAGTCTCATCAATTATTTCATCAGCTGAAATAATCTTCATTTTATCAGCAGCTTG
CCAACATGGAAATCAATATAACCCTTACCACCTGATACTTTTATTGCTGTTTGGTACCGTCTCATGCAGTACTCTGACCA
CCATGACCTATTAA
>AE3018688-RB gene=AE3018688
ATGTTGATGCCAATGAAAACTAAGTTAAGCATGTGTCATATTGCAAAAAGGTATCGTTGTTATTATGATAATTACTCCTT
GTTCACGTGGAAATACACGAACACCAACACCAGATGCATCAGCTTTACCACTCAATACTTGTACTCTTTAGCAAACCACC
AGACCACCAACACCTTCATTTTATTATGCTTCATCATCATAAAAGACCCTACCACTAATTGCTAA
>AE3019642-RA gene=AE3019642
ACAATATCTTCACAATTTTATCGACTTTATTTTTCCCTCAGCTACATCTTCTCCTTAGCTAGATTTTTTACTTCGCTACA
TTTTTTACTTAGCCACTTAATCTTTTACTTAGTCTCAATTATAGCTAAACACACAATATCTACATAA
>AE3017623-RA gene=AE3017623
ATGTATATTCCCAGTCTCGGCCGCCCAATAATTAACCAAGACTTGGCCGATGAATGGTTGATCAATGGCTGGCCAGCCCT
TAATGAGCCAAGCCTTGGCTTAATCATCTGTTTCGAGTCTTGGCCACCCAATAATTTACCAAGACTCGGCCTATAA
>AE3005937-RA gene=AE3005937
ATGACTGACCTTGTTAAATTTTTCAAGACAACACCAACGTTCAGCTCTTGTTTCAATTGTGAATATTCATCACCAGATAA
ACGTGGTTTTTTATTTGCTAAATCATTTGTCGTTTCTCCATTGGCTTCTAGTGTTACATCAACAGCTGGTGAAGTTGGCT
TTGTATCTTCTTGGGGATTGACACAAGGACGTTTTCTGCTTGGACTCAATGGTGATGACATTTCAATGCTGTTTTGA
>AE3010944-RA gene=AE3010944
ATGACAACAGATAGCAAAGAAAAATGTCCAGCAATTGTTTGGAAAAATCGTGTCATATGTGACAAATGTACTGATTGGGA
CAACTTATTTGAGCTGCATTGTGTTGATAAATTTGCTGTTTCATCACAATTAGCAAGCAATGGAAATGATGCTGATGGTG
ATGAAAGAAAGAAAAAAAAGACAAGATCACAAGAGCAAAATCAAACTGGAGCAAAACCACCAGTCAATCCAAGATGA
>AE3014193-RA gene=AE3014193
ATGAAAGCTGTGGAGGCTGAGGAAATACGACAGGAGAGGATCACCCAGATCGCTCAAACCCGTCGTCCGCCTCTGAGACC
AGAACTTTCATTGTGCCCAGGTTTCGCTTGTCCAACAACTCGCACCGTGACTTTCGGCCATTCTCGTCCATCACGCACAA
ATGAAGTACGTACTTTATTCAAAGAAGATGACTTCTATGAGAGTAACTGTAACCACAGACTCGAAGAAGATCTGGAACTT
CATGCACTTCATCGTGAGATTGAACGAAATCGTGATCGGGTAAAAGTATCAAAAGTACCAACGAAGACAGAGCAAGGAAC
GCAGTGTTTACCTCCAATGTCTCCAGTATCATTGCCTCAGCTGACGGTGGAAGTTGCAAAAGAGAAGAAGACTACGGCAT
TCCGCCTTGATTTAATTATCGGTCCACTTGTTATCCGAGCCCTTGTAGATTCAGGGGCAAATCGTACGTTCGTGGGTCCA
GCTGCAACTTAG
>AE3007043-RA gene=AE3007043
ATGAAAATCTCGCGTTTTGTTATGGTGTTTGTCCGTAAACTCCTCCGAAACCGCTCAACCGATTTTCTTCAAATTTTGCA
TGGATGTTCCTTAGGCATGCGAATAGAAAGTTATCTATCTTTCAACCCCCTAACTTATAGGGGTGGTTCACCCCAAAGTT
CACCCCTATACTTTATTACCATACTACACCCGACGGTCGATAACATTGAATCCGGTTTTTCTCACAAACAGAAATTATTA
TTATTATTATTATTATTATTATTATTTGTATAA
>AE3009005-RA gene=AE3009005
ATGAACCAAGACTTGGCCGATGAACGGTTGATCAATAGCTGGCCAGCCCTTAATGAGCCAAGCCTTGGCTTAATCATCTG
TTTCGAGTCTTGGCCACCCAATAATTTACCAAGACTTGGCCGATGA
>AE3014880-RA gene=AE3014880
CTTCCCTCCAGTCCGAGGCATAACCCTCCTCCCCGGAAGTTTGAGTGGTCCACCTGCTGCACTACCTTCCTTGACAATAA
TTTTCTTAAGCTTAGCCGCGTCTGGCACAGTAGAGGTTTCTCCACAGAATCTCCTCCAGGAGTCCATCTTGGCCATCCTT
ACCGCCTGCTTAAATTCTTTTTGCAGAGCTCTATAGTGCTCTGCAGCCCCCGGTCTACCTTTAAAAACCTTGTTCAGGAC
CCTACGTACACCGGATCTTAG
>AE3013525-RA gene=AE3013525
AAGTTACTCCAAAATATAAATTTACAATACTTTATTATTATTATTGAGGTACAAATTCCGGGCTTGGTGGTACAAATTAG
TACAAATTATTCTGCATCTGTAGCAATTTTTTTTTCCCCCCTAAGTCATCTAGAAAAAATGTCGATTTTTAACCCTTTCT
CCACCCTTTAA
>AE3015877-RA gene=AE3015877
AGTTGGCACATTAAAGACTGGCCAACGTATGACTTGACATTCGTCGACTGTTCACCAAAACTAATTAACTTTCATTCTTT
CGACATTCCTGGGTATATGAAACAAATAAAATTTATATATCGGCTGAGTGTCGGTTAA
>AE3004532-RA gene=AE3004532
ATGGAATTTTACAATAACAAACTGACCGCAGATTTCATTGGATGTGTCAAAAGTTATCAAACCTGGACAGGCGCCAGGGC
ATTTACTCCAAAAATCGGAGCAGATATTCCTGAATATTTTAATGTTGAACAAGTCTGTTTAGACGACACCAGTGAATTTA
CCATGCTAAATGGCAACAGATACTAA
>AE3001394-RA gene=AE3001394
ATGCTTCGTAATATCAATAAAGTTTTAATAAGAGGAGTAAGTACAACTGGGGGATATGCCAATGCAGTCCCTGTCAATGC
TATGCCAACAACAAAATTGATATCTAAAGATGCAGGAGGTGCTAAAAGATTTCCACACCAATTTGAAGATGTTAAGGTTA
TTACCGCTACGATAAAGAAATCATTTTGGGAAAAGATGAATCTTTTTTTGCAAAATTGTGCACTTATGATATTCTTGGGA
GTGTCAATGAGCTACATGACTCGTACCATAATGAAACATAATAAACAAAATTCAGATAAGATGTCATTACCTGAAGAAAC
TATTGAAAAAGTCTAA
>AE3016997-RA gene=AE3016997
ATGACATGGATCTTTTGGATGAGATGTTTGTATACAAGTGGTAAACACATGATAGTGGCAAACTCATCACTTGGATCAAT
TTTTACACCAATACTCGTAATATGTTCCGCATGGATAATACGATTTCCTTCAAGGAAATTTCGCGAGGAATTCGTTGCTC
GTGCCCATGACAGTATATACTCAATAGTTAATAACACTTTCTTAATAAACAATAAAATTCTATACTAA
>AE3015872-RA gene=AE3015872
ATGGTTCATTCATGGTTTTGGTTCATTTCTTTTAAATCGAAACTCTACTTGAACCGTTATTGTACGGTTCTTTTATGGTT
GCAAAATTTCTTGCCGATAACCGAAAATGAACTTTTTTTAGTGGGTTCAATAACGGTTCATTCATGGTTTTGGTTCATTT
CTCTTAAATTCAAACTCTATTTGAACGGTTATTAA
>AE3012159-RA gene=AE3012159
TCCATTATTTTTTTTTTTTTTTATAAAACTTTAGAAAACTTAAAATTAGATGATTTTTTTAATCATTCGAAAAATTATAG
AGTGAAAACTATTGAAGTTAGACTATCAATCATAATATGTTTTTTCTTCCAGAGATTCAGCTGTATAAGAATAGGGTCAT
AA
>AE3011328-RA gene=AE3011328
ATTAGTTTTCTAATTTCAGCAAGTGCTTCATTAACAATCTCTGGTGTTTCTCGTAATTCTTTTTTTGCTTTTTCTTTTAG
AGAATCTGTTAAAGGGTCTAGTTCAAGACGTAAGAAACCAGGTTTAATTTCAACTGGTTCAATTAATTTTAATCTTTTTA
TAATTTCTTCATTAGATCCAACTACAGCCATTGTTGAATTTTTTTTATTATTTCAATTCAATTCTATACTAAACACATAA
>AE3013854-RA gene=AE3013854
TCCAAAAACGTAATAAATAAAATCAGGGGTTTTCAAATCACCTTAAAACCGGAAAAAGGCATAACACATTCTCGCGCTCA
AAACACAATCATACCTGGACAAAATTCAATTAAACAAATGAATAAAACAACCGAAACAAGCAATCTAGAGGAAAGCCGCA
GGGTCGCTCAGTGTGTGGGTTATGGTAGAAGGGCCGGATAA
>AE3013301-RA gene=AE3013301
TATTATTATATTCTCACTACGCAATGTGTATGTGTGAGTTCACGATGGATCGCTGAAAATAATAATAATAATAATAATAT
CGAGATATATTATTATTGCAATGGCAACGTATGTGTAAGACCTGGTCACGATTTTCTCCCACACTTATGA
>AE3012498-RA gene=AE3012498
AATAATAATATATCTCAATATTATTATTATTGTTATTATTTACAGCGATCCACATTGCGTAGTGAGAATATAATAATAAT
AATTATTATTATAATAATAAGAGAACCATATAGCGTGATCATTAGTATTAGTCTGTCATTGGAAATTCGGACAGAGTTTC
ACCAGGACTTAACTTCTGATACCTAG
>AE3016514-RA gene=AE3016514
AATAATAATATATCTCAATATTATTATTATTGTTATTATTTACAGCGATCCACATTGCGTAGTGAGAATATAATAATAAT
AATTATTATTATAATAATAAGAGAACCATATAGCGTGATCATTAGTATTAGTCTGTCATTGGAAATTCGGACAGAGTTTC
ACCAGGACTTAACTTCTGATACCTAG
>AE3016750-RA gene=AE3016750
AATAATAATATATCTCAATATTATTATTATTGTTATTATTTACAGCGATCCACATTGCGTAGTGAGAATATAATAATAAT
AATTATTATTATAATAATAAGAGAACCATATAGCGTGATCATTAGTATTAGTCTGTCATTGGAAATTCGGACAGAGTTTC
ACCAGGACTTAACTTCTGATACCTAG
>AE3015478-RA gene=AE3015478
ATGGCCTCAAATCACATTATGATATCAAAGGCCCGAAAACAAGAAGCCATCATCAAGAAATATCGACATGCCCAGGCTCT
TTTGAACGCCATAAAATGCGAAGCAATTGAAATCGGTTTGGAACTGCCCACAGTATCAAATAGTGCTGAACGACGTGCTG
TATCCGTTGATAATAATGTTAATGGACGTGGTGTTGGTGGTGATAGTGTTGAACAACGAGGTGTACCAGGTGACGATGAT
GATGATGATGTTAATGGACTTGGTGTTGGTGGTGTTGATGTTGGACGGCGTATTGTACCAGCTGGACACAGTTATTTTCC
CAAGCAGGAATCGCTGCTACAATCAACTTATTCGGAAAATAATGATTATCTGGTTCAACACGTTGTCCAACAATACGGCC
ACTCAGCCCGCGTCCAGCAATCAATTCATTGGGAAAGTAATCATGTTCATGGACGTGGACTTGGTGGACAACGTGGTGAA
TCAGGTGATAATCTGAACAACTATTATAGCAACAGTGCTAGATACTGGAGACGACGTTATTACCAATTGATAAAAAATAG
AGAAGCAGAAGGTTATCACGGAGGTGGTCGAGGATACAGAGGTGGTGGAGGTTTTGCTTCTAAAATAATAAATATCTATT
GTCAATAA
>AE3013651-RA gene=AE3013651
ATGACTGTAAATACAGGCTCGACACAATCTTGGAAATTTCAACCTTGTGTGAGGCTTGAAAATAACAATCGACACAACCT
TGGTACAAGCCTGGACTAA
>AE3018805-RA gene=AE3018805
ATTGTTAATTATCATTTTGGAGTACAAATTCCGGGCTTGGTGGTACAAATTAGTACAAATTATTCTGCGTCTGTAGCAAT
TTTTTTTCCCCCCCTAAGTCATCTAGAAAAAAAGTCGATATTTAACCCTTTCTCCACCCTTTAA
>AE3015397-RA gene=AE3015397
ATACGAAGTCTCTATGTTGATAATAACTCTAAATATGGTGGCCCGAAAAAAACAAAAAATGGCGCTCTATTTTATCTTGT
GACAAAAAATTGGATTAAAAACTTTGTAATCGGCTCTAATTTTGCGTCTCAAAAAACTCTATCGCCCGCATTGTGGGTTC
TTTCTGCTATCTCCAATATTTTTTGA
>AE3013553-RA gene=AE3013553
ATGAAGTTAAAAATGGTAAATAATAAAACAAAAAATAAGGATAAAATTAAATGCGAAATAAAATTTAAATGTTTGCATTT
AATCAATATTAATAGTGTGCATGCCAATAAATCCAAATGTGATGGATGCAATAAAAAATATTATTATCACTGGAACACGT
GGGACAAATATGTCTTGGGTTGTCAACTCAAGGATGGTGATGGTAAATCGAAGTGGCTATTGTCATTTAACTCATGCCAA
GGACCAGGTGGCATGCTAACTGTCATATTAATCTGTGAGCTTCAATGGTACATTCAAGTATATGCCATGTGGGAATGCTC
AAGACCAAGTGCTGTTATTATGGATGCTACTATTGTAATATGCTGGAAATATTCAAGGAGTGGCACAAATTCATCAAAAT
TTTATAAAGTGAATTATAAAATTGAAACTTCTTTAGAATGGGTAGTTAAAAAAAAAACAAAAGATGGGTGCAACGAAAAT
TCGGTTGAAAATAATTATTTATCACAATTAATGAAAGATAAATTAAAACCATCAAAAAAAAATTAA
>AE3008876-RA gene=AE3008876
ATGGCCGCAGATTTTCTTGGATATATCAAAAGTTATCAAACCTGGATACATGTCATGACATTTACAATAAAAAATAGCCT
AAGATATCCTTGGATATTTCAAAGTAGACAAGCACCAGTGCATTTACAATGCAAAATGGCCTTAGATACACTCAATTTAT
TCATGTGGAAAAAATTACTGTATCAATTGAATCAACTTTCATTGCTTGTGTTGTGTAAAAGTAGTGATGAAAAATTTGAA
ATTGTCGTGGAAAAAAAAAGTATATAG
>AE3009694-RA gene=AE3009694
ATGACAAGTGCAAAAGTCTTGGCTTTTATTGGACAAAGAGAGATATCCTTGGATGTTTCAAAGTGGATAAACACCCGAGC
ATGGCCACAGGTAAATAATGATAATTATTATTCAGTTTGTTTTTTTTGCTTTAAATTTGTTCATGACAAAAACATTAGTC
TTGCTCATAAGTATGTCAAAGAGCGTGAAGAAAGAGTTGGTGCATTATTTAAAATAATTGAAACAACTGGCACTGCTTAA
>AE3005145-RA gene=AE3005145
ATGAACGTTTCACACACACTAGTGGTCTTCGATATTGAGCGATATACCGGAGACACGAGTATCTACTCGGTATACCGAGT
ACCAAACTATTCGGTATTTTTTTCCCTCGATATACCGGTACTCGGTATTTTTTCGGCCAATATCGGACACGAGTACTTTG
ACCGGTGGCGACCCCAAAGTGAACTTAGATAA
>AE3013479-RA gene=AE3013479
ATGCACCACGCATCGGGAGCTTGGTTGGGCTCATCAGTGACAGCAACTAGTTCCACCCTAGGATCCAGTCGACGTCATCG
TCTAAGTCGGCCAACTCCACCAAGAAGTCATGCTAGCTTCACCACCAACTCCACCAAAGAGTCAGCTAGCTTCATCGGAG
GCCAACCACGGTCCAAGAGCCGGCCGACGACTGGCAGTGAGATGCCAGTGATCACCAGTTTTATGGACACTCTATCCCCA
CTCCCGTTTGACCCACTCCATACGACCATCTGTACGCACACCCGATGCGACTCTCCGGTGAGAGTGTCGAAG
>AE3016376-RA gene=AE3016376
ATGACGCGTGACTTTCGAAAAATTATAACTAAAGTTCCGTGCCGCTATCTGCCGCTGAATTTCGACAACTATTAA
>AE3012636-RA gene=AE3012636
ATGGTTTTAAAAAAAATAAATTTTAGTATCGATTATAATAGTATTTATTACGAGAAATATTATGGATTGAACGGCAATAT
CGTATGTTCAATTGTTTTCAAGATATTTACCTTTCGAGGCGAAATATATCAAAATTTTTTATTATTTTCATATTTTATAA
TAATAATAAATTTTAAAAAAATCAATATTAATAATGATTATATATCGGTTAAACCGAAAAAAAAAAAAAAATAA
>AE3014555-RA gene=AE3014555
ATGTCAATCTTGGCCGAGTATTGGCAGCCAATGCTTGGCCCAGTATTGGTAGCCAAGCTTAAATTGTCGTCAATCCCCAA
GCCTGGTGCAAGCACTGACCAAGACTGGCAGCCAAGACTTGGCAACATTTTGCCAGGCTTGGCCCAATGCTTGGCCATGT
TGTTTTCTCCTTCACGGATACAAAAAGATATGATACCAAAATAA
>AE3019030-RA gene=AE3019030
ATGTCGGATAGTGATGATGATGAAGATAGTGGCGAGGACTTTATGCCAAATAAATTCATCAAGCTACCATCATTAAAAGT
GAATGAATTTGGTAAAAATAGTATCTCAACCTCAACAGCAGTATCAGATGCTGGAAATTCAAAAAATGATAATGATATTA
TTTCTGATGATGATGAAGATATCATTCGATCAAGACAAAAAAAACCGAGACAAATTGATTATACCGATGACGATGAGGAC
GATCATGAAGTTGCTGATTTAACTGATTCAATGGCTCGGTGTCAATCACCATCAGCATCATCATCATCATCAAATATAAT
GTCACCCAGTGAAAGTAGTATCACCACATCAATATCAGATGATGAAACTATAAAAGATAGTGATAATGACAGTGATATTA
TTTCTGATGATGAATGTTTAATTGATCCAAGAAAAATAACACCAAGACAAATAAATGATACCGATGGTGACAATAATGTT
ACTGATTTAATTGATCCAATGGCTCGTCAATCATCATCATCAAACATAAAGTCTTCCAGTAAAAGG
>AE3018354-RA gene=AE3018354
ATGACTGAGGATAATTTGGAAGAAGTCAGAGTGAAAGAATTAGAACTTGAAAACAGATTACTCATATCTGTGATTGAATC
TATTGATGCTGATATAAGTGCTCTTGGTATATCACAAAATAGTGATAATGATTTGATTGATTATGAAGATGAAGAAGAGC
TAGATAATCTTGAAGAAATGTATGAAAAACTATATCCAATATCAATGGAAAATAATATTTCAATAATTAATTATATGGAT
AAAATAAAAGTGGTAGAAAAAAAATCATCAAAATTAATACGTCGTGATACCTGGCCAAATAATAACACGATGAAGACGTT
GATAGACCAAATGATTAAAATAGAAAACAACAATAATTTAAATAAAAATAAAAATCATAAATTAAATAAATCAATGACGA
TTGAAAATGATTTATTTTATGATATTAATTTAGAATTTGAAGAATTAAAAAATTATATTGTTGGACATATTGATAAAACA
AACTGTGATTATAAAAATTATTTAAATATTCTTCAGGGATAA
>AE3017336-RA gene=AE3017336
ATGTATTCAGTGAAAATTCGAATGGGCCATAAATACCGTAATATGATTGATGAAAAGTTAATAATACATGAATTACAATG
GATCAAAAGAGACAATTATAAAATTGAAAAAGACACAATAATAATGATACCAGTAAAATGTCAACCAGAATTCCATCAAG
TCACACATTTATTAATGCAGCAAAATAAAAAGTTATTACGATTAACACTTTGA
>AE3005487-RA gene=AE3005487
ATGCTTGGTGAAGGTCGTTGTATTGGTGCTGAAATTGCTACTCGTCCTGTTGTTGGTTTTTTGGATGGTCCTGAGGTTAC
AGTTGTTGTTGATGCTCGTTTTATTTTTGATGCGGGGATCACTACAGATCTTGGTGTTGTTGATGCTGGCTTTGGTGATG
ATTCTAGTGTTATTTTTGTTGTTGATGCTGGAATTACTATAGGTCTTGGTGTTGTTGTTGATGGTTTTGGTGTTATTTTT
GTTGTTGATGCTTGTTTTATTGTTGATGCTGGAATTACTATAGGTCTTGGTGTCGTTGTTGCTGGTTTTGTTGATGGTTT
TGGTGTTATTCTTGTTGTTGATGCTGAAAATACTATAGGTCTTGGTGTTGTTGATGCTGATTTTATTGTTTGTGTTGGTT
TTTTTGGTGCTATTGTTATAGAGTTAATGCTGGTGACAATTTAA
>AE3008568-RA gene=AE3008568
ATGGCCGACAGTTGTTGTGAATTTACTCATGACGAAGAAGTTAAACATATTTCAAATGATCTCGACGAAAAGATGAGCTT
GCCCAAGCTTGCCAAGAATGTTGTTATACCATTTGGAGCATCTGATTCAACAAGTAACAAGGGAATTGTTTGGAAAAAAA
TTGGCTGTTTCATAGAGTTGATTAGAAAAAGCAAGAAGTAA
>AE3009918-RA gene=AE3009918
ATGGAAATAGATAATTATTCAGGCTTTCATTTAAGCCCAAAAAATCAAAAATTCATAGAAGGGAAATTTTCTTTACTTTC
GACCTTAAATAAAAACCTTACATTAATGGACTTCTTCTTTGCTCCATCTGTTTACATGCAAAAATAT
>AE3002736-RA gene=AE3002736
ATGACTGGTGGAAGAGGAAGTTATGTTAACAAACAAGGAGTGCTACGATCATTTAAAAGTGATTTAAAAAAAATATATAA
CCATGAAGACAGTGGTGTTGATGAAGATGACGATGATGATGATGATGATGACGATGATGATGATGACGATGATGACATTA
TTGAACGTTTATTTGAAGGAATTCTTGGGGACGATGAAGATGATGATGATGATGATGTAAAACCAGTTGAACCATTGGTA
CAAGCAGCAAGCCCAGTACAAACACTACCAGTTTCAGTTCAAAGTGATTTAAATACAGCAGCAGCAGCAGTAGCAACTGA
AAATTTTGGTAATCAAGCTGATGCTGTAGCTAGTGGTGAAACTGGATCAGTTGAAGATGAAGATAAACCACAAGAACAAT
CATTACCAGTTGGTTCACCAGTTGATAATAGTTTAAGTCATGCAACTGTTCTCCAACCAATTCAACAAGTAGCAGCAGCA
CCAGCACAAGCAACAAGTAGTGATGATGACGATGATGATGATGATGATGATGATGAAGAAGATCTTGATATTGACATTAC
TGGAGATGAAGATAGTGATGAAGATGATGATGATGATGATGAAGATGATGATGGTGATGATCTTAGTGATCTTGCTGGTG
CAAGAGCTGCACGTGAGTTCAAGGGCAAGACTAAGAAACACACTAACAACAATCGTTCGCGTAAACATGGGCGTGGTAAA
AGTCTGAAAACAAAAAAAACACCAGCTACAATTAAATAA
>AE3004967-RA gene=AE3004967
AAAAAACAAAGTCAAGTTTCAAACAGGACATCCGGGTCCGATTCGGATCCGACAATACTCCGGGGTAACGGATCCGGTTT
GCCTTATTATAATCGGATCCGAATTGGGTCAAGAAACAGTCAGGAAAACCGGATCCGGTTTTCCTTAGATCAACCGGGTC
CGATTCGGATCAGGATCCGGCTCGCCCGGATCTAA
>AE3010380-RA gene=AE3010380
ATGAGCATCATGTCGTTTGAAAGACTTGATGAATCAAGTTGCACTGTCTACATCAGCAGTGATGCTATATCCAAAAAAAC
ATTACTGTCAATTGTCGACATCATTCATCCAAATAAAGTTAATGAATCACAATCCTACGTGGACACTTGTAATGCTGTCA
CTAAATTGTCCAACATCTTGGAAACTACTGGAAATTTATTTTCTCAAAGCTTGAACAATCAATGGACTTGA
>AE3016308-RA gene=AE3016308
ATGGCAAGTCACAGGTTGGCTGCAGTCAATCATTTGTTTCCAGTCTCAGCCACCAAATCGTTTACCAAGATTTGGCCGAT
GAATGGCTTGAAAAGAGCTGGCCAGTTCTTCTTCAACGAATGGTCGGCACGAGACTTGGTAAGCGAAGAACCAACCGTGA
ATCAGCCAAGCCTTATAGCTCATGAATGGTGCACAATCAGCTACCCAGCATTGAATGCCATCATTGGGAGAAAACTTGGC
CGTCTTGTGAGTCTTGGTAATTCCTACACGGCGTGA
>AE3018510-RA gene=AE3018510
ATGCGGGCGATAGAGTTTTCAAAAACGCATTTTATAAGCCTAAAACAAAGTCTTCATCTTGATTTTTTTACGAGTTATTG
TTGGCGCCATTTTGTCGTTTTTCTCGGACCGCCATATTTGGAGTTATTATCA
>AE3014142-RA gene=AE3014142
ATGTGTTCTATTCGGATTCCAACAGCATCACGGAAAAAAAATTTCATCAAATTTTACTATGCTGCCACATTACCAAAGAA
CTATCTTTTGACTATTAAAAAATTTACTATCATTTTAACGAAAAAAAACAATTGTAGTCTTGAAAAATTAAAATGTACCA
TAGCAATTTTCTTACGTTTTTTTTTTGCTATTTCCCGATGA
>AE3017175-RA gene=AE3017175
TTTTTAACAAGTCTGGTTTTGCTCTGGCTTTACTCTGGCTTTCCTCTGGCTTTTTCTGGTTTTACTTTGGAAAAGGTCTG
GATTTACTATTGCCTTACGCTAGGGATTTTTGTGTTAAGTCGATTTAAGTCAACCTCAAAACGTCAAAATCTGTCAACTT
TTACATTACTTGTTCTACTTATATTCATTTCTTTACATCAATATTATTGTTTAAAAAAA
>AE3003167-RA gene=AE3003167
CTCCAAAATATCAATTTACAATACTTTATTATTATTATTGAGGTACAAATTCCGGGCTTGGTGGTACAAATTAGTACAAA
TTATTCTGCGTCTGTAGCAATTTTTTTTTCCCCCTTAAGTCATCTAGAAAAAAAGTCGATTTTTAACCTTTTCTCCACCC
TTTAA
>AE3014850-RA gene=AE3014850
CTCCAAAATATCAATTTACAATACTTTATTATTATTATTGAGGTACAAATTCCGGGCTTGGTGGTACAAATTAGTACAAA
TTATTCTGCGTCTGTAGCAATTTTTTTTTCCCCCTTAAGTCATCTAGAAAAAAAGTCGATTTTTAACCTTTTCTCCACCC
TTTAA
>AE3006224-RA gene=AE3006224
ATGTCTTTAGTTAATGTTTCAGACTCAACCCCATCATTGCGTAACAGTAGAGGACACAAGTATTCTGACGAAATCTTAGC
AGGTCTTGAAAAAAAGGAAAAAGCTGAAGCAGATTATGTGAAATACTTAATGGCACTTCTTTCTTCAGCTGATTCACTTG
GTCAAGTTAAACAGATATTAAGTGACAAAGGAGAACTATCGGAATATATGCGAGAAGACCTTGATAGAGCTATAAATCAA
GAAGAAAAAGAACAAAAAAAAGCTTCCGAAGTGCCCATACAACTTATCATAAAAAAGATTCAAATGATGAAAAATCGTGA
AAGAATTTCGGAATTAAACAAATTATATAACAAAAATGAAGTTGAATTGAAGAAGTACGAACATTGTATTTTCGACTCAA
CACGAAAACCAACACAATCTGAGAGCGAGGAAAGACGAGTTCTTTCGAATTTAGGATCAGGTTTCTTGGCAGAGATATTA
TGGATTAATAAAAATTTGAATCCACGTTTATGTACTGGCGAAGAAAAAGAAAAACTTACGTTAGCTGAATCCTGGCCTGA
TTCTGTTTCAAATTTGAAAAACATGTAA
>AE3005607-RA gene=AE3005607
ATGTCATGTTATAATTTCACCTCGTTTATTTTAACATTGGTGAATCAGCAATTTGAAACGAGCCAAAGATTGGATCAATT
ATTTCCCAGAATAAAACTAACACTATATATTCAAGTAACATATATATATATATATTTTTTAATCATTTATAATTTTATCA
TAATGTATTGTTTTTTTTCTTTTTTTTTTTAA
>AE3015818-RA gene=AE3015818
ATGATCACGCTACATGGCTCTCTTATTATAATAATTATTATTATTATATTCTCACTACATAAATGTGTATGTGTGAGTTC
ACGATGGATCGCTGTAAATAATATCAACAATAATAATATTGAGATATATTATTATTGCAATGGCAACGTATGTGTAAGAC
CAGGTCAC
>AE3014685-RA gene=AE3014685
AATAATAATATATCTCAATATTATTATTATTGTTATTATTTACAGCGATCCACATTGCGTAGTGAGAATATAATAATAAT
TATTATTATTATTATAATAAGAGAACCATATAGCGTGATCATTAGTATTAGTCTGTCATTGGAAATTCGGACAGAGTTTC
ACCAGGACTTAACTTCTGATACCTAG
>AE3015138-RA gene=AE3015138
ATGACAATACATAATAAATTCATTTATTTAATTATATTTTTTTTTTCTATTTTATATTTTCATCATATTAAGTCAACTCT
GTTTCTGATTATTTATGATAAAAAATTAATTGTACATTTGAGTCGTTTAAATAAAAAAAAAAAAAGAACA
>AE3011154-RA gene=AE3011154
ATGGAAATAATATACTGGTCATTGGTGCTCCAAGCTAGGTTTAATGTAATGAAACGTCAAGAGATTGTTTGTGGTATTAT
TTTAATTATCATATCATATTGTAACTGGTTATTTAATGGGGTAAGCGCAAATGTCTCAGTATGTGAAACAGTTTCCCTCG
AAATTAAACACTTTCTTACACTAGCTTGTGGCACATCTGATAGCTAA
>AE3016122-RA gene=AE3016122
ATGGCTGATGGTTGGTCTATGCTTGGCTTACTCTTGGTTTATCAATGGGCTATAAATGGGACATCATTGGGCCGTTCATC
GGGCCAATCTTGGAAAACATTATTGGGCCATTCATGGCAGCCGATATTAAATTACCGTAACGCTCCAGGCTTGGCGGATT
AA
>AE3016550-RA gene=AE3016550
AAAATAAATCAAATTACAAAACAAAAATGTTTTGATTTAATTCCACAGGATAACCACGTAGTTTTCGAGTTCCTCCTTTT
TTTGTTTATTTTTTTTCTTTTTCATGATTTAATTTCACGGGATAACTACGTAGTTTTTGAGTTTCTCCTTCTCTTCGTTT
TTTTTTTTTTATTTTCACGTGGTATTCACAAAACTTTATGTGTTATATCGTGGAATTAA
>AE3003607-RA gene=AE3003607
ATGATAAATGTTGCTAAATTTCCCAAAACATCCACCGGTACTATAAAACATAGTAAAATCCAGTGTTTTTTTTTAGTTAA
ACCTAATATTTTTTTCTCTCCGTGTAATACAAATTTAATGGACTGTATTCAAGTTTTGGTAATAAAATTACAATTTTCTT
ATTTAAATTATTGTTGA
>AE3015955-RB gene=AE3015955
TTCGACCCCATACGTATTGCTTTAAATCTTTTAAGCCTCATACGTATTGCTTTAATTTTTTTCGACCCCATACGTATTGC
TTCGGATTTTCTGAGCCTCATACGAATTGCTTTGTATTTTCTAAGCCTCATACGTATTGCTTTAAATTTTTTTAACCTCA
TAAGTATTGCTTTATTTTTTTTCAGCCCCATACGTATTGCGTTAATTTTTTCAGCCCCATACGTATAG
>AE3019274-RA gene=AE3019274
ATGCCGACAATAATACGTCAAAATTCCTATTTTTCGCTTCTATTTTTATTTATTAAAAAAAACCCACCGACAAAACTTTT
TTCATATACGGCTCAAAATTTTCGTTTTTTTTCATTTTATAATATATCAGTTTTTCGGAATAGTCTCTGTATTTTTTTAT
ATAGTTTCTAA
>AE3005560-RA gene=AE3005560
ATGGAGAATATTGTTCAAGCCAATCGATTTTGTAAATGTGCTGAGATTCTTGAGAAAAAACTCAAAGCTGTAAATTACCA
ACTTGATGCTCCTGAACCTGAGCCAACACCATTAATTAAGCCAGAGCCTGAGCTTAAATGGTCCAAGGGGTATATTGAGC
ATAGGAAGACACTTTCTCCTATGATGCAAATGCACTTTTTTTATCTGGCGGAGTCCATGAAAATTGAACAAAAAGGAGCA
CTTTCTTGTCATGAACGTGGAAAACTATGGGACAAATATATGAATGGCCAACATGAATTAACTCATGATTATCTCGAGTC
ACTCTGGTCAGCATTTTCAAAGGAAATGGAAACTACATCATGA
>AE3006981-RA gene=AE3006981
ATGGACATGTTATCGGCGTCTGAGCTGACAAAGGACAATCTTAATTTGTTAAATAATGGACAAATGATAACAAAAAGTAT
GGCTCACTCGTCTAATGTTTGTATCAAATTTATTTATGGCAATAGAATTAGCCTTGCTAATGTATGTGAATTAAAGTTAA
CAAAAGCTTTAATGATGAAGAAAATGAAAACCTGA
>AE3001294-RA gene=AE3001294
ATGATTCTATATGGTATAATGATTCCTCAACTCACTCAAATTACTGATAAATATCGAGTTAGTTTTACAGACTTTATAAA
TATCGCAGTGGCAACATGTGGATGCTTAACATCACTCATCGGACTTGCAATACATATTATGAAAAGAAAAAAATGTATCA
AAGTAATTGATAAATTGAGTGAATTTGAGCAAATTGTTAAAAATAATTTATCAATTTTATACAATAATCAACTGTGGTTA
ATTGTAATATTATTACGTTTTTTTATATCATTATTTATTCTTCCCAAAAGTGGCGTTTTAACTTATGTTGTTCCGGAAAT
TATAAATGGATGTTTTTTAATTAATTATGGTCTGACAATGATGTTGCTTGAAGATAAATTAAAATCTTTAAATGATGCAT
TATCACAATTTGTTTATAAAAAAAAAATAGGCAATTTAGTAAATGTTCATCCAGCTATTCATGCACGATTGATTAGAAAT
CTCGAAATATTATTTATGACATTTCCAATGATATAG
>AE3014449-RA gene=AE3014449
ATGTATAATGTTGAAGAAATTAACGACAGCTGCAACAATTATTCAGAGCAACTGACACTGGTTGATGATGGAATAGTATC
TCTTGAAAATAATCCAGTGATTGATACTGTTAGTGCTGAACAAAGTAATGACAGTCACATCAATTGTGAGTGCTGTGATA
TTCCAGCTACTCCTGAAGTGATCATGGCTTTCGAGAAAGTACTATTGTGTTTAAAGAGACGACAGAAACAAAATAGTACT
AACAATAATAACATCACTGAAAAAATATATGAAAAACCTCACTGGCAACATATTACAGAGGGAAAAGTGAAATTACAGGA
TGGTTATGAAGTGTGGATCTATGCAGCATCACTCAATATTATAAAAGGATTATCCAAAAATTCTCAATCAAAATTATTTG
GTAGACTACTGCATCATTTTTTGGGTGAAAAACTGACTACTTTGAATTCAAAAAAAATTCCTAAGGATGTTTATGATGCA
TCATATGATTATGCAATCCAGAATGCTACATTTCCATTTACACAGACAGTTGGTAAATCTGCAAACAATAAATGTTCTAC
AGAGAGAAAAATTTTAATAAAAAAAAAATTATTAAAGACTCCTGCTAATTCGATGACAGCACAAGATGACACCAACCATA
ATATGACCAAAAAAAAAAATATGTGCAAAAAAAGTGGATATGAAGAGAATCAAAATATTAAAGGCAAGGAGCATTCAGCA
GCTGAACAAGATTCGTCTCTGGTTGCTTGGAACGAATTTCACCAATGA
>AE3006581-RA gene=AE3006581
ATGTTAATTCCTGTATCAAGTTTAAATATTTTTTTATTACTTTTATATGCATATATATATTTGCGAGATGACAGAGGCGG
TGGAGGAGGCGGTAAAGGGGATAATAAAAAAGGAGGAGCTGCGCCGGCGTCGAGCGGAAAAGGTGCCGAGGTCAAGGGCG
ATTCAAAAGCCGGGCCAAAAAGCGGTGGGAAAAAATGA
>AE3014215-RA gene=AE3014215
ATGTCTTATATCCCATGCCTCATGTCTTATGTCTTGGATTTTATGTCCCATATATCATTTGATGGTGAGAATCCTCAATT
GTTATGTGTCGGTAATACAGACTTGCCCGGGAAAAATGAAATTTTGTCATTTCAACGTGCAATTTCTCATGTCCCATGTC
CCATGACTCATGTCGCATGTCTCATGTCTCATGTCTCATGTATAAATATATTTAAAATACAAACTTTGCAAAAAAATTAG
>AE3010595-RA gene=AE3010595
ATGGACCTGTCAATGGCCTTGGAGCTGACAAAGGCAGATCTTAAATTGTTAAACAACGAACAAATGATAACAAAGAGTGT
AGCTAAAACTTGCATCACATTCATCCATGGCAAAAGCATTGATATTGCTAATTTATGTAAAATAAAATATAAAAAAGCTT
TAATGATGCAGATAATGGAAAAAGAAGAACGTGCAAGGAGAGTCACTGCACTATTTCAACTAATTGAGACAACTGAGGCT
GGTTTTATGCTAAAATATAACATGAAAAATACCAAATGA
>AE3014124-RA gene=AE3014124
CCAGGTAGGAATTCTCGGGCTTCACGCTCGTGTCAGGCTTGTGCAAAGGCTGTTTATCAAGCCTTGGTAGCCAAGGCTTG
TCTCAGGCCTGGGCCCGTTGATTTTACCCGGCTTTACACGAGCCTTGGTAACTCAGCCTTGTGTCAAGCCAGTATTTTTT
GA
>AE3014124-RB gene=AE3014124
ATGGCAGTTATGCGAAAGTCGATTTTGGCTTGTGCAAAGGCTGTTTATCAAGCCTTGGTAGCCAAGGCTTGTCTCAGGCC
TGGGCCCGTTGATTTTACCCGGCTTTACACGAGCCTTGGTAACTCAGCCTTGTGTCAAGCCAGTATTTTTTGA
>AE3014124-RC gene=AE3014124
ATGACCCAGGCTGTTTATCAAGCCTTGGTAGCCAAGGCTTGTCTCAGGCCTGGGCCCGTTGATTTTACCCGGCTTTACAC
GAGCCTTGGTAACTCAGCCTTGTGTCAAGCCAGTATTTTTTGA
>AE3004202-RA gene=AE3004202
ATGTTTGCACTTATATTTTCTTTTGCTGAACAAAAAGAAACAGTAATTAATACTTCAAAATTACGTAAAAAAAATAAATT
ACCAAAAAATAGTTTAATCCCAGAGTTTTCAGTTAATGATGAAATTGAATTTATAAAAAATCGAAAATGGCAAGATGGCA
AGATTCTCCTGCTCAGTGAACATAAAACGTTTCTTTTAAAAACTTGTGTCGATGAAAATGGAAATATTCTTCCTGGAGAA
AAAAAAATCTACACCAAAAAACAACCAGTACTTAAAACTCATGAGCAGGTTCTTCATCAGTCTGATAAAAAACATTCCAT
GGCCTCAAAAGGACAAACTATTAAAGATTATAATGAGATGATGCTTCAAGAGTCAGCATCAAACTTGTCATTTGTGAAAG
AAAAAACACCAGATCATTCATCAACTGACGAACATATAAATGTCAACACTGATCCATTAAAAGAAGATTTATCTCGGTTT
CCAATCAAAATCACAGCAGATATGATTTTATTGCAAGAACAAGTCCTGGAACATATGAAGATGATGTACGAAATACAAGT
TCGAAATGGGCTAAAAAAACCTCTTGAAAATGAATCTGCAGCTTCTCGAAAAAAATGA
>AE3011569-RA gene=AE3011569
ATGGAAAGGGAAAAGAAAGCTGTACTAGCCGCTTGTAATGCTCCAGCACGTCTCTTGCCTGACATCGATCAATCTCGTCG
GCTCAACAACTTTGCTTCTTTTGCCTCTACCCTTAACTCACTCAGCCGAGTATTTTTTTATTTTTTATTCGTTTTTTTTC
TTCTTCATTTTAGTTTTGTTTTTTATTACTTTTTATTTATCTCTATGTCCCGTTTTTCTCCACCTATACTCATCCCCTCC
GAACTTGACAAACCTTTTTCTCTTTGA
>AE3009475-RA gene=AE3009475
ATGAAAAAAAAACTGATCAAAGATTTTATCAAGATGAATCAAATGAAAGAAAAATTTGAACGTATTGTTCTTGGTGGTGA
TGAAGATGATGATTTAATTGAAGCAGCAAGACAAAATATGCATTTAGCTGATTATTTAAATTTAAGTGTAACATCATTAG
AACCAAAGCTACCAAATTATGATGGTTTTAATGTTGGTGATATGTATAAAATAATAATGAAAAAAATGCTTGAAAAAACT
GTGTTTGGTTCTGTAGCTAAAGACATACGTTTTGGAATTGTGTTATTTAATGAAAGAGGCAATAAAATATTGTCTAAAAA
AACACCAGAATTAGCTAAAATGAATAGACAAGGTTTTAATGATATGAAAAAATGGTCAGAATATTATTCTGTTGAATCAT
TTGCAAGAGAACCAAATACATTAACACCAGCAAAATGGTCATTGGTATTTCCATTATCAGCATGTGGTTATTCAAATATA
CAAAAAAGTTGGATAATACAACCACCAATTGATGTACCAAAATGTATTTATTGTCATGCATTTTCATCATTGATTATAAA
TAATACTAGTTTACTCAATGAAATTCAAACAAGATTACTTATGAAAGCAGCTGCTTATTATCAGTATCAACTATCTGAAA
TTATTGGAAAACCAGTATATAAATCACACTCTGTTGATGAAAAAAAGAAAAAATCATTTCAATATGTTGAATATTGGAGT
AAAAATTCAATTGAAAGTAATGAAGATAAATTGAAATTTCTTGTTGAACAGGGAATACTTGAACGACGTGGGAGACAAAA
TACTTACGAAGTAACTCCAGTCGTCTTCGCTCTTGCCACAAAATTCGATAAAATTGTTTAA
>AE3019195-RA gene=AE3019195
CTATCGGAAGATATGCGAGAAGCCCTTGATAGAGCTATAAATCAAGAAGAAAAAGAACAAAAAAAAACTTCCGAAGTGCC
CATACAACTTATCATAAAAAAGATTCAACTAATAAAAAATCGTAAAAGAATGTCTGAATTACAAAAATTATATAAGAAAA
CTCGAGCTGAATTTGAGAAGTACGAACATCGTATTTTCGACTCAACACTAGAACCAACACAATATAAGGTGGAGGAAGCA
CTAGTTCTTTTGGATTTAGAATCAGATTTATTGGCAGAAATATCATGGATTCATGAAAATATGGATCCTTATTCACGTAC
TTGCGAAGACAAAGAAATACTTGGGTTAGCCCAATCCTGGCCTGATTTTTTTCCAAATTTCAAAGACACAATAAAATCGT
GTAGACTTTCTCAAATGGAAAGAAAAATCAGTCAAAAATCAGATACGGATGAATGGGACTCTGATGAAGAGGCATACGAA
GACAGTCTAATTGCTGTATCTGGTATATCACTTGAATAA
>AE3017249-RA gene=AE3017249
ATGTTAAAAAGATTTGAAGAGCTTCTGGATGATAGTACATTTAACGATGACATTGTACGTATTAATAAAGTCCAATATTT
TCATTTAATGACAGTAATAGCTAGTCATATGACAAAACTGAATGATAATAGCATCAAATTAAATGCTAAAAATGTAATTA
GCAGTTTTTCAACAAAAGACATAGCAGTAAGATACACAGGAGTCAGGTCATCTGAAGGGAAACAAATATTTAGTTCTGAT
CTGATTTCTTCAAATTATATGAATTTTTTAAAGATGCCATCCTTCAATGCAAAAAGGCTGACTTGA
>AE3013851-RA gene=AE3013851
ATGGTATTTTCCAATTATCCATTATTATATATATATATACCCTTCACATTTTATCTAGGCTTAGGACTGGCAGCGTACAA
TCTTGTTAACTTGCCGGCATGTTTAAAAAAATATATATATATATATATAAATATATATCTATACATATATATACTTTTTT
CTAGATCTGCATTGGTGTGA
>AE3013882-RA gene=AE3013882
GCAATAATAATATATCTTAATATTATTATTATTGTTATTATTTACAGCGATCCATCATTATGTAGTGGTAGTATAATAAT
AATTATTATTATAATAAGAGAACCATATAGCGTGATCATTAGTATTAGTCTGTCATTGGAAATTCGGACAGAGTTTCACC
AGGACTTAACTTCTGATACCTAG
>AE3013556-RA gene=AE3013556
ATGATAGTGTTAATAATATTAATAAAAATATCAATAATAATAATAAAAACTCAAAAAATGTATATTGTCGTCATCATATT
TTGTTGGTGTAGTCAAGGTGTAGTTATTGTAGTTATTATAAGGTGTAGTAGGTGTAGTATTTGTCTTTTTTGA
>AE3014556-RA gene=AE3014556
ATGTTACAGATGAGGGAATTAAGATCAGCAGGAAGAACTAGCAGCGACTCTTCTGTATCATACAGACGCACCAGGACATC
CGGTAGGTCACACTTCAGATCAAATAATCTGATAGATTCTGACGGTGATGATTCAGATGTCAGAGAACCACCGAGAAAAA
CAACACCAGAGCTCGACACACCAACAGTACCAGTTGCTACTGACAGGATTTTCGAATCAATTTGGTTAGACGCATTACAG
CCCTATCAGCAAGAACTTGGTAAAGTTGCTGGTGTTAATCCAGACCTGTCAACAGCATTCTCTTCAGTCTATCAACAGTT
GATGACATCTCAAAGTACAGCAAACCCACCAACTGTTGAAACTGTAAATCCACCAACTACCGTAGCTGTAAATCCAACAA
CTGTTGACGAGGCTATGATGGATCATGCGGATACAGGCAGTTTATGA
>AE3017074-RA gene=AE3017074
ATGGCTCAAAGACAAAAATACACTGAGAGTGCTCGTGATAAAGAGGAAGCAGCCCAGGCACGATGCAGGGCTGATCTTGC
TCGACGTCATGAGCAAGCTCTAGCAAATGAAAATACAATGTGCAAATATTATGTGCAATTATTATCAAGATCAATATCTT
TTATTCTCAATGACAATAATACTTTAACAAGTTCAGTATAA
>AE3014242-RA gene=AE3014242
ATGCAAATTATTAAAATACAAGTACAAGTTTACAAGTATAGTTCGGACACACCGTTTGGCTTGGTGGCCGGACTAGAAGC
GAAGAGAGCGGAGTCTCAATCGACAAGAAGGGCTGAGTTCTCTCATACCCACACATATATATATACATGGCTAACACACC
TCACTGACTACGTCACGTGA
>AE3001381-RA gene=AE3001381
ATGTTGGGCCTATTACGTCAACCATTAGTAAAATCTGTTAAAATTGCACAGTTTGGTGTTAAAAATGTTGCACAGCCGAT
TCCAAGAGTACTCCAAAGATCATATGGATGGAGTAACCATGTGAATCACGGCGTACCCATTCATCATGAGAAAACACAAT
GGGTAAAAAAAACCTGTATGTATGGTGGAGCATTGGTGGCATTTGTGTTGGTAAACTGGGCTATGCACGACTTCACGTAC
TTCGCGGTCAAGCAAGTATATCCAGTCAAATTATCTCAACAAAAAAAAATGTTGTGGGTGCTGCAATCAGTGCAATTGAA
TTAA
>AE3012658-RA gene=AE3012658
ATGGTAAAATTTTTTAAATATAATCGAAATAACTGCCAAAATTGTTATTATTCATCGAAACTGGTTGCAATTTATTGTTT
ATTTTTTTGTCCAATAAGTCAAATGAATCAATATTTAATTAGTGATAAAAAAACACTCGTTAAGTATTTATCCATGAGTC
ATGATGATGAGTGCAAAGAGGATACGTATTGA
>AE3018595-RA gene=AE3018595
AAAAAACAGTTTTTTTTTTTTTTTCTCGAAAACTATAATTCAAAAAAAAAAAATAAATTTATAGAAAAATATATGCTATA
TACGGAAAAACTACGACAATTCTATCAAGACTTACCGAGGTTCCCATTTTTGAGAATCCCCTAA
>AE3013149-RA gene=AE3013149
TTTTTAAACTTTGAAAAAAAATTAATTATTTTCAAAGTTAAAAATCGTAGAGACTTTCAGAGACAGAATAGAGATTTTTC
AGAGATTGCCAGAGATTACAGAGACATCTCTCTCTGTTCTAGAGTCTTGCACAAATCGACTGTCTCTGAAAAAATTTTTT
GTAGAGGCTACAGAGATTATTCAGAGTTCGCAGAGTCAGAAAGAGGCTAG
>AE3007882-RA gene=AE3007882
ATGAGTAATCAATCCAAGAAAAGTCTTGGTGCCAATGGAGCATGTCCAAGTTGTTGGATTGTCATTGACATGAAATATGG
CTTTGTCTGCAGAGTGGCAAATATTTGGAAAACAAAAACGAATAAATTTGAACTTGGTGAAGTTGTCAAACATAAAGATG
TTGACAATAACTTTGAAATTAGCTGTGTCTGCTTTGATCTACATGGCTTTGCTGAGAGGAAAATTTGA
>AE3014165-RA gene=AE3014165
ATGTGCCAGTCCTGCCACTACAAGAAACAGCTTTTTCTTATAAAATTTTGGTCGTCATTACAGAGCGAAATTGAAGAGCG
AAAAAAAATTTTTATTAAGGCTGAATGTAAGTCTCAAGGTAAGACAATTCTTTGGGTTCAAAGAGGCACCCTTGTAACCA
TAGTTTGA
>AE3015428-RA gene=AE3015428
ATGGTGCGTGCGCCATATATTGTTGGGTTAATATGGTTAATATTTAATAATGATGCTTCAAGCTATGTTTTCACTTGCAA
ATATTCTCATATTGTTTCAAAAGGAAACTCTGAGATATTCAAAAAGAAAAATTCAATCGATGTTTTATTATTATAG
>AE3009111-RA gene=AE3009111
TTGTTGTGTAGGTGTGAATTTTTTTTTAATTGTGTGGGTAAAAAAAATCAAAAGTTTTCACGTCAGCGACTGGTTTTGGT
ACAGGCAAAAAATAGAGCTCAGGGACAAAACTTTTGGTTGATATGA
>AE3014624-RA gene=AE3014624
TTTATAACTTCTTTTTTTTCTTTTTATAAGACAAGGGTGACCCCGCGCCTCCGGCGCGTCGTTGTATATAGTATTATTAT
TAATACTATTTTCTTTATCATAATTGTAATTTTTATTAATCACGTGAAGTACTTTTCTTATTTTTCATTTCCATGA
>AE3015736-RA gene=AE3015736
ATGGAACGAGTAATATCATTTGTAGTGCAGGTGTGGCCAGCATGTAAGCAAATAATAATTGGAAAAGATGATGTTCAAAA
TCAGGATGCAGTATTGAGTCAACTAGATATTATTGAAGAATTAATTGAGATAATAGATAGAACAATAGATATCAAAAGAT
TTAATGAAACAATAACTGAATTTATAAAACAAGTAAAATGTATCACAGCGTCTATGAAAGAACTGGGCTTAATTCATAAA
ACATGTTCAGAGGTCATGTTGTGGTTGCATGGAGCACATGTTGATGTATCAAAATTCATGCGATGCAACATGAACAGAGA
TTCGTATGATGCAGAATACCATAAAATGCATGGTGCTGAAGAATTTAAAGTTATAATGCATGCAATAATAAAAAACATGC
TGGAAGAAGAAGAAAAAGAAAAAATCATGAATAAAATAAATGATCAGCAGGAGGGTTATACTTCAAAAGATGCTGACCAC
ACAATAGTTGTTGATAATCAAAATGAGAATAAATTAAATGTTGTGATGAGTAACCACAACAATCAAAATGATAAAATAAA
TTGTGATCAACAAAATAAATTAAATTTTGTTGATAAGATATGTGAAAATAAAAGTGTATTTAATGTTGTGGATAAAAATC
ACAATAAAGACATTGAAGAAATAAATCATTGTCATGAAAATGGATTAAATTTTGTGCATGAAATTCATCACAATCATGTT
GACAAAATAAATAATTATCATCAAATAAATTTTGATAATGATATGTGTAAAAATGATGATAATAATAATAATTCGAATGT
TGTCGAAAAGAAAAATTATTTCAAGGTCGTGAATAATAATCATGATAATTATATTGGAAAAATAAATGTTGGGCAACAAT
ACAAAATAGGTTGTGCCAAGAATAGATATAAAAATAAAATAAAGTTAAAACTGACTCAGGGTCAAATCAACCAGTCAACC
TGA
>AE3003056-RA gene=AE3003056
ATGGCTACTGCAATGGAAATCAATGTTAATCTAGATGACATTATAAAGTTTAAAAAAATGTGTCCGTTGGTAGAAAAAAA
TAAAAATTGTCACATTGGAAAATATTGTCCATATCATGATGAAACAAATGACATTTGTAACACACAAAAAAAAATCGTCT
CTATAATAATATCTAATGAAAGTGACAAAACAGAAATAGATTTGATTGAAGATTTACCAATTAAAAAAATTTATGGTGAT
GAAGCTACAATGGTTAATTTTATTGATAGTTCATGGTATTTAGAAACTAGACCAGAAAAAATAAATCAAATGAAAAGTAA
TATGTTAAAAAAATTAACAAAACAAGCAATTTATGATGTATTAAAAAAGGGTGAAAAAAAAAAAAAAATTTACTATAAAA
TGAAAAATAAACCAATGTACACAGTGAAATTGGATATAGTTGATGTAAATGTTGTGGAACATTATATTGTTGAAAAAAAA
TATCCAATCATTTCTTATGACGAGCCATTTATATTTAAATTTTCTGATGTCACAGAACATGATGGTAAATTTACTTTTAA
AGCGGTCATTAAATTTATGTATGAACATTATAAATATTTTTTATTCGAATACTGGAAAACAAAATATAGTGCATATATAA
ATTTGATTGATTTAACAAAAAACGTAAACTCATCATATGAATTTCGATTTCAACCAATTTATAATGATAATAATAATAAT
ATGGTAACCAATGAAATATACAATTGTCACACAATAAATGAATTTAAAAATATTAAAAACTTTTTACCTCAATATACTGA
TAAAAGAGATGAGTATTTTTTTCATATTCGTAAAAAAAAAGTAAAATATTCAAAACAAGACATCATTAAAAATGCTGGAT
GTATATTATGCTTTGATAGTCATAAATTATCAGACTGTAAATATCAATTTTTACTTGATAAAAATGAAAAAAAATTTGAT
ACTTTATCAGAATTAGAACAAAAGCAAATGATTAATAAATACGTACAGTACAAATCAACATATAAATTACAAAATCAGAA
TACGTTTGAATTTAATGACATCCAAGAAATTAAACAACGACCAATGATTTTTCCAACAAACATTCATGATGAAACTAATG
AAATTGATCAACGTATATTTAAAATTCATGATAAAAAACTAATTGAAGAATCAAGAAAAGAGAAATTAAATGTTGCTCTC
GACAAAGTAAAAGAAACTGAAAAAAAATCAAAAGAACCTGAAGCGAAACGAAGAAAACTTGATGATAAAAATGTTAAATT
ATCATAA
>AE3016956-RA gene=AE3016956
ATGGCGCGTAAACACACACGTGGATTCAGACGCCATAATGATAATAATTCTCGACGCTTGATTCTGATTGGTCAACCTAA
AACGTTAATAACTCAGGCAGAAAGCGTCGTAGACCCAAAATTTAAAAACATTTACTATTTGAAATTTTATGTACAATCTC
GTAGTATACCTACTATGCGCGACTTACGAGACATCCTGTATATTTTTGAGTATTTCATTCACACGTTTTCTTACACTCAC
ACCAATATCTAA
>AE3017806-RA gene=AE3017806
TTGCACGAGGTTGTTCCCTTAAATTGGTTTTTATGTCCAGATCATGACCTCAAGACAGATTTTATTAATTACCTTAGTGA
AGAGTTAATTACCGAGTTTTGCCGGACCGTGAATAATGCATTCAGAGATCCAACAAGAAAAAAAGACGACAACAAAAAAT
TAAACGACACCGAAATTGTTGAAAAAACGCGTGTTCTAAAATCTAGCTTGTAA
>AE3013615-RA gene=AE3013615
ATTTTTGTGCCCCGGGAACCACAAAAATTGTGGGTCGGTAAAACAAATTTTGATAATGACCACATCATATTTTATTGGAC
TTACATCTTGGTACTTTTTTGTGGTTCTGTTCAACAATTTTTAAGTATTTTTTTAACAATTTTTGTTGGATATTTCTCTC
CGTGTATGAATTTCATTCCATATAAAATCTGTTTTTATGCCTAA
>AE3019527-RA gene=AE3019527
ATGTATCTCAATATTATTATTATTGTTATTATTTACAGCGATCTATTATTATGTAGTGGTAGTATAATAATAATTATTAT
TATAAGAAAGCCATATAGCGTGATCATTAGTATTAGTCTGTCATTGGAAATTCTGACAGAGTTTCACCAAGACTTTACTT
CTGATACATAG
>AE3012993-RA gene=AE3012993
ATGGCTTTGCTGAGGGACTGGATTGGATTACTGGAGCTAATACGTCGACAACTTCTACATGGTTTTGCTGTTTTTTTGAG
AATTTTGCTGTTAGCTGTCATAAGTTTATGTTTTTTAGGATTTTCAAGACCTTTAGGAGGACCATATTCCGGATACAAGG
GCACTCAGGATGACCGACATAGCTATGCTGATGGAAGGATACCTGGACAACTTCTTCGTGGGATTGCTGCTTTTCGAGAT
TCAAGGATTTTTAGATCTTCGAGAACTTCGAGACTACCAGCAGGACGCAACTTCTTCGATCTTCGAGAACTTCTACAGAT
GACTACCAGCAGGACGCAACTTCTTCGTGGAATAGCAGCTTTTAAAAACTTTATTTTATTATTTTTAGGATTTTCAGGAG
TACACTCAATTAGGATTACCGGCGACGCGATGCTGATGGATGACCTGGACGCAACTTCTTCGTGGGACTGA
>AE3014563-RA gene=AE3014563
ATGGTATGTGTCAAGAAAAAAACTTCTAAACGTCAACCATTGTTACTCCTTGACACTAACACTATGATGATTGTTATAAT
AGATAGGCTTCTTGTTTCAAACGGCAGGGGGACAGCAACAAGAAATAAACTTCTAAATTTTTGCTACTGGCTGTTTGATA
CAAACAATTAG
>AE3009412-RA gene=AE3009412
TCAGTGTTCTTCTATTTCTTGTTCTTTTATTTTTTCGTTTTTTTCTCCCTTTGTATTTCCAAGTATGTATGTATTTTATT
ATGTACATGTGTGTGTGAGTATTTTTTTTTCATAAATATATATTTATTTAATGCACATACAATGCAGTTGCGCGCGCGCT
ACTATCTTCTGCTTTTCATACTCGTAGCTGAGAGATACAAGTTTTGA
>AE3018224-RA gene=AE3018224
ATGCTTGAGTCACATGACTCCACACAAGTGCAGGGAAAACGTCTGGAGACGAACATATTGCGCGACATTAGTCCCCGGAA
AAAAATTTTTTACAGAGCACAAATGTCAAAAGCAGTAAAGCCAAGTCAATATGCATTAGTTCAATGGGCTGATGGCGTTC
GAAAAGGACATTTCACTCCTGACGTCCCGATCGGCTGGATCAAAGATTTTAGTAACAAGAAATTTTTAAATGGTGAACAG
CTGTATGAGATAGAGTGTTATCCGATCAACGAAAATGGCCAATTAGAATACTGGCGAAAGCCGCTTGCGCAGTTCCACAA
CGGTCGTATTATCGAAATATCAGATTCTCAAGAAAAGCTTGAACGAACTTTGAAGTCACTTGGTGGAAAGAAATATTCAG
AGCCTGCAATTCATTCGGTGCTGGAGCAAATCAGTATACCAAATCGTTCTTTACCTCCTGATAATTCAAGTAAATTATCC
TTGAATTTTGAAAAAAATAACACAGAAAAATTGAATCAACCAGATGATACTTCACAAGAGAACTTCAATGAAATTTATAA
CACTAACGAAAATCAAAATGATAGAACAGTTGATAGTATCAACGATTCAACATTTCAAAGTATCAGAGATCAGCGTAACA
ACAGACGAGACAAGACCCAGCGGTATTTTAGAGTAAAATTTGCCAAATAA
>AE3012860-RA gene=AE3012860
ATGGTCCAGTGTGTGAACAAGACTGGAATAAAATGTCAAAAGCATCAAATGTATCAGCGGGTGGTGCAGCAGTTGCTGTT
GCTGGTAATGGTGGTGGTCCACGTAAAAATAAGCAACAACAACAACCTTATCAAGAATGGACACATTGGGGTGAACCCTG
CGACT
>AE3014553-RA gene=AE3014553
TTGATTATTATTGTCAGGATCTTTAACACCTGTAACATCCATCATAGATGGACATACAGTGGTTTTGAATTTTTTAAAGT
TGCAGTTGCAGATGTATTGTCTTTTGGTGTTGGAATTATCAAAACTCTGCTCTTCGTATCTTTTATTATAAAGGGGCAGC
CTTTTTAG
>AE3014673-RA gene=AE3014673
TTGATTATTATTGTCAGGATCTTTAACACCTGTAACATCCATCATAGATGGACATACAGTGGTTTTGAATTTTTTAAAGT
TGCAGTTGCAGATGTATTGTCTTTTGGTGTTGGAATTATCAAAACTCTGCTCTTCGTATCTTTTATTATAAAGGGGCAGC
CTTTTTAG
>AE3015131-RA gene=AE3015131
ATGCATCACTTTTTATTTTTGCTCCACAATACATCACGTTCTGAATCTTTGGATAATTCCAGCAGTAAAATTTTACATTG
TGGACAAGTCAAGATGTTGAAATTATTTAGACTACTTGTGGTTGGAGCATTTGCCTTGATTCTGGCTCATCCATTTGATG
ATAAAAATTCCAACAAGTTTTTGGTAAATTATCAAGGTCGTTTTTTGGGTAGAATACATAATTCTTGGTGTAATTCTCAG
TGTAAAAATAATCAAACTTTTGTTCCAATGTATGTGAAAATGAAATGTGAAAAAACATGTCGTCCAAATTCACCAAATAT
CAATAATGGTTCATCAGCTACGTCAATATCAAATAATAAAATAAAAGATGACAAAAAAGATGATAAAAATACAACAACTA
ATAGTAAAAAAGAAGAAGAAATAATTCAAAAAATGACAAATGCTAGAAGATTTATTGATGAAGCTGAACTTTATTCTTTA
AAAGCTGAACGTGCAGTAAAATCAGCAGAAAAATTTGAAATGGTTGCAAATTTAATAATTGAATCAGACAAATCAAATCC
AGGAAAAGTTTCAGAAAGTTCATTTAACACTATTAAAACATTACAAAAAGATATTAAAAAACAATCAGATTTGACTAAAA
CTTACAAAAAAAATACTGATCTTGTAGCAAATAAAGCCAAGTCTGAGATATCTGATGCACTAAGAGCATCAAGTGACAGT
GAACTGAGTTTATCAACAAAAGCAATGATAGAAGAAAGCAATGGTTTATTAATCAGAATTGACGAAATTATAGAACAAGC
TGAGGCAAGTGTTAATCAAGCAAAAAATAGTGAAAAAAATGCAGATAAGTTTCCTACAATGAGAGCTACAACTATTGCCA
GTGTTACTACTACACCACCACCAACAACAACAACAACAACAGCAACAACAACAACAACAACAGTAGCATCAGCGGAAATA
TAA
>AE3018614-RA gene=AE3018614
ATGAACAGAAATTCTCTTCCACGAAAATCTTATTTCGCCCATGTCGTCACCATCGCGATAATTGGGGGGTGCTCTCTAGT
AAGCTGGTACTTGGATCATGTAGAAAAGAGAGGAGAAGCCAAAATGAAGGAAAGGATACAACGTCAAAAAGAAGAGAGAG
AAAATTGGAGAAAATTAAATTGA
>AE3018614-RB gene=AE3018614
ATGAACAGAAATTCTCTTCCACGAAAATCTTATTTCGCCCATGTCGTCACCATCGCGATAATTGGGGGGTGCTCTCTAGT
AAGCTGGTACTTGGATCATGTAGAAAAGAGAGGAGAAGCCAAAATGAAGGAGTAA
>AE3013786-RA gene=AE3013786
GTCATTGCACAAGACTTGTTAGTCCAGGCTTGTACCAAGCTTGTGTCAATCGTTAATTCCAAGCCTCACACAAGGTTGAA
ATTTCCAAGCTTGTGTCGAGCCTGTATTTACAGTCATTGCACAAGACTCGTTAGTCCAGGCTTGTACCAAGCCTGTGCCA
ATCGTTAA
>AE3004229-RA gene=AE3004229
ATGTGTGTTGGTCCAGTACAACACGATGGACGAATCATTGTAGACTGGACGACGTGTGGAGATGCTGATGGAGACTATTT
TCAAATGTATAAAATATCTCTGCTTAGTTTTAATTCACTCAATGCTTCTGGAATTAATTTTACGAATATATTTTTTCATA
TTTTTATTTTGATTAAATCA
>AE3001009-RA gene=AE3001009
ATGTTACGCTTTGTCAATGATGTAAGAAAATTAATTCTCGAAAAACTCACAGTAAAATCAAGTTTATATCCAAACCTACT
CCAATCTACCCCCTACCGATCACGTAAAAAATTATGA
>AE3018702-RA gene=AE3018702
ATGATTAGAAGGATGGTTGTTCAAGAGCGTTGGCGTATCCAACGTCTCAAAAACCTTGAGGAATGGGAAAAAGAAAAAGA
ACGTGAACGATCAGATTCTGCTTCATCGAGTGATAATTGGGTATGTTGA
>AE3013040-RA gene=AE3013040
TCCATCTTACACATTATAAGGGTAACACATTCAGGAGAGCAAACGCATCCCCGAGCACCCCCGAATATTCCCGACCTACC
CTACGGTCAGCTTGTGCCACTGACCCAATATATCGATCAGTTCACTGGGATCTCTGGTCCCGTGACTACCAGCTCTAATT
GCTTCAACTGCTTTAAAAAGTGCTGTAAAAAGTCTTAG
>AE3018668-RA gene=AE3018668
ATGTGTATTTATTTTCTAACAATTATTTTTTTATTATATACATTTATACAAGTTTTATTTACATCATTCATATTTTCTTT
TATATATACTTTTACTCAAACACATTCGTTCAACAGGTATATAGCCCCAAGGCAAAGTGTCAGTCTCACCAACAATTAG
>AE3003495-RA gene=AE3003495
AAAATTGATCCAGATATTTTTTTTGGTGTTGATTTTTCTACTGCAATTGGTGAATTTTTAGAGCTTCTGCTTAATCTTGT
TACACTTAATGCTGATACTGTATCTTCAACTTCATCATCTGTTATTTCTGCAGTAGGATTAGTTGTATTAAATGGAATTG
GTCCAGAACTTTTTCTTGGTGTTGGTTTTTCTACTGCAATTGCTGGTGAATTTTTAGAGCTTCTGCTTAATCTTGTTGTT
ACACTTAATGTTGATACTGTTTCTTCAACTTCATCATCTGTTATTTCT
>AE3019338-RA gene=AE3019338
ATTCTTGCTGGTGATGAAGACAGACAAATATTAACACGAGCACAAATAAGATCAGAAGCTAATAATGAAAATGATAAAGT
TGAATCATTATCAGATCAATTGGAAAAGAAAGAAGCATCAGCTAGAATTTTGAGATTATTAAAAAAATATCGTGATGAAT
TTGGATATGATAAAGAACCTTATTCTATATTAGATTCTAATAATAAAATTTGGTTTAAAGCTGCAGATATAACGGAAATA
TTTGGCTATAGTCCACAATCAAATCCAATAGCTAATATTCAAAAAGAAAATAGATCAAAATTTTTAAGATTATCACATAG
AGTTGAAGCGAATATTTTACCTGCAAAATGTAAAAAATTATTAGAATGGTCACTTTTAACTGCAGCAAAAAATGATACTC
CAATTGAGACAGCACAAAATCAAATTGCTACTGTTAATAATACAAATTCATATAGTAATGAAATAATGACAATGGTGTCA
TTGCTTAAAGATGAAAGAGATTCTTCAGCAAGAATGATAATTGAGAATAATAATATGTTGATTAAAAAATTGTTTGAATT
ACAAGAAATTAAAAGTACATCACCAACTCCAAGTACATCTGGATTACAAGATACACAACAATTTCAACAACCATCAGTAT
CTAATTGTAAAGATAATGATTTATCACAACAAGGTTTTTACATATTACAAAATCGAAGGATTCCTCATCAATATAAATTT
TTTCAACGACAATTAAATTCAGTTAAGAATTCATTCAATTCCTTTATAAACAAAAATGGTGCGGAATTTAAAAAAGTATA
TCCAATTACAGGAAATCCAGCTATTTTAAATTACGCAGGAAAAGCAATTGATAAAGTAAAAGAATTTTTATCTGGTCAAG
ACATTCAATGTGAAACATTTAAAACAATCATGACTATTAAAAGCAAAAACGGAAATAACTTACAAACGCTTCTTGTTAAT
CAAAAAGTTAAATTC
>AE3014256-RA gene=AE3014256
TTACCGTTTGGATTATTCGAGACTATCAACATCAACAGGCGACCATCCAGATTGACACGCTCTCAACAATTGTTTCGGAT
TATTCTAACATCAAGGTACATCTACAATCATACACATTCCCTCCTAACCCGTTACCCTGTAGGGAATAACAAAACAAGAG
GATTTTATAAAAATAAGTTAAATATCACACTGAAAAAAAGTTACCGCTGCAGGCACGGTACGTTCCTGCTGCCGTAG
>AE3007444-RA gene=AE3007444
ATGCTTATTTTCAACAAGGTACTTAAAATTTTTCATCTGTATTTCGAGCTGCTACTTGCTACATTATTTAATTATTTTTA
TTTTTATTTTTTTTTCTACCTCAACAAACAACAATTTTTATTTTATTTATCATCCGAGTGTTTAACATTGTCAATTTATT
TATTTATTTTTTAA
>AE3011765-RA gene=AE3011765
ATGTTTTTATATTTTTTTCATATCTCTATTTTCAATAACCCGATTGGAAATTTAGTTAAGGTTCTGATCAGAACCGGATC
AGGGAACCTGATTTGA
>AE3004903-RA gene=AE3004903
ATGACCAGAAAGATGACCATCCTCACCTTCATTACGGAAGAGGAAGAAGGAAACATGGATGTGGATCACCCTATAAAAAA
CCAAATTACAATGAGTGTAGTATTAGATCAAATTCAAACAGCATTGAAAATCATGAAAAGCCAAAATTACGAATTAGAAT
ATCACGAAATGACAACATAA
>AE3017748-RA gene=AE3017748
ATGGCTGGTTATTTGCTTACCAAGGCTTGTATTCCAATACTTGGCCGACCATTGGTTGAAGAAGAGGTGGCCAGCTCTTA
TCAAGCCATTTATCGGCCGAGTCTTGGTAAATTATTGGGTGGCCAAGACTCGAAACAGATGATTAAGCCAAGGCTTGGCT
CATTAAGGGCTGGCCAGCTATTGATCGACCACTGGGAATATACAATTAAGCCAAGAGTTGGCACATTAAAAATTGGTGAA
CTTGACTTGCCATTTGTCGGCCGAGTGTCGATTAACAAATTTTCTTCATCTCTAATTGTTGCTGCTATGGTTAATCTTGG
CCGAGTATTGGCAGCCAATGCTTGGCCCAGTATTGGTAGCCAAGCTCGAATTGGTGTCAATCCCCAAGCCTGGTGCAAGC
ACTTACCAAGGCTGGCAGCCAAGACTTGGCAACATTTTGCCAGGCTTGGCCCAATGCTTGGCCATGTTGTTTTCTCCTTC
ACGGGATTGTCTGACCAT
>AE3019407-RA gene=AE3019407
ATGTTAAGTACTTTGAAAAATAATTATTATTTTAATAAAAATATTAATAATTCATCAGGATTATTATATTATTTTTTGTT
CCTTTCAAATTTTGCTGGTGACTGCTCTTGCAGCAATGGAAACAATAACTGTTGGTGCTGTAGTTAA
>AE3017403-RA gene=AE3017403
TACCCGGATGATTCAGATAGTGACTCTAGCGATGACGAAGGCAAGCTTTACATTGCAGAAGGTCCAGAAAGTGATGTTGA
TGATGATATTCCAGTGCTTCGAATTTCCGAGAGTAAATCGAAAAGTCTGGAAGATCTCATCGTGGATACTTGTGAGCTGG
CCAACATTGTTATTGCTGACTTTGCTATAAAAGTTTTTAAAAATATAAAAACAGATTGTAATAGTTGCTCGCGTACCATG
GACGTTTCATTAAATCCTCATTTACCTTTCCTAATAGACAGTTTTGAAATAGCTATCAACCATTTTAACAGTAATGTAAA
ATTATTTTTGCACGAAAACGATATCTTACTTAAAACACAAATGTCATTACACGAAGTTGTTCCTTTAGATTGGTTTATAT
GCTCGGAGCATGATCTTAAAACAGAATTTATTAATCTACTTAGTGAAGAATTAATTATAGAATTTTGCCGGACCGTAAAT
AATGCATTTAAAGATCCAACTAAAAAAAAAGAAGATAGCAAAAATTTAAACGATACCGAAATTGTCGACAAAACGCGAGT
TTTACAATCCGACTTATAA
>AE3019344-RA gene=AE3019344
ATGGATGTCAAAGTTGACAACTTCAACACATATTTACGCTTGTCGTTAAAAAAATTTTTACTACTACTATTTTTTAATTA
TCAGTTTGCTTTTCTTTACAATACGGATTACATACTATTGGGCCCAAACTTCGTTTGA
>AE3008137-RA gene=AE3008137
ATGAAGTCAATGATCATATTTTTAGTTGTAGTCTTGGGAACTTTACAAGTCTGCAACTCAATGAGTATCAAGACAGTTGA
TAATAGTGATGATGATAAAGATTCTCTTCCAATATGCTGTAATGAAACAAATGCTATCACATGTACCAAGAAAAATCTAG
GATTTTATGAAATAAGTACTCATGTTGGTGAAGAGTGTTCAGGAATTGATAATTCAAAAGATACTCTTATTCATCATGTT
AATATTTGTTCTTGCATTTATTTACAAAATAAAACTATTAAAATGTACTGTGAAAAAAATTCAGAAGGAGATGTTATCTT
CAAAGTATTTTCTAACACAACAATTAATAACAAATTGTGGCAATATGAACGTTTTGAGAATGCAGTTGGTACATTGGTAC
ATGAAAGTTGTAAAGAGCAGGGTAATGATCAACCATTGAAAAAAGTTGTTGAGAATGCTGACCATGTTCATGATCATCAT
AAACACCATCACGGTAATCACGATCACATTCACGATTATCATGATCACATTTACGAACATCATGGACATGTTCATAATGA
TGACTGTGATCATGATCATGATCATGAGTAA
>AE3011148-RA gene=AE3011148
ATGATTATACGAAGACTTTCGATGCATCGAAACCAAGGCACATTTAAAAAAAAAATGCTGTCCCATCATGTAATTTACCA
ACTACTTATGAGGAGAACAGAAATTGTTGTTATGAACGTGTCACTTTAA
>AE3018838-RA gene=AE3018838
ATGTTTGCTAAATGTACATCACCATCATCTTCAAATACAAATACACCTGTTAATTCTCCATGTAAAAGTGTGACTGATGT
TGATGATACTGTATTGACTGATGATGATGATGACGAGGATAATTGTGAATCGGATCATTCAAGTATACCACCTCTTCATC
GAAGAGCAATATTGAAACCAATCAGTCCATCAGAAAGTGAAATTAGTAGTTTGTCTGATATGATGGCTAAATGTACATCA
CCATCATCTTCAAATACAAATACACCTGTTAATTCTCCATGTAAAAGTGTGACTGGTGTTGATGATACTGTATTAACTGA
TGATGATGATGATGACGAGGATAGTAGTGGCTCAAATGATACAGCTATACCTCTTCATCGAAGAACAATATCGAGACCAA
TTAGACCTTCTGAAAGTGAAATATGTAATTTAACTGACTCGATGGCTAAATGTACATCACCATCAACATCAAATACAAAT
AAACCTGTCAATTCATCAAATAACAGTTCAGATCAACAATCATCAATTGATATACAAAAGAAAAAGATAAACACATGTTC
TAATCAAAAACGACTATGCAAAGCTTGCGGACGAAAAAGTCATGGAACAAAATTTAGCCAAAAGTGTATCAAAAATGTTG
ATAATATACCTTTGGCTAAAAGACTTGAAAAAACAAAATTAACACAAGCAAATAAAATTGATAAAATTAAAAATTCAAAA
TCAAAAGAGGCCAAAGCAATTCGACAATTTAATTATCAAAAAAAAAAACGT
>AE3017353-RA gene=AE3017353
ATTTTTTACTTAGCTGTAATTGTAGCCACACAATCAATATCTGCATTATTTTACTTAGCTAGATTTTTCACTTGGCTAGA
TTTTTTACTTAGCTTTTATTATAGCCACACAATTAATATCTGCATTATTTTACTTAGCTAG
>AE3019200-RA gene=AE3019200
ATGTCAATAGTGAGATCTCCAACAAGACGTAGCATATCTCTAGACCTCAATGAGGATGTATTTAGTTTCAATAACTTCAT
GTCAATTAACTCACAACGAGCAAGCTCCAATAGTATTATGTCACAATCATCTGACCCAACTATATCTGTGGCTGATAAAC
GTCCTCCTGGTCGACCACGTAAAAACACTACATCTACTTCAACTACCCGTACACAAATGGCTAATGATATTACACTTGAA
CAGATCAAGAGTCTCCTCGATCAACAAACTGTATTAATTGATGCATCAATTGATTCTAAATTAAGTAATATTATTAATAC
ATTTAAATCATTTACAGTTACTGTAAATAAAAAATTTGCAACAATAGATGCTGAATTGGGTCAGCTCAACAATAATATAC
AAACACTAAACACAACAATTGGTAACAACTCAACACAAATCAAAATAAATACATCAACTATTGCTGATAATAAAACGAGT
ATCACTCAAATGAGTGATGATTTAAATAATAGCAAATTAATACTTGATGATTTAAATAATAGCAAATTAATACTGGAACG
TATGCCAAACGTTATTGTTTTTGGCATACCTGAAGACCCAGATAAAGATTTAAATATTACCCAACGTGTTGTAAGTGATA
GAGGTAAGGTTGATCAACTAATACAGTTTGTTTTTGATTCCCAACCGAGTATTGGTACTGTCAAAGTGACATCGTCAAGA
ATTCACCCTCATTCTGGGACATTAACAAAGCCCAGAATGACAAAGGCAATGATTTCTGTCAGGAGTACACCATCCAAAAA
ACATTTATCAGTTAAATGGATCAGTGAAGATCATAATCATGAACAAGAAAAGTCATTTTCGAGAAGTTACTACAAAAAAT
TATCTAAGCTATCAACACATGACAGTGACATTGAAAACATCGATGATACTTTACTAGATCCAACTGATCACAATAAAAAA
CATCAAGCTCCAGAGACTGAAATTCAATTGTTAAATGAAAGTAATAATGATTCATTATGCTCAACACCAGCCAATCATAA
TTTGACTACCCAGGGAAAAATCATCAGATCAAATCAGATCTGA
>AE3005561-RA gene=AE3005561
ATGGATCGTGAATTATTGTCCTTGCAAAAAAATATAGTGTTGATCGATCAACAAAAAGATGATCTAGAAAGCAATATACT
CAATGTAAAAGATTTACAAGATCAATTGACTCGTCAAAAGAAGATCCTTGCTGAATCAATTGCAATTAAAGATGAATTAG
TAGAAATACAAGATAATGTCAACAAAGAAAAAGGCAATATTTCTGCTGAAGAGTGTGAAAAATACAAAAAGTTAATTACA
TCAAAGATGATTATCGTTTTGTCTGAACGTTCTCTAGTCTTCATGGGTTTGCCACAGGAAATTCTTAATGATGATCTACA
TGACCAAGTATTGTATCTTATCTGTGTAGCACTTGGAGAAACTGAAAAACTCATCAAGGATCTAAACAACAATGTTGCTG
TATTTGAGCTAGGACTAGCTGACAAAAAGCACCAGTTGGAAATACAAAAATTGGAACTACGTAAATTAATATCTGATGGT
TCCTTTTTGCTTGAGCAATTTACTCAAAAAATGAATAATTGGCTAAATGAAATTAGAGCTGAAATTGATAGACCGTTTTA
A
>AE3004230-RA gene=AE3004230
ATGACATTTAAAAATTTAAATTCAAACATTTTGCCATTGTGTTTGTTCAATGTCTTGGTATTTATACGAATTAATGCAAC
CTCGAGAATTCCGATAAAATTGTGTGTACAATTTTGTTCATACGTGCTCAACGTATCCAAAGAATTTTTCATGTTAACTT
GCAAAGCTCACATATACTGCAGAGATGGCTTTAATGCAATTGTTTATCTGAGAACTATCAGAGAAGTCTTCGAATGA
>AE3016630-RA gene=AE3016630
ATGGAACAAGATGCAGTGTTGAGTCAACTAGATATTATTGAAGAATTAATTGAGATAATAGATAGAACAATAGACATCAA
AAGATTTAATAAAACAATAACTGAATTTATAAAACAAGTAAAATGTACCACAGCGTCTATAAAAGAACTGGCATTGATTC
AAGGAATATGTTCAGGTGCTACTGTGTGGTTGTACGTATCAAATATTGATGTATCAAAATTCATGCGATGCAACATGAAC
AGAGACTCGTATGATGCAGAATACCATAAAATGCATGGTGATGAAGAGTTCGAAGTTATAATGCATGCAATAATAAAAAA
CATGCTAGAAGAAGAACAAAAAGAAAAAGTCATGAATAAAATAAATGATCAGCAGAGGGGTTATACCTCAAAAGATGCTG
ACCACAGTGATAAAATAATTTGTGATCAACAAAATCAAGCAATAGTTGTTGATAATCAAGATAAAAATAAATTAAATGTT
GTGATGAATTACCACAACAATCAAAATGATAAAATAAGTCGTGATCAACAAAATAAATTAAATTTTGCTGATAACATATG
TGAAAATAAAAGTGTATTTAATGTTGTGGATAAAAATCACAACAAATACATTGAAGAAACAAGTAATTGTCATGAAAATG
AACTAAATGTTGTGCATGAAAATCACAACAATTATGTTGATAAAATAAATAATTATCACCAAATAACTTCTGATAATAAT
ATGTGTAAAAATGATAATTATTTGGATGTTGTCGAGAAGAATATAATATGGGAAAAATAA
>AE3018177-RA gene=AE3018177
ATGTTAATGGGATATACTTGGCTGCGTGTATTTAGTTTCTTTTTTTGCCGACTGCTTACAGCGATTGGCCACGCCCACAG
TGCGTTTCCCAATAGAGTTTACCACTTTTTCGCAGTATTTACGTATATAAAAAATTATACAAATTATCGTTTTCTTTCTG
AAGCAAACTACCTATCGTTTGAA
>AE3015113-RA gene=AE3015113
ATGACAACATGTCATAAAAAAAAATCTCAATTTTTTAAAAATTCAATGGTTGCAATTATTCGTTCAGGTAAAACAATATA
TTTTCATATTGATGGCTGTTTATTTTACAAGCATTCAGAATTTGTCATGTCAGATTTTGAACTTGCTATTATCAATGCTG
CAACAAATCATTTTGGCGCTGTTCACGGCTGTTTTTTCATTTATGCCAAAGTACGTATGCACGCAGAAGGACTTCAAGGT
GTGTATAATGACGAGAACGATGTTGCAAGCTCTCAGTCTGGTTCAAAAAATTAA
>AE3014113-RA gene=AE3014113
ATGGCTAAGGCTAACCGGATCCGGCTTTCCTTACTCTTTCCTGATCCAAATTCCATCTGGATTGCCGGACTTAAATCGAA
GTGTGACTTTTTTTTCAAAGTCAACATCCGGGTTCAGTCAGGTTCGGCTAAGGTGAGCCGAATCCGGTTTCGTTTACTTT
TTCCTGATCCGAATCGGATCTGGTATTGCTAA
>AE3014113-RB gene=AE3014113
TCGGAGTTTATTTATTTTCAAAGTTATCTCCGGGTTAGGTCAGGTTTGACTAAGGTAAACTGGATCCAGTTTTCCTTACC
CTATCCTGATCCAAATCGGATCCGGAATTCTGGACTTTAA
>AE3009697-RA gene=AE3009697
ATGATGAAGAAAATAAAAAAAGAAGAATGTGAAAAGAAAGTTACTGTACACTACAAAACCATCGAGATAATTGATGCTAC
TTGTTTGCTAAAATATAACATACAATACACCAAGAAAATGATGATAAAGTGA
>AE3016427-RA gene=AE3016427
ATGGGTCATTCCAAATCTGAGGTTTGGAAACATTTTAATGTTGTTACAAATCCTGAATGCAAATACAGGACAGAAAGTTG
TGAATATTGTGGCAATAAATATGTTTTAAATGCTGATAGTAGACCATCACATGATATGTGGAGAAGGAGGGTTTTGACAG
GTTTTAAGAAACATCATGAAATGCCAGGAAAAAAGATAGTTCGATTAGCTTGCAAAAAAAAATAA
>AE3017746-RA gene=AE3017746
ATGTATAAATATGAGAAAAACTTTGCGAACAATTTTATATGGACATTCACCAGATTCAAAAGAGATGCCGCGATACGATA
CGATACGATAATTGGCTGA
>AE3019217-RA gene=AE3019217
ATGACGACAATAGGATCAAACGGTCTTTTGGTGGTGCGAAAATCCTGGAGAGAAGATTTGTTCTATCTCAGAGGTGAAAG
AAACAAACTATCATTAATTGAAAATGATGTCCAAGTCCAAAGTAGAATTTATTCTCCGCTTTCGACAATCAGTCAAGAAT
CAGAAAGTTTTTTTATGTGCCCGGGAAAAAATTCCAACGATCGT
>AE3005972-RA gene=AE3005972
ACCTACCTCATCCAACCCCTGACCGATCGCGTAGAAAATTATAAAAAAAATCTGAAATTATCTTTTTTTATTCCTGAATC
ACCTCCAGTAATTATTTTTACATAA
>AE3014110-RA gene=AE3014110
ATGGATGTCAAAATTGACAACTTCAACACATATTTATGCTTGTCGTTAAAAAAATCTTTACTACTACTATTTTTTAATTA
TCAGTCTGTTTTTCTTTACAATACGGATTACATACTAGTGGGCCCAAACTTTGTTTGA
>AE3017683-RA gene=AE3017683
ATGCATCAAGACTTTCTTGACCATTTGATAATGACAATGATATTAATAACGTGCCTGACACTGATGGTCTCAACATTGCT
GACACATATTTTATTATTTTCAATATTTATCACTCAAACATACAAAATAGTTGTGCATCAACCATCACAAAAAAATGAAC
AAGTCAAAAATAGTATTTAA
>AE3002731-RA gene=AE3002731
ATGGTTGCTACGTTTGTTTATTTTTGGCAATTAATTTATTTGAGTTGTGTTGTTCCTAGATCAAAAGTCATATTACAGCT
TTTTACTAATTTCTATATATTCATATTTAATAAAAAACTAATATATATTATATTAAATTAA
>AE3002731-RB gene=AE3002731
TTTGTTTATTTTTGGCAATTAATTTATTTGAGTTGTGTTGTTCCTAGATCAAAAGTCATATTACAGCTTTTTACTAATTT
CTATATATTCATATTTAATAAAAATAGTATTAACGTCATCATATTTATCAATATTACTTAA
>AE3014918-RA gene=AE3014918
ATGGATGTCAAAGTTGACAACTTCAACACATATTTACGCTTGTCGTTAAAAAAATTTTCACTACTACTATTTTTTAATTA
TCAGTTTGTTTTTCTTTACAACACGGATTACATACTATTGGGCCCAAACTTTGTTTGA
>AE3015287-RA gene=AE3015287
ACTCCGATTAAAGTCCGGCGCCCCGGATCCGATTCAGATCAGGACAGAGTAAGGAAAGCCGGATCCGATTCAAGTCCGGT
TACCCAGATCCGATTCGGATCCGAAAAGAGTCAAGAAACCCGGACCCGGCTTACCTTAGCCAAACCTGACTGA
>AE3012610-RA gene=AE3012610
TCCAAGCTTGTGTCAAGCCTGTGTTTTTTGCTTGACACAAGACTGTCCCCGTTGTTTTCAACCGGCCTCACACAGGCCTC
AATAGTGCAAGCCGGTGTCAAGCCTGTTTTTTTTGTTTTCCCCGGCCTCACACGAGCCTTGTGTCTAGCCCGTTTTACCA
AGCCTGACACG
>AE3003581-RA gene=AE3003581
ATGTCAAAGTTGACAACTTTACACGTAGGTATAAGGACTGAACACATATTTTCTCTTCTTGTAGTTCAAGATATTCAATT
ATCAAAATCAAAATTTTCTATCATTAGCGGTCATTCTCTCTCTTTTATTCGTCGTGCTGTCTCATGTTTCTTGGCTATGG
TAGTATGTGTGTGTCTATCCAGATAG
>AE3008869-RA gene=AE3008869
ATTGCTTTAATTTTTTTCGACCCCATACGTATTGCTTCGGATTTTCTGAGCCTCATACGAATTGCTTTGTATTTTCTAAG
CCTCATACGTATTGCTTTAAATTTTTTTAACCTCATAAGTATTGCTTTAGTTTTTTTCAGCCCCGTACGTATTGCTTTAA
TTTTTTTCAGCCCCATACGTATAGCTTCAATTTTTTTCAGCCCCATACGTATTGCGTTAATTTTTATTAGCTCCATACGT
ATTGCTTCGGATATTCTAAGGCTCATACGTATTGCTTTAATTTTATGGCATCGTCAACTCATTGGAGTGTTTATTTACTT
GAAAAACAATTAA
>AE3003035-RA gene=AE3003035
ATGTTGATTGTTAATATAATATCCTTTGTTATTTTATGCACCAATATTGCAAATAGTGAACTAAGCAAAAACATAAAAAA
CAATATAAAATTTCAATGTGGAGAGATACTTCAAATTGGTTATGGTCATGAACACATCGATGGAACTGGACGTGATGAAT
TGCTTTTTGATACACAAAAATCCTTTGAACTTAAAAAAGATATAAAAGAAGAGGATTATTTACAAGTGAGATATGGAATT
AGATGTGGTAAAAAGGAGCAAGTTTTTCCTGACATAGAAATTTGTGATGCTCTTGAATCAAATGATAATAGAAAAAATTT
AGCGAAATCGTTTATCAATCTTTTTGGATTTAATGCAACTTCGTGTCCAATACCAGCTGGTAACTATACATCAAAGCAGG
AGAATATTCGTGATTCATCCCTTATTAATTTTTTTGGAAATTTATGCAATGAAGATGATAATTTTTGGGGAGTGTATGGA
TTTATTAATGCCGCTATAATTGATAACAACAAACGTATAATGAATGGTTTTTGGGAACAAGTACCAAAAGATTATCCAAA
ACGTCAAAAATGTCCATCAACGGTTGCAAGATTATACACTTCACATCTTGTCGGTCTTATGAATAATCGTCAATGA
>AE3003548-RA gene=AE3003548
ATGTTAAGAAAGATGTTGACCAATTTACTTGACAAAAATTGGAGTAAAGACAATGAACTTTTAAGTTATACTGAAGCTTA
TTGTTATCTTAGATTGTCGTTGAGTAGTGTTTATGAGATAGTGATACTTGTGCATCTTGGTGTTTATGGAAATGATCAAA
AAGCTTTGCTGATAGTCCTCCTCACTTCACAAGTATCAGAAGTTAATTATTCACATACATGTCTTTTTGTTTTTTAA
>AE3013198-RA gene=AE3013198
GACTTTCTTGTGACTAGATTTTTAGACATTTTTCAGGACGTAGGTAAATTCAGATTCGTGGCACCCTATAGTGCCCCCCG
TGGCGGCTTATTGTGGATTATGTCTATTCAACCATTCGTAGTTCCCTTTGCATTTTATTTAGTTTTGGCTAGTTTTGCAT
AG
>AE3009381-RA gene=AE3009381
ATGAGTGCCATTCTAAGAAATACGTTGCGGTTTATCGGCACAGTGAAATTTTCTACCAATCCAACAAAAAATGTACAATC
CACATTGCCAAAAAAATTAATAAATAAGTTAGAACAGAAGCAATCAAAATCATGTGATCCAGATAATTATTTTATTTTAA
AAGACAACAGCAAACCAATTAGTTTCTTCCAGAGATTATGGTCGACGTTCAGCAATCAAGTGTACCTCGATGACAACACA
TTGTATATCACAAAAATTGATTATTTTCTGGCATCAGTTGGTAGTCGTAAAGGAAAATTAATAACACCAGTAATTGACAA
AACAATGTATTTGTCTCCCGCATTCAACGTTAAAGTCAACGGAGAATCCATTGAACCTCTATGCACAAAAATTGTTAAAG
AAAAATCATTTTTATTAAAAAATGATACAGTAAGTTTATCACGTAAAGATGGTAAATTTACATTACAAAAACTAGATAGT
GGTGAAACTGTCACTTTTAATCACACAATTTACCTTGAAGCTCACACAAAACAACGTCAAATAAAGAAAGGTGGTGAACA
AAGTATTCCATCAATAATTATTTCTGATATTGATTATCATGATACCAAAGTAACTTTAAAAATAGAAGGACAAGACGATA
AAATGATTAATAAAAAATATAGTTCATTAATAATATTATTATTAACTTGCAGTCAGACTTACAAACCTGAACCTGAAACG
TTAACTTCTGAAAATAAGTTTAAAGACGAAACAATACTTGAATATAATGATAAAATGAAACCAGTAGAAAAAATTAAAAA
ATTTGACCTACAATTTCCAATGACTGTGTCACTTGATTTAACTCCACGAAAAATACATATAGAAGAGCTTGGTGATACTT
TCAATGTCTATCACAAAGTTGAGATTCAAACTTCCATAGAATCGACTGAAAATTTAAAAACAGAAATTGCTCCTACAAAA
GAAGGTACAAAATCAAAAATTGGTAAAATTCAAATACTACTTAACAGCGGGGATCTATTACTTCGAACACCAGGTTTTTT
TAATAACATTATTGTACAAACCAATGACCAAGTCTGGATTACAGTTGACTTTGATAGTCCAGTACCAAGCATTAATTTTT
ACCCTACTTCAAACACATTTATTTTTTGA
>AE3012467-RA gene=AE3012467
ATGTGGTTTTTATTTATACTGATTAATCATGAAAGAGCAAAAATTGATGAACTATCTCGAGAAATGAGAGAAAGACATGC
AAATAGGACTAGTTATTATGAAAAATCACGAGCTGGAACTATAAAAATGGTTAAAATGTATGATGAGAATATACGCTCAG
AAATGAAAATGTATTACATCTTGGAAAATGTTGAATCGGGCAAGTATTTTTTTATTTTCACATTTCTTCATAATCATTAT
TTATCATATAATAAAATTTTTAATTTGTTTTTTGTTTTAGACATCCGGGTTTATCAATATTTTGCGAAAAAATTTCCGAT
TTCAAGAGATGGAACGTTCGAGGATTTTCAAGCCCTCTATCCGGAAGAAGAGGACGATTATGAGGGTGGTCCAATCATGA
GTATAGCTAATACAGCTCTTAATCATTTAGAACGATTCATTGAAGCAACTGAGGAAAGTTATCCAACACAAATTTTATAG
>AE3016706-RA gene=AE3016706
ATGTCGTTTATGGTTAAGTTAAGAAGTGATTTTACTTGGTTAAAAAGAAGTTCAGTTAGTCGGTTAGATTTAGCTGTCAT
TATAGGATGTCGATTAAGCTGTCATTATTGTATCATATTTGAGGATGATTCGCATTCGCGTCAAAATTTAGTATTATTAA
TTATAGCTGAAATTATAATTTAG
>AE3019120-RA gene=AE3019120
CTTCGTAGTAGGGTCAACTCACGTATACCTTCGCGTGGTGATCTACAAAGTCGTCAGGTTGATCCTGATGATGATCTAGA
TCGTCACGAACCACCGCGTTGGCAAAAGACCAAAACACAGGTGGATAACCGCCAGGTTTTGAGCTCTAACTCGCGTCGTC
TCCCAGAGACACCACCATATATTTCGAACGTTGATCCTGAAGACGAATTGGAATATGTGGAGCCACCGTGTAGACAAAGG
ACCAGAATTTTGTTGTATGATCAACGAGATTCTGGTGTATATACTCGTCACCAACCAACAGAGCGTCAACGGGTTAGCTC
AGGTCGTCCAGGTAATCCTGACTACGACTTGGAATACCAAGATGCTCCGCGTCGCCAAGTAATTAGTCCATCATTGGAAG
ACCTTCAAATTTCAGGACCGGAACTTCGTCGTCAAAATCCTGTGATTAGAATACTTCTAAATTGTCTCCTCCAATTCTCT
AGTAAATCAGGGGAGGATGTAGAAGAATTTCTTTTTAGAATTGACCAAACGCGAGAAATCACGGGTGCCACCGACCAA
>AE3014141-RA gene=AE3014141
ATGATTACACTTAAAATTCAAAGATTTCAAAAAGATTACACGAGATTACACATTACAGATATACGACGTAAGATTACTGG
TGATTACATAGAATTTTTAGAGATTATTGATGATTATAAAATATTACAAGAGTACTTTAGATTACATCGATTACACGATT
TTTCCGTAATCATTTCTAATTTTTTGATAACAATTGATTATTCCAAGCGAAATTCAATGAACCTCATCTATTCATTTAAT
ATTCTTTATAACAAAGATATGGATGCAGCATCTGCTGACGAAAGAAACAACATACATGAGCCAAAATCTGATGAAAACAT
TGAAAATAGATCTGAAAAACAAGCTGAGAGTGATAAAGAAATGGCATCAGAAGAAAAGGGATATCAAGACGATAACATCT
CAATGATCGAATATCTCGAGTGTATAAACCCTGAAAGTTCATATCAACCAATACCACAGACATCTGGAAACAATAAACAT
GATTCAAGGAAACGACGATCTTCTAAGCACAGCGATGATGAACATGGTGTTAGTTACAAACGTATGAACGTTCGAGACCG
TAATTCGTCTCATCGCAATTCATCACCGCCATGCATAAAGCTTCGTAAAATACTTATTATAAATCATTATAAAAAATTTA
AATAG
>AE3013048-RA gene=AE3013048
ATGTACAGTCAAGACATGTCAAGTGACATAAACAACGTATTTACATGCTCTAGATGCAAATCTAAAATTGCCGGAGATAA
AACAAAATGTGGTAATTTCATGTATAACGCGTACTATCATCCATCATGCGCTATACATGCCTGCACCAAAGACAATATGT
CTTGTGTTGTTTGTAGAAAAACGCCTGTAAATACTCCCACTAATACTGACGTCACTTTCAACTTTGATATCAACAAACAC
CGTTCAGAATTGGAGGCTAGACTTGAGAGCATAGTGAATTCAGTTGATAATAGTATTGTTGCACTACGTCAGGAACTACG
TCAAGAATTAATTACAACAACAGAGAGTCTTAATAAAACATATTTTGAGCTGAACTCTGAGCTATCTAAAGCTGTTGAAA
AAAATACTCAAGCAATAAATAAAGTTCAACATCTTGTCGATATAAACAAAAACAACATCTCTAAAATGCATAAGAATAAC
ACAGAATATGCAAATAAAACACTCGAAGAAATAGAGGACAGATGGAGCAGAAGAAAAAACTTCATCATATATAATCTTAC
TGAATCAGAACATTCAAATGAACTAGACAGAAAAGCAGCTGACTACCAATACGTGTCAAATTTACTCAAAGAAACTAAAT
CATGCACTGTTATTGATAAAGCAGGTACGTTGAAACTCTTCAGAATTGGTAAATCACTTGGTAATGGTAAAATAAGACCT
CTGAAAATAATTTGTATTAATGAAAACGACTGTAACACAATATTACAGGAGTTGATAAAGTTGAAAAACAGGAGAGACCT
TATACAGGCCATGTCATTGGCAGTGTTCGCCAAAGACAAGACAAAAACACAACAAGAAAATTATCAAACTGCCGAGAAAG
AACTCAAGGTGAGAGTAGATAATGGTAAACTAAACCTATGCATACGTGAAATAAAAGGTAGCTATTATGTCAAAGAAAAA
ACCAAAACTAAAAATAAAAATATACATCAACTCAAACTTAATGTTGATATGAATGAGAGTACCATGGGTAACCAAAGCAT
CATGCAGCAATAA
>AE3011310-RA gene=AE3011310
AGATATATATGTTTAAAATTACTAAAATCGGTTAATTTTCCTTTTTTTTTTCCTTCCCGAGTAGAAATTCAGTTCAGGTT
CAGATCAAAACCTGATCAGGATGTAACGCTTTTTCGTAAGGTTCGGATCTAG
>AE3010403-RA gene=AE3010403
ATGATTTATCCAGTCAAGTGTGATTGGTTGAACAATCAAGATGAAGTAGAGTTAACAATGATATCAAGATTATCAGAAAA
TCCAAGTGTTGGAACTGATGATGAGTTACAAGATGCTGATGACGAGATGTCAGGTATTTTAACAATGAAATTCACTCGTA
ACAATTCCAAAAGAAGATGA
>AE3019574-RA gene=AE3019574
ATGTCTTTCAAAAATAATGCTCCAGGGTCATTCTCGTTAACATCTTCAAAAGCCATGGAGAACTCGACATCCTCAAAGTT
ATCTTTGAAAACAATTGAAAAAAAAAATATACGTTCTCATCCAAAACGTATTTCTGAAATAGAACGAATGATTATGTTAA
ATCACAAATGTAAATGTCCTGAAAATTGTGAGGAAAAATGTGTAGCTGGAAAGATGTAA
>AE3013429-RA gene=AE3013429
ATGTTTAGAAGTTTTTTTCTTGACACATACCATCTATCGTTTGTTACAAAACATTTTTTGTTTCTTTTAACAAAACAATT
ATTATTTTTATTAAGTAATTTATTTCTTCTTTCAAAAAGTATTTTGCCAAGAAGTTTATTTCTACCGTCAAGAAATATTC
TTATTTTTTTCATCAAAAAATTTTCTCAGTGTACTATGTTGCATAGTCAAGTCTATCGTTCGTTAAATCTACTATGTCAC
ATGGTGAGGTTTACGATCTTTAATAGTACACTTCATTATATTCTATTTGTATTTTCGATAAAAAAAATCTGA
>AE3001448-RA gene=AE3001448
GCTCTTTTTATAACTTTTTTCTTTGTTTTAGATTTTTCATCATCAGATTTTTCATTTTCAACTTTATCTTTATCATCAGA
TTCAGCATCAGATTTTTCAGTTTCTTTTTTTGTTGTTTTAGATGTTTTTTCTTCTTCACTTTTTTCATCATCTTCATTAT
CTGATTCTTGTTTTTTTTTTGATGACTTGGCAACTGATTTAACTGGTTTTTTTTTTGTTTTTGAAATATTTTCTTTTTTT
TTAGTTTCAACTACTTCTTCTTCATCATCATCATCATCTTCACTTTCTACTTTTTTATTTTTACCAGTAGCTTTTTTAGT
CTCCTTGCCTTTTTTTTTCTTATCAGTTTCATCATCTGATACTGGTTCATCACTTTTAATATTAACATCTAGTTTTTTAT
TTTTTTCAGATGTTATATCAATGTTAACTAAATTATTAATTAAATTATTTTCTTCATAA
>AE3014783-RA gene=AE3014783
AGAGCAAATAGAAAACCATCTGCAAAATTGCTGAATTTAAGTATTGAGTTGACGAAACTTCAAACTGAAGGTTTCACTAA
ACAGATAGCTGGACCACTCGTATTCGGCGACATAGAACTTCCAGTCGACTTCATTGATGATGTAATAAAATTAGAAAATA
AATTGGTTTCCGGGGGAAAATTTGTTGAAATTGAAAAACGACTTAACAGTGTTTACCAAGCAGTACATAGAAAACGGCCC
CAAAGAGATATTGAAATGAAATTAAAAACGGTCATGCATCTACATTTTGTTAATCAG
>AE3014530-RA gene=AE3014530
ATGCTTATATTTTTATTTTTGATACGTTTTAATTATGTTTTTATTCTGAATATAAATTGTGGCTTACGGCTTTGCTTAAA
TATTGTTCTCCGATTACGACTACGATTTTGTTCAAGATTACGACTACGTTTAAGATTAAGTTTGAGTTTCCGTTCAGTTT
CCGTTACGTTGCAGTGTTGCAGTTGGATTTTCAACAGATTTTATTGTTTTACTTTGATTTGCTATATTTTCTTGTATACT
AATTCCCATAGCAACAGTCCGAGAAGAGCTCGTACTATCGTCGAAAAATTCATTGAAACATTTTCTACAAGTTACATGGT
TAAAAATGCTCGAGAAATAACTCTTTTGTGGTTTGTTTCATTCACTTACTCGGGTTTTTTTTATAAACAATTGCTGATTA
TAAGTAAACTAATTGTTGAAAAAATTCCGAGTATAGCCTTGGTTGTAGATAGAGATACACACGAGACGAGATGA
>AE3011751-RA gene=AE3011751
ATGATGTTATCTAGTAGTTATAACAGTGATTCCGATGAAAGTGAGGTTAGTGGACTGGATTCAAATATTTCTGGTCATGG
ATTTAACTTATCATTAGCAGGTGATGATAACAATAATGCGAATAATATTAATAATAACAGGATAAATACTGAAAGTGCTG
ACCAAAAACATCATACAGAAAATGATAGATCAATTGACGTTAACAGATCAAGTACTGATGATGTATCAAATAGTGAAAAT
GGGTTGAATAGTAATGATGAATCAAGTGACGATGATCCCGATAGTGATCCACCAATAACAAAAAACGAAGAAGATAACAA
TGAAGAAAATAAAGGAATTAATTAA
>AE3014020-RA gene=AE3014020
ATGAAAATCCTTATGCTCTATTAG
>AE3019663-RA gene=AE3019663
ATGGATAGAAGAGGGCTGTTTTATCAGGGTAATAGAACAGGCAAAGAGGTTTTTTTTGAGTTAACAAGTTCAGCGCCATC
TGGTGTTTTTTATAGGAAATATAGGGAAGAGGGCTGTTTTATCAGGGTTGTAGAACATGAAAAGAGGTATTTTTTGAGTA
AACAAGTTTGGCGCCATCTGGTGTTTTTAATAGGAACTATAGGGGCAACACATTTAAATTCAATAGATAGAAAAAGGCTG
TTTTATCAGGGTTGTAGAACATAA
>AE3017475-RA gene=AE3017475
ATGGCTAAAGCAATAGTCACAATACCCAGGCGTAGAGGTAGACCCCGTACGAATTTATTGACAGGCTCAGGTAGTTTAGC
TGATTCAACCAATGATCTGGATAACCGACCAATGACTGATCAATTTGGTGAGGAAGGTCCAGTGAAGGTAATACTTCCAG
AGGCCTCTCCAGAGGAACCAGTCGTTGATGTGGAACCACCATCACGTGCTGAATCTAATCGTTCTTTTAAATTAGGTTTA
GGAGATTTGTTTGTGAATCTTGATGCTCCAATGGATCCACCATTGTTAAATCAACGTGTCACCACTCTATTAATTAACCG
TTTGCCTTTGACTATGCCTCGATTTGAAACCTTGGATCTTGGACCTCCGGCTGGTGGTACCAACCCACCATTATCCAGAC
ATAGACCTAAGTGTTCCACCAAGGCTAACCAGAACAAGTTACCAACTCGTGTCTTGCCAAGTTCTGAGGATAACGCAGGT
GGTCTTGGAGGATATAACCTTCAAGAAAGAGCCAGCTTACGTCGTCCTCTACCTGAGCAGCCACCAGCTAACCCAAGACG
CCAGGATTATCCTGATCATCGCGTCGATGATCGTCCTCTACCTGAACAGCCACCAGCTAATCCAAGACTTGATTATCGCC
CTCAGTTTCGTCGTCAAGTAATCAGCCCTTCGGCAGAAGATTTGCGAATCTCTGAGCCTGGACGTTGTAACCCAAATTAT
TTGTTCAGAACCCTGTCAAGTTGTAACCTTCACTTCACTGGTAAACCAGGTGAAGATGTTGAGGAATTTTTATTCAGAGT
TGATCAGACTCAAATTGTCACCAGTGCTACTGATCAGGAAATCCTATCAGCTCTGTCCTTCTGTCTTAGTGGTCATGCTT
TAACCTGGTTCATGACTCATACCAAGGAATTCTTCAACTAG
>AE3013085-RA gene=AE3013085
ATGGCACGTAAACACCTACGTGGATTCAGACGCCATAACGATATCAATTTTCGACGCTCGATTCTGATTGGTCAACTTAA
AACGTTAATAACTCAGGCACAAAGCGTCGTAGACCCAAAATTTAAAAACATTTACTATTCAAAATTTCACGTACAATCTC
GTAGTATACCTACTGTTCGTGACTTACGGTACATCCTGTATAATATA
>AE3014694-RA gene=AE3014694
CTAAAATATATCAATGTTGTCGCTTGTTGGAGAGTCGAAATTTCTCAATATAAATCTGCCTTTAAGGGAGCGAAATATCG
CTACAGCCTCCTCCCCAGACTCCTCCAACGACGACGACATCCTCTCACATCTCTGGTCAGGTTTTTGACCCAGTTGATTC
TTGCTCCTGAAATTCCTGGAACAAATCTAAAACAACTAGGACATGGTACGAAATATAACAAAAAGAATTTTTAG
>AE3004731-RA gene=AE3004731
ATGGCATCCAGGAGTTCAATAACAAGTGTCACTAACAAAAGAAAACAAGAATTTTCAACGGAGCTTAGCCACGTCTTGAG
CACAAGTACTACCAAAGAAAAAGTTAAAACGGAAAGCATTAGTTCTTCTTTAAGAATGTATCGGGGAAGAAGGGTAGCTA
TTTCTGTTCGAGGGGAGTAG
>AE3010039-RA gene=AE3010039
ATGAATAATGATGACAATAATACATACGGATATGTCAATCAGGGGCACCAGTTGAGGCGAAATAAAACAAGATTACTACT
ACCATCACCACTACTACTACTACGACGACGTGGTGATTCCGGAATGAGACAACCAATGTCTTGGTCATCTAGCTTGGCTT
TGTTTCAACAATCAGGTGGTACAGTCCAATTTGATCAAGATCATATTATCACGGGAGGGAATGCTGTCCTGTGA
>AE3005689-RA gene=AE3005689
ATGACTGAATTAAATTGTCATTGGAGCAAAAATCATTTTGGAGTACATTGTATCAAGTTTATCCATGGCAAAAACATTAA
ATTTGCTAATTTATGTGAAATAAAATATACAAAAGCTTCAATCATGAAGAAGAGAAAGCTACTGCACTATTTAACACACT
TGAGACAACTGAGACTATTTTTATGCTTAAATATAACATGA
>AE3016521-RA gene=AE3016521
GGTGGTTTTGGGGACGATTCAAAATACGTCGTTTATTCCGTTTTGATTCAAGCATGGTTTGAGATTATCAAAAAGTACAC
CAAGAAAACTTGGGTAGAACTCTTGAATAAAGAAAATGATCTTCCTCTAAATGCCCATTGTCTAACAAATAGTTTTAGTT
ATTTGTATCTAAACAAAGTCAGTTTCGGTTTTTCAGGAAGTATCAAAGAATTTCTAATGCTACTAAATTTAGACTGTTTA
AACTTATTACGACAATAA
>AE3011608-RA gene=AE3011608
ATGTGTTTCATTTATCGAAAATCCTTCAAGTATGAAACAACAATAAAAAAAATAGGCCCATTACAATTCCAAACCGTTCC
GGATTATTCCGTAATTCTCCGAAATACTCCGTATTTTTTCGGGTTACTCCGTAATTTTTTCGAAGTGAGCCAATTCCGGA
ATAATCCGGAGCAATTCCGGAGAAGTATTTCTACCAGGGTCAACTTTCTCTGCTCACCAGTACTAGTGCAATGTCTAGTA
TCACCTACACGTCCCACCTACTGCCTATTTCTTATCAGTCTGCTCGCGACCCTCAGTAGTGTTATCCTCACTATGAGATA
TAGCGGAGGCCTATCTTATAGTGCTCCCAGAGCACAAATAGGGGTCGACTTACTAGCTCCTGTAATGCCTCTCAGCGCTA
AGCCTCTGACCTGTTCTAGAAGACCCTTGGTGCCTACTTGCCTGGTTTTCTTCTACCAAATAATAGCCCCATGCACCACC
GCTTCCTTTACCCGTGAAGACTATCAGTTCCGTCTTGTCCGAATTGACAAGTAG
>AE3012870-RA gene=AE3012870
ATGAAATCCACTGTTCCCAGAACTTCAATCGTTATTCTCCTTCTAACATCACTTGCTCAACATCACAAAGGGGAAGTCAC
TCCAAAATTTCGTGTAAACCAGATTACAGATTACGGTAATCATGTAATCTTTCTAATGATTACACAAGATTACTTTTTTT
GTAATCACAAAGAATCCCAATTTCAAGAAGATTACACGAGATTATTGAAGATTACACCAGATTACAGATTACCTATTATT
GATGATTATAAAAGATTACAAGAGTACTTTAGATTACATCGATTACACGATTTTTCCGTAATCATTTCTGTAAGATTACA
AGAGATTATTGAAGATTTTTCTCCCGATGTACACCAGATTACACAAGTGACTTCCCCCTCTAACGATTTTAATGAAATAA
AACAATTTAAAAAATATAAAACTAGATAG
>AE3016715-RA gene=AE3016715
ATGAACATAATAGTTCACTCGGAAGGAGAGCGAATAAGACAACTAGTCAAAAATATATTAATGCAACGAGAGATCTTCCA
ATTACTATTTATTAGAATTACTAAAGAAGTTTCACTTCCCTGTGCGTACAATAACACACATCTTTTTTTTTTTTTT
>AE3018687-RA gene=AE3018687
ATGTCAAAATTGACAACTTCAACACATATTTATGCTTGTCGTTCAAAAAATTTTTACTACTACTATTTTTTAATTATCAG
TCTGTTTTTCTTTACAATACGGATTACATACTATTGGGCCCAAACTTTGTTTGACGATGGGATTCACTTTCAACCTTAA
>AE3017783-RA gene=AE3017783
ATGGATGTCAAAATTGACAACTTCAACACATATTTATGCTTGTCGTTAAAAAAATTTTTACTACTACTATTTTTTAATTA
TCAGTTTGTTTTTCTTTACAACACGGATTACATACTATTGGGCCCAAACTTTGTTTGA
>AE3020159-RA gene=AE3020159
ATGAATATCAATACTGAATTAGATCGTAAATCAGCTGATTACCAGTTTGTATCAAGCTTATTAAATAAAACCAAATCAAC
AGACATTGTTAACAAAGCAGATACACTTAAACTATTTAGAATTGGTAAGTCTTATACTCAAGATAAAATTAGACACGTCA
AAAAAGTCTGTAACAATGAATATGATTGTAATCTAATTTTACAGGAGTTAATAAAACTCAAGAGCAGAAAGGACTTGATT
CAGTCTTTGTCCAAAGCAGCTTTTGCCAAGGACAAAACCAAGAAACAGCAAGAAAACTATCAGATTACCAAAATGTCACT
GAAACAGAGAACAGAGGCTGGAGAGGTGAATTTACGCATAAGAGAAATTAATGGTTTTTATTACATAAGAGAAAAAATTA
AGAATAAAAACATGCATGGTCTCAAACTCAATGTAAACATTAACCAACAAATGTTACATGAGCAAAGAATCATAAACATG
GAATAA
>AE3016126-RA gene=AE3016126
ACCGGATCCGGCTTTCCTTACTCTTTCCTGATCCGAATCGGATCTGGATTGCCGGACTTTAATCGGACCTTATTTTTTTT
TTCAAATCAGGTTTGGCTAAGGCTAACCGGATCTGGCTTTCCTTACTCTTTCCTGATCCGAATCGGATCCGGATTGCCGG
ACTTTAATTGGACTTTATTTTTTTTTTCAAAGTTATCTCCGGGTTCAGTCAGGTTTGGCTAA
>AE3002276-RA gene=AE3002276
ATGAATATTAAAATACTGATAATCATGTTTGGTCAAAGTTTTGTCTTGTATCATAGTTTAAATCATTTGAATATGCATTT
ACACAAAACATGTAGCCCTCAATACCATGCACATTTCAAAGTTGCTTGTCTATTTCTTTGCCTCAGGCTGTATACTTGTG
ATGCAAAGTCAATTTTAAAGTACAATAAAAACAATGCATACGCAAAGAGAGAATTATAA
>AE3017192-RA gene=AE3017192
ATGTGTGATGACAATGACAGCAACAATGACAAAACGAGCGTTCCACTGAAAAATGTTGGGAAACATAAAAGAGACGAGTT
TATTGATGAAGAGTACCTGGATGAAGATTTTTTGAATGAACAAAACGGTTTTGATAATATGGAAGTGTTTACAGATGTCA
ATAATCAACCATCAATTTTGAGTGGACAGTGTCACGAAATGAAGCCTAAAGGTAAGTGGAATAATTTTACTGATTTAGCA
ACTTGTTCAAATGCAGCACTTATCACTTGA
>AE3012778-RA gene=AE3012778
ATGTGGCCTAGTGGGCACCTCAATGCTATAGTAAAAATTTATAAAATTTTATACGGCACCCTTCACTTTTTGTTGCGTAG
ACGGTCCTGTTTTCCACCAATACATGTACGGTTGTGTGTATCAATATGCACA
>AE3007395-RA gene=AE3007395
ATGGATCATTTGAAATTTAATAAAGAGTGGGACGCAACAAAAATACTCAATTTAGGAGGTTATTTGCTAACGTTTGGGTG
CTTAATTTACTGCATTTGCAAAAAAATATACCCAAAATATATCAATGGAATGAAAAAGATCGACTCTTTGATTGTTGTTA
TTGTCATGGCTGTAATAGCAACAATACAAATGGTATCATGCATAATGGACCATCCTGACTTTACAAAAACAAGTTGGTTT
GGTTCTGTTATTGAATTTGCGTATGGAACAAGTGTGTTAGGCATCAACTTTTACAGATATTTAACTGCCAAGGATCCTCC
ATTAATTGACCAAAGATGGGGAACAATTTTTTTGATCATTTTTCCTATTTGCATTGCTGCTGTTCGTGTATTTTGGGACA
AATGGGTCATTGGATTAGCGATCGTTAATTTTAGCATGCTATTAGTTGTCATATTTAAAACACTTACAACAAAATCAGAA
AGAAGTCATGTTAAGACTATGCTGCCATTTTTTTTTATAACAATGTCAAGTGTGTGTGCATTAACCAAGGATTTAAATCT
CAATGAATCAGGACAAATACAGAATGATAATTTAGCAGCAATAATCAAGGGAATAAATACAGCTCGAGGAATTATTTTTC
TTAGTATTTTGTACATTATGGAATACTTGAAGTAA
>AE3015446-RA gene=AE3015446
ACCCGAGATGAAATTTTGTCTCTGAAAACAGCCTCTGAAAACTCTGCAGCCTCTGAAACCTGCCTCTATAGTGGCCAAAT
TAGAGGTAGTTCTGAGGCTGCTGCAAGCCTCTCGATCAGAGACAATAGTCTTCGACAAATTCTAAAATATTATCTGCATG
AGTCTGATAGAGAGATGATTGCCTCTGCAATCGAGTCTCTATTTTAG
>AE3018538-RA gene=AE3018538
ATGATGCTTATGAGGTATTGTGAGAATACTTGTGAGTATTTTCGATATTTTGGTGGTATTATGAAAGGAATAAATGAAGA
GCTTGAAGACTGGTTCTCGGATACAATTATACCTGACAGGTATTTCGAATGTTCGAGTGTTTTAAAAGTACTTGAAAAGT
ATTCTGATATTCGAACTTTTTGGACTTAG
>AE3014258-RA gene=AE3014258
CTGAATCAGATCCGGATCGCCGGACTTAAATCGAAGTGTCTTTTTTTTTTCAAAGTCAACATCCGGGTTCAGTCAGGTTT
GGCTAAGGTAAGCCGGATCCAGGTTCCCTGCCTCTTTTCGGATCTGAATCGGATCCGGGTAACCGGACTTGAATCGGACT
TTATTTTTTGTTTTATAAGTTATTTCCGGGTTCAGTCAGGTTTGGCTAAGGTAAGCCGGATCCAGCTTTCCTTACTCTGT
CCTGATCCGAATTGGATTCGGAACGCCGGACTTTAA
>AE3014258-RB gene=AE3014258
ATGGCTAAGGCTAACCGGATTCGGCTTTCCTTACTTTTTCCTGATCTGAATCAGATCCGGATCGCCGGACTTAAATCGAA
GTGTCTTTTTTTTTTCAAAGTCAACATCCGGGTTCAGTCAGGTTTGGCTAAGGTAAGCCGGATCCAGGTTCCCTGA
>AE3016233-RA gene=AE3016233
ATGGGTAATACAACAGCACGTGATAATAATAAAGAAGAAGATCAAGAAGCAATTTTAAATACCCCCAAGAAATCAAAGAC
TTATTGGAAATATAAATGTACTTTATATATGTTTCTTTTAATAATAAAATCATGGGCACTATATTATGTGAGTCAACGAT
CTTCTCACGTACCCAGCTTTACTATTCATGATGATGATTTAAGGAGGTCAAATGAAGCATATCAAAATATGTATACAAAT
TATGCACAATATACAGCTAGAAATAAAGAAATGTTAAATTTACTTGATGAAAAACTATATGATAATTCTAAAATAGGCTC
ATTTGGTTCTACAAATGAAAATTTATTGATGAAAAAATTATCAAGTTTGAATGATGGAAATGACAATAAATGTTAA
>AE3014190-RA gene=AE3014190
ATGGCACATCGTAAATTTTCAGAGGATCATTTTAATTTTGTCCACAACAACAACGTAAAATTTTATAAAAAAAAAGCAAA
AAAAAAAAATATATATATATTTTGCTATGGTGCAATATAA
>AE3018938-RA gene=AE3018938
ATGGCATCAGTGTTAGACGATGACAAATACAGTTTTGATGAAAAAATCGAGGTTTTTTATGAAGAACTTAAAAAAAACCG
AGAAGAGGAAGATCAACGTATAGAAGCCAGTGGATGTCTAGATTATTATAAACCAAAAAATATTAATGAAGCTACCATAA
AGCATAATCGATTAGTAAAAAGACTAATTGAAAGACAAGTAGCAGTAAAACGATTGTTACACAAAAAAGAAGCTGAAATT
CATCGTCACCAACAAAATGAACCAACACCTATAACAGATGCTTACAAAAACGAACGCACAACTCTTCACGGTGAGCAAAT
GGCTCTTTTAGTAGAGCTCTCAGCTATTATTAAGCTAAGTCTTGAAGATTTCGCTAAAGTAAAGAGAATGGCTAATTAA
>AE3006737-RA gene=AE3006737
ATGTTTGACGTCATTTTGCATCATCACACAGACTGCACGCACACAAATTTACATTCTACACACATGACATGCTACTTTGC
AATTTTTATTTGCCCTCCAATTTTGTCTTTCAATATATATTTGTTTTTTAATATCAAACCACCGACAGACACCAATAAAA
TAACAATAAATTATATTATTTTTGATTTTTTTTTTTTTCCAATATTCTTA
>AE3017100-RA gene=AE3017100
ATGGGCCAAGGCTTGGCTGACTCATGGCTGGTTATTTGCTTACCAAGGCTTGTATTCCAATGCTTGGCCGACTATTGGTT
GAAGAAGAGGTGGCCAGCTCTTATCAAGCCATTTATCGGCCGAGTCTTAGCTTGGCTCATTAAGGGCTGGCCAGCTATTG
ATCAACCGTTCATCGGCCAAGTCTTGGTTCATTATTGGGCGGCCAAGACTGACTGGGAATATACAATTAAGCCAAGAGTT
GGCACATTAAAAATTGGTGAACTTGACTTGCCATTTGTCGGCCGAGTGTCGATTGTTCTTTGGGTCACCAAAATTGATTA
TTTTTTATTCTTTCGACATATGTGA
>AE3019742-RA gene=AE3019742
ATGCCCAGTGCAAATGTTTGTTGTAATCCAATTAATAAAAAACATCACAAAAAAGTTTATAAAAATGTTTCTCGCGTTAC
AGCTAAGTGGAATTTAAAATTTAAAAATTTAATTGGCCAATATATTTGTCCTTCATGTAGAGCACAAATTCAAAGACAAG
AACATGATCAGGTGTCAATACATATAGCAAATAAAACAAAAACGTCATTGGAAATAGAAAGTGTTGAAGCTTGTGATAAC
AGTGACGAAGACAATTTGAATGAGGATCCAAATTTTCAAATTGAAAAAATAAAAATAAAAATGTTAATAAAGACATGA
>AE3016649-RA gene=AE3016649
TACACTGAAAGAAAAATAATATTTAATAAATTTATTAAAATTTCACATTTTCGAAGTTTTTTAACTCACAAATTTATTTT
TTTACATAAAAATAATTCAAGCTCCTTATGTATAAGTTGCAAAACCTTTATTGTACCATTAACTATCGTGGCTCATCTCA
AAATTTTTTTTTTTTTACGTGATCTCAACGTGAAATTCAATGGAAAGAAAGACAAAACAATTTTATTTTAA
>AE3018104-RA gene=AE3018104
ATGAATATTAATACTGAATTATCAAAATCTGTTGCAAACAACACACAAGCCATAAACCAACTACAGCATCTTGTTAATAC
AAATAGAAATTGTATCGCACAACTTCAACAGAATAATGTCAACTATGCTGACAGTACTATATCTGAGATAGAAGATAGAT
GGAACAGGAGAAAGAATTTTATAATTTACAACCTGGTAGAATCACAAAGTGGTACAGAGCTAGATCGTAAATCAGCTGAT
TGCCAGTTTGTATCAAGCTTATTAAATGAAACTAAATCAACAGACATTGTTAACAAAGCAAATACACTCGAACTATCTAG
AATTGGAGTTAATAAAACTCAAGAGCAGAGAGGACTTGATTCAATCTTTGTCCAAAGCAGCTTTTGCCAAGGACAAAACC
AAGAAACAGCAAGAAAACTATCAGATTACCAAAATGTCACTAAAACAGAGGACAGAGGCTGGAGAGGTAAATTTATGCAT
AAAAGAAATTAA
>AE3008437-RA gene=AE3008437
ATGGGCATATCAAAGCTCTTGGAGCTGACAAAGGCAATTTTTAATTTGTTAAAAAATAGACAAATGGTTTCCTTGAATAT
GTCAAAAGTTATCAAGCCTGGACAGATGCCATGGCATTTACAACAAAAAATGACAACAGATATGTCTAGATATTTCAAAG
TTAAACAAGTCTGGACAGACGCCAGTGCATTTACAATGCTAAATAGCTACATATACAAAAAAAAGTGGGCTGGATATTAT
TTGAAAAATACGTCTAAAAAAGTAACAGAGATCTTGGCACTTTATGGAACAATGAATAATGTGAGTAGTGGGACAACAAG
CAATAAAAATGATGATGTTGCTGATGGTGATGAAAGTGGAGTTTCAACTGTCTGCTAA
>AE3014832-RA gene=AE3014832
ATGGCTGAACCTTTGGTTATTCGATTATACGTGGTAATTGGCGTATTATCATTTATTTTTACTGGTTTTGTTATTTGGGG
ATCTATACATCTCTATAATCATCCTGAACAACCTAAGTGCAATGATACTCCTTCTTCAACTTCAACTTCTGCTGCTACTC
CTTCACCTTCTTCAAACAATTGTTTAAAGTGTAATGAGGCTGCTTCAACTCAATTCTCATTAAAAGCTAAATTATCAATC
AAAAAATTGGAATTTAACAACAGCTGCTTGATGTCTCTGAAGGAACTTGATTTTCTCGATACTAAAATCAGCTTAGATGA
TTCAACGCCATTTAAATTCAACGAGGCAGAAAATTGCATCAAACAAAAAGATTTTATCGACACAGACACTTATAATTTGA
CTGTAAATGTTAAAAAAACTGATACAAATGATTCAATGAAATTGATGGTGACTTTCGATGTGGCTGCTGCTGAACAAAGT
GTTTTGAAAACGAACCAATTAGTTTTTTTCAGTCCAACAATAGAGTCTGCAGATTTAGAGCTTAATGATCAACTCGGTGC
TGCTTATAAATTTAACATCACGAACAACGGAGAATTGCAAAAGAAACTTGACAACTTGTCGAAAACCAGCGACAAAATCA
CTTTGAAGCTTAGTGACTTAAATAATACCGATTCATTAGTTGTTACTGCTAATAACGATGTCATCTTTAAAAAAGCTATA
ATCCCAGTTTGCTACTTAAAAACACAAAATTCACCGGTTTTAAAAGAAACAAAGTTGATATACAATAAAACTGATACTAC
AAAGAAAATTTTTGTCGAAACTAAGGCTAGTCGCTGTGAAATTGATACAACATACAAGATTAATGGTACCTCAGACCTAT
ATGAAATGACAGAAAAAGGAATAATTACACTTAAAGCTTCAAAAGAGGCCATTAATGCAACGATCCCTGTCGTTTTAACG
AACATCTTTGGAGTCAAGACGGAAACGGTTACCATTACCGTCGTTGCTTAG
>AE3006843-RA gene=AE3006843
ATTATTTGTTCATCGCCACTAGGTGCTTTCTTTTGTGTATTTATTTTTTTTCCTATTTATTTTCGCGCATGCGCAGTTGA
ATGCGCAGTCAGCAAAAAGTCAGTTTGCAACAGCGTAGCACATGAGGGGCTGGATCAGCTATGTTTTAATTCTTATTTTT
CAAGAATTATTCGTTCTATACCACTGCTCTTTCCTCATGTTTGCATGATATGCGCATGTGCATGA
>AE3006843-RB gene=AE3006843
TTTCGCGCATGCGCAGTTGAATGCGCAGTCAGCAAAAAGTCAGTTTGCAACAGCGTAGCACATGAGGGGCTGGATCAGCT
ATGTTTTAATTCTTATTTTTCAAGAATTATTCGTTCTATACCACTGCTCTTTCCTCATGTTTGCATGATATGCGCATGTG
CATGA
>AE3019308-RA gene=AE3019308
ATGAGACTTTACAGCGGTGATCTCATCTTCGAACCAATAGCTTCCAGTGAACAACGTGTATGCATCAAACACAGTGCTGA
CATTGAAATTGACTTGGATAGTGAAATACCAAGTATTCGTATTAGCCCTCATATAAACACAAATAATCTTTTTTAG
>AE3019368-RA gene=AE3019368
ATGTCTTTTGTTTTTTTTCTTTTTTTCTCATGCTATGACGTGTGGCGGGTGGGAATGTGTGATAATCGAGAAAGGTCCGC
TAATAATATATCGGTGATATAA
>AE3016465-RA gene=AE3016465
ATGGCGCGTAAACACACACGTGGGTTCAGACGCCATAATGATAATAATTATCGACGCTCGATTCTGATTGGTCAACTTAA
AACGTTAATAACTCGGGCACAAAGCGTCGTAGACCCAAAATTTAAAAACATGTACTATTTAAAATTTCACGTACAATCTC
GTGGTATACCTGGCATGCGCGACTTACGAGACATCCTGTATAAATTGTTTACATCAAAGTCCATTAAATATGAATCTTTA
ATATTTAGATTGTATTCTTTCATATACTTA
>AE3016465-RB gene=AE3016465
ATGGCGCGTAAACACACACGTGGGTTCAGACGCCATAATGATAATAATTATCGACGCTCGATTCTGATTGGTCAACTTAA
AACGTTAATAACTCGGGCACAAAGCGTCGTAGACCCAAAATTTAAAAACATGTACTATTTAAAATTTCACGTACAATCTC
GTGGTATACCTGGCATGCGCGACTTACGAGACATCCTGTATAAATTGTTTACATCAAAGTCCATTAAATATGAATCTTTA
ATATTTAGATTGTATTCTTTCATATACTTA
>AE3017702-RA gene=AE3017702
ATGGAAGAAAGCAGCCAATTACACAAAAGAAAGCACCTTGTGTGTTCTGGGGTCCGTTCGAAAAGTCACTCGGAAACCCG
GAAGCGGCGCAGTAGACGAAAAATATAG
>AE3008080-RA gene=AE3008080
ATGACACGTTTACGGTTTCTGTGTATGAGTTCTTCTTGTTCAGTTGTTACAGGTCTTGGACTATTTAAAGAACCTGATAT
CATTGCATTATCACTACCAGATAATTGTAAACATTCAGCTTCAGATGGTTCAACTTTAACTCCAACTCTATCAATACTAC
GAGGTGAACCATTTGTTGTACTGTTTGTCTATAGAGTCTTATGA
>AE3001352-RA gene=AE3001352
ATGATACTAATTCCTTGCTTAGTGATACAAATTAGTACAAATTATTACAAAGTGGTACAAATCAAGACGCTTCTGATGAG
TATTCTAGATAATTTTTCTAGGACTTATGCAGGCCAGGTTCACGCACCTGAATTGTACGAATATAATTCTTTATATTCTC
TCTCACGAATTTTCATAAATTAT
>AE3011735-RA gene=AE3011735
ATGTACAGGGAGCACTTGTACAAGCACATGTACACTAACTCGTTTTCTTGTACATGGTACAAGAAAATCATTTCCACTAC
TGTAGTTGTAATTTTTCAGTATGACGCTAGGATTTTACTGCACAGTACCGGAAAACCATTTCTACTATTGTAG
>AE3008452-RA gene=AE3008452
ATGTATCAGCCAGGCTTGGCCCATGTATTGTTGCCAATTATCGGCTATTTAAGAATCAGCCAAGGCTCGGCCGATGCATG
GTTGGCAATCATTGGCCATCTAAGAGTCAGCCAAGGCTCGGCCATGAATCAGAACCATGAATTGGCAGTACAAGAATGGG
CCAGTTGTTTGCCAATGCTGGCTACCAATCATTGGGTGCCATTGATGGGCCAATGCATGGCCGTG
>AE3006250-RA gene=AE3006250
ATGCCAAAATCGTTTTGGAGTATTCACTATTTAAATGTTAAAATACAACATGAACAACATCAAGCAAATGATTATAGTGT
TACAAGTGTCTTAAGCAAACTTTATCTCGCTTTTACTCATAAAAATCAACAACATGGTGCTGGTGCTATTAATTGCAATG
ATCGTTTTAATGTACCACTTATTGTTGTTGTTGCTGGTAAACATTTACTTGTTGTTGTTGTCGTTGTTGTTAAGCTTCAT
CAATGTTTACCAAAATATTCATACTCTGCTGATTCACTTGGTCAAGTTAAACAGATATTAAGTGACAAAGGAGAACTATC
GGAAGATATGCGAGAAGCCCTTGATAGAGCTATAAATCAAGAAGAAAAAGAACAAAAAAAAACTTCCGAAGTGCCCATAC
AACTTATCATAAAAAAGATTCAACTAATAAAAAATCGTAAAAGAATGTCTGAATTACAAAAATTATATAAGAAAACTCGA
GCTGAATTTGAGAAGTACGAACATCGTATTTTCGACTCAACACTAGAACCAACACAATATAAGGTGGAGGAAGCACTAGT
TCTTTTGGATTTAGAATCAGATTTATTGGCAGAAATATCATGGATTCATGAAAATATGGATCCTTATTCACGTACTTGCG
AAGACAAAGAAATACTTGGGTTAGCCCAATCCTGGCCTGATTTTTTTCCAAATTTCAAAGACACAATAAAATCGTGTCGA
CTTTCTCAAATGGAAAGAAAAATCAGTCATAAATCAGATATGCATGAATCAGACTCTGATGAAGAGGCATACGAAGACAG
TCTAATTGCTGTATCTGGTATATCACTTGAATAA
>AE3011228-RA gene=AE3011228
ATGGCTGAAACGTCTAAGTTGCCATCAAATTTATCCATGATGAAAAAAACTAATCTTGTTAGAATATGCAAAAGCTTCAA
TGATGAAGAAAATTATAAAACAAGAATGTTAAAAAAAATCAATGATGATATTGTTGAAAATATTATAACGTACTTGGATT
TTAATTATCTTACCAAGTGCTATAAAATATACCTGGATGACCAGGAATTATATAAATAA
>AE3018339-RA gene=AE3018339
ATGAAGATATGTCCAGCACGTCCTGAATCACTACTAGAGTATGGAAAAATATTGAATTCAGATGAATGGAGGTATCTCCT
TGACTACGAACAAGGACATCTCACTGCCAAAGTAGTAGAATTTACCGATGCTGAAGAAAAAACTTTTAATATTATTAATA
TTGCAAATGTTGAAATATTATCTACTATACAATCCAATGAATTTTGTGTTGATGCAACATGTAACGTTTGCCCCAAAGAT
CTGGGCAAACTTCAGCTTGTTACACTCAAGGCTCTGATTAATGATTTGCGTTTAATAATATTACTATTATTTATTGTTAT
TTTCACTTTCTTTACAATTTTTTGGAAAATTTGA
>AE3015006-RA gene=AE3015006
ATGGTTAAAAATGCTCAAGAAATAACTCTTTTGTGGTTTATTTCATTCACTTACTCGGGTTTTTTTTATAAACAATTGCT
GATTATGAGTAAACAAATTGTTGAAAAAATTCCGAGTATAGCCTTGGTTGTAGATTTTGGCATGTATAATCCATTAAAAC
TAAAAAAAAACATGTAA
>AE3014184-RA gene=AE3014184
ATGATAACACTTAAAATTCAAAGATTTCAAAAAGATTACACGAGATTATTGAAGATTATTGAAGATTACACCAGATTACA
ATATGAAGAGACAGTTCTTACATGTGTAGGAATTACCAAGCCTCACAAGACTGCCAAGTTTTCTCCCAACGATGGCATTC
AATGCTGGGCAGCTGATTGTGCGCCATTCATGAGCTATAAGGCTTGGCTGATTCACGGTTGGTTCTTCGCTTACCAAGGC
TCGTGCCGACCATTCGTTGAAGAAGAACTGGCCAGCTCTTTTCAAGCCATTCATCGGCCAAATCTTGGTAAACGATTTGG
TGGCTGA
>AE3011937-RA gene=AE3011937
CTACCAAGAACCTGTCAGTATAGTGAATATATTTTGGACAGAGGGGCACTGAAAATATTTTTTATAACCATATGTAGATG
CGCACCCTCTCGGGCCCAAACTTTGTTCGACGATGGGATGTACTTTCGACCTTAA
>AE3007804-RA gene=AE3007804
ATGTTTAAAACAAATAAAAAACAATTTTTAAAAAATATTCCTGAACCAAAAGAAGATGATAAAAAAAAAAAAGAAAAAGT
TATTAGAAAATCATGCAGTAGACGACAATTTCGATTTCTATCACGTTTCATTTTGAAAAATGGATTTCTTACGAGAGTAA
TTTCTGGTGATGTATCTATTTGTTTATTAGCTGATATTATTGGTGAATTTGATGGTGTTTCTTTTCTATCATCCAAGGAT
AAATTTGATTCAAAATTTTTACATGAAAAATACTCTGAAACATCTGATGTTTGTGTATCAACATGTTCAGGTAATGCCAC
ATCAATAACACTTGGAGCCATTTGTTTTGGTGACGTAGAATCAACTGGCTCATCAACATGTTCAGGTAATGCCACATCAA
TAACACTTGGAGCTATTTGTTTTGGTGATGTGGAATTAACTGGCTCATCAACATGTTCAGGTAATGCTACATCAATAACA
CTTGAAGTCATTTGTTTTGGTGACGTGGAATTAACTGGCTCATCAACATGTTCAGTTAATGCCACATCAATAACACTTGG
ATCTATTTGTTTTGGTGATGTGGAATTAACTGGCTCATCAACATGTTCAGGTAATGCCACATCAATAACACTTGGAGCCA
TTTCTTTTGGTGACGTAGAAGCAACTGGCTTACCAACACAATCAGCTGATTTATCGACCTACAAATTGGTTCCAACCATT
TTGAACCAGAAAAATTTTAAATTTATTTACCTTAATTAA
>AE3018249-RA gene=AE3018249
ATGCGCCATGTTGCCTCACAGATAAGCCTTTACACAATAAATGTGTGCGTGAGCAACCAAACTCCGCCCATAGGTCAGAT
CCCTATAGTGAATTCACATAAAAGCAACAACAAGCACCTTCATGTTTTTCTATCACGACTAACA
>AE3002978-RA gene=AE3002978
GAGCGTCAATGTATTATATTTAAGGGAGCTAGAGGTTTTGCACCCCCAACAAATTACTTGAGCCGGCACTATTGCCAAGC
GCAGTTACCGCCAATTTTAATCAGGAAAATTAAATGTAAATTAATACAATGA
>AE3006631-RA gene=AE3006631
ATGAAAAATATCGAGGAATTTAATGAAATATATTCAACCTTGAGCTTCAATAATTGGCATATGAATCGTGAATTTAATAA
TATTGTTCAGAGATCAAAGCTATTTGATTTAAATTTTGCTTATAACAAAAATGCAATGTTAGAAAAAAATGTGACATTTG
AAAAATATGTGGGTTGTTATGAACAAGCAAGAATTGACAGTAAAAATTTTTTTTACTCAATCATTATGCCTGTTAAAAAA
TGTATATGGTATCTCGAGAAAAATTTGGACAAAACAATGTTAAATTATAAATTGGTTGAAAAATTTACAAAAATGTTGAC
ATTTAAATTAAGTAAATGCTCTTCATCATTGGCGAATAATTCGAATAATTGTGATGAAAAAATTAAAATTTTCCACTATT
TTACTAGACAATTAAAAGATAATTTTTTTATATATAAAAATGAGTCGTTAAATGCAAGAAAAAATTACGAAAAATGTGTT
GAACCAATCTCAATGATTTTTCAACATGAAATTATAATTAAAAAAAATATGGACAATTGTATCAACAGCAGTACTGAGAT
TGTGATTAATAAAAACTTGAAAGTCAATGAATCTTTGGAGGCTTATCTTGAGGAGATTCTAGTTCATCCTACAGCAGATT
ATTTAGAGTATAATATATTGGAGCAAAAAAATAATAATGACAAGGAATTACACTTGCCTGAATTTGAATACGGTTCTCCA
ATTCGAACACTGGCTGATACAATTACTTCTTTAGAAAAATATATTTGTTTATTCAATGCAAGTTTTAAAATACAATCAAT
AAGTCTCGACTCGATAAATCACGACATGATATGTTTTTCTAATAATTCTCTATCATTAAAACCAGAATTTGTTTATGTAC
AAACGATTGAAGATATAGTAATGAAAATTAATTCTACCAAGAATGAATGCTTGATAACAGATAAACAAAATTGCTCTAAT
TTTTATTTAAATGTTGTCGATAAATATTACAAAAAATATGAAGATCTTAATGGCAAATTGATAAACATTTCTAACATTGC
AAATCAGCAATACGACGAGTGTCATTCAAGAAAATTCACAGACTCTGTTAATAAATTTATTGAGATGAAAATGATAACAA
TGAATTGTTTAAAAAATATAACAATACAATAA
>AE3008816-RA gene=AE3008816
AGAATTTATTCACACATATTTAGGTTAATCTTAGAATTCATATATCAAAAAAAAAGTAGAGTCGGATTTAAGGTCGGAGT
CAGACTTAAGGTCAGAGTTTCAGCTGGTGCAAGTAGATATTGTTGA
>AE3008142-RA gene=AE3008142
ATACATACTTCTTACTACTATTTATCGAAAAGTATTTGGTTTTTATTTTTTAACAAAATTATTATAATCTTTACGATAAG
CAAAAAATAA
>AE3016510-RA gene=AE3016510
ATGGGTAAGGCTAACCGGGTCCGGCTTTCCTCACTCTTTCCTGATCCGAATCGGATCCGGATTGCCGGACTTAAATCGAA
GTGTGATTTTTTTTTCAAAGTCAACATCTGGGTTCAGTCAGGTTTGGCTAAGGGAAGCCGGATCCGGTTTCTTTTACTTT
TTTCTGATCCGAATCGGATCCGGTATTGCTAA
>AE3016510-RB gene=AE3016510
ATGCCGGACTTTAATCGGACTTTATTTTGTTTCCTAAGTTATTTCAGAGTTCAGTCAGGTTTGACTAAGGGAAGCCGGAT
CCGGTTTCTTTTACTTTTTTCTGATCCGAATCGGATCCGGTATTGCTAA
>AE3002129-RA gene=AE3002129
ATGAATTTCTTTCTGTTTGCCTTTTTCTATTATTTTTTTATTTATTTCGTTAGCAACAAAAAAACAAAAAAAAAAAGAGT
GAGTGAG
>AE3019660-RA gene=AE3019660
CACGCACACACATACTACAAAAAAACTTGGTTTTTTCATCAGTGGCGCCACAAAAAATTTTTAGACACGGGAATAGAACA
TAGCATTATTGATATACGGGCCCTTCGTGGCGTAAATATTAGTTCGGTGATGCGACTGGGAATCAACCTTAATTGA
>AE3008843-RA gene=AE3008843
ATGTGGATATCTGGAGAATTGATTGTGCTTGGAATTAATTTGATGAATCAGAAATGGCCTTCTCACAACCGAACGATGAC
TGGAGTGACATTCAAGATTGGTCACATCCGATGGCTAAACTTCAGCGATACGCAGGCATTCAAGCACAGCAAAATAGAAA
AAAAAAAAAGAGGAAAAGATAAAGTGAGTTGA
>AE3001412-RA gene=AE3001412
ATGTTGGCCCTATTACGTCAACCATTACTAAAATCTGTTAGAATTGCACAGTTTGGTGTTAAAAAATTTGCACAACCGAA
TCCAAGAGTACTCCAAAGATCATGCTCATCAATTTTTTCAGCTGGTGTTAAAAAATTTGCACAACCGATCCCAAGAGTAC
TCCAAAGATCATATGGAAGTTATGTAGAGCCTAAAATTAAGCCTCTCCAAACATTCATAATACTTGATCCAAAAGACCTC
TTCATATGTATAATCAATTTGTTGCAGATGATATGTGATCTAGTCATATTGTACTATTTGTACCGATTTGCAAAGTTGAT
TCACAATGAACAAAATTCAACTGAAAAAGATGATACCAGTTCATAA
>AE3018426-RA gene=AE3018426
ATGATTTTCCAATTATTTTCAGGGTTTTTCTTATTATTAGATATATTTAAAAAAAAAAAAGATATTAAAAATATTGCTTC
CGTTTGTAATGTTGGTTTTCAGTTCACCAGGATGTCGAAGTTGAAT
>AE3016927-RA gene=AE3016927
ATGGTAGATCTGTCATCATGCAAGACCCATCTTACAACAAGTATAGTGCATCTAGATCATAAATTTAAAACGAAAGTGAT
CCCAATAAGTCGCTTGTTGCTCGGGATCAGACGAGAATAG
>AE3004200-RA gene=AE3004200
ATGAAATGTTACAACCTCGTACTATTCACTGCATGGTTTTTGATATCGCAACAGAAAACCTCAATATCATCCGACAATTT
CTTTCTTTCTATAGCTCTTTTTTTTTCTTTTTTTTTATTTCTTTGTCACAAAANTTTTTCATCAAATATTCTTTTTTTTT
TTTTTGCTTTTATTTGTACTTCATCTTTTTATACTCTCCCTTTAGCGATAACGAGGCTCCTGCGAATCTCTTGCATAAAC
TTTAGAAAAAATAAAAACAATATATATAAAAAAAACAAAAAGAAATGA
>AE3018037-RA gene=AE3018037
ATGGAAAAAAAAGCACTAGTTGTTGCTCAAAAAGCTGAATCAGTAGTATTTAAACAACGAGATTCTGAATTTAATGATTT
CCTTAAGCAATTTACTATAAATCATGCTCAAGACTTGACAGATTTAACGAATTTATTAAAAACAGATGGCATTAATAGCA
TCAAATTATTGAGTAAGCTTAATTTACAAAAATTTGAGGAACGTACAACACGTAAAATTAATATGGGTGAATTCATAACT
CTTGAATCATTAATTGAAGAAGCACAAAAACATGAAAAAATTAATAATATTACGAACCAGATGGCTTTGTCCAATATGGA
AGGATATGAATTTGCTGATTCTGAATTTAAAGATTTCATTGAGCAATTTGAAAGAAATCAAAGGAAACAAATAAGTGATT
TAAAATTATTCTTAAAAATAAATGAAATTGATCGCGTTGAAATTTTGGCTTCTCTTGATTGTCAAAAATTTGAGGATGAT
GTAAAAGAAGACATAAAAAATTTACCTAAAAAAAAAGCACAAGAACAAGAAAAAATTGATAATATTGATAATGAGATGAC
TTTGTCAAATATGGATGAACATGGATCGATTGGTACTTAA
>AE3000564-RA gene=AE3000564
ATGAAAAATATGTTTATAATTTTCTTGTGTAACTATATTAAAATGAGTGATAATAATAATAGTATGACAAAAACAAAAAG
AAAAAAAAATTGTAACAACAAAAAAAGAGATACAGTTAACAAGAGAGATGAGTTGAGA
>AE3015815-RA gene=AE3015815
ATGGTAGAGGGGCGCAGTCCACCATATTGGTTTCGAAACGTCACTCTGGCGCCATTACTAAAATGTATATGGTTTTTAGT
ATTAGCCGGGAACGTAATAACCTCACCCCGCGGCGGCGGTTATTACCGTGATCATTAA
>AE3009917-RA gene=AE3009917
TTAACGGACGACCTTTGGTCTTTTATCAATTGGAAATTGAAAATTTCCAAAACTCCGGTGGGATGGCGCGTTTGGTTTCA
TCATTTTTGGTCCAATATTATTCACAATTATTATATAATTATTTATGATAAAAAAGATAATGCTTTTATTGTCAATAAAA
GTACCGCCATCTGTCATTCAGTTTTTACACTAATATGCCTTTGTAATTTGTATGGGGAAGACTAG
>AE3013920-RA gene=AE3013920
ATGTCAATAGTGAGATCTCCAACAAGACGTAGCATATCTCTGGACCACAATGAGGACGTATTTAATTCTAATAATTTCAC
GTTAATCAACTCACAACAATCAAGCTCCAATAGTACTATGTCACAATCATCTGGCTCAACTATATCTGTGGCTGATAGAC
GTCCTCTTCGTCCACGTAAAAACACAACATCTACTTCAACTACTGGTACACAAATGGCTAATGATATTACACTTGATCAG
ATCAAGAGTCTCCTAGATCAACAAACTGTATTAATTAATGCATCAATTGATTCTAAACTAAATAATATTATTGATACATT
TAAATCGTTTACAGTTACTGTAAATAAAAAATTTGCAACAATTGATGCTGAATTATGTCAAGTCAACAACAACATACAAA
CACTAAATACAACAATTGGCAACAACACAACACAAATCAAAATGAATACATCAACTATTGCTGATAATAAAACGAGTATC
ACTCAAATGAGTGATGATATAAATAATAGCAAATTAATACTGGAACGTATGCCAAACGTCATTGTTTTTGGCATACCTGA
AGACCCAGATAATAATTTAAATATGACCCAACGTGTTGTAAGTGATAGAGAGGTTTATGGAGTTGAAGAAATTAAAGTCA
CTGACAGGTTGGATGGCCACAGTGGCTATCTCTCAGGACTTTACACCGGCTCAACTGGCCCAAAGACGTCAACTGAAATC
TCAATTGACAGAAAATGGTATCACAAATCCAATCATCAGGTTCATCAATGGTGTCTTCAGGGTCATGAACAACACTCACC
CAACAACGTGATATCATCAATTACTAATTACTATTTTATTGATATTATTATTGTTATATTATTATTTCGTTATATTATTA
TGTTATATTATTATTCATTTTGTTATGTAACTAATATATTGGTTATCATTGCTACAAGCTAA
>AE3019469-RA gene=AE3019469
ATGTTGCATTCATCTGGTAATCCCGTTTATTTTCTACAATATCGGTCTCCAATCTGCTGTACCAGCTCAATGGCAGATTT
CTTCAAATAA
>AE3001484-RA gene=AE3001484
ATACGTATTGCTTTAGATTTTCTAAGCCTCATACGTATTGCTTTGTATTTTCTAAGACCCATACGTATTGCTTTGTATTT
TCTGAGCCTCATACGTATTGCTTTAATTTTTTTCCAGCCTTATACGTATTGCTTTGGATTTTCTAAGCCTCATACGTATT
GCTTTACTTTTTTTCAGCCCCATACGTATCGCTTCAATTTTTTTCAGCCCCATACGTATTGCGTTAATTTCTATTAG
>AE3014777-RA gene=AE3014777
ATGCAAATTATTAAAATACCAGTACACAAAAATATATATATCATACGAGTTGACAAGTATAGTTCGGACACACCGTTTGG
CTTGGTGGCCGGACTAGAAGCGAAGAGAGCGGAGTCTCGATCGACAAGCAGGCTGAGTTCTCTCATACCCACACATATAT
ACATGGCTAAAACACCTCACTGA
>AE3008425-RA gene=AE3008425
ATGAAACGATCACGGGAGTTTTGTAGACCAAGTACCTCAGGTATATCAACTTTTTTGGAAAAAAGTGTCTTCGAATTTTC
ATTTTTTTCAAAAAAAATAAACATCATTATGCTTTGCGAAAAATTCTTCCGAAATTTCTCCGCATCGGTCAATTTGGGAG
AAATT
>AE3009239-RA gene=AE3009239
ATGATACCAGTAAGTTCAAATGGTATTTTTGGGATTATCATTGTATGCAGTCTTTTTTGTCTAGGCTTTGGTAGCTTCTC
TCATCAAATGAGTTTCTCAAGTTCTCGTAAATTGAGACCAATGATAAGTAGTAGTTTATTAAGTTCAAATAATGGAGTTG
TCAGGTCCTCGCATGTTGAATTCAAAGACGGCAAATTAACTGTCTCGAAATATGACTCAGATAATTTATCAGGAGAAAAA
AAACAAACAGTGTTGATTAATGATGAGAAAAAAGAGTTTAAGGATTCTGTTTCAACGTCTGATCAACAAGTACCTAATAA
ATATTTTTGTAACGAGACATCTTATTCAAAAATTTGTGCATCAATCAATCCAGATAGCTATTATATTAAAATCAGTGATA
CAAATTTAGAGAATAATTTTAAAATACCAACTATCCCACCGTATATCAAAAATGAAAATGAGAAATCACATTATCAGGAT
AAAATGAAAGAAAATGTTGAATTAAAATCGACGAATTTAGAAAAAAGACAACAGACTGCTCTCAAATTACAGCTTGAAAA
TTTTGAAAATCAACGGAAAACTCAAGTGGTTAATACAACAAATCAAGAAGAAGATAAAAATATAAACGACCACCTAGAAA
AAGAAAAAGACAACACATTGGCTAACATTAAATTATTATTATTATCACAGTCTAAATATCAAGAATCGAATAATAAATTA
TCGCAAGTTAATAGAGTTAATCCAGATAAAGAAAAAATGCTTTCTGAATATTTAGAAATTAAAAAAAAATATAATGAAAG
TTTAGAAAGTTTAATTACTTGTGAAAATCGTGTTGAAACATTAAACACTCAAATGACAAACTTGACAGAAAAATTATTAA
TTGAAAAATCAGCTGACAATGAACAACTAAAAAATGAAATTATATATAACGTGGATCAACCAGATGATTTGGAAACAAAT
ATAGAAACAACTGATGGCCCAAAATTTTATGAATGCGAGGATCTTAAAGAAAAACATTCAATTGAATTACTGGAATTACA
GAATGAAATTAGAAAATTGAAAAATGACAATGGTGAATGCATGAATGAACAGAGTCGTTTGAAAAGAAAATTAAAATACG
CACAACGATCAAAACTTTGGGAACGTTATGATATTTGA
>AE3011464-RA gene=AE3011464
ATGGTTGCTACGTTTGTTTATTTTTGGCAATTAATTTATTTGAGTTGTGTCGTTCCTAGATCAAAAGTCATATTACAGCT
TTTTATTAAGTTCTATATATTCATATTTAATAAAAAAATATGA
>AE3012448-RA gene=AE3012448
ATGATTGATTTAGAGCAAAAAGCCGAAAAAGATGGTTTAGAAAACCTTATATCAGCATCTGATATATTTATTGAATCTCA
ATTGAAAAAAAAAAAAAAAATTATTGATGATGCAGATAAAATATATGATTTGGACCAAAATGTTCCAACCTTTCCAGTTA
TTGACATGTCAAAAAAAAATACAACTAAATTAATAGAAATAAAAAAATCTGCTGAAAGTCCAAAAATTTTATTTTCAATA
GTAACTAATTCATCTGGTGAAATAAATCATCAACATACTGGTTCTAATACTGACAGTCCAAAAGTTTTACTTGCTAAAAC
GCCTGATGCTAAAACGGATCAACAACATAAAAGTTCACAGAAAGAACGTGCAATTTTTTTTCGAAACCATCGAAGCAAAT
CCAATAATCATCCTTACTCGAATTCGTATCACAAAAACAAAACTAATTATAATCAACAAAATAATAGTTATAACCACCAC
TTTAATAATTTCAAAAATATCTCTCATGATGGTCACAATAACATGGAATATAATTACAGGAAACAAGATGTTGATTTTTC
ATACAATAAAAATTCTTGTGATGATAAAAATTATGATAATTATCGTTCTAATCAAAATTATTATTCTGGTGGAAATTATC
ATCGCAAAGAAAATTATTATTCCAACAAAAATTATAATAAAACGTATCAAGAAAGTTACCGTATGAAAAAAAATTATGAT
AATAAATATGATCATGAATATGAACATCATGAAAACGAGAAAGTGAACAACAAAAAAAAAGATACAAAAGAAGTTACTGA
TGATAAAAAAAAAAAAGATGAGCCAGAAAAAGACTCAAAAGTTATCACTAACTACATTACTTTAGGTCTTGGCTAG
>AE3000049-RA gene=AE3000049
ATGGTTGCTACGTTTGTTTATTTTTGGCAATTAATTTATTTGAGTTGTGTCGTTCCTAGATCAAAAGTCATATTACAGCT
TTTTATTAAGTTCTATATATTCATATTTAATAAAAAAATATGA
>AE3006825-RA gene=AE3006825
ATGGTTGCTACGTTTGTTTATTTTTGGCAATTAATTTATTTGAGTTGTGTCGTTCCTAGATCAAAAGTCATATTACAGCT
TTTTATTAAGTTCTATATATTCATATTTAATAAAAAAATATGA
>AE3006861-RA gene=AE3006861
ATGTTGTCCGAAGAATCAGCACATCAAGTGGAATGGGAAATGGTTGATGATTTTGTGGATACATCAATAGAAATGTTGTT
GAGTGAAGGCAAACTTGAAGAATATAGTCTTTTGAAAAATTCAAAGGAGTGTCGATTAAACGGACGTCTTTCTATTATGC
AAGTTTTGCAAACAACATGTATGTGTTTATTTGATTATCCAGATCTAGTTATTGAATATCAACGTTTTTTTTCAAGTGAA
CAAGTTACATTTCACAATGATTTTAATCGAGACGGAGAATTTACACAAATATTAATCAGTATTGCTGCTGATTTACCAAC
TTCTACATCTGCTGCAGCTGTTATTATCAATAGAAGAAATGGAATTGTACAATGTACAGTTGTTTTATAG
>AE3014627-RA gene=AE3014627
ATGGTTGCTACGTTTGTTTATTTTTGGCAATTAATTTATTTGAGTTGTGTCGTTCCTAGATCAAAAGTCATATTACAGCT
TTTTATTAAGTTCTATATATTCATATTTAATAAAAAAATATGA
>AE3007796-RA gene=AE3007796
ATGGTTGCTACGTTTGTTTATTTTTGGCAATTAATTTATTTGAGTTGTGTCGTTCCTAGATCAAAAGTCATATTACAGCT
TTTTATTAAGTTCTATATATTCATATTTAATAAAAAAATATGA
>AE3016795-RA gene=AE3016795
TACACGACTGTGAGATTTTACAATTCTCACACAATTCCGACACAATTCCGACACACGACTGTGAGAATTGTAAATCCGAC
ACAATTCCGACACAAATCCGACAGACGTACGACAGTATATTTTTATTTTGTATTTTTCAATAAAAAAAAGCATTTTATTA
ATAAAAATTTTTGTTCAATATTAAAGCATATTAGATTTTTTTTTTTTGAATAA
>AE3011382-RA gene=AE3011382
TACACGACTGTGAGATTTTACAATTCTCACACAATTCCGACACAATTCCGACACACGACTGTGAGAATTGTAAATCCGAC
ACAATTCCGACACAAATCCGACAGACGTACGACAGTATATTTTTATTTTGTATTTTTCAATAAAAAAAAGCATTTTATTA
ATAAAAATTTTTGTTCAATATTAAAGCATATTAGATTTTTTTTTTTTGAATAA
>AE3011200-RA gene=AE3011200
ATGGTTGCTACGTTTGTTTATTTTTGGCAATTAATTTATTTGAGTTGTGTCGTTCCTAGATCAAAAGTCATATTACAGCT
TTTTATTAAGTTCTATATATTCATATTTAATAAAAAAATATGA
>AE3012064-RA gene=AE3012064
ATGGTTGCTACGTTTGTTTATTTTTGGCAATTAATTTATTTGAGTTGTGTCGTTCCTAGATCAAAAGTCATATTACAGCT
TTTTATTAAGTTCTATATATTCATATTTAATAAAAAAATATGA
>AE3019695-RA gene=AE3019695
ATGGAAAATGATAACGCGGATGATGATGCTAATATTAATATTGTAAATCATCCTACAAATATTTGGGATCACACTTATGC
GCGCGGGCTGCAACCGTGTTTTGTGCAGACGCAGGCGCGATTAAACATTCGGTCAAAAAGACAAAGAAGTGATATTAATG
ACGGATTGGATGTTTTAGAAGAACTACTTTTTACTCGTGAACAACTACCAACTATACAAGAAATTTTAGGAGAAACTATA
AAAGAAATTAGGATTCTAAATCAACAAAACCGTGAACTTAGAGGGTTATCTGAATCCTTACGAACCCGTCTACATTTATT
AGTCGAAAAAGTTCGATCATTGTCTTAA
>AE3014778-RA gene=AE3014778
ATGCTGGAATCAGCAATGTCACACATTGCTGCTCGACGTTCACTCGATTTTTGGATTTTTATCTTCATATTTTCTTGCTT
AAATTTACGAGCAAGAAGCTCTGGTGTTGGTGGTACTGTGTCATTATCAGTTGACTGGCCAACCAACTTAATTTTTTTAA
GACTGTCTGGATGA
>AE3017522-RA gene=AE3017522
ATGGCTATTAATCCAAAACTTGGTAATGATGTTGACCAGCACCAACTGTTGATGGACTACATTAACTTATTCCAAACAAT
ACAGATATTGCTTGATGAATTTGTGCTTGACGACTCAAATTATAAATGTAATAAACATAATAAAATTGGTAAATTATTTG
ATTTTATTATTCAAGCTCTTCCAGAAGGTATTCAAAAAGTTTATATATCATCAATTGATGGACACATTGAGTCTCGATTA
CATCTTTGCATTGCATTTAAAAAATTTCCTTTACTTTGTTGTCTTGTTTTGAAACATTGGAAATATAATCATAATTTCAA
TGCTGTCAATAATCATTACGTTATTTGA
>AE3015862-RA gene=AE3015862
ATGAAAGAAATAAATTATTATCATCAAATAAATGTTGGTGGTAATAGAGATGAAAATGAAAATAAATTGAATATTGTGGA
CAACAATCACAACAACAATTGTGAAAAGACAAATCCTGATGAACAATATAAAATAAATGTTGTTGATAAATATATAAATA
AAATTAAAATAAATATTGTCAATGATAAAATTAAAAATAAGGACAAAATTAAATGCAAAATAAAATATAGGCATTTGATT
AATAATAATAATATGAATGATGGCAGATATAAAATTGATGGTAAATTTGGCTGCAAAAGATATTTGTGTCATTTGAAAAT
GTTTGTTGACTTTGACTTGAGTAGTCAACTAAAAAATTGGAATGCTGAATCACTTTGGTTAATGTCATTTGCCTCATGTC
AAGGGCCAGGTGGCATGCCAGTTATTATATTAATCTCTGAGCTTCAAAGGTACATCCTAAAAGAATATTTTAGTTTTGAT
CTATAA
>AE3003242-RA gene=AE3003242
ATGTTAAACCCAACTTTAATGAACGCTGGTGCGTCGTTAAAGTGGCGCATTATCACACTGGTCCCTACGAGAGTGAGTTT
TTGTTTTTTAGTGTGTTTTTGTTTTATAGTAAACGTCGTGCAAAGCGTAGACTACGATAATGCTGGTTTTAATGCTGATG
TATGCGCGTTTAATAAAAGGCCCCGTAGAAGTTTTTAG
>AE3001413-RA gene=AE3001413
ATGTTGGCCCTATTACGTCAACCATTAATAAAATCTGTTAAAATTGCACAGTTTGGTGTTAAAAAATTTCCACAACCGAT
CCCAAGAGTACACCAAAGATCATATGGAAGATATCAACAGAGTGAACCTTGTATTTTCAAGAAATTGGTTGACCTCACAC
TTAGTGGAGCCATCATTTACTTGCAGTATCATGTTATTAACAGACCAACAAAAACCACCAAATAA
>AE3007167-RA gene=AE3007167
TTTGTTATTTATAGCATTTTTGTAGCACCCTTGTTGTATAATAATCGTTTTTTTATTAATAACAATCAAAAAATTGTGAA
ATATTTCAATATTAATTTTCCATTGTTAGAGGCCTTTATAACAAAAAGTGAGGCTAAAACGTCTAATGTGTTAATGAAAT
TTATAAAACACATTTATTAA
>AE3018088-RA gene=AE3018088
AAATGCATTAACGGACGACCTTTAGTCTTTTACCAATTGAAAATTAAAAATTTCCAAAACTCCGGTGGGATAGCACGTTT
GGGTACATTATTTTTGGTCCAATATCATTCACACAATATGTATAAAATTAAATAA
>AE3017189-RA gene=AE3017189
ATGGGTAATTCAGTTAAAAATAATTATTCATTACAATTAATGAAAGATAAATTAAAACCATCAAAAAAAATCAATCAATC
AGTTAGATATGATGAGAAAGTAATGTACATAAGCACAAGAATATACTGGACAATTTCTATCACCAATATCATTAGCAATA
CCAGAAAAACGGAATGCTTTACATCAAAAATATCGAGAATATATTTTTGA
>AE3012409-RA gene=AE3012409
TCAATTTCAATTTGTTTTTTTAATTCTTTTTGTTCACGTTCTTTTTTTTTAGCTTCAATTTCAGCTTCTTTTTTTTTTAA
TGTTTCTTTTTTTTTTTCTTCACGTTCTTTTCTTCTTTGTAATTTTTGTAATTCTGTTTGTTTTTCTTTTTCAGCTTTAG
CTTCTTTTTGTAGTTCACGTTTTTTAGCACTTGCTAATTTTTTTTCAATTTGTTTTTGTGTTAATGCACGTTTTTTTTTA
ATAACTGATTCTGTTTTTTTATCTGTTGATTGGCTTTTATCATCAGCCATGTCATTTGTTGATTTTTCATTATTCGTTTT
CTTTTCATCGTCATCATCATCATCTGATTTTTTGTCGTCTTGTGTATCATCTTCAGATGTTGATGTGACTATTTCAGAGT
CAGATGATGAATCTTGA
>AE3016283-RA gene=AE3016283
ATGCATTTGTTGAAAGATTCATACTCAACAGGATTTGTTATAAAACAATCAACAATTCTCTTCGGTAAGAAAAATTCGGT
ATCACCTCCAACTCTAGCAATTATACTTGTACCATATTTAATTACAACGTTTCGTAAATTGGTGAGTGAATATTCTTTAT
TTAATTCAAGATCTCTTATTTTGATCAAAGTTGATTGA
>AE3005559-RA gene=AE3005559
ATGTCTTCAATAAATAATGTTGTAGACTTACCCTCGTTTACGTCTTTCAAGGATGTTCATAATTTTTTAGAGTCAGAGTT
TTATTCGGGATCTGATGAAATAAAAAAGGAACTTGAAAATCTCGATTTCAGTGGTTTTGAAGATATGTTTAGGTCATCGC
TATCAACAAAATCATGTGAACCAGAGCCTCAATTTGAATACTCTAAGGAATATCTTGAAAGTAGAAAACACCTTAGTCAT
AATACGCAAATGGTTTCTCTGTTTATTTTCGAGCTCAGAAAAATTCAACAAACAAGGGAACTCAGTTTTCATGAACGTAT
GAAACTATTCAAAAGTATTCAGACCCAGTATGAATTATCTCATGGTGTTACATTAGAGTCACCCTCATCAACATCTTCAA
ATGACATGAAGAATACTACTGACATGTGCTCAGAACTTTCTTTGGAATGTGTCGAATCAAAGAACGAGCCTGTTGATGTT
TAA
>AE3006493-RA gene=AE3006493
ATGCCTAATACGACAGGAAAATCTTCAGTCACTGATTTCAGCCAAGAAGATGAGTTAAGCAGTGACGACGAACTTCCTTA
TTCAATCGAGCTCAGCCCACTATTGCTACCTCCTGGTGTTAGATACGTCATCGATCCAATGCCAGTGAAAATAAATACAT
ACACTGTCCTCCCAAGCACTCCAAGTTATCTAGCTTCAGATAAACCATATAGTAGGAGAAAGTGTCGTGGTTGTTCTGTG
TGTCGTCCAACAAAACCA
>AE3012890-RA gene=AE3012890
ATGTCACTTCACATCAATACGTACGCATACTTACATACGGATACGCACATCGGATTGGATCACTGTTTACAGGGATGGCT
TAGCGGACGGACCACACAAGTTCTAAAAATTCCCAGTAGAGTAAAGATTGAGTTAAAAAAATATTTTAATAAATATTTAT
TG
>AE3005235-RA gene=AE3005235
ATGGAAGTAACAAGTAATGTAACACCTTTTATTATACCATGTTCAAATGATTCACCAGTTAATGTTAGTACTGATTGTAC
ACTATCATCATCAATTACATTATTATCATCAATATTTTCAGTACTTTTTTTAAGCATTTTATTTATGTATTCTTTAAGTT
CAACTGTACCACGTTGA
>AE3010353-RA gene=AE3010353
ATGGACTTTGACACAGAATCATCAACAGAACTTGATGAAACATCATCAAAATTACAATATTTGGAAAATGTTAATATATT
TCATGCAATGCTTCGAAGACTTAAAGCTGGTTGTGTTCCTGAATCAGAACGTGATGAATTTAGAACAAAATTACGTGCAA
TTATGAAAAAAATATGTAAAGGAGTTAGTGACAGTACTATGTCATCAATGATTAAACAATGTGATTCATTAAATATATCA
TAA
>AE3000342-RA gene=AE3000342
ATGAATATTTTTCGCAAGGGAATTATAATGTCAATGTTAATCATTGGCATCATCTTGTTGGTGGGATGTTCTGAGACTGA
AGGTTTTAGTGAAGCTGACGATATGAATGAAACTGCTGATAATGAAGATACAGACGACGAAATGTTAGAAGAACCTTCGG
ATCTGACAGATGACGAAATGCAAGGAGAAAAGACGGCTTCTTACGACGTAGAATCTATTGGATCATAA
>AE3005504-RA gene=AE3005504
GCTGATGAATGTTCAAAGCTATTCAAGACTGAACATCAAATGAAAGCTGTACGATTTCTTGATTATATTTTAATTATTTT
GTATGTTTTTTTGTTACAGAATGATATTGTACCAAGTGAACTGTCATAA
>AE3019510-RA gene=AE3019510
ATGGTTGCTACGTTTGTTGATTTTTGGCAATTAATTTATTTGAGTTGTGTCGTTCCTAGATCAAAAGTCATATTACAGCT
TTTTATTAAGTTCTATATATTCATATTTAATAAAAAAATATGA
>AE3019647-RA gene=AE3019647
TCAAAACAAACTTATATTGAACTACCCTCAAAAAATCAAACTCTTAACGAACGTCAAACGACCCCCCAGTCGCGGTTTTT
CGCGGTTTTTTATTTATTTTTTTATTTTTTTTCCCGTTTTATTTTTTTTTACCGAGAATGCATCACTATTGCCTACTTTT
TTACTGATGCATTCTTGGTGAAAAAAAATCAAACGGGAAAAAAAAATAAAAATTAA
>AE3012501-RA gene=AE3012501
ATGCCGTATTATACGCGTATTATACGGCTCTTATTTTTGGCGTCGTATTATACGTTTTATCCGCAGATCGATAAAAAAGA
AATTGGTAAAAATGTAAAAATAAAATTAATTCCTTAG
>AE3005765-RA gene=AE3005765
ATGGATGGAGTTTTTAAACCAGAGATAATTCAATCTTGCACATTGACGGGACAAACAGCAAGAAATGGAGGTGTAAGAAA
CCCTGTTACTCCACCCCGTCGCCTTCACATCAGAGCAATAGAAGCAATTATAGAATGTGCCATGAACAATGCACGCTTCC
GAAGACTTGTTGCACAAAACCGAGATAAATACAACAAAGCGATTGCCAGCAAAATATGTGAAATTAAGGCAAAACTTAAA
ACAAACAACGCAAATAATCATATTAGATTAGCTCAGTAG
>AE3019243-RA gene=AE3019243
ATGATGAAGCATCTTGCTCAAGAATGTCAAAATTGTGATGATACCTCATCTGAGCAAGTTGTAGCACTAATTACAAAGAA
CAAAACAACTCAAAACAAAGGCTCAATTGACAAGTTTATTGATACTAAAATGTCCAAAGAAAATCATGATAAATTGACTG
CTTCTTTTGCAAATATTCGTACAAAAAAAGAAACTCATTAT
>AE3019607-RA gene=AE3019607
ATGCCATATTCAAGATCAGCAAAAATTCGAGAATTAGCAAGAAAAAGTATAAACCAAGAATATTTCAATTACAAGTATTG
CCACCGTCAAGCAATATTATATTATATATTACAATCTAGACAAGTAACACAAGTACTAAAAGTATTAAATTTATCAAAAG
AAACTACATGA
>AE3016988-RA gene=AE3016988
ATGAAAAAATATATCTTGGTTCATGAAAAAATGTTCCTCTTTCGAGAAGTACGCTTCTTGGATTATGACAAATATGTTAT
GGTTCAAGACCACGCGTTCCCCTTTCAAGAACTTCGCTTCTTGGATTATGGAAGAAATGTCATAGTCCAAGACCACGTGT
TCCCTTTTCTAGAAATACGCTTCTTGGATTATGACAAATATAAATGTCATAGTCCAAGA
>AE3011164-RA gene=AE3011164
ATGGATATTTCTTTACGAGATGTTTTATTTTTTGTTTGTATTTTGTTGATCAGCCAATTCAATTGTACTTTAGCAGAGAA
TCAATTGATGGCCGAAAATATCACTGAAGAATCTATGACAATTCAGCTAGAGTATGTTATTTATTCAGGACTAAAATTTT
GTAAATTACAATTAGAAAATAATGAGGGTAAATATTACGACATAGTTAGATACTACGATGCAACAAAACGTGTACCTTTT
CTATCAAAAAATGATAATATAGAATGGATTGGAGATGTGGATGAGAGCTGTGCATTTACCATATATCCAAATCGAAAACA
AGATACTTTAAAATACAGTTTCATCGACATATATAAGAATATGAGAGTCATTGCATCGTACAACCATGAAGACAAGAAAT
TAATTCATTTTGATTGTCCTGGAACTTATGATAGTACATCTAAAACTTGTGATATAAATTATGTTTTTAATTTATTTTTA
CCAAACAAAGAGATTACCACTGGAGGCAAAGTAACGACTATTACAAGAAAGGCACCTTATACTAATGATACAATAACAAT
ATATACTCCTCCTGTAGAGTATCGTAAAATTAAAGCATGTTCTTTACATGTGGAAAAACTTTCGCACGAATCTGTTGAAT
CTATTGTAACATATTACAATAAAAGTGGCAGGTCAATGATATCACGTGAATATGAACACACTGGTGATAAAGATAATAGT
TGCTCATTAAAAATACATAATCTTAATGTTGCACAGAATAAATTGATGGATAAATATTTATATATTGTAGTTGATACTGA
ACCAGCACCTATTCAATATCGCATATTTGATTTAAACTTGGAATATAATCATCGTTATGAATATAATTTTTTTTGCAAAT
CATTATCATGGTGGAAAAAAAATTATTTTTCCAAAGTTTATTTACGACCGAAATTCAATGCTGTTGGTTTATTTTTATCT
GTTGAACCTCAATATTTTTAA
>AE3010844-RA gene=AE3010844
ATGAGAACAATGAGAAGGGTAAAGATGATTAATAAATTCAAGAATTTCTATGTGACCTCGTGCTTATTGGGTGGAGTATA
TATAGGGTATCGTATAATAAAATGGGACACAAACAACCTAGAGCAGAGGTTCGAAATGAATAAAAATAAGCTCAAAGAAG
AACTTGGAAAACCAAGCATTGATTATTATTTGTTGTTGTACTTGTGTTCAATGACACTTGGTAAATTAACATTACAAAAA
CTAGATAGTTGTGAAACGTAA
>AE3013475-RA gene=AE3013475
GTTGAATCCGTTTTAAATCAGGGAAGCCGGATCCAGCTTACCTTAGCCAAGCCTTACCGAACCCCGAGTTTAACTTTGAA
AAAAAATCAAACTTCAATTAAAGTCCGGCATTCCGGATCCGATTTGGATCAGGATAGACTAAGGAAAACTGGATCCAGTT
TACCTTAG
>AE3005056-RA gene=AE3005056
ATGAACTCATCATACAGTGTACTTGTGTTATTGATAATTTATACAACAATTATATCAACAAATTCATGGTCAATAAAAAG
TCTTTTTCCTTTTTCTTTTAAACCATCAACATACGCTGATGTTATAACACCAGATAATAATCAAATTAACATTACAACTG
GACCTAAAGTTGATGCATCAATAATTGATGCACCAAAGCGTCATCGTTTAAGATGTAAAAAAGGAGAAATAATTGATCGA
CGAGGAGGATGTAGACCCTTATGTCTGGCTGAAAAATCAGATTTAATTATAAATAAAAATAATAATGTTACTGTTAATTC
AACAAACGTTATTGATGAATTTACTAATGTAACAAATGACATTGGTAAAAGTCTTCTGGATTGGAGCGATGGAGAAGAAG
GTAGAGAAGAAATTATTTTTTTTCCTAGTCGATCAGGATGTTCAGAAGGTGAAATGAAAAATAATAAAGGTGAATGTAGA
GAAATATTATGGTAA
>AE3009685-RA gene=AE3009685
ATGTTTGTCCAGTTGGTTGATAATTTTGCATTGTTACTGGTGATAATGCAGCAATTAAATTTGTTGGATTTGATGTCCAA
TTTGTATCAATACGATAATTTTGTGGTAACATTGTTGTTCCCCATCCATTTCTATATGATAATTGTTGATTTAATTGTTC
ATTTGTACTATGATAAATATGTTCATTATACATTCTTGAATATTGAGCATTATTAA
>AE3011162-RA gene=AE3011162
ATGAATATATCGTTTGTGTCTCACAAAGAAACTTATATTACACTAACTCCTTGTAAAAATTTTAATTCATCTTTAATGTC
ATCAAGAGTTATCTGCATACAACTATGTGCATTTTTTTATTTTGATAGAATTAATTTTTTTAATGGAAAGAAAATGGCAA
CTAAAGAAGATGAAGTTCAAAAAAAATATAATGATGCTGTTGCTGCACAAAAAGCAGCATTAGCAGAAGCACAAGAACTT
GGTTTAGTTATTGTTGATAAAAATCATGAACAAGAATCTCAAAAAGATCAGCAACAACAACAACAACAACAACAACAACA
ACAACAACAACAACAACAACAACAACAACCACTACAAGCTGAAAATCAACAACAACCACTACAAGCTGAAAATGGTGGTG
GACGTGGGGGACGAGGACGTGGTGCACGTGGACGTGGGGGACGAGGACGTGGTGGTAGACGTGGCCGGGGTCATAGTTCC
AGGTGGTATCGTCGTGAGCACTATCGAACAGCCGCACAAGTAACCGTTTGTATTCAATAA
>AE3008974-RA gene=AE3008974
ATGGTTGATAATTTATTTCACAGAAGAGGATCAGAAGCAGCACAGTTTCCACACACCATATTTTTGAAAACTCATTGCAA
CAAGAGTGAATCTGATACGGAATTCGATGAATTTTTCAATAAAACTTTTACTGAACTTCAAACTTGTTATGACGAGAATA
TGAATGCTGCAGTCGCTATCCTGAACAAGTTTCTACTCGGGAATACGCAAAGTCAGTTAATAAATAAATATGAATTCCAA
CATTTTTCAGTTATGAATATTTATTATAATTTATTTGACGGAGCTGGGATAGAAGCACAGCGTCCTCACACCATAGTATT
GTTTTCTCTACATGTTATACAAAGACCACTCATATTGAAATAG
>AE3011422-RA gene=AE3011422
ATGGCTGATGAGGCCGAAATATTAGCATTAAAATATGGGATAGAGGAATCAAGACGTGCGCAGGCAAACCAAGCACGAGC
ACAACTTGAAGAAAAACTTGATCATATGGAAAAAATAAATAATTGTTATCAAAATGAATTAAATGTTGATGATAATATGT
TTGAAAATAAAAATAAATTGAATATTGTGGACAACAATCACAACGACAATTGTGAAAAAACAAATCCTGATGAACAATAT
AAAATAAATGTTGCTGATAAATATATAAATAAAATTAAAATATATATTGTCAATCATAAAATTGAAAATAAGGACAAAAT
TAAATGCAAAATAAAATATAGGCATTTAATTAATAATGGCAGATATAAATTTGATGGTAAATTTGACTGTAAAAGATATC
TGAGGCATTTGGAAACATTTGTTGACTTTGACTTGAGTAGTCAACTAAAATATTGGAATGCTGAATTACATTGGTTAATG
TCATTTGCCTCGTGCCAAGGACCAGGTGGCATACTGTTGGTTAAGTTCAATGGCCTTATGATGGATGCTACTATTACAAT
ATGCTGTATTTGA
>AE3018717-RA gene=AE3018717
ATGGCTGATGAGGCCGAAATATTAGCATTAAAATATGGGATAGAGGAATCAAGACGTGCGCAGGCAAACCAAGCACGAGC
ACAACTTGAAGAAAAACTTGATCATATGGAAAAAATAAATAATTGTTATCAAAATGAATTAAATGTTGATGATAATATGT
TTGAAAATAAAAATAAATTGAATATTGTGGACAACAATCACAACGACAATTGTGAAAAAACAAATCCTGATGAACAATAT
AAAATAAATGTTGCTGATAAATATATAAATAAAATTAAAATATATATTGTCAATCATAAAATTGAAAATAAGGACAAAAT
TAAATGCAAAATAAAATATAGGCATTTAATTAATAATGGCAGATATAAATTTGATGGTAAATTTGACTGTAAAAGATATC
TGAGGCATTTGGAAACATTTGTTGACTTTGACTTGAGTAGTCAACTAAAATATTGGAATGCTGAATTACATTGGTTAATG
TCATTTGCCTCGTGCCAAGGACCAGGTGGCATACTGTTGGTTAAGTTCAATGGCCTTATGATGGATGCTACTATTACAAT
ATGCTGTATTTGA
>AE3012939-RA gene=AE3012939
AAAATATTTTACTTAGCTGTAATTGTAGCCAAACAATCAATATTTACATTATTTTACTCAGCTAGATTCTTCACTGAGCT
AGATTTTTTACTTAGCTTTGATTATTTTACTTAG
>AE3015445-RA gene=AE3015445
ATGTGTAATTCTTACTTCCATCCATTGAATCAGTCTCGTCGTCATATAGTATTAATAAAATCAAGTCTAAAAAATTCATG
CTGCAGAGTTTTCAGAGGCTGTTTTCAGAGACAAAATTTCATCTCGGGTACACAAAAA
>AE3017972-RA gene=AE3017972
ATGGCGATATATCCTAAAAATGCCGAAAAGAATAAAAGAGTAACGCGCTCTTGTAGCAGTTTTTCTAAATATTATATGTC
AAATAATAAATGGACGACAATATTAATGCTTCTTCACACCAAGTAA
>AE3016743-RA gene=AE3016743
ATGACTGTGAGATTTTACAATTCTCACACAATTCCGACACACGACTGTGAGAATTGTGAATCCGACACAATTCCGACACA
AATCCGACAGACGTACGACAGTATATTTTTATTTTCTATTTTTCAATATAAAAAAGCATTTTATAAACAAAAATTTTTGT
TTAATAATAAAGTTATAATATTTTAA
>AE3002044-RA gene=AE3002044
ATGCTGAGTGTTCAAGGTAGTAGTACATTTAATGTACAGTCTGTTGCTTCATCATCTTCTTCCCAAAAGAAAGATAAAAC
ACCATCAGGTTCGAAAGTTCCAGAAGATGGAAAAAAAAAAGTGATCAAGGATTTTAAAATTATAGGCAAATATGTGGATA
GATATGTCGTAGAACGTTGTTTGTATTGTGAATCGAAGCAGATCGTCTATACCAATATTGATTTGGCTGCCTGGTACATG
CAGGCATACGGGTGGCTCAAACACCTAAGGAAAAACTGTGATGTTGATTATATCGATAAAGAGAATTTCGATGCGCAAGG
AGTTGTTGATAACTGGCTCGCAGCCTTCAAGAGACGCTATGCAATGGATATAAATTCAGAAAATATCCAAATTAATCATG
AATTGGTTAATCAACAAATGGATAATGAAGAAATTTTCGGTTTGAATAATCGTATTGTCAGGAGTGTCAATAAGATTTTG
CAAGAAGTACACTTGATATTAATTCCACAACCAAAAGTTTGCACTATAAATGCTGAACAAATAAGCTATAATGTTTATGT
TCTCTACATGGCAAACAAACGAAATGGACATGATGTTAATGATGGAACTATCATGGATTGGGGGAACGATGAAAGAGTGC
GTCTGGGTGGTGTAGCATTGGTTGGCGAAGCCAATATCAGATGGATGAATCTTTTCAAGATGTATTATGGGATAGGAGAA
GAAAACAATAAGAAGCAGTCAACTTTTTATTATGTTAGAGTTGAAGACCTTACCGACGAAAATTTTGCAGCACATATTGA
TCAAGTAGCTTCACAAGCAATCTTGAACGAATAA
>AE3011088-RA gene=AE3011088
ATGGCTGACGATAAGAAAGTCTTCTTGTCAAGACTGAATGAAACAGAATTAATAAAAGAATTAGAAGCTCGTGATATCAT
GGTTCCATCAAACGAAAAAACGGAAGCTTTAGCCAGTTTACTTCAACAAGAGCAAGAAGCTGAAGGCGAAAATACTACCG
ATAAAGGTGATAGATCAAACCACGAACAGAGCAACCAGACATCAAGAAAAACGTCACCAAGAAGAAGTCAGAAAACAAGC
AGAAAATTCTTGATCACAAAAGATCTCAAGACGGCGGCTCAGTTGTTGTCATCAACGACGGAGTCACAAGTCAAAGTACC
AAACGGTGAATCAAGAATCACCAGCATAATCACACCAAGTCAACCAACGACACCACAATTGGGTAAAAGGAACAAAACTG
ACAATCGTGGTTATCATTCAGACAATAAAAATAACCAAAACGATAGCTATTGGGTATCACTAGAAAATGGATCATCTGCT
GAAAGCCAAGGTTCACAGAAAAGAACGAGGACAATAGCTGAAGTACATGAATATGGACATGAACATGAACACGAAGAAAA
TCAACATCATCAATCAAACAGGAAATTAGGCTCTGATAAATTCAAAAGACCTGTTGCGCCAAGAACGAACTTAGACAAGA
TCAACAAAAGATCGCTCAATTATGATGGAGATTATCACACTGATTATGCTGGACGAAGATCAAGTCTCTCAAGAAAACGT
GCTGCATTTCCAACACAACCAATGTATACGCAATACGAAAAACGTGCTTATCAGGACCAATGGCTAAGACCTCAAGAAAC
ATCAAGATCAAACCACTTCAGAGACACTGATCCACGAAACAATATGTATCAATACAATGATGGTTATGATTACCACCCAG
ATGATAATTATTACGGGAAAAGACCAGGATTTTACCATAAACCAGTGATCAATCACGACACGAGAAGACCTAATGAATAT
CAAGATGGATGGCGAGGTGAGAGTCAAATCATGGATAAAGTTAGGAAGTGA
>AE3008897-RA gene=AE3008897
ATGGATATGTCAGAGGATTGTTGGGACCACGTGGGATTACTCCAGGATGTCAATCATCCGGATCAACAATCAGCAGCACA
AACAAATCAGGATTTTCTTTGTCTTCAACAGCCACTGCATCATGTACATCAACAACATAGTATTAGTTGTGAAATTTATT
TAATTAATTCACAATGTATAAATTTGTCATTGTGA
>AE3013481-RA gene=AE3013481
GGCTACGAGCAAGAAAAGAAATATGCTTTGAATGAATGTGTGTGTGTGTGTGTGTGCGTTGCCAATAGTGTAGCTGATCG
GTTTGCAGCGCTTATGAAAATAATGAATCAAAAAATTATGAATGAATACATATACTCAATTGAAAATTATTATTAG
>AE3012785-RA gene=AE3012785
ACAGAACAGATTAAAAAAAACGTAGAGTCGGATTTAAGGTCGGAGTCGGACTTAAGGTCAGAGTTAAAACTGGTCAATCT
TGGAATCCATATTTCAAAAAAAAAACGTAGAGTCGGACTTAAGGTCGGAGTCGGAGTCGGAGTTGGACTTAAGGTTGGAG
TTAGAGCTGGTGCAAGTAGATACTGTTGA
>AE3014630-RA gene=AE3014630
ATGCTCCTGCGCATATTTGATGTCTCCCACCACATTGACCTGTCATGTGACGTAGTCAATGCGGTGGTTTACCTGTATAT
ATATGTATGTGTAATAGAAACACTCTCTTGTGTGTTCTTTTCTCTTCGCTCTACGCGTCTAGTCCGGCCACCAAGCCAAA
CGGTGCGATCGGAACTATACTTGTAA
>AE3004181-RA gene=AE3004181
ATGAAAGTGACTGATATGACCCCTTTTTTTCTTGTCACATTACCTGAGATTTATTATATTTTATTAATTACCAAAAAATT
TATGACAATTAATTTTGAATTTTTTGGCATTGGTTACGAAAAGCTAAGTATTGAATTACCGTTATTATCAAAGAAGTGTA
AGGGTGATGATGTTGATGATATAACCTGA
>AE3006125-RA gene=AE3006125
ATGGCTTCTTCAATAACTAAAATTAATACTCCAGTTGGTATACTCACTCATATTAAACAGCGTTTATGTGACGAGAAGAA
ACTATCGAAAGAAGATGCACGAAAAATTCTTAATGAATATATCGTTGAAGAAGAAAAATATAACTCTACAATAATAAGAA
GCAAGAAAGACTGGAAGCCTAGGCCAGAACGTACGCCAGAACAATTGAAAATTCTTGAATCAACATGTCAAAAGATAACT
GAATATGAGCTGTTTTGTAAAGAGTTAGGACCACATCCAACACTTGATCAGATAAAAGAAAAAGAAAAGCTCGATGGCGA
ACTCCGTGAACTTATGCATCAACTTTATGCGAAAAAATCTTTAAAAAATTAA
>AE3018700-RA gene=AE3018700
ATGTTTTTTCCTTTTACTCATACCCAACCCGCGCCTAAAGATGTTTCCACATCAAAAATAAAACACCGGTGGCCAAGATT
GGAAACAAATGATTTAGCCAAGGCTTGGCTCATTAAGGGCTGGCCAGCCATTGATCAACCATTCATCGGCCAAGTCTTGG
TTAAATATTGGGTGACCAAGACTGGAAATATACAATTAAGCCAAGAGTTGGCACATTAA
>AE3015263-RA gene=AE3015263
ATGAAAAAAAAATTGAAAATAAACATGAAAAACACACTTACTCATCACAATTTCTTGATTGTAATTATCATTTATAATAA
ACGCACTGGTATTCCTCGTGTTTTTTTTTATTTTTATTTTTCTGGTTTTGTCAACACAATGAGATGTAATAGTGGTGGGG
ACTCGGTGGAGGAGAAAAAAAAA
>AE3006492-RA gene=AE3006492
ATGGTTGTAGATAAATCAGATGTCCATTATAGTTGTGATGGTTCAATTGACCCTGTGTGGTTGTATTTGGCCCCCGAAGA
ACGTGAAAGTTTTGAAGCTTGGGAAAAACTATATAAGAAGGAAAATTTTCATAGTTGTCGCATGTGTCGTCCAACAGAAC
CATTTGAAACTTGGACAGAAGAACGTTATAAACTTTACCGAAAACAATATGAATTTCTGATAAAAAAGTGTCGTGGTTGT
GATATATGTCTTAATGTAGCTACGCCTGATACAACAAAACCTGTTTCGCCATTGAGCCCCGAAAAACATGATTATGAAAC
TCATAATAAATCATCCTTTGATGACGTCGATATAGATGTAGCTACGTTTGAGATAACAAAACCTGTGTGGCTGTTTACCC
CCGAAGAAAGTAAACGTTTTGCTGCTTACGAAAGAAAATATTTTAATAGAAGAAACAAAAATTGTCATGGTTGTGATATC
TGTCTTGTTGATAAAGATCTGCCTGGTACAACAAAACCTGCACCGCTGTTGAGCCTCAAAGAACATGAACGTTATGAAGC
TTACGATAAAGAATACGAAAATAATAAAAAAAAGCGTCGTATTTCTGATATCTGTCTTGATGTAGCCTGTGGTGATCTGC
CTGGTACAACAAAACCTGCACCGCTGTTGAGCCCTGAAAAATATGAAGGTCATCAACCTGTAGATAAATCACATGATGAT
AAAACTTATCGTGGTGAACGTACATTTGGTCAAACAAAACCTGTATCGCTGTTGAGTTCCAAAACTCGTGAACTTTATGG
ATTTTATGATGAATCATTGTTTGATGACATCAGTTCTGATGTAGCTTCGCTTGAAATGAAACCACGGTGGATGTTGACCC
CTGAAGAATATGAACGTTATGAAGCTCACATATTTCAATCTTTTGAAAAAAAAAATTGTCGTGGTTGTCATAACTGTCTT
GGTGTAGCTATGCCTGGCACAACAAAACCTGTGTCGCTGAGCCCCGAAAAACGTGAAGGTCATCAAACATAA
>AE3017101-RA gene=AE3017101
GTCTACCAAGTCAACACTGACATTCAGGCGAAAATAGATTTCACTACCGAGGCTACTCACAAACCAGTGGTATTAATTAG
CGTCTTAGTCGATAATTCCCCTCAGACCAGACCTCTAATTATTTCTGGGAGCGCGGGATCTGCCAAATCTCGTTACAATG
TAATGATGCTTACAATTCGATAA
>AE3004114-RA gene=AE3004114
ATGTCGATTCAAATAACAGTGTTGTTATTTGTGACGATTACTTTATTGGCTGCTTCACCAATAAATGCAAATCCAATAAG
AGCTGATAACGAGACGACAAAAGAAGCTGGTACTGTAACCGCATCTCCATCTCCAACAATTAATTCATTTGCTGAATCAG
ATACAACAACTGCTCAGTCTCTACTAGATTTACCCCCGATTATAGATGGCAAGGTTGACCCTGATATTCATAAAAAGATT
ATGTCTGAATTTATGAACAGTCCGGATTTCCTTTCAAAAATTAAACCATTTCTTCCATTTATGGATGCTTCAAATGACAA
CATCAATGGCTCAGAGAAAAAGAATGACAAAATCAAACCACAAATTATGACAAATTATTATGTAACAAATAATTCATAA
>AE3018114-RA gene=AE3018114
ATGCAAATACGTCACATTGAGATATATTGTTATTGCAATGGCAACATATGTCTCGCTGTATGGTTCCCTATACAAAATAC
TCATTTCATATGTAGAATATTTGCTTCTACACTTATGATACTTGTGACGTCAGTATTTTACTATAGTATAGCCGCAATGT
AA
>AE3000538-RA gene=AE3000538
ATGTTTGAACACAATGTTTTTATAATTAACATCATTTGTTTAATAGTGTGGTCAGTTGGTCAGTTAGACAAGCATAATCC
AACTGATACCAGAAAGAAGATGAAAGTTTCTTTCCTGATAAAAAAGCTGAAGATTGATTTAAACATTATGTTGAAAATAT
CAACCAACAGCTTCACCTCACCAAGTGGAAACTAA
>AE3004942-RA gene=AE3004942
ATGTCACATGTGTTAAAAGTAAATAGGCGTATCTCCAGGATGATTAAAAGTAAAGATAAAAATTGTCCATTTGACATACG
ACTTTTTTCACCTTTAAATATATCAAAAAAATTAAAACTAAAAAAAAAAAAGCACAAGTCCATGGAGATACGCCTGTTTA
CCATTATCAATAGGTACATATGTTTTTGTTAA
>AE3001393-RA gene=AE3001393
ATGGTTGTAAATAATCAAATACTAGCGATAATAATCATTTGTACCGTTTCATTTGTTCTAGCTGTAATTTTTATATTGTG
TGCTTGTATAGATAGAAATAGATCAACCAACAATCCTGATGAAGTAGATTCTTGTTTTGGTCCTTCCAACGATTCCGATG
GCTGCCAAATGTGCCATTGCTTTGTCGTTGGCTGCCAATGCTTTTTTGGTACATGTGAATGCATGAATTCTGCCTGTTCA
AATTGTTAA
>AE3014957-RA gene=AE3014957
AGGATACTTGCACCTCGCAGGCTTTACCGAATACCCTCTTATTGCCTACTCACTCTAGTGCACCAAGTAGTCGAACATAA
ATTCCATCCGCAGCCACGCTGGTCTTACGCCGGACCACTCTATGCATTTGACTACTCGATTATAGCTCACTCTGACAGCA
AAGCGAGCGATATACAACGTCCTACCTATCTAGCGTACCGACATCGTAAATCACCTTCGAGAGTA
>AE3016716-RA gene=AE3016716
ATGATATCACATCTTTTTGTAAATTTTATAAGGAGGGCCAAATGTCAACGATTTATTGATGTAACATCTGGAAAATCTAA
ATGTCAAGATGGATTTTTTCCAGAAACATCACTAAACATACTTATTTGCATCATTGATTCAGTTAAAATTTGTGAAACAG
CCATTGCTAAACAATCACTAATGTCATCGTTTCATTGTGAATATTTCAATCCATTGTTAATAAATTTATTATTGTTATTT
TCGTTTTCATTAATTTTATCAATACCTGTTGTTGATGTATCTAAAAAAAATGGTCTTGATGTGTTCATGATTGTTGCATC
CTTAAAATCAGTCGTTCAAATGATAAAAGAATTGATACCATTTGATTGTGACATATTTAAAAATTGTGACGAGTCTCGCT
CGTCCGGATCAACATATTTGGATTATTGTGCAGTATTTGGATTATCTGGATTATTGTGTACTATTGTGATTATTGCGATT
ATTTGGTTATTTGGTTATTTGGATATTTGGTTATTTGTTGTGCATCAACCATCACAAAAAGATGAACAAGTCAAAAATAA
AAAAAAACTCATTAAACTCAATGAAAAGAAAAATAAACAATAA
>AE3006143-RA gene=AE3006143
ATGAAGTATTGTCCATTTATTGTCAGCTTCAGCTTTAATATCAGCTTTAATATCAAGGTCCTCAATGAGGTATTTTATAA
CATCCCAATTACCAAAGCTAGCAGCTGTATAAAGTACTGTCCAACCGTGTTCAGTTTTAGCTTCAATATCAAAGACTTTC
TTCCCTACTAG
>AE3016833-RA gene=AE3016833
ATGACCCAAATTTCTCCCACCTTTCTCCAACCAAAAATTTACTCCAACTTTTTTCCGACTTTTCTCCAACTTTTTTTCGC
CACTTCTCCAACCTGA
>AE3017596-RA gene=AE3017596
ATGCAGACAGCTGATCGTTGTTTAGTAAAAAATTTAACAACTGGACATAATTTGATCGTATATTCACACAATGTTTATTG
TAAAAACTCCGATGGAATTGTCCAAGTTGCCACAGAAAAAGATATTACATCTTCTAACGCATCGTTGTTTTTCAAGTCAG
GAGCTGATGAAATTCCTATTACTATGATCACTTACAAACACACAAAAGGAGATATACTTCGAACCAATCGAGAATCACTT
GGCAGATCTAAACGAATCCAAATTAGAAAAAGACTTAGTTTGACACCAATAAAGCCATTAGCGGCTATGAACAGACGCAA
AAACTTGGTAAAACCAAAAAAGGATGAAGATAAAAGTTTAAAGTGGATTGTCAGTAGAATTGAAGACGAGCAAGTTATGG
CGGTTTTACAAAATCATAATAATAATGATACTAATAAAAATTTAAGGTCGAGTCTTGATAGAATAGAAGTTATGGAAGAT
GATACGATTACTGGAGATTTTGATGTTGAGCAAACCGGATCTGTAAGTGAAGATAACGATGCAGAAGAGGAAGAACGTAC
AGATAGCCAAGTTTTTGACATATTGCAAGATAAAGAAATCGAAGTAAATCAAGACAATAATGATATTGAAGATTTCGAAT
TTGAACCAATTGTTTCTGTATGTGAAGATGACAATATAGAAGAAGAAAAAAGAGATGGCCAGAAATTCAGAATTGCACGA
AAAACAGATAAAAAGATAAACGAGAAACAAACAAAAAGAGTATCAGATGAGTATCAGCGAGCATCGGATTCTGAGAAATC
GATATTAGAACAAGATATTGATAGTGAAGGAGTTGTTACAAGGAAATACTTAGAAGAAGAACTCGGAGCATTGGGGAGAG
TTATTGTAGAAAGAATAACTGAAGAATTAGATGCAAAAATACCATCATCAGTAATACCATCAAATCGATCTGAATCAATA
AGAACCACTACCAACGTATCAGAGATTGATCAAAATAGCGTAGACAATCAGGTACATTTATGA
>AE3002174-RA gene=AE3002174
ATGGTTGATTCGATCTTTCATGTATTTTTCAACTCACAATTTGTACGACAAGGTGAATTAGAGATGACGTCAGTTATGAA
GTATCAAGAGGGAAACAGACAAGAGAGAAGATCAAACGTCCAAGTTGCCCTGAAACACAAACGCATTTGCGATCTCTCTG
GGTATGGGCCGTATAATTACAATGTTCGAGTGGTGTGCACGATTGAAATCGATTCTACAATATTCTATATGGCAGACAGT
ACACATGAGTGTATATATCTACCCAACTGTCATTTTGAGGAATCTTCAATTACATCGAAATATGCAATAAAATAA
>AE3015042-RA gene=AE3015042
ATGTGTGGGTACGAGAGAACTCACTTCGTCTTGTCGATTGAGACTCCGCTCTCTTCGCTTCTAGTCCGGCCACCAAGCCA
AACGGTGTGTCCGAACTATACTTGTAAACTTGTACTTATATATATATATAGTTGTGTCTCGTATTTTAATAATTTGCATC
GTATTGATATATTCTGTTTTACAAATAAATTACTGTTAAATAATATTAAAAAGTTAAAATTGTGTATCAATGTTTAA
>AE3017622-RA gene=AE3017622
ATGCCGACAAAATTATTCCAGCATGAAATTAATGCCGGAAAAATTACTCAGCCATTAGTTTCCTGTCGGACAGAAACCAT
CACATCTACCCGTGAAGGAGAAAACAACATGGCCAAGCATTGGGCCAAGCCTGGCAAAATGTTGCCAAGTCTTGGCTGCC
AGTCTTGGTCAGTGCTTGCACCAGGCTTGGGGATTGACACCAATTTAAGCTTGGCTACCAATACTGGGCCAAGCATTGGC
TGCCAATACTCGGCCAAGACTTCCAACAATTTAATAATTTTATAA
>AE3006769-RA gene=AE3006769
ATGATCTACTGGTGCTGGTGTGAGCCAAATAAAACTAAGCTCAAGGTTATATCCATTATGATGAATCTCAATATGAACAA
CATCGTCAGGATGGCTCAAAAAAAATTAAAACCAAATGCAGTACCAACTTTGTTTGGTGATGTTTTGATAGATTATTTGA
GTAAAATCCCTCAATATAAAAGTAACTTCATGATGTTAGTTGGACTTCATTTGAATCACTAG
>AE3002897-RA gene=AE3002897
AAACTCCGTAAAATTCCGGTAATACTCCGTAAAAGTCCGGAAATAATCCGTAAAATTCCGGAAAACTCCGTATCGCTCCG
GAATTGGCCCATTAAAATTTTAAAGTCATTTATTTTCCTTCATTTTACACAGGAATTCGAGGATTTTGGAATAACTACGG
ATTTCTCGTATTTTTCCGCATTTTTTTTAAGTGGGCCAATTCCGGAATAA
>AE3012759-RA gene=AE3012759
ATGCGTACTCGAAAAATCTATCGCCTCTCCGAGAAAATTTTGATCTATGAATCACATTTTTTTTTTTTTTTTTTAAATTA
TAGTTTTCATAAAAATATAAAAAATAGAATTTTTGAAATATTTTCGTCATTTTTTTTTCAAAAA
>AE3014034-RA gene=AE3014034
ATGCACCAGTCAGCATATTACGTGGGCTTCCGTCAGCTTTATATGTGCATTGTGAAATTGTTTCTCCTCATATTAATGGT
GAATCTAATAAGCAAGTACTTCGAGTTGTGCCTCGATTACAAT
>AE3002150-RA gene=AE3002150
ATGAATAAAATAAAAAATCTAAAAAATGAAAAAAGTAAAATGCTCAAAGTACATCAGTGTGCTTTTTCTTCATGTATAAA
TAAGTTTTATATATTTATTTTTCTTCCCTCAGGGCAGTATGAGAGGCTTCTTACATCGGTCATTTTTATAACCTCCAGCA
ATCTGCATTGTTGCAACTCGTTACCACGATCTAACATCATAGAGACTCAGCTTCAAACTATACTCGACACTCAATGCCTC
CGGCAATGTAATCTCATGACATCCGTCTTATATACATACTATTTTATTTTACTGTTCGTGCTTTCGTCATGTGTTTTTTG
CATATGGAGATATACCATTTCTCTTGTGGAGAGAGATGGAAATAATTTGGACAGGCGACAGTATCATCACATTACTATGC
TCATCACGAATCTACCAATTACCAAAAACAAGCCAACCTCGGGGCAATGTTTATCCCTTGTCCTCCTTTTGGTCTGTGTG
TGGTTTTTTATTTTTTTTTTTTATCTGAATTGCATGCAAAACAATTTTCCAAAGAGTACGCAGTGTTGGCACAGTATTTC
ATGA
>AE3017017-RA gene=AE3017017
ATGGTTTTCTTCAAGAAGAATACTTCTAAAAATATGCCACTAGCTTCTTGTTACAAACGGTCGATGGTTTATAACAAGAT
AATTAACTACTTATTTCAAACAACAAAATGTTTGATACAAACGATGAATTGA
>AE3008432-RA gene=AE3008432
AGAGACATAAATAAATTTTTGTGTCAGCATTTGGAAGATCGTCAAGCCCCGTCGTCAACGTATCAATCAAATTATTCTTC
TAGCTGTAATCCTGGCTCTGGTATCATTGTAGTTGTATAA
>AE3003500-RA gene=AE3003500
AATTTTTATTTTCACTTCAATATTTTTTGTTTTGTGCATTATAAATTTTGTTGTTCAGTACAACAATTTTTGAGGTCCAA
CAAAACTTGTACACCGCGTAAGAATTTTTGTCTTAGATCACCACAAATTTTGTGTTTTGTCAATTATATGTTTAGAGTGC
ATAGATTTATAATGCAAAACTGGTGGTAA
>AE3005392-RA gene=AE3005392
ATGGTCCCTTTACAAAGTTTAATGTTACATTCAATATTAAATTCAGTTCTGAAAAAACCGAAAAACACCAAAATGGCCTT
TGGAATCCAAACTAAAATTATCAATTTACCACAAAAATATTTTCTATTTTTTATTAAAAAAAATTCTTTTACTATTATTA
TTAGTATAAAATTTTTAATTAATTATATAAATTATAAAACACCGAAAATTTAA
>AE3015909-RA gene=AE3015909
ATGGATCCTAACTCAAGCAACGCTTGCATTACATGTGGTCGGTGTAAAGCAAGAATTTCGGGTGAAAATATAAAATGTGG
AAATACAGCCTGTAATACACCTTTCCATCCTGGCTGTGCATCACGTGCTATGAATGCAGACTACACTACATGCAACATCT
GCAAGTCCTCCAGTGGAATTCCAACACCTACACTCACTGATAATAACTCATGCAACTTCCAGTTTGACTCAACTAAGTAT
CAAATTGACTTTGATACTAGAATAAATGAGCTAACCAAAGTCCTAGACACAAAACTAACAGCAATGAGGGAAGAAAATAT
TAAAATATGTAATGAGATGAAGAAGATGTGTGAAAGTTTTTCCAACTCATTATCTATTGCTGTCACTGCCAATACTGAAG
CTATTGGTGAACTTCAACAGTCTGTCACGTCTAACCGTAACTCAATTGATATTTTACAGCAAACTGTTACTTCTAATGCC
AATGATTATGCCAACATTACTCATGACATACAGAATAACATGAGACTTACAATCTCCGAAATTGAAGATAGAATACAACG
CAAGAACAATCTGCTTACCTTTAATCTACCTGAGTCACAAGCATCAACAGCTGCTGAACGCATAGCAGATGACCATCGAA
ATATTCGACAATTAATTGAATCAACTGGCTCTGCTACTGTTATTACTGCCTCTGAGAATATTAGAGTTATTAGAATTGGT
AAAATAAGTACTTCTGCTAATCCTCGCCCTCTTAAGCTTGTGTGTAATAACCCATCCGACTGCAATATGTTATTACAGGA
TCTTATGAGACTAAAAACAATGCCATTGATGAAGAACAGGCTGGCAAATGCTGTCTTCACCAAGGACAAAACATCCAACT
CATTACCTCGTCTCAATCATAATAATCAACTTGAATTGGCTCAACAACAACAACAACATCAATATCAACAACAACAACAA
CAACAACAACAGCAACAACATCAACATCAACAAGATCATAATATTCCAATGAATATCTAG
>AE3001061-RA gene=AE3001061
ATGCAGTTTATGTCCGTGTGTGTGGGTGTGTTTATGAGTAGTTTGTTTTTTTTTTTTTTTAAATTAAAACACAGTACTTT
GGCTGGAGGGTATTTTTTATCCTTTGAACTGTTTTATATATTTTTTTTATATTTTTTTTTTTATTTCATAATTTTTTTTC
ACAATACGATCGAGAAAAAA
>AE3016117-RA gene=AE3016117
ATGGCAGTCAATATTCAATTTGTGTTTTGTTATTCTGGGTCGTGTATCAAGCCTTGGGAGCACAGGCTTGACACAAACTT
GTGCCCATTGTTTTCCCCGGCCTCACTCGAGCCTTGTTAA
>AE3005525-RA gene=AE3005525
ATGGACGATAAAATTTCCCAGTGA
>AE3017120-RA gene=AE3017120
ATGAAAGTTCTTCCAATGAGAACCCCTTGCCCTCAATCTTATTTACAGAATTATGTCAGAGCTCCCTCTGGATCAACGTC
GTATCGAGAGTTGCTTGACCTCGATCCGAGCTCGATTTCCGACGTCCGTCCGAGCTACTTTAGCGTAACGTTTCGACGTC
GAACCGACACACTTGCGGACGTCGGATCGAGCTCCGAGCTCGAAATTCGACTTCGAATCGACGTCGAACGGATGCTCAAT
TTCTACCTGGGATTGCAATGA
>AE3018142-RA gene=AE3018142
ATAGATCTTAAATTTATTTTAGTTTTCTCTCAGTTTTTTTTAGTTTTTTCGAAAATCACCAGAAACCTCTGCCGTCCATC
TATTCGGCAATTTAAAAATCGTTTTATAGTTTTTTCTCAGTTTTTTTTAGTTTTTTCTGAAATCACCAAAAATCTCCGCC
GTCCATCTGTTCGGCAATTTAAAAATCGTTTTATAGTTTTTTCTCAGTTTTTTTTAGTTTCTTCGAAAATCACCAAAAAC
CTCCGCCGTCCATCTATTTGA
>AE3005507-RA gene=AE3005507
ATGAATAAGATGATGCTGAAAATTTACGTAGTAAAAATACTTANATTAATGAATAAATGTTTTTGTGGCGGTGATGAGAA
GCCGGTAGTTGCGATCAGTTTAATCACATCATTTCGCTATTTAAAATTACAATATTATAAAATAGTTTACAAGATAAAGA
AATAA
>AE3019436-RA gene=AE3019436
ATGAATGGAAAGTTTTATTTATGTGCTTTCACACTATTTGTGATAATTATTTCATCGGAGGGAACTGATCCAAAAGCACA
AAAAAAATACCAAGAATGTAAAGATACCATTGAAAAAATAGAAAAAGATTTGGATGAATATCTTGATGAATGGTTTCACA
TTTTCAAAAGACATGCATTGAATGATAAAGTGAACAATAATAGAATGTTGGTAAAATCCATTATCGAGCACTTGCCTTCT
GAAGATGACGATATGCGTACAAAAATAATTCGACTACATTTGGAAGAACAAATAATTCAAGGCAATCATAAAAAATTTTA
TTCTATGATTGTCGAGGAAATTAAAAGTAATGCCAAAATTTCACATCCAACTTACAAAATGATAATTGAAAAACAGCTAC
ATTATATAATTAGCCAAATTAAAAGTATATCTAATGAAATAAATTTATCAATTCGTTGGTTGATTAAAAAATTATATAAA
CACTATGATAAAATAATAATAATATACGCGTGTGTTCAGTATGTTTGGACAAATTGTATTCGATAG
>AE3015552-RA gene=AE3015552
ATGAACAATTTATGTAAAATAGAATGGTATCACCCAAAAAAAAATTATGTTCACAAAACCGACGATTTCAATATTTTTAG
GTTACTACACAAAGGTCAAGAAAAATATAAATATAATACCGGCGCCAATGCACAGCCATTTTTAAGAAAATCAATAATTC
TGCGCATCTGCACCTACGCGTGCGCTGATAGAGATCACATCAATGTTCTGAACATTAGTTCATGA
>AE3006120-RA gene=AE3006120
ATGGATATCCGTCAACCACTCAACGGGTTGATTGCTGAATGTGACTCAACAGCAAGGTATATTTCATCGTTAGATCATGG
AAGAACTCAGTATCAGCTTTTTCATGATGAACGTTCCGAAGCCAAACAAAAATTATATGACATGGATAATTTTGTTTGTG
TGACTAGAATGTTTCGAGATAAATTACAATTACAAATAAAGTTGACACCTGTTGAGGATGCATTTTATAGAGAATTTTAT
GGCGAAACATCAAGAACATATCATGTACTTCAAACAGATAACCCTCTTGACATTGAAAACTTAATTGAAAATGGTTTTCT
TCATGGTGTTCAGATAAAAAAGGATCTAGAAATGAACTTAAAAAAATGTGAAAATTAA
>AE3009786-RA gene=AE3009786
ATGGTGGTTCCGTTTGCAAATAATGGTGGTGGTGGTGGAGGTGGTGGTAGTACAAATGTTGGTAATATTGTTGTTGTTGG
CGGTGGTGGTGGTGGTGGAGGTGGTGTTGGTGTTGATGTTAAATTATTAATTGTATTTAATAATAAATTATTTTCTGAAA
ATGGTAATGGTGGTGGTGGTAATGGTGCTGTTGAATTACTAACTGGTATTGATGCTTTTCTTGATGTACCACAAGTTTGA
>AE3007828-RA gene=AE3007828
ATGAATGGAAAGTTTTATTTATGTGCTTTCACACTATTTGTGATAATTATTTCATCGGAGGGAACTGATCCAAAAGCACA
AAAAAAATACCAAGAATGTAAAGATACCATTGAAAAAATAGAAAAAGATTTGGATGAATATCTTGATGAATGGTTTCACA
TTTTCAAAAGACATGCATTGAATGATAAAGTGAACAATAATAGAATGTTGGTAAAATCCATTATCGAGCACTTGCCTTCT
GAAGATGACGATATGCGTACAAAAATAATTCGACTACATTTGGAAGAACAAATAATTCAAGGCAATCATAAAAAATTTTA
TTCTATGATTGTCGAGGAAATTAAAAGTAATGCCAAAATTTCACATCCAACTTACAAAATGATAATTGAAAAACAGCTAC
ATTATATAATTAGCCAAATTAAAAGTATATCTAATGAAATAAATTTATCAATTCGTTGGTTGATTAAAAAATTATATAAA
CACTATGATAAAATAATAATAATATACGCGTGTGTTCAGTATGTTTGGACAAATTGTATTCGATAG
>AE3013695-RA gene=AE3013695
CCAAGGCTTGTCTCAGGCCTGGGCCCGTTGATTTTACCCGGCTTTACACGAGCCTTGGTAACTCAGTCTTGTGTCAAGCC
TGTATTGTTTGATTTTACCCGGCCTCACACCAACCTCGGTAGCACAGGCTTGATACAAGTTTGTCCCCGTTGGTTTTACC
TGGCCTGA
>AE3018048-RA gene=AE3018048
ATGAACCAAACGAACACAAAGAATAGATTGTCATATCATGAAAATGTTCAACCGATAAAAATACTCCTAGTTTGTCGGCT
CAAAAATAGTCAAATGAATAATTTATTAATAATAATTATAATATTTTCTCCGCCACCAATCTCATGCCGAATAATTTCTC
CGCCATCAATTTCATGCCGAAGTAATTTCTCCGGAAATCGGCCAAAAACAACGTAA
>AE3011084-RA gene=AE3011084
CTATGGTTTAAGCTTTGTAAAGAATTATTATTCATATTTTTAAATTCGAAATTAACTTTGCCAGGTTTAAATGCATTTCG
TGTTTTTATTGTTCATGTGTTGTACTGTTTAGAGTTGTTATTAATTTCACTTCAAAACAATTACACCTCATTTTATGATG
GCCACTGTGATTCTCCAGAACCAACTCTTGACGATTTCGCATCTGAAAGTAATGATGCCTCTGAGGTAGACCAACTCGAT
CATTCAATGCGTACTTTCTCTGTTGCTGATAATGAAGTTCGTAGTGATTGTTCTGATGCTGAAAACGACGCTATACCTAC
TGACTACGAATACGACAACAACATGGAAGTGGATGATGACATCATTGGTGATATAGATCAACTCTGTATCCAGGAGCCAG
GC
>AE3014308-RA gene=AE3014308
ACGTCAAAACGTTACACCAAAATCGCTAGAATCACTGTCAATCCAGATTTTTTATTCAGAATGAGTGTTTATAGAGATCT
GACCTATGGGCGGGCTTTGGTCACTCACGCACACATTTATTGTGTAAAAGCTTATCTGTGA
>AE3018053-RA gene=AE3018053
ATGCAAAATTTTTTTCCAATTGAGGGTCCGGATGCAATAACTCGCCGAGCGCTCGAAGACAAGAAATGCTATGCTGCTGT
GGTTAGCGAGATAAAAAATATAAATAGAACACTACCACCATCACCATTATCATCATTAGTATCATCAAGTCATCACTTTT
TTGGTGATGGTGTTGCTACTGATAATGGTATTGATGGTGATGTTGCTGATGATGCAATTGTTTTTTCAATAATGTGCACC
AGCTTTGGTTTTTTCATTGAATTTTCATCATTAAATACTTTTTTACATATTGGACATGGAAATGATGCTGTTATTGGTGG
TTTTTTAACTGATGTAAATTTTATATTTGCTGGATTTGTTTTATGTAATTTTTTATGCTTTGTTAATGATTTAATTGATG
AATAA
>AE3015901-RA gene=AE3015901
ATGATCGGCAACCAAGCAATGGCCATTAATGTATCAGCCAGGCTTGGCCCAATCAGCCAAGTCTCGGCCGATGCATGGTT
GGCAATCATTGGCCATCTAAGAGTCAGCCAAGGCTTGGCCATGAATCAGAACCATGAATTGGCACTACAAGAATGGGCCA
GTCGTTTGCCAATGATGAACCATGAATGGCCCATGCCTGGCTACCAATCATTGGGTGCCATTGATGGGCCAATGCATGGC
CGTGTTGTGAGTCTTGGCGATTCCTACACGGGGCCGGTACCACGTCAATCTATATTTCGTCGGTTCGATCCCCGGCCCAG
CGTGTGA
>AE3002546-RA gene=AE3002546
ATGAATGAAAATATACAAATGACTGTTAATAAAGCTGTATCCAAAAGTGATGAATTTAAATTAGATTACTCTTCTGCTTT
TGTACATCTTAAGCCAAAAACATCACACTTATTTGGTTCTGGAGCTGATACTTCTTCAAGGATTTCTTTAGCATTACGTG
CAAATGTTTTTTGTGTTTCTTCAGCACCTTTCATGTCACCTGATGCTGCTTGA
>AE3007003-RA gene=AE3007003
CAATATTATTTTACTCTTTCCCCCCACCCTCTGTTTCTTAATTTTTTATCCAATCCTATTCATTCTCTAATTTTGTTATT
TTCTCATTTCCTAAATTGCATGTTTTTTTTCATTTTTTTTGTTGAATTTATTTTTCACTCTTACGATGTGTTTACGTTAG
TAAGTTTTTTTTTACTGATACAACTTTACTGTAAGCAGTAA
>AE3016816-RA gene=AE3016816
ATGCGTACTCGAAAAATTTATCGCCTCTCCGAGGAAATTTTGATTTATAAATCACATTTTTTTTATAAAAAATTTAAAAA
AACCTATTTTTTTTTTTTTTCAAATTTAGTTTTTAGACAAAAAAAAAAAAGGGCGATGGAATTCCAGAAGATGCGTTGTT
TAAGCCTAATACAAAGTCTCTATTACAATTTTATCAAAAGTTATTGCTTGCCTAGTTTTCGAGTAATTTCTAGAAAACGC
TCTAACTTTCGACAAAATCGTCATAGATACTTTGTATGA
>AE3008161-RA gene=AE3008161
ATGTATGAGACAGGATTTCTACCAGGTATCAACATTGGTTTTATATCCACCAATGGCTACAATACGATAAGCAATTTCAA
TATACCTGATCGATCAATATTTGGTATCGCACGAATTCAATTCGTATCACCACGATTTATTCTTATTTCGACCAAAAAAA
AAAAACGTTATTTTAAATTTTATCAAAGTCACAAAATAAATTTAAATTGTTGA
>AE3004913-RA gene=AE3004913
ATGTTTTCTTCTTGTCTTCATATATATATATTTGTGAGTGTGTGTGTATGTCTTCTTAAAGAGGAAGATGTGAAGATGAA
CGCATCTGGTGTTTCCGAAGACCAAAGACTAAAAAGACGCGCATGGAATCGACTCTTATTAATGAGGGTACATTCCCGAC
GGGTTTCTAAATATCTTCTGACAACACAAATGACGTTGGTTAACCGTGTCACTTTTGGCAGCAGTGTGCGGTTTTGA
>AE3006928-RA gene=AE3006928
ATGAACAAACAACCAATAGTTATTAATACTGAATTTTCTCAGTTAAAATCATCATTCAATTGCTCATCAGCTGTTCCTGA
TGACAATCAATTTAAAAAAAACAGGAAAAAAAGACGCAGGGAAGATGACATTAGCCCTGATGAATTTAATTGTTCTTCTT
CTGTTATCATCTACGAAATTGATTGTACTGATTTCAAGAAGCCCAGGATAAATTAG
>AE3002465-RA gene=AE3002465
AAAAAAAAAAGGACAGTGCAATTTAATTTTTTTTTCAATAGAATTTTATTCCTGAGTGAGTTGATAGAATTTTTTTTGTT
TTTATATTTTAATTTGAAGGGCTTGTCAGGTACACCTTCTACTGAGCTAATTTATTTTGTCATTGAGATATATCAATTAA
AATTTTTTAAAACAATAAAAACATCTCAAATTAGTTATTGA
>AE3005788-RA gene=AE3005788
ATGAATATGGAATCGTGTTGTCATCATCGAGATAATTTATCATCATGTCAACGACCTCAACGTGACAAAGGTAACAGCAT
CAATCCAAAAACCCGGAAATCACATTGTGATGGAACAGGTAAATTAATAAATATTTGTTGCACAGTATTTCTGAAATATC
CATTAAATAAAGGACATTTTGAAAAAATGATATAG
>AE3015920-RA gene=AE3015920
ATATTTAGAAAAGTTGTAGCGCTCAAAAAGACAAAAACGAAAAATAAAAAAAAAAAATCTTTAATTTCAAAATGGCGGAG
TTTCCGGAAAATCCATAAACAGATAAAATCGGCCCGAAAAAAAAGTGATTTTATCGAAAAATTTTTCAAATAA
>AE3015666-RA gene=AE3015666
ATGGATGAATGTACCACTGACAACACAATGAGTTTATTCGAGTTACCAAAGTCTGAAAATACCAAATCTGTACCAAGTAA
CGAGCAGCAGATTGAATTGCCACTAATAAACTTGGATAAGGATCATTCAGTATCAATTTTTACTCATAATATTTATCCGG
ATACTTTTAATAGTTTTTCATCAATTCCTGCTGATGAATTACAAGCAGAATTAATCAATAAATATAATCAAGAAATTTCG
AGTTTAAGCAAGGAAGTAGAAAGTTCAAAAAAAAATAAATATTGGATTGGAATTTGGTTGGAAAGGTTATCAATTTATCC
AGAAACAGCTTAA
>AE3017034-RA gene=AE3017034
ATGTCAAAAAAACTTCCAATTGAAAATTTAATTATTAATTTACAAAATAAATATGGTAAATCAATGTTGTGCAATTGGTT
GCTTTTCCTAGAGATCCAGATCGTCGTCAAAAATGGGCTACTGCTGCTGGTGTGA
>AE3012617-RA gene=AE3012617
ATGTTAACAAAAAAAAACAATTTTTGCTTTGAAAAATTAAAATTGCACCATAGCAAAATATATATATTTTTTTTTTTGCT
TTGTATTCATAAAATTTTACGTTGTTGTTGTGGACAAAATTAA
>AE3011841-RA gene=AE3011841
ATGTTCAATAATATTAACAATATTAGAACATTTAAAAAAAATGATTGTTTTTATTTTAAGGTTGTAAGTAAATCGCATCG
GTGGACGAAGTTTGGGCCTGAGAGGGTGCGCATCTAA
>AE3019235-RA gene=AE3019235
ATGACAAAGGTGAAATTTAATAACATCTTTTATAAAGATGTTTTTGTACAGAGGTTTATGGAGCTGAAGAATACAAAATT
AATGACAGGTTGGATGGCCAAGTTGGTTATCTCTCAAGACTTTACACCTGCTCAACTGGCCCAAAGACGTCAGCTGAAAG
TACAGTTGGCACAAGATGGTATTACTAATCCAAGGATCAGAGATTTTATCATTTATTGTTATGGAAATAATATACTAATC
ATTGATGTCTCCAAGCTAGGTTCAATTGTTTGTGGTATTATTCAATTATCATATCATATTGCAACTGATTATTCAATGGG
GTATAATAGAAAGCGCGATTGTCTC
>AE3003422-RA gene=AE3003422
ATGGAAAAAAAAAAAATAAAAATAGAGAATCATATAATAATAAAAAAAAAAAAAATTATACGAGTGAAACAAAACAAGAA
AATAAAATTAAAAAACATAAAATGGGTTGGTTTAAAAAAAAGAAAAAAAAAGGTGTTTCGTCGTCCGGATTGTGCAGAGC
GTATTTTCCATTTCGACAATATATACATACACCACACAGAGTTAACCATTTTACCGGGAGTCTACATATCCATACCAACG
AATGGAAATCAAATTAATTTAACCCTTCTTTTCTGTTTTAATTTTATTTCAAATGGGTTTTTTGTAGATATCGTATAA
>AE3012325-RA gene=AE3012325
ATGAATATATATATTTTTTTTTTATTTTATGCTTTGAGTAGGCTTTTCTTTAACCTTGATATGATACTTGGCTCTCAGAC
TGTATCGCACCACGTATCCAAATATACCACGATAATTTCACAAGGGTTGTAA
>AE3013876-RA gene=AE3013876
ATTATCCAGTTCATCATAATTTTCTATCACAACAACACCAACATTTTTAGCTGCTTTTTCAACAACAATATCCACATTTT
CAACTTCTTCTTTAACAACTTTGTTATCCAGTTCATCATAATTTTCTATCACAACAACACCAACATTTTTAGCTGCTTTT
TTAACAGCAATATCAACATTTTCAACTTCTTCTTTAACAACTTCATTATTCAGTTCATCATAATTTTCTATCACAACAAC
ACCAACATCTTCAGCTTCTTGTTCAATTTCGTCAGACATAGTTGTTGA
>AE3015668-RA gene=AE3015668
ATGGGTAAGGCCAACCGGATCCAGCTTTCCTTACTTTTTCCTGATCCGAACCAGATCCGGATTGCTGGACTTAAATCGAA
GTGTGATTTTTTTTTCAAAGTCAACATCCAGGTTCAGTCAGGTTTGTCTAAGGTAAGCCGAATCCGATTCGGATCCCGAC
TCTTTTCGGATGCGAATCGGATCTGGGTTTGGCTAAGGTAA
>AE3005385-RA gene=AE3005385
ATGCTTTTTATTTTTGTACGACACGTAAAACACACACACACACAAATAGAGTTGAATATAGTGGAGGCAAGTTGTGAGAA
ATCACTGCCCAGCGATTCCTCAATCTTCTATTTTCGTATCGGGCACCGATCCGATCAACCAAGTGATTCCCGTGGCCAAA
CTTTACGCTCTTCACATTGGCAATTCATTTTTTTTATTTTTCAAATATTATTTAAATATTATTAA
>AE3016254-RA gene=AE3016254
ATGTGGTTTACGTTTGAAGGTATTCTTCTTGAAGCAATCCATCTATCATTTAAAACAAGGCACCATCATCATGAAACAAA
CAGAATATTGTTTATATCAAGACTTTTCTCTTTC
>AE3019576-RA gene=AE3019576
ATGTATTTAAGGGAGTTCGAACGAAAAAACTACAAACAAGAAATGTGGCTTAGTGGGCACCTCAATGCTATAGTAAAAAT
TTATAAAATTTTATGCGACACCCTTCTCTTTTTTCTGCGTAGACGGTCCTGTTTTCCACCAATACAT
>AE3009802-RA gene=AE3009802
GGTGCTTTCTCTTGTGTATTCATTTTTTTTCCTGTTTATTTTCGCCCATGCGCAATTGAATGCGCAGTCAGCAAAAAGTC
AGTTTGCAACAGCGTAGGACATGAGGGGCTGGATCAGCTGTGTTTTAATTCTTATTTTTTAAGAATTATTTGTTTGACGC
CACTGTTCTCTCAACACGTTTGCACAATATGCGCATGTGTATGA
>AE3009802-RB gene=AE3009802
ATGAGGGGCTGGATCAGCCGTATTTTAATTCTCATTTTTGAAAAATTATTTGGTCGACGCCACTGTTCTCTCAACAAGTT
TGCATGA
>AE3016527-RA gene=AE3016527
ATGCTATTGGAGAAAAATATAATATTCAATACACATCGACAATTTTTACAAGTGAAATTGCACAAAAAGCTGCAGCTCGT
TGTGAATTTATTGTTAAAATGGATCGACCATATTGTAATGTTCTTGATGAAGATGGAAATAAATTATTTACAACATTAG
>AE3006589-RA gene=AE3006589
ATGTACTCTACAGTCTCAGGGGCGCCGCGCGTTCATGTTCTCTCACTCGTTCTCTGTGATATCGATTGTGTCCTCGCGAG
AGAGCTCTCAAGGATGCGGCTGAAAACGAGCCCCTCTACTACGAGCCCCTCAACACATATACCATTTAACATTTTATACA
TATATATATATTCAAATGACAAAGACAGACGAAAACATTGCTTCGTTGAATTATTTTATATTGCGCAAACTCAAAACACT
TTTCACATCCACATTCACCCTCATTTTGCTACTCGGTTTTTCTTTTTGTTTTTTTTATTTTTTTTTTTA
>AE3015293-RA gene=AE3015293
ATGCGAGTATTTATATATTTATTTATTTATTGTTATATATATGCCGTTGTATATATTAATATACAAGTATTTTATTTGTA
TTTATTGGTTATGCTTGCATTTGTTAGGCGAAGTAAAGTTCATATTGTACATATATATGTATACATGCATATGCAAGTAT
TTTTCATTTACATTAATTTACAAGATTAA
>AE3011371-RA gene=AE3011371
ATGGTGTTTTTGCTCCTGGGTAGACACGGAAAAGGGCTGATGGTGGTTTTAACCTTCTTCACCGTGTCGACGAACCTTTC
GATAGCACCATTTAACTCTCCCAATGGCAATTTTCCTAGAATATTTAAAATTTTCAAATATAAAAAATTCATGAAAAATT
CCTGGAATAGTAACATGCTACTTGTTGACCTTTTTATTATTTATTTGATGGTGTTTTTTTTTTTTTTAACTCTTTATTTT
ATAGTAATATATTTTTATTTTTTT
>AE3014284-RA gene=AE3014284
ATGTTTATAGTTAACAAACGTAACTTTACGCCGCGAAATTTTCGTCATATTATGATGCGCCTGCGCATATCTATCTACTT
ATTGTATCAACCTAACCTTCAAATTGTGTCAATTACAGATATATTAATAGTTAAGATACGTATTTTAACATTAAACTATA
TGTATCTTAACAGTTAA
>AE3003680-RA gene=AE3003680
ATATTTTACACATTTAATTTTACACAGCATAGTTTTACACATAATAATTTACGCATTATTATTTTACACATAATTATTTT
ACAGATTAAAAATTACACATATAAAAATTACGCAAATTAA
>AE3002318-RA gene=AE3002318
CGTATTGCTTTACTTTTTTACCACCCCATACGTATTGCTTTGAGTTTTCTAAGCCTCATACGTATTGCTATAATTTTTTT
TAGCTCCATACGTATAGCTTCAATTTTTTTTGACCCCATACGTATTGCTTTACTTTTTTACCACCCCATACGTATTGCTT
CGGATATTCTAAGGCTCATACGTATTGCTTTAATTTTTTGA
>AE3018707-RA gene=AE3018707
ATGTTAAATACCGGGCATGAGCAAGATACAAATAATTATCATCAAACAAGTATTGGTGATGATATGTATAAAAATAAAAT
TGGATGTATTGTTGTGAAAAATAATCACAATAAACATTTGGAAACATTTAATAATTGTCATCAAATAAACGTTGATGATA
ATACATGCAAAAATAAACACAAATTAAATGTTATAAAAAATAATCACAATGACAACATGAAAGAAATAAATTATTATCAT
CAAATAAATGTTGGTGGTAATAGAGATGAAAATGAAAATGAATTGAATATTGTGGACAACAATCACACCAACAATTGTGA
AAAGACAAATCCTGATAAACAATATAAAATAAATGTTGTTGATGAATATATAAATAAAATTAAAATAAATATTGTCAATG
ATAAAATTAAAAATAAGGACAAAATTGAATGCAAAATAAAATATAGGCATTTAATTAATAATAATAATATGAATGGTGGC
AGATATAAATTTGATGGTAAATTTGACTGCAAAACATATTTGTGTCATTTGGAAATGTTTGTTGACTTTGACTTGAGTAG
TCAACTAAAAAATTGGAATGCTGAATTACTTTGGTTAATGTCATTTGCCTCATGTCAAAGGCCACGTGGCATGCCAATTA
TTATATTACTCTCTGAACTTCAAAGGTACATCCAAGTATATGCCATTTGGGAATGCTCAAAATCCAATAATATTATGGTG
AACATTACCACTGTGATATACTGGGGATATTTAATCATTGGTGTAACTCATCAAAAAGGATATTTTAGTTTTGATCTACA
ATTTACATGA
>AE3002535-RA gene=AE3002535
ATGGTTATCCGTAAACCAACCTTTATTAAATATGATGTTGTAACAAAAACTTATTGCACTTGGTTCACATTTGATATACA
AGAAGAAGTACCACGAGAATGGATCATCGAATTCAAAACATGGTTCTGGGAAAATGTTATTCGCCTCCCATTTCAATTAG
AAATTGAAGATAATGAAACCATAACTGAATGTTGTTTGTATCTTAAAACGACTCGTACGTTCACATACTACAGCGTGAAA
GATTATGAAGATCTATTGAAAGAACAATTAATTAAAACTGACAATTGCATTATTGGTGAAATAAAAAAAAAAATTAAACG
AAGATTATATTGA
>AE3014370-RA gene=AE3014370
ATGAATGTACATGACATTGATATTACTGATAATTTAGATGATAGATCTAATGATAAAGAAGGTGATAGCGTGAATGATTC
AAATAGGTCAATCAAGAAAAAAAAAGAGACATCAAGAAAGAATAGGAAAGTTGATGGATTTAAAGATGAATCAGCAGATG
AAGAAGAAGAAGATGATGAAGATTATAATAAATATGATTTTAATAATATTTTACATAAAAGAAAACTTGCTAAATTCTCA
AACCATCCCTTTGTGTACATTAAAAATTTATCCAGTACTAATAATACTATTGTTAATGATTTATTGAATATTAAAACAGT
TATTACGAAAAAAAAAAAAGTAACTGAACAGATAATGCTCTTTCTTATAAGGGGCGATGGAGTTCCAGAAGATGCGTTGT
TTAAGCCTAATACGAAGTCTGATATTCTTCCAATGACAGAGTTTTATGTTCATTTTATCTATATTTTAATTGATTGGACA
TTGGCTTTGTTGATATCAATATTTGGAGGTATATATAATACAATAATATCAAGAATGACATTACCCCTATGGCATTCAAT
GGGTAGTTGTCAACTCTGTAAAAGACTAATTCATTTAAATAATAAAAAAGATAAATTTAGCTTGTGA
>AE3015847-RA gene=AE3015847
ATGCGGGCGATAGAGTTTTTAAAGACGCATTTTTTTAGCCTAAAACGAAGTCTCTATCTTTATTTTTTTGATAAGTTATT
GCTGGCGCCGTTTTTTGCACCATTGAAAATCTTTTGTATAAACGTCTGTCTT
>AE3015847-RB gene=AE3015847
ATGTTTTTTTTTTTTTTTCAAATTTCAAGGTTTTTTTTTTTTTGGTTCAAAAACTATTGCTCAGAGCGGAAAAAGTCCAC
GATGCGGGCGATAGAGTTTTTAAAGACGCATTTTTTTAGCCTAAAACGAAGTCTCTATCTTTATTTTTTTGATAAGTTAT
TGCTGGCGCCGTTTTTTGCACCATTGAAAATCTTTTGTATAAACATCATATCAAGCTTCGTAACTTATGCTCTCAGATTC
ATAGTTTAG
>AE3015055-RA gene=AE3015055
ATGACAGGGTTGCCACAAGAGGTACTTTTTTGTTGCCCGAGGTACAAAGGTACTACTTTTGGTCTGGAGGTACCTTTTGG
TCGTCTTTATGAAAACCCGTTTTTTATTTTTTTTCCCATACGCTCTTCCTCTAGTTGGCTATTCTATACATTGGCAAACC
AATCAAAACATTTCTTTCGAAGAACTTTCAACATCTGA
>AE3018158-RA gene=AE3018158
ATTGTCACTAACAAGTCACTCAATTTTCGAATTTCTCTGACTCTTTTTTCGTTTAAAGTTAGACAAATCGAATTTTTTTG
TAATTATTTGAAAATAGAGAAACTAGATCACTCAGGGGGAAAAAAATTGCTACAGACGCAGAATAATTTGTACTAA
>AE3019677-RA gene=AE3019677
ATGGAGTTTATTTTAAAAATTTACAAAACAATGAATCGACTGTGCACTTTATTATTGCTAGATAAAATTGAAAAAAAAAT
TACACATAAATGGTGTCAAGTTTTTTTTCTTCTTTTGCAAATAAAAAAAAATAAAAAAAAGGCGTTATCGGAAATCTATG
GTCTCCTGCAACAAAGGCAATCCGTGCAAACAAAAAATGAAAAGAAAAAAAAA
>AE3015250-RA gene=AE3015250
ATGATTTTCAATATGTACATTGTGGTAGGGGGTGATTATGTAAAAATATTTACGGAAGGTGGGCGTGATTATGTAAAAAT
ATTTACGAAAGGGGGTGATTATGTAAAAATATTTACGGAAGGTGGGGCCGATTACATGAAAATATTTACAGGAGGTGGTT
CAGAAGAGAATCAAGATAAGATAAAGGGCCGATTATCTGAAAATAATCACGGGACGTGGTGA
>AE3009902-RA gene=AE3009902
ATGATGTTTTTAGGCATTGAAATACCAGTTGGCGAAGTTGTGATAAACAATGAAATTCCGGTTAATGAGACTGTACGGGA
AAATGATAATGAAACACCTGTAGATGGCCCAGTGGTCGAAAATGAAATACCAGTAGATGTGGCTGTTGAAAAAAATGACA
TGGCTAACACAGACCAAGAATATGAAACAGCGGCGGAAATGTTTGCAAATGCAAAATTCAGCGAAGAAGTTATAGGTATT
GATGAGGACTTGGCTGAGGTTTTAGAAGACCTAGAAAAAAAGGGTCTTGGAGAAAGAATTTATTCAGAAAATAAAAAACC
AAGCATCAGATCTGAAAAAATATTACGCGATAGACATTATTCCATAATTTCTGGAAAAAAGAAATTATCGAAATCGAACA
ATCAAAAAAAACGCAGTAAAGATGGCAATACTGAAAAACAGGGACCAGCATATTTTATTATTATTATTTCTATTTTTATA
AAATTTTTTCTATTTATTTTATAA
>AE3014644-RA gene=AE3014644
AATAATAATATATCTCAATATTATTATTATTGTTATTATTTACAGCGATCCACATTGCGTAGTGAGAATATAATAATAAT
TATTATTATTATAATAATAAGAGAACCATATAGCGTGATCATTAGTATTAGTCTGTCATTGGAAATTCGGACAGAGTTTC
ACCAGGACTTAACTTCTGATACTTAG
>AE3013884-RA gene=AE3013884
ACTCGGCGTAACCGCTTTATAGCCACGATTCAACGTCGAAACGGGACTAAAACAAGACTCAAAGTAGAGCCACAAACATG
TGCTAATTCATACTGCGCATCTTATATTCGTTAA
>AE3012992-RA gene=AE3012992
ATGACAAGTGCAAAAGTCTTGGCTTTTTATTGGACAAGAAAAGATATCCTTGGATGTTTCAAAGTGGATAAACACCCGAG
CATGGCCACAGTTGCTTTTAATTTGTTTATGACAAAAACATTAGTCTTGCTCATAAAGCGTGAAGAAAGAGTTGGTGCAT
TATTTAAAATAATTGAAACAACTGGCACTGCTTAA
>AE3004360-RA gene=AE3004360
ATGAACTTAAAAAAATGTAGTAAACAGTGTAGTTATTGCAGTAAATGGTGTAGTCATTGTAGTATTGTAGTCATTATATT
TTGTTGGTGTAGTCAAGGTGTAGTTATTGTAGTTATTATAAGGTGTAGTAGGTGTAGTATTTGTCTTTTTTGA
>AE3014394-RA gene=AE3014394
ATGGACCTAGAAATAAAAAATTTACATAAGTACACAAATAAATTGAAAACGGCGTTGAAATGGGAGCACGTGTTAGATGT
TGGGGAGCACGAGGATCGAGGAAGAATTCAGAAGATGATCCGTTTATCTGGAAAAAAATTCAATGTGCTTTCAAAATCAG
CTGTACAAACAAGCAGCATTAGAAGAAAGTTCAAGGAATATATCAAGGAACAACATGAACGGAGGGAAAAATACAATGAC
TATCAAAAGGAAGTAATGGAGATTTTATCAGATGATAATGATGAAAATACTGATCAAGAAAATGATGATGATGATGATGA
AATTCAAATAATTAAATATGATAATAATAATGATAATGATAATAATAATAATAATATTAATAATAATAACAATAATAATA
ATAATAATGAGGAATCAGCTGAAGAAGATGAAAAAGAAGAAGAAGAAGAAGAAGAAGAAGAAGAAGAAGAAGATAGTGGT
TTTGATGAATAA
>AE3013905-RA gene=AE3013905
TATATACTGAGAGAAATTTTAACTAAGAATTACAAACGTAAAAGAAAAAATTACAAAGCTAATAGTAAAAACTGCGTTCC
TTCCGTCATTTGTAAGAATTATTCGTATATTAATAAATAA
>AE3008147-RA gene=AE3008147
ATGATTTCATTAGGGAATTATAATTTAGAAGAGAATTATAAATTGAAGAAGGATTCTGAACAAGAACATAGAACTAGCAA
AGAAGAATTTCTTATATTTCAAGACTTACCTCTTCTAATTTATAATTCCCTAATTAATTTATTATTTATAATTTTTTTTT
CTGAAAAAATGAGGATTTTTAACAGGAACATAGAAGTAGCAAAGAGTAATACAATTTATCGGAGGCATAGAAGGAGTGTT
TATTCTGTATCATCAGGAACAGCTGCAATGGATGGATATATAGCCCATGTTATCTTCCTAGAAACAAATGAAGAGCATTA
A
>AE3013426-RA gene=AE3013426
ATGTCACGTCAGTGTGTAACACCCCGCTTAGCAAGTAAAAAGCAAATAAAGAGAAGGGAGCAGTGTTGCCGGATCGCAAA
TATCTCATGTCCTCTTGTTGCGAGAAAGACGAAAATTTTAAAATTTAACATTAAATATCTTTAA
>AE3012771-RA gene=AE3012771
ATGGGTCATTGTCGTAAAGAGGTGGAGAAATGGCGGAGAAAAGTTGGAAAAAAGTTGGAGAAAAGTCGGAGAAATATTTC
TACCAGGGACATCTTCAGGTGTCATTTTCTTCAATTTATTTTTCCCAATGATAATTTTCATGAGTGTTGTGATTATTTTT
GTTGGTTTCCA
>AE3005386-RA gene=AE3005386
ATGTCTGGCATAACGTGCATTCAACGAAAAGTACAAATAATAACTGGCTGGAAAATAAATTTTAAATTAGCACCCATGGG
AATACAAAGCACTGCTCAATTTATTGAAAAATACCACCACATTATTGCTACATATGCAGAGACAATAAATTTTTATTTAC
ACTATTCGAGTCAAATGCAGTTAACAATAAATATTGAACTTGAACGAACAATAACTTGGCATTCAAATGAACAAAAAATT
ATGACAGGTTGA
>AE3013348-RA gene=AE3013348
CAAAAATTATTATTTCTTAAAACAAAAATTGTAATAAATATAATAAAAATTGTAGGTCCACTAAAAATTGTTGTGCTGTT
TAACAATTTTTGTAGAACACATAATAAAATATCACAACAATTTTTATTGGAAACTTCTCTCCGTGTAGCTAGATTTTTTA
CTTAG
>AE3014658-RA gene=AE3014658
ATGTGTCATTGTTTAAGAATTGTTTTGTCTTTTGACAAAAAGTTTTTTATTTCCAATAAGACTTTTTTTCTCCTTTTATA
TCTAAAAATCTCCAAGAACGAAAATTCTATCTCACAAGACTTTTTTTTTTTCCAGTGCAATGAAAAACTGCTAATGAATG
ATTCATGGAAAACGGATACGAAGAATTCCGAATTTAATTCAATTGTAGAACAAAAAAAAAATATGACAAGGGCTTTGGTG
AGTCAGTGTGTACATGCAATGAAAAAACATGTATATAATTATAAATATAGATATATATAA
>AE3000451-RA gene=AE3000451
ATGGCTACTCACTGTTCAATATATCCATTATTTTTTTTAATTGTCTATGCTTGTGTTTCTCTATTCAGTTGGATGTGGCC
ATCCATTGATCCAATGTTTCATTGTGAATATAAAAAACACTCAGCAGCATGTCACAGAGATATAGATAATTGGAAAATTC
ATGGAACTGTATCTACTTTTATCGAATACAGAAGCAATGATGAATCACTGTTATCTGTTATTTTAATGTGGGATCAAAAT
GTCATTTACAATAAAACAATATTAGAAAAAGATATTTATGTAGAAGCTGAAATTGATACTTTTGCATCATCAGTTATATT
TCATCTTTATAATATATCAACAACTGATGATTTTCATTTGTGCCTTGAAATATTGGAGGAAATTTGTTGGATAAATTTCA
AACAAAATGCTGGTTGTATTAATTTTCCAATGAAATCACTAACTGATAATTTAATTGTCAACAAACCAGCTGATAAATTA
ATCTATTTTTCATCAAAAAATGATCAAATATTGTTAAATTTTGTAACATCATTATTTATAACATCAAGCCTTGTATCAAT
CATTTTTTTTATTAAATTAGCTTATAAAGAAAAAAGCTTACAAAGAGAATATCTAGATGATGATGATGATGACCAAGTGT
TGATTGCTGATGAAATTTAA
>AE3010565-RA gene=AE3010565
ATGGCATTTCCAAAAATTCTCGCAATCCTTATTATTGCAGTCATTATTGGAACTGCAGTTGCACGTCCAAGTTATTATGG
ATATGGATATGGTTTAGGATATGGTTATGGTTATGGTGGTTTATATGGTGGCTACGGATATGGTGGTTATGGTCTTGGTG
GTTATTACAGATATCCTCACTATGGAGGTTACTACGGTGGTTATGGATATCCATTCTATGGAGGATATGGATACGGAGGA
TATGGATGGTATTAA
>AE3006053-RA gene=AE3006053
ATGTTAATATGTAAGGTTTTTTTATTTGATATTTTACGCACTTTTCCAATTAATGATTTCAATTGTTTTAAGTTTTTTAT
GTTTGACACGATTTTA
>AE3017639-RA gene=AE3017639
ATGCAAGAAAAAGAAGAAATAGATAAGTATTATCAAATAAATATTGATGAAATAATAGAAAGTATATATGTTGAGAGTGT
ATGTGCGGCAGTGATGCCAAAAATCATGAATAAAATAAATGATCAGCAGGGGGGTGATTCCTTAAAATATGCAAATCATA
GTGATAAAATAATTTGTGATCAACAAAATCAAGCAATAAATCGTGATCAACAAAATAAATTAAATTTTGTTGATAACATA
TGTGACAATAAAAGTGTATTTAATGTTGTGGATAAAAATCACAACAAATACATTGAAGAAACAAATTTATCGTCATTTGT
TTGA
>AE3004531-RA gene=AE3004531
ATGTCAAAAGTTATCAAACGTGGACAGACGTCAGGTCACGTCATGGCATTTACTCCAAAAATCGTAGCAGATATGCCTGA
ATATTTCAAAGTTGAACAAGTCTGTTTAGACACCAGTGAATTTACAATGCTTAATGGCCACAGATAA
>AE3003987-RA gene=AE3003987
TTTTATATTTTTTCCAATTTTTTCTTTTTTTTTTTTTTTTTTCATTATTTTTTTTTTTTTGTTATTTTTAGTTTTTTAAA
TTTATTTTTCTCGAACTTGTATAAATGCAGTTTTTATTTATTTATATATATATATATATGTATTTTGTTTTGTTTCTTTT
TCACCGCTTATTTAGTTGATGCCCAGTGTGTTCATGCACCGGTCGATGGTCATTATTTTTACGAGCGATCGCGCACCGCT
CATTATCTTTAA
>AE3001529-RA gene=AE3001529
ATGCAACATGGAATTAAACCACCAAGGCAACAACAAAAACAACACAAACAAAAGACACTCCACCAACCATCTGAGCTTAA
TTTTTTTTTAGTAGATGTCTTGATCATAGAACGACAATGTGGGCAAGTTATCCTGGTAGATTCAGAGCCAAAATTTGGTA
CAACTATAGTTGTACCTTGTCCTGGCTGTTGTAAATAA
>AE3016740-RA gene=AE3016740
ATGGATGTTCCTTACCGATTTATTTTTAAAAAATTTGTTTCGCTAGAGAAATTAACTGGTAAGCAACATCCATTCTTTAG
CCATTTGTCAATAGCTTTGAAATTATTCAAACAAATTGAGAACTATGGGAAAAATAGGTTAATTTCTTTGGCTAAATTAA
TTCTTCAAAAATCTAACTTGAATTCTTTTACAATTAACAGGTATTTTATTTATTAA
>AE3002421-RA gene=AE3002421
ATGAATGTTTTATATAACTACAACTTTGATATTCTGTATTACAGCCCAGACCTTGAATATCTACCGATGACAACCAAATT
TAAAATATTTATTAACTTAATTTATTCTCCAATTACAGTTTTGTATTGCTGCATATGGCTGATTTTATTCAACTCAATGA
TGCTGATTTTATTGGAAATTATAAAACTACAATTTTTGAAATTTATAAACTCAGTTGAATGTGCTGAATTGTGGATAAAC
TGTTACAGTCTTGACTGGGAAGTAACGAGAAGCTTCTTCGTAGCTAACAACATTTTTGAAGACAAAAAAATGTTGAAGAC
AGCCATCAACATGAATCTAGTGGAATATTTTTTAACTTTATATTGA
>AE3015360-RA gene=AE3015360
ATGCTAAACAATATTCCCACTGATAAATTTCTCAATTCTGCAACACCCCGTGAAGGAGAAAACAACATGGCCAAGCATTG
GGCCAAGCCTGGCAAAATCTTGCCAAGTCTTGGCTGCCAGTCTTGGTCAGTGCTTGCACCAGGCCTGGGGATTGACACCA
ATTTAAGCTTGGCTACCAATACTGGGCCAAGCATTGGCTGCCAATACTCGGCCAAGACTTCCAAAAATTTAATAATTTTA
TAA
>AE3016921-RA gene=AE3016921
ATGGCACTGCGGTTAAGGTTCGGGCTTTGTGACAGAGGGAGGTCACGGGTTCGATCCTGCCACCGACGCCATGTATCGAG
CGGTAGGCGCAAGCCGGCTGTACTGCCCAGGTTTTTCATGGTTTTCCTGGGCTATAATAGAAATCAGGTACAGTTTGAAC
GCATTACAAAAGTCGACATCCATGACTGTCGCAAAAATGAGTTGTAA
>AE3016024-RA gene=AE3016024
ATGGAAGAAAGAAATATTATAGTGAATTTAAATAATAATCGTTATGTAAACTGTCCAAATTTGATAATTACGATGGGCAA
TAATAAATACACTGCATTGATAAGGACAGGTATTGCACATAATATAATGTCGTACAATGTTTTTAAACTACAATCAGATC
AAGATGTTTCAGAAATAGAAGATGACCAAAATCCAGCCAATAAAACAGTTTATTTTACATATAAAATAAACGAGGTCAAA
TTGTATGATAAAGCAATTGTGGTGTATGACCTTGGTTATGATATGGTACTGGGATATCAATGGATGATTAAAAACGGAGT
GTCAATAAATTACCGTGATGAATCTATCAGCATAAATAAACATAATATTGTTCAGTATTTTGGTTGTATGGAGTCACAAT
ATAAAAATGAAAAATTAAATATTAAAGAAACAAAAAACATGAATAAAGTGAGTGAGCAGCAGGAGGGTAATACCTCAGGA
TATTGCCAAAAAGATGCAAATAAAAATAATAATAATACATTGTTGTATAAGATGGCGGCCAAAGAGGCAGAAATATTAAA
ATTAAAATATGAAATAGAGGAAGCAAAACAGGCACAAGTAAAAGCTGAGAGTGAACGTGTTCAAGCTGAGAGTGCACGTG
CGCAATCAGATCAAGCACGAGCACAACTTGAAGAAAAACTTAATCATATAGAAAAAATAAATAATTATCATCAAAATAAG
TTAAATATTGATGATGATATATGTAAAAATCCAAATAAATTCAGCGTTGTGAATAACAATCACAATGGTCATTTTGAAGA
AATGAATCATTGTCAACAAGATAAATTAAGTGTTGAAAATGATATATATAAAAATAAAAAGATATTCAATCTTGTGGATA
ATTATCAACATAATGATCTTGAAGAAAGTAAAATTTATTATCAAATGAATATTGTTGACGATAGGTATATAGAGAAATTT
AAATTCAACGTTGTCAATGATATTCACAAAGATAATATTGCAAGAAAAAATCTTGATCAACAATATAAAATGAATGCTGT
TGATAAATATAGAAATGAAATTAAAATAAAAATTACCAATGATAAAATTAAAAATAAGGATAAGATTAAATGCAAAATAA
AACATAAACATTTAATCAATAATAATAATATGAATGGTAAAAAATACAAATCTGATGGCAAATTTGGCTGTAAAAGATAT
TTATATCAATTGGAAATGTTTGCTGACTTCGACTTGAGTAGTCAAACAAAAATTTGGAATGCTGAATTACTTTGGTTAAT
GTCATTTGCCTCTTGTCAAGGACCCGGTGGCATATTATTGGCGATCTTGATTCAACAAACTTCAATATTATATACTGTAT
ATAATATTCTGCAAGTTAAATTCAATGGCTTTATGATGTATGCTACTATTACAATATGCTGGAAATATATGTAG
>AE3004868-RA gene=AE3004868
ATGTTTTATTTTAAAGCACACTTGTTTAACGAATTTTTCTTTAAAAACTACGTGGAAATAATCACAATCAAGCACACCTG
TTTTTACAGATACTACATTTTTTTTTTGTTTTGTTTCAGGTGTCAAATAATGGACACAAAAATCATATGGATCTGTGATA
TTTTGCTCATCAAAATCGAGTGCAAGATTATGTTATTCCTAGATGAGAGTCAAGAAGAATTAATCTGTCGAATGGATAAT
TGA
>AE3019590-RA gene=AE3019590
AACCAATTTAAGGCGTTTCTTTCGTGTATTTATTTTTTTCTTGTTTATTTTCACGCATGCGCAGTTGAATGCGCAGTCAG
CAAAAAGTCAGTTTGCAACAGCGTAGAACATGAGGGGCTGGATCAGCCATGTTTTAATTCCTATTTTTTAAGAATTATTT
GTTCGACGCCACTGTACTCTCCTCAAGTTTGCATGACATGCGCATGTGCCTGA
>AE3012888-RA gene=AE3012888
ATGACCCAAATTTCTCCAACCTTTCTCCAACCAAAAATTTACTCTAACTTTTTTCCAATTTTTCTCCAACTTTTTTCCGC
CATTTCTCCAACCTGA
>AE3016028-RA gene=AE3016028
TTTCTATTTTTGAAAAAAAAGAGACGAAAATATTTCGAAAATTCTATTTTTTATTATTTTTTTATAAAAAATGTGAGTCA
TAGATCAAAATTTTCTCGGAGAGGCGATAGATTTTCTGAGTACGCATGTTTTAAGCCTCATATGAAGTCTTTAACACCAT
TTCATCACGAGTTATTGTTTGCCTAA
>AE3009088-RA gene=AE3009088
ATGAATAGAATTTCAAAAAACGCATTGCTTCTTGTTGGAGCAACAAGAAATAATGCAACAAATACAACAAAATTATCATC
GTGTCACATGGTCAATCACAATCACAATAACAATAACAGTTTAATTTCATCAGCTAAATCTTATCATATTTTAAATGATC
AATTTAAAAGACAACTACATACTGGAGCTGATACAACCAAATATTGGAAAATCAAGATACCATCATTCATTGTTAACATG
ACAGATGTAAAAAAACCAGAAAATAATAAAACGTAA
>AE3013526-RA gene=AE3013526
AACAAGTTACTCCAAAATATCAATTTACAATACTTTATTATTATTATTGAGGTACAAATTCCGGGCTTGGTGGTACAAAT
TAGTACAAATTATTCTGCGTCTGTAGCAATTTTTTTTCCCCCCCTAAGTCATCTAGAAAAAAAGTCGATTTTTAACCCTT
TCTCCACTCTTTAA
>AE3017995-RA gene=AE3017995
ATGGAAACTATAGATGAAGCCAACGTATACAGGCCTCAGTTATCAGCCTCAACAAAGGCCTGTATGATTGAAAAACTACG
GTGCACAGCTAAGTTATCAAGCAATCAAAGTATTTCTTGCACTCAAAATAAGCGACGAAAAGTTCTTCACAATAAGTACT
TAGCAGTTGCTACTATGAAAAAATTTAAAAAACAAGAAGAAACGACGCAACAATTGAAAAATCAAGTTCAACATTTAGAA
AATCTTCTAAAACAAGCTCAGATGCCTATTGTAATGCAGTCTTCCGGGTCGAATTTGTATCAATTACAACAACCTATGAT
GCCAACGGTCATTAGCCCAGGTTTTGTACATCCATTTGCACCTTCGAATTTGGATTATGGTTTTTATCCTGCCCCCGGAT
TGGATTCATGGAAAATGGGTCATCTTTCTCATGATCATGGTGTACCATACCCATTTATTCCACCTCAACTATCTACAATG
ATGTATTTCTAA
>AE3003891-RA gene=AE3003891
ATGGTTTTCAGCTTCACTGGTTACGTAACGATCTTTAGAATATATATAGGTGTTTGTAAGAATATATATGTGTGTGTTTG
GGAATGGCTTGAACGGTGTTATTATCTGTCGAGAGGTAGTATATGTATAATGGTTCAATAG
>AE3017425-RA gene=AE3017425
ATGAATAATGTTAATATTAGTCATAATGATAATAACAATAACAACTGTTTCAGCTTCACAAGATCATTACTTTCAGAGAC
TGGGCTTACTAATAACATATCCCGAGATGAAATTTTGTCTCTGAAAACAGCCTCTAATAGTCTCTTCAAGCCTCTAACTG
TCTCCAACTAG
>AE3019151-RA gene=AE3019151
ATGAATCAGAAGGTGGTGATTCACAAGCAGCATTGTCACATTTTACAGATGTATTTCAATTTGGTGGAGCAGTTTGTTTA
A
>AE3003178-RA gene=AE3003178
ATGATTGATAACTTATCATCATTTAATAGTAAAAATTTTGGAGTACAAACTATCAACAATAATTCAAGACCATTCATTGC
TTTGACTGGCACTGGATCAAGTATCTACTTTCAACACAAACGTGTTAAAGAAAATAATACTTTTGTGCCTGATGCACCAT
TGCTATCTATTTATACAAAACTAGCTTCCTGA
>AE3018349-RA gene=AE3018349
ATGTTTCTAAAATTAATTTCTCAGCCATTCGCCAAATTTAATAAAAAAATGTTAAATTTCTCGAATTACCGATCGGGGAA
TCAAGGTTTCGTGGTTGCTGTAAGATGGGGCAGTGAACTTTGTGTAAGATACTTCATGTAA
>AE3020150-RA gene=AE3020150
ATGCAGGGTAATAAAGAAATAATATTTTTAACAAAAAAAATAAAAAGTTATTACGATGAACACTTTGATGCATATAAAAT
AACCGACTCAAATGATACTGAATTAGGTTTTATTCCACACCACAAAATTATTGAGTATACATCAGTTATAACTTCAGAAA
TTTCAACATCTGAAGGTTTTTCTCTTATACCAAAAAGGTGGATGAAAAAATATTATTATTATTATCATTATTATAAATTA
TTCTATAATAAATTATTGTCTGAACGTTATCTGTGTATTCATTTAATTTTTATTCCATAA
>AE3014867-RA gene=AE3014867
ATGACTTCACAAAAAGATGTGATATCACAACAAAAAAAAAAAAAAACAAAAGTCAAGTGTTCGAAATCGTCACTATATCA
ACAACTTCTTCAACTTGTTGTTGTTCGTTTGAAGAGCAGAACGAAATCTAATTTGTACCGATCAGAACGAAATTGGTACC
TCAATAATAATAATAATAAAAAACAAGAACAAATTCTAATTTTATCGGCGCCATGCAATTGTACAAATCCCGGGCTTGGT
GGTACAAGTTAG
>AE3009977-RA gene=AE3009977
ATGTCACAAACAAGTGATGCACCAGAAAAACAAGTGCAAGATGTATTATTGGAAATAAACAATGTTGCATTAAAAATAAA
ACAAAAGTTGACAGCGATCAATGAACTTACTGATGGTCAAGGAGACATGATAATGAATGTAATGGAAGCAAATAAATATT
TATCAGATAGAGCAAAAGATTTGGGTATAAAATCAATTGGTGAATTATTAAAATCAACTCATGACGAAGATGAAAATAAT
GACATCCTGGCTAATCTTCGAATTAATGATTTACTTAAAAATTTAAAAGAAGCTCAATCATTAGCCAAATGA
>AE3019366-RA gene=AE3019366
ATGTTAAGTACTTTTAAAAATAATTATTATTTTAATAAAAATATTAATAATTCATCAGGATTATCATATTATTTTTTGTT
CCTTTCAAATTTTGCTGGTGACTGCTCTTGCAGCAATCGGAACAATAACTGTTGGTGCTGTTGTTAA
>AE3013019-RA gene=AE3013019
TTAGTAGTAATAATATCGACAACTCAAATATTAAAACATAATACTTTATTATTATATACTTTTATTTATTTATTAATTTT
TTCTTTATTTACTATATCTGTGACAGTTTGCTTGGTGTATAATTTACTGAAACCTTAA
>AE3012657-RA gene=AE3012657
ATGACACCAGCATCAGTAAGTTTTTTGCATCTAGAACAATTTAAACTTTTTATTCCTCTTAATTTGAAAATAAAATTGTC
TTCAACATTATCATTCCATCCAACATTGACAATAGCAACAATAGCACTATCTCCAAGGTTGTCACTAAATGCCAAATTTA
AATTTTCAATATATTGCAATTTTGATAAATCATTAAAAATTGATGTCTCCACTCTTTCATCCCCGAAAATTACCAGATGT
TTAAGTTTTTTACAATTATTTAAAATTGCAACCATTACTTCTTTATTGATATCATTTCCGTACTCAAATTTTAAACAATT
GAGGTTTTCTAATTTTGTTAATTTTATAATTCTCTATTCAAGTTATCAATATTTATGA
>AE3017107-RA gene=AE3017107
ATGTCTTGTGTTATTTGTAGAAAAACACCTGTAAATACTCCTACAAATACTGACCTCACTTTTAACTTTGATATCAACAA
ACACCGATCAGAATTAGAGGCTAGACTCAATAGCATAGTGAATTCAGTTGATAAAAGCATTGTTGCACTACGTCAGGAAC
TACGTCAAGAACTAATTACTACAACAGAGAGTCTTAACAAAACATACTTTGAGCTGAACTCTGAGCTATCTAAAGCCGTT
GAAAAAAATACTCAAGCAATAAATAATGTTCAGCATCTTGTTGATATAAACAAAAACAACATCTCTATAATGCATAAGAA
TAACACAGACTATGCAAATAAAATACTCGAAGAAATAGAGGACAGATGGAGCAGAAAAAAAAATTTCATTATATACAATC
TTACTGAGTCACAACACTCAAATGAACTTGACAGAAAAGCAGCTGACTACCAATATGTGTCTAACTTACTCAAAGAAACG
AAGTCATGTAATGTTATTGATAAAGCAGGTACGCTGAAACTTTTCAGAATTGGTAAATCATTTGGTAATGACCTCTGA
>AE3004117-RA gene=AE3004117
ATGTCTGACTCAGTACAATATAATTCAGAAGATGCTGAAAGAAAAATACAAGAATTGACAAAAGAAGTTGAAGAACTTGA
CAAGAAAATAGACGGAAAATTAAAAAGAAAAAAGACGGTACTTGAAATTAAATATCTTGCAAAATCAATTGCAGAAATCG
ATGCAAAAAAAAGAAGACTAGATGATGATGATAATGATAATTATGGAAAAAAGAGAGAAAGGCACAATATAAAAACCTGC
AATAAAAAAAAATTAATCAGTGAAAATTATTTAAAAATGATTATAACAAAAATGAATGAAATGGAAAAACAACTTGTTCA
AATTCATGAGAAACTCGAAAAAATTCATGACAAAGTCGAAAAAATTGGTAAACTAAATGTTATTGATAAACAACACAAAG
TTGGTTCCAAAGACGCAAAAGTCTATAGAGAAGGATGTTCAAGCTTAAATCATCAACTTCATTTATCATTTATTTTTTCC
TTTAAACATTTATTTAATCATCATCATAATAATAATAGTGTGAAAAAAATCATTGAATGA
>AE3004529-RA gene=AE3004529
ATGCTTCATGCTAAACCTATACTTTTTTCTTGCTCTAATTTTTTTTTTTTTATTTTTTTTATATATATATATTTTCTCGA
TAAATGTTCGCAGATTTTCTCTCCTCTATGCATGATAAAATTTGAGATTTTAGAATGGTTTTTAAATTGA
>AE3013492-RA gene=AE3013492
TTAACAAAAAGTGTGCCTGAAACGTTGAACTTGCATCATCAAATTTATCCATGGAATAATAAAATAAAAAAAAAAGAACG
TAAAATGAGAGCTACTGCTCTATTTCAAATAATTGAGACAACTAAAGCTATTTTTATGCTAAAATATAACATGAAAGATA
CCGATAGTATAATCAATGTTAATGAAATCCTTCAAAGCCAATTTTTAAAACTGTGGAAAAACAAAATGGCTAAATTGCTT
TGTCATTGGAGACGAAATCATTTTGGAGTAAAGTGA
>AE3019689-RA gene=AE3019689
AAATTAAGCGTTACAGCGTTGGAACAAGACATAAAAGATCATCCAAACAGCCCTCGAGACGTCCGTAAGCCAATTCTTTT
CAATTTATGCAATATTATGCCACCTGAGATCCGTTCAATGCATATTGATGATGTCGTCGAAGGAGTTATTAATGAAAACA
GTGACAATTTGGAAAATCAAATACCATCTAACCATACTTTAGAAGAATCATCTGTATATTTTAATAGCTCTAATAAACCA
AAAAAACAAGTAAATACAAAAGAAGCCGCTTCCAATCTTAAAGCTCTTCAAGCAAAACCAAGACCAACTAAAAAAAAAAC
ACCCAGCTTAAAACGTCCATTAAAATCAACAATTAAAAATAATAATGGCCAACTGGAGGATAAAAAACAATGCCTCGTAC
AAAAACGAGATATTTTGGTTGACGACGAAGACGTGAAATCATATTTAATAGAAACATATCCATCTTTTGTCCAGAAATTT
CAACAACACTAA
>AE3011383-RA gene=AE3011383
ATTGAAAAAACTCAATTTTGTTTATGTATTAAAAGTGAGGTTAGCTGTCAGAATCATCTGTACACGACTGTGAGATTTTA
CAATTCTCACACAATTCCGACACAATTCCGACACACGACTGTGAGAATTACGATTCCAATTATTTTTTTTGTTAAAATTT
ATTCAAAAAAAAAAAATCTAATATGCCTAAAATTATTAAAATATTATAACTTTAATATTGAACAAAAATTTTTATTAATA
AAATGCTTTTTTTTATTGAAAAATACAAAA
>AE3016320-RA gene=AE3016320
ATGATTAGAAATGATTTCTCGGCAAAAATTAATGACATTAGTTCTCATATTCAATCTTTAGCTGGCAAAGTTAACAAATT
TAAAAGTATTGAAATTTTTGTTAACTATCCTAATTGTTTTATAATTGCAGCTGAACCACTTGTTCCTCCAGATAAATTTC
ACCCACCTCTTCTTCTTCACTCTTTCAACAACTTTCACTCTGGCAGTAATTTACCTACTCACAATGACAACCCCACTCAT
AAATATCTCACCCAAAACTTAAATTTATTGATATACAAGGAACAATTACGTGATGTTAACTGGGACCAATTATTTGAGCA
AGTAAGTAGATTGAATAATCAACATTCAGTTGATGAGATTTGTGATATATTTTATGATAAAACATATGAATTGTTGGACT
CCAATATCATAACCAACAGCACAACAAGTAAAGCTGATTCATTCCCTTACTGGTACTCGCGAGAATTAACTTCATTGTTT
AAAGTCAAGGGTAAATTCATGTCAATTAATAAAGCTAAACCATCTGTTGCTAACTCTTTAAGAATAAGAGATATATCACA
TAAAATCAAGCAATGCTAA
>AE3014775-RA gene=AE3014775
ATGCGCATGCCTATTTCTTTTTCCTTTCTCTCAAACTATACTATACTGTGTTTTATTCCACGTTTCATGCAACGTTTCAT
GTTGCGTTGCCTATGCTATATGTATACTGTGTTTCATGCAACGTTTCATTTTCCGTTACACTACTTCCGTCCCCGACTTC
CGTCCCCGATTTTCGTGACGATTTTTTTTTCCACCTACCCTCCA
>AE3004798-RA gene=AE3004798
ATGAAATTGGTGGCGCTAGTTGTGATGAAATGCGCGTTAAAATGCGCGACGAGCCAGTCGTCCATTTTTATTCTTTTTTT
TGCTTTTTTTTTTTTATTCATTTTTATTCGAGGCCTTGAGGGCCAAACCAGCAAAGGGATTTCATTATGCTGTTGTTGA
>AE3006696-RA gene=AE3006696
ATGCCAAGTTTAACCCCTAGCAGCACATCGACCACCTGGTTCACCCCCGCATTGCGACCAAGGCCTTGGCCAGTGCCAAT
CAAAGCGCTCGAGTGGATTTTATCCCCTCATACCCATTACTCAATACATCAGTGGCGACGCTCGATCACAAAAAAGTCGC
GAAAAGAAGGTGCCTTTTTTTTTCTCTCTCTCTTTTTTATATACAGCAGTTTTTTATCTTTTTCTTTTCTTTATTTTTCG
AGGTCTTCAAACACGTGCAGTCTTCAAATTATTACATATATATATAGCTGA
>AE3017967-RA gene=AE3017967
ATGCACGATTATGACAACGTTTGGTTGCCACGTATATTTCAAATAAAATCAAACACAACTTTTAAGTTCTACGATAGATT
AATAATAATTATACAAGATACGTTTCAATGTATGCGTGATGTGGCAAGGCCACGTCACCAAGATAAATTTGATAATATTT
TATTTTGCGGACGCACTCGATGGTGGCCGGACTGGAATATTTTGCCAAGAAGTTTATTTCTAAATATCAGAATTAATTTT
TCACAGTGTACAGTACCCCGCGGTTTTCTTACAATAGTTTATAAATTTGATTTTGTGGAATGGCTCAAGGTTATAAGAAA
AAAACAAATATAA
>AE3018239-RA gene=AE3018239
GATATATTTTCATATATAATTATATCTCAAATATATTTGCATATTATTATATCTAAAGAAATATTTTTATATATAAGAAG
ATCTCTTCATTTTTTCTCGGACAATATTATACATTTGATGATTCATGAATACGTTCAATCGATTTTTCAAATATAA
>AE3018239-RB gene=AE3018239
TTTTTTCCCGAAAATTTACAGCATGAACATTCTTATGTCTTCAAATCTCTAGATATATACTCATATTTGTGTATATATCG
AGAGATATTTGGACATAACATCATATCTATGAAGATATCCCGACATAAAACTGCTAGAAAATTTTATATAAGTTGA
>AE3008815-RA gene=AE3008815
AAAAAAAACGTAGAGTCGGACTTAAGGTCGGAGTCAGAGTCGGAGTCGGAGTCGGACTTAAGGTCAGAGTTAGAGCTGGT
GCAAGTAGATACTGTGGAATTTCAAAATTTAGATGTTTATCTATTTAATTGTGTTATTATTGAATTAAAAGAATGTATTT
ACACATATTTAGTTCAATCTCAGAATCCTTTTTTTTTTTTTTAA
>AE3017423-RA gene=AE3017423
TCCAAGCTTGTGTCAAGCCTGTGTTTTTTGCTTGACACAAGACTGTCCCCGTTGTTTTTAACCGGCCTCACACAGGCTAC
AATAATCCAAGCTTGTGTCAAGCCTGTAATTTTTTATTTCCCCGGCCTCACACGAGCCTTGTTAGCACAGGCTTGA
>AE3009384-RA gene=AE3009384
ATGAATGTACCACTGACAGCAAAAAGATCTAATAATACCAAATCTTTACCAAGTGATGAGCAGCAGATTGAATTGCCCCT
AGTAATCTTGGATGAGGATCATTTAGTATCAATTTTTACTCATAATATTTATCCTGATACTTTCAACAGTTTTTCATCAA
TTCTTGCTGATGAATTACAAGCAGAAATAATGAAAAAATATAATAAAGGAGTTATTAAATTTAATTTCATGCTTCAAAAT
CAACATCGTCTTTATCACCATGAAATTTCGAGTTTAAGCTAG
>AE3013324-RA gene=AE3013324
ATGGAGTTATCAAAGACGCGTTGTTTGAGCCTAATACGAAGTCTCTACTACAATTTTATCAAAAGTTATTGCTTTCCTAG
TTTTCGAGTAATTTCTGAAAAACGCTCTAACTTTCGACAAAATCGTCCTCGATACTTTGTATAA
>AE3003846-RA gene=AE3003846
ATGGATTCAAAACGATCATTTATTCTATTGATACTTTCGAATTGTTTAATTAATTTGGCTTTATCTGAAAAAATTTATGG
AGTTCCATCGTACATACAAAATGATAAATCCATTCAACGGTTATCTCTGAATCATCGGTTAAAAAATGCAGAAATAAATG
TTAAACAAATTATAAATGAAACACAACCACTTCACCAAAATTTATCATCATTATTTAATTCTTTATATGAAAATTATAAA
GAAGATATGACAAATAAATCATTGTATTATTTGGATAAAATTAAAGGATTTAAAACTAATTCAAGTGAAAATTGTTATAC
ATATGGATATCAAGTTATGTATTCTGCTTATCTTGGAGCAATTGATAATGTGACTAATTGTTTCAAGCAAGAATTACAAG
AATTTAAAGAAAATAATATTCCAACTGATCGAGAATTTAAAATCATAATGGAAAATATTAATTATGAGTGTCATGATTTA
TTTGATTTGGAATGTAAACGACCAACTTTAACAGAAATAGAAAAGATGATAACAGAGCTGGAAAATCATAAAAATAAATT
ATTAAAAAAAGATTTTACTAATGAAATTAATTATACAAAAATAAAAATTCATAAATGTACTCAATTTTCAATAGAAAATC
TTGATGGATTATTGGATAATGGCATATTACAAGCAATTAAATGCGATATTAATTCATCTTTTTAA
>AE3014114-RA gene=AE3014114
ATGATTCTAAGGGAAATAATTTTTCAGAAAAGTATATGGTATTCGAAAGACGCATTTTTTGAGCTATATACGAAACATAA
CGACAATTCTATCAAAAGTTATCAGGGTTCCCGTTGTTATTGCATTGTTAGCGTAACGTTAATCAATCGATAA
>AE3013384-RA gene=AE3013384
ATGTCAAAAAAATTTCAACTTAAAAATTTAATCATTTATTTATTGAATAAATATTGTACGTCAATGTTGTGCGATCGGTT
GCTTCGCCCAGAGATTCAGGTCGTCGTCGAAAATGATCTACTGGTGCTGGTGTGA
>AE3016135-RA gene=AE3016135
TTGATTTATAAAGAATTAATTGAGCCAAAGAAATTAACAGGTAAGCTACATCCTTTCCTTAGACATTTCTTAATAGCTTT
TAATATATTCAATAAATTTATTACTACTGACAAATGTCTGAGAAAAGGATGGAGATTATTACTATTATGCTATAATTAA
>AE3001165-RA gene=AE3001165
ATGTTACCAATTGTACGCCAATGTGTTGAATCACCAACTGTTTTGTCTACTTTAATATTATTACAATGTCCCATTGGACC
TGTTGCAGCCATAAATTTCCAGACCACATCAAATCTATCTTCAAATGTTTTTTTTTTAAGAAACTTTTTATTTATATCTT
CTAGATCATAG
>AE3018064-RA gene=AE3018064
ATGAAAATTTATTTCGTAATTTTGAAAAAAAAAAAATTTAATATGGTTTTAGAATTTTTGTTATGTGGAATAATAAAAAT
TATTAAACTAAATACAAAAATTGTTGTATGTTCAACAGTTTTTGTTTGGAGCATAACAAATTTTGTTGTATGTCTATTAA
TTTTTGTTTGGAGCATGACAAATTTTGTTAAACAGCACTGTAATTATTACTCTGCCAGATGA
>AE3019615-RA gene=AE3019615
TATGATAGTAAAAATATTTACAGAAAAAAAAAAACACTGTATTTTTTTTATACATATATAGTCTATTCGACAAACAATTT
TCATTCATCCGATTCCATCGTAAAAATGAACAAAAATATTGANGTATTTGTAACAATGGCAACGTTGAAATTCAACACTT
CCCTCGCAATAATATATATATATTTTTATTTTTGGATATTGTAA
>AE3018087-RA gene=AE3018087
ATGAGTAATGAGTTATGCAATAACGTACCAGTGTACAAAGACAACAAAAATGATTATGAGTATATTGATTCCACTAATGC
CCCTAGTCCAACAGACGACGAATTTTCAAAACCTACGTATTGTGACAGAATAATGCTTCATGATAGTAAAGCTGGTAGAA
AAGTAACAGTCATAAAAGTGCCAGAATTATGGAAAAATTCATTTTTCAGTGAAGAAAAAGTTTCTGAAAAAATTAATAAA
ATACAAATTGAGGAAGTTTTAAATCAAACATTTGAAGCCTATGGAGACGGTTTTATTGTCACAAACACTGCTATCGAATT
AAAAAAAAAAGAAAACGCATCAGATGTTGAAAATTACCAATCGTTGATTTCAGAAAATAAAAAACCTAGTATTGCAAACA
ATGATGACTACACAAGAATGTTGAAAAATCAAACAAACACAAACATTGATAATTTATTTTCCATTATTATCATTGCTATC
ATGCAATAA
>AE3018241-RA gene=AE3018241
ATGAAAAAAAAGATAAAATCGGTATTAAAACCACAAAGTAAAAAAATTGAGAGAAGTCATATTCTTATTTATATTTTTGC
AAAGATTTATCATAACATTTGTGGCTTCGAGGTAAAGTACTTGCCTCCCAACCAGAAGGGCCCGGGTTTGAATCCTGATG
GAAGATTTGTTTTTGGTTTTTTTAAATTAAAATTTAAGAAAATATTTAAATAA
>AE3014635-RA gene=AE3014635
GTTTATAAATACCTCAATAAACAAATTAATTTTCCTGGAAAACTATTGTACTACAAATTCCAATTTATTGACTACAATTT
TCTAGAAGCCTTCCTGCACCTAACTGACATTATAGAATAA
>AE3014635-RB gene=AE3014635
TATAATTTTTTTACTACAAATTGCAGTAAGTCTTTCTGCATTAAAATAATATTACAATTTTCGTTTTTGACAATAAACAA
AAGAGTTATGCATTTATAG
>AE3016061-RA gene=AE3016061
ATGGGGATGATAAAACATAAGAACGCTGGTAAAAAACGTAGTATTATTCTGAGTTTTCTATACAGCCTGCCACGCAGAAG
GCGCACGTGGGCTATACCACGAGATAGTTCATAA
>AE3005170-RA gene=AE3005170
ATTTCAACTTTTTCTTCTTCTTTTTTTGGCTCTTCAACTTCAACAGGAGTAACTATTTCTTCTTTTTCTTCTACTTTTTT
GTCTTCTTTTTGTTTTTCCTCGCCATCTTTCTCTTTTTCAACATCTTTTTCTTGTTCTTTTTCATCATCTTTTTCTTGTT
CTTTCTCATCTTTTTGTTCTTGTTCTTTTTCTTCTATTTCTTTTTCTTCATTAACCACATCTTTTTCAACTAGAATCTCT
TCAGTTGTATCTTTCTCAACAACACCATCATTTGTTGATTCTTTTTCTTTATTTTTTTCCACAACTTCAGGTATTTCTTC
TACCTTTTCTTCTGGTACAATATTTTCTTCAACAATAATTTCTGTTTTTATTTCTTGA
>AE3004330-RA gene=AE3004330
ATGTCAAGAAATTCAAATACAACACCATTTGTCCAAGCAAAACCTTTTTGTATTGGATACTCTCCACCACCACCAAATTC
ACCAGTGGCAATAATTAATACCTACATATCAAATTTACCAATAAATATTTTAGCAATCTTATTTTCATTAAATTCACTGA
GTTTTCTTGCATTACATTGCAAAAATGCATTGAGATCAACTGGAATGATATTTCTTGTTGATATATCAGTAAGATTACCA
TCAGCATCATTCCTAAAAAAATATAACTGTACGCAATTAACTAGAGGGCACTGGAGTGAAAAAATAAATTACTTGAGTAA
AAAATTTGAAGGTTAA
>AE3019388-RA gene=AE3019388
ATGCAACAACCTTGCCATCTGGTCCATATGTACAGGGATAGTAATGTTGATGTTGATGGTGAAGGACAATTGATTGCACC
AGTAAAAAAAAAATCAAAAGCAAAAAAAACCAATAAAAACAATAAAACAAAAATTGATGATATTGATGATTTAACAATGG
ATATTAAAGATAAAAAACTAGTTGCTCCAGTTAAACGTAAATTGAAAGTTATAGATGATAAAAAAATAAATGTCAAAGAA
GATGTTGATGATAAAGAAAGTGGTGGCAAGAAAAACAGATCTACACCAGCTGATCAAGATGAAGCAAAATCATCAGAAGA
ATCAAAATTTATTCAAGAACTTGAAGAATTAAATGACAACAAATCAATAAATCTATTTATTAAACATATATTGAAAGAAA
ATGAAATCAATGATGTTTCAATTTTTGCTGAAATAGATTTGAATGAATTAATAGAATTTGTAGAAAAAGACATGGAAAAA
AATCCTAAATATTATAAAGATATTTGTCCAAAGTTACGTTTTTCTAAGAAAAATAAAATATTATTAGAGAAACTCATTCA
AAAATCTAAAGAAAAACTTGAAAAAGAAAAAGAGGTAATTCATTGA
>AE3012272-RA gene=AE3012272
ATGGAAAGGATGGACGAAATAGGAAGGGGCAAACTTCTGGTCATAGATCAGAAGGACCTTCCAAAGCTGGTCAGAGTTAT
GGCACACATTCAGGATAATCTGGTCAAGGACGTCGGTACGATACTGACAAGAATTGCCAGACAAAATCCGGGGCTACACA
CCAGCGGATGGGCAAAATATGAAGAGAGCAAGAAGGATGCCAAAGGCTGGCGTCTAGTTCTCTGA
>AE3004893-RA gene=AE3004893
ATGATTGGCAACCAAGCAATGGCCATTAATGTATCAGCCAGAGATCGGCCAATGCAGCCAGGCTTGGCCCATGTATTGTT
GCCAATTATCGGCCATCTAAGAGTCAGCCAAGGCTCGGCCATGAATCAGAACCATGAATTGGCAGTACAAGAATGGGCCA
GTTGTTTGCCAATGATGAACCATGAATGGCCCATGCCTGGCTACCAATCATTGGGTGCCATTGATGGGCCAATGCATGGC
CGTGTTGTGAGTCTTGGCGATTCCTACACGGGTTTATACCAATTCAACTAA
>AE3014340-RA gene=AE3014340
ATGGGCATATTAAATCTAATAAGGCCTAAAAATAAAAAAAAATATCATGTCTGTTTTTGGAAAAAAAAAAAACCTAAATT
TGTTTTAACATCGACTAATTCGGTACAGTGGTTCAAAAAATATCTCAAAAAAACAATTTGTGACACT
>AE3015111-RA gene=AE3015111
ATGTCGATGTTTTCAATCGATAGTAAGTTGCCAATGGAAAGTCTTAAGAACTACCCGTGTAGGAGTCGCCAAGACTCACA
ACACGGCCATGCATTGGCCCATCAATGGCACCCAATGATTGGTAGCCAGGCATGGGCCATTCATGGTTCATCATTGGCAA
ACGACTGGCCCATTCTTGTACTGCCAATTCATGGTTCTGATCCATGGCCGAGCCTTGGCTGA
>AE3019691-RA gene=AE3019691
ATGAGCTGTCTGCCAAGTGAGATTAGATTATCGACACAGTGTGTTACATGTCCCCCACTACAATCAACACTTTTCCCTCT
TTCAAAACTGAATCTCATCATGCCTCTTGGTTTAGTATCAACTGTGTTAGCTCACCACCCTGTTTATTATTTTACTCAAA
ATATTCAAAAAAAAATAGGTGCAACAGTGGTTGGA
>AE3019581-RA gene=AE3019581
CGGATCCGGATTGCCGAACTTCAATTAGACTTTATTTTTTTTTTAAAAGTTATCTCCGGGTTCAGTCAGGTTTGGCTAAG
GCTAACTGGATCTGGTTTTCCTTACTCTATCCTGATCCAAATCGGATCCAGAATGCCGGACTTTAATTGA
>AE3012212-RA gene=AE3012212
ATGCGAAATAACAATAAATATCATACATGGGATTTTGGTATAATGCTAAATGTTCCAGAGACATTTGTATTAGTTGCAAA
ACGTGCTGCTGCACGAATATGTAAATTTTCAAATTACATTAGTTCTTACAACTTTGCTTACAATATTATGCCTAATAATT
TATCGACAACTGTTGGAAGTACACTGCAAGATGATGAATTTAGAAGGGTCGTTGAAGAACGAAGACAAGAGTGCTTAGAC
CAACTTGCAATTAATACGACAGTTCCAGCTGGTAAGTTAACATATATATTTTTTTCTTTGTCGAATCATAAAATGCACGA
ATAA
>AE3001370-RA gene=AE3001370
ATGGTGTTATTTCCTCAGTTTAAATTGGGTATCTATCTGGACAGCATGCAATTTGGAGATTGGAAAAAGAGTTTTGTAAG
TAAAAAAATAAAAAAATATAAACTTGGTATGCGTGTATTCATGCATTCCAAAGGGAATTCCCCGGTGGTTAAACCACTCT
TTCGCTTTCTATCTGTTTTTTTTTTTTTTTCGAGCTTTTTCTTACTTCTATTCATGGCTCACTTTTTCTTGCTTGGTTTT
CATGTAATTTCAGCCTTGAGCACCAATTTCAACCCCTCTACAACTTATATCGAGCAAAAAAAAAAAATTATTATTATAAA
AAAAAGACAAAAATACACGACCCAACTAAACTTACAAAACTACTCGTTGAAATATTCACGATCATTG
>AE3010825-RA gene=AE3010825
ATGGGAAGAGGCATTGTGTTTAAATATCTTCAGACTTTATTTTACGAATTTATATCACGCTGTAATTATATTATAATATC
AATCATATTAATATTATTTTCAAGTTTAAATAGTCTTGATAATTTCATGTGTCATCTTACACTATTGTACAAACACTTTA
TGATAAACATACACTTATTCGCAGTCATTACGCCACTTTCATGTCATTCTAAGGAAAAAAAAAAAGAAAAAAAAGAAAAA
AAAAAAAAAACAAACAAGGAACAAAATAAATCTCGTATAAATTTTCATAAAATTGTTTCACAAATTTGGCCTCATTATCA
ATCAAGACAATATAGTGGATGTACATCTGTGGACTATTTATATAATATTGGATTTATATATGATTAA
>AE3019310-RA gene=AE3019310
ATGTATTTTTTTCTCGGCTTATATTTTTTACTAGTGTCTCAGTGGAAACATGCGCAGAAACCAATTCTCGTAATTTGGCT
CGGGGTAATATTTTTTAAGAATATATCTATGATGCCGACTCTGCCTACGCTACCAATAGCTACAGACGAGTTCGTATATT
CGTAA
>AE3019591-RA gene=AE3019591
TTTCTTTTTCATCTTTTATATTTTTCATTTGGTTTTCTTATAAATATATATATATCTTATTTTTCTTCATCTCTGCATTA
TTTTATTTTTCATTATTACATTTTATTTATTTTTCTTCATTTTTGTGCTCAGCACCTTCATGAACAGACGATGAAATATA
AAAGACTCCTCGAGCCATGA
>AE3005539-RA gene=AE3005539
GTTTATCATATTTTCAAGTTCGTGGCGCCAATAGAGTACAGTGTTCCCGAGATTACCCAGGATACTCACATAGAGCACCT
GCATAATCAACATGTACTTTTAATTGTTTATCATATTTTCAAGTTCGAGGCGCAAATATAA
>AE3015580-RA gene=AE3015580
ATGTCCATTATACGATCACCAGCACGTCGTAGCCTGTCACTTGATCTTGATGAAAACAATACACTTGATACAGATACCTC
AACAATAAACAAAGTACAACAATTTAACACAACTACAATGTCTCAAGAAATAAATAAATCAGTTGCTGGATCAACAAGTA
CTGGTAATGATAGAAGACCTGCAGCTGTTGATTCTGAATTACGTACAGTCAATGATACCATTCTAGCTCTGAGTCAAACA
GTTAATAATAGTTCCACAAATATTTTTGAGAACACCACTTAA
>AE3006923-RA gene=AE3006923
ATGGACATGTCAATGGCGTCTGAGCTGACAAAGGACAATCTCAATTTGTTAAATAATGGACAAATGATATTTGTGATTTT
TGTCAAAAATCAATGTACCTGTCAATGGCGTTGGAGCTGA
>AE3017156-RA gene=AE3017156
ATAACTGAGTATAAATTAAGATCAGTTAGACCGGGAAACGGTGAATTCAGTTCCAGGCACTCCAGGGGTGCTGGACGTGA
CTTATCGTCCATTCTGGCTTCCATGACCGTCAGTAGTCATTTTTATTTTTTGACTAGTTCCATCTAG
>AE3007904-RA gene=AE3007904
TCTTCAACAACAACATCATCAACTTCTTCAACAACAACATCATCATCATCATCAACAACAACATCTGCATTTTATCATTT
TTTCTTCATTGCTTTGTATTTGTTTACTATTTTTTTCAATATTTTCATCATTTTGATCATCATAAAATGGATTAATTTGT
TGTATTTTTTTTGCTGGATGAATTAA
>AE3000689-RA gene=AE3000689
ATGGATTTAGCAGTTTTAAAATTTAATAAGACAATTAAAAATAATTGTTTTGGAATTAAACATTTACAAAGTGGACATAA
AGATGTGGATGTTTATACAATAATTATGAGGCTACTTGTTGATCATTTGGCACTTGATCAAAGCACAATAACAAAGCATG
CATACATGCCAACACAGCCATGGGATTTATCAAATAAATGGTAA
>AE3012327-RA gene=AE3012327
ATGGCGCGTAAACACACACGTGGGTTCAGACGCCATAATGATAATAATTCACGACGCTCGATTCTGATTGGTCAACTTAA
AACGTTAATAACTCAGGCACAAAGCGTCGTAGACCCAAAATTAAAAAAATTTACTATTCGAAATTTCACGTACAATCTCA
TAGTATACCTACTGTTCGCGACTTACGGTACACCCTGTATATATGTTATATTTCAAATT
>AE3012327-RB gene=AE3012327
ATGTGTGAGTACTTGTCTGTGAGAGTCAACTTGGCTGTCATGATTAGTCTGCGCATTTATTCAGCGAGTTTGAATGTAAC
CCTATGTTTTTTTAAATTGTTTAAATTATTAATTTTATTTATTTTTCTGTGTGTAAATAATAATATTATTATTATTAATA
TTATTTTTATTAATATTATTATTGATATT
>AE3013414-RA gene=AE3013414
ATGATAATTATGTACGGATGTGCTGCCCTAGCGAAAATGCCGACAGTCGGTTTGTGCACTGATCTCATACAAAAACGACA
CAAAACCGACACACGACTATAA
>AE3013089-RA gene=AE3013089
ATGGTGTCACAATGTCATTCAAATGAAAACGATGAACGTAATAATGACCTCACTCAATTGAGAAAGCTGGTAGCTTCTCA
TAACATCACAAACCATCGTGGAAATTTACCACTACCACCAGTTAGTTTGATAAATAACAATTCACCACTACCACAGCGAA
AAAGTCCTGAAAGCATTCGATCAACATCACCATTCGATTCCAGATATGTAAATCCTTCACCACGACAGCAAAACAGTCCA
CAAAATTCCCGATCACCAACACCAGTTAGTTTTATAAATAACAATTCACCACCACCACAGCATAACAGTCCACAAAATTC
CCGATCACCAACACTAGTTGATTTGATAAATAACAATTCTCAACTACAACAGCAAAAAAGTCCTGAAACCGCTCGATCAA
CATCACCATTTGATGCCAGAAATGTAAATTCTCCTCCACGACAGCTAAACAGTCCACAAAACTCTCGATCACCAACACCA
GTTGATTTGATAAATAAAAATCCTTCACCACCACAGCAAAAAAATTATGATGATGATGATGGCGACGAGCATTTTCCTGA
AGCTATGGAAGACGATGATCAATTTCTTGGTCCTGATTATGAAGCTGATACGATTTTAAGCGGGTATGCTAAAAAACTTG
CAAGAGTAAGAGGATTAGAACAACTAACAGATGCAAAACTAAACTATGCAATGACGGACGAACTCGGAAAAATAAAAAGA
GCATGTCACGCACGACTTGCACATCAACAACAAGATGAACGTAAAAAATTTGCATATGAAAAAATGATGATGATTAATTA
A
>AE3014647-RA gene=AE3014647
ATGAACCAAGACTTGGCCGATGAACGGTTGATCAATAGCTGGCCAGCCCTTAATGAGCCAAGCCTTGGCTTAATCATCTG
TTTCGAGTCTTGGCCACCCAATAATTTACCAAGACTTGGCCGATGA
>AE3014409-RA gene=AE3014409
ATGAACCAAGACTTGGCCGATGAACGGTTGATCAATAGCTGGCCAGCCCTTAATGAGCCAAGCCTTGGCTTAATCATCTG
TTTCGAGTCTTGGCCACCCAATAATTTACCAAGACTTGGCCGATGA
>AE3015361-RA gene=AE3015361
ATGAACCAAGACTTGGCCGATGAACGGTTGATCAATAGCTGGCCAGCCCTTAATGAGCCAAGCCTTGGCTTAATCATCTG
TTTCGAGTCTTGGCCACCCAATAATTTACCAAGACTTGGCCGATGA
>AE3014717-RA gene=AE3014717
ATGATAATAATCTGTTTAATTCCAACGTTATCTGTCTCGTTTCTTCCTTACCAGTTTAATTGCAGTTTTCCTCAAATGAA
TAGTAAATTTAAATATATATTAAAACCATACAATTAA
>AE3013284-RA gene=AE3013284
ATTTTTTCCTTAGCTAGATTTTTTCAGCTTAATTTTTCTCTCAGCTACATCTTTTCCTTAGCTGAATTTTTCCTCAGCTA
TACTTTTTACTTAGTCTCAATTATAGCCAAACAAACAATACCTACATATTTATACCAGCCAAAATATTTTACTTAG
>AE3016133-RA gene=AE3016133
TTGTTAAACAGCACGGCAATTATTACTCTGCTAGATAAACAAAAACTGTACTACCGGCAGAACAAATATTGTAGAGTTTT
AACTTCGCCTCTACTTTGTTGTGCGGCACGACAATTTTTGTCTTGTTTTCTCAACAATATTTGTCGTTTTTTTTTCTCAG
TGTATATTCCCTCAGCCGTTAGACAATAA
>AE3003241-RA gene=AE3003241
ATGTCAAATTTTCAAGTCATTTTAACTTGTGTTTGGGTAAATGTGTGGTTAATTAATTTTTTTCATTATAAAAAATTACG
TTATTCATTTTTCGATTTGACCAAACTCTTTTCTCCATATCATTTTAAGTATATTTTGTCAAATTTTCAAGTTATTCGAA
TCATTCGTTTGGCTGTAACTATCTGGATTGATGTTGATTCAAGCTTGATACGCGTAAAATTTCGACGTATAGTTTTAAGC
ACGATTTTCAAAATCAATTAA
>AE3018808-RA gene=AE3018808
ATGAAAAATATCGAGGAATTTAATGAAATATATTCAACCTTGAGCTTCAATAATTGGCATATGAATCGTGAATTTAATAA
TATTGTTCAGAGATCAAAGCTATTTGATTTAAATTTTGCTTATAACAAAAATGCAATGTTAGAAAAAAATGTGACATTTG
AAAAATATGTGGGTTGTTATGAACAAGCAAGAATTGACAGTAAAAATTTTTTTTACTCAATCATTATGCCTGTTAAAAAA
TGTATATGGTATCTCGAGAAAAATTTGGACAAAACAATGTTAAATTATAAATTGGTTGAAAAATTTACAAAAATGTTGAC
ATTTAAATTAAGTAAATGCTCTTCATCATTGGCGAATAATTCGAATAATTGTGATGAAAAAATTAAAATTTTCCACTATT
TTACTAGACAATTAAAAGATAATTTTTTTATATATAAAAATGAGTCGTTAAATGCAAGAAAAAATTACGAAAAATGTGTT
GAACCAATCTCAATGATTTTTCAACATGAAATTATAATTAAAAAAAATATGGACAATTGTATCAACAGCAGTACTGAGAT
TGTGATTAATAAAAACTTGAAAGTCAATGAATCTTTGGAGGCTTATCTTGAGGAGATTCTAGTTCATCCTACAGCAGATT
ATTTAGAGTATAATATATTGGAGCAAAAAAATAATAATGACAAGGAATTACACTTGCCTGAATTTGAATACGGTTCTCCA
ATTCGAACACTGGCTGATACAATTACTTCTTTAGAAAAATATATTTGTTTATTCAATGCAAGTTTTAAAATACAATCAAT
AAGTCTCGACTCGATAAATCACGACATGATATGTTTTTCTAATAATTCTCTATCATTAAAACCAGAATTTGTTTATGTAC
AAACGATATAG
>AE3019401-RA gene=AE3019401
ATGAAAAAAAAAAAATATAGTGCTTCAAAAGATAACATAACCATTACATTGAGAGGTTTCGTCAAAATATCCATAACACT
TATTTGTCCATCCCTTTTTTTTTTTTTATCCATTTGTCATTGA
>AE3019431-RA gene=AE3019431
ATGTTGAGCGTGGTCTCGTCAAGAGTTCAGTCCATGACATTTATTGGGAAATAA
>AE3008702-RA gene=AE3008702
ATGGATCTAACTGATTTTCTAAGATATTTTTTTCTGCTAATTCAATTTAATCATATTTTATGTAACAACAAAGGATTTCG
ATCAAGCAGATTTAATGATTCGGAAATTATAACGGTTCTACCACAAGCAAACAATTACGAAATACTTTCATGTAGACTAG
ATGTAAAATTCATGAATGGTGATACCTACCATTTTAAATTGTATGATAAAAAACAATCATTTTATGAAGATAGAGTATTT
AGATTTATTGGAGGTGACAATAACACCTGCTCATTTGAAATAATAATAAGTCGTTCTCCAGAACTATTTATGCATGATGG
AGGTAGATTTTTTGATGGTCAATTGACAATGCATGAGAAACACGTATGTACGCCTTGGTGGAAAAGTAAATTTTTCATAA
GCAAGTGTGAAAGCAACTACCCAATTAATTTGACTCCTCAAACATGGTGGGAAAATTTTAGAGCAAATAGAATAAAATCT
CTTTCTCCTTCTACTTTCGATAAAAGAATTAAAACGTATGACACTACATCAACATCATTAGCAGCGCCTGGAATAGAATA
TATTGGACATGATGATAATAGCTGTTCGCTCAAGTTATCTATTGAGTTTTTAGAAATAAATTCTAAGCATATCTATAGTA
AAAATTGCAGAATTTTAGCACAGTACTATCGTAGTAATTCAGAGTCTTCAAATTTTTTATATGTTAATATTAAAATTAAT
AATAACAAGATTAAGGATACGAATTTTTTAATAATACGAAATTCACGTAGATAA
>AE3011761-RA gene=AE3011761
ATGGCTGGTCTACAAAATCAAACAGCAAAGATTATGAGATCACCGCCAGATAGCAAAGCTTTTTCTCGATTTCTCATAAA
CCTCGTAATAGTTTTAACATTAAAAAATAAATTTTTCTCAGCCAAAAAATTTAGACTTTTAACCTGCAATAAAAAAAAAA
AATTTTATAAAACAAAAAAATTTATCATTGAGTTGAAACAAAAAAAAGTTTCTAAAACAATTTTGCATTTTTATAGAACA
AAATTTGTATAG
>AE3012038-RA gene=AE3012038
ATGATATATCACACTTATCCACCTCATCGTGGTGGTAAATCATCACGTGAAAAACATCATCATGCCAAAGATAAAAGACA
TCATTTACATCAACAACATCACAAAACACATGTGGTGAGTTGTCACTATTATACATTGATAAATAATTATCATTATTTAT
TTATGCTAACAGACTTGACTGACTCATTGGCAGGTCAGAGAACCATACCAGATGATGAAAAAGGTGTTGGTGTTGATGTT
GTTGATGCTATTGATGCTATTGATGTTATTGATGTTATTTTTACTCAAATTTTACTACATTTTTACTCCAATTTTACTAC
GATTCAACTCCAATAA
>AE3013924-RA gene=AE3013924
ATGGTTCAGTTGAACCTTCGACGTGTAACTTGTTCAACTGCAGGTTGTCATGGCAAATCGAAAGTATCATTTAAAAATAA
TGAATTTAAAGTAGTAGACGGATCAGCGACTGAACACAATTCTGGCGTGTGTTTCGTTGATCTAAGTCTAGCTGGAAAAA
TCGAATTAGTTATATTATTTTCAAAAATGCTGAGAACCACAAAAACCACAGAAAAACCAGCCCAACTCTTTAATCGGCTG
CGTAAAAATTTTAGAACCATTGATATTGGTGGTTTGACATACAAAGATGTAAAAAGAAAAGCTCACCGAGCCAAGTCAAT
CAATTATCCAGAACGCCCCACATCACTTAAACATTTTGGTGAATTACTCCAAAGTGAAAGCGGGAAAGCTATGCTGAGAT
ATGACGATAGCAAAGAAGGTTCAGTAATGACAGCCAAAGTCATAACTGTCAAAGAAAAAACTTGGCCAAAAAATTCGAAA
AAACCTGAGAAACAAGAATTTACTGTACATATTTTCAATGATGGAACGTTCAGTATAACTTTGAGTGAAGTTGCTGCATG
TCAAACATATATTATGCCAGTAGCTGCTCATAACCATAAAATGCTATAA
>AE3015934-RA gene=AE3015934
ATGGGTAAATGGTCGATTTTTGAGGTTTCTTACACTTACAGTAAGATATCGAAAGATACTGTAAGAAACTGTAAGATACC
TCTGAAGCCATTTTGA
>AE3017788-RA gene=AE3017788
ATGACACAGAGAATTTTTCCAGTCATTGCACAAGACTTGTTAGTCCAGGCTTGTACCAAGCTTGTGTCAATTGTTATTTT
CAAGCCTCACATAAGGTTGAAATTT
>AE3001291-RA gene=AE3001291
ATGATTGAAAGTAGAATGTCATTGGTTAATCAAGGAATATCTTTACTCACTAAAAAATTATTACCAAATGATGATTTAAT
TGATCAAATTGATTTAATTTTAATGCCATCAATTAAAATGACAAAATCAGATATTTCATTTATTGTCAAGTGTATTAATA
TTTTACGAAATTCACGTGATATTTTACATGATTTAGCTGAAGATGTTTCAAATTATCATTCATTTGCAATTTTATTTGTT
ATTGGTCGTCATTGTTTTACATTAATTCAAGCAACATATCGAATTTCTGTGAACATTTTGCTTGCTAATAATTTAACTGA
TTTTCAATCAATAAGCTGGTTGTTATCACTCGCCCAAACATTGACAATTGTTTTACTGAGCATACGTGTTTATACACTTA
CAAAACAAATGAATATGACTGCTCAATAA
>AE3001325-RA gene=AE3001325
ATGTTACGTACTATGAATTTTAATTATTCATTATTTAGATATGCTGCTGCTAATGCTGCTGATTATCCGGGAAGAGTAAA
ATTACAATTTCCAATGGATTTGTCACTTCAAGGATTTAAACAAATAATAAAAATCGAAGAAACATGTGAAACTTTTGAAG
TGTGTCATACAGTTAATATTAAAGCTTTAAAAGAATCTGGCGATAAAATAAAAAACAAGGAATCAAAAAATCCGATAATT
GATGTATTAATTCATAGCGGGGATATCAACTTGTACAGCTTAGATGGTTCTTATCGAGGGGCGCGTCTGCGATTTGAAGT
AATAATTAAAATAAATGATAATGAAATATATATCACTCCAATCACAAAACAGAAAGCAGGAGTAGAGAAAAATCTTATAA
TCATGTAA
>AE3012630-RA gene=AE3012630
ATTTTAAATCTTTGGGCTTTATTAGATTCAGTTTTATTATTTTATCGCAAAGCCCAATTGAAGATATTGGAACCGATTGC
ACCAATTCGATACTACATACCGTTGAATAAAAAAAAAAATTTCGTTGAATAA
>AE3002148-RA gene=AE3002148
ATGTATTGGAGTACTTCCCGCGTTCATTTTGTACATGTAGTGGTGGTTATGTTGTATAGCTTTGACTGTGCAAATTTACG
CAAAGGCACACCTATTATATATGTATATGCATATACCACCTACACACATACAAAAGAGCAATGGCATTATGAGAGTTTTA
GCTACTATTGA
>AE3010820-RA gene=AE3010820
ATGTCATTTTTTCGAGTTAAAAGAATGCTCCGGAATATTACTGGGCGGGGACGTCATCTCACTTTTTCACCTGAGTCTGT
AATCAAGAAGGAAAATCTCTTTGACAAAGTTAAAAGAATAGATTGGAATGAATATTACAAACCAAGCGCTTTTATTATTG
GTATAGGTTTGACCTCAAGTTTGGCATATACGAAATGCGTTGAGATGTCGAAAAGAAATTATCTCCTTCAACTGGAGATT
GAAAAAATGGAAAAAAAAGATTAA
>AE3013763-RA gene=AE3013763
ACGATAAAAAAATTTTCCAGTGACAAAACAGATAAAAAAAAACGTATAGAGTCGGACTTAAGGTCAGAGTCGGAGTCGGA
ATCGGACTTAAGGTCGGAGTTAGAGCTGGTGCAAAATCCATATTTCAAAAAAAACGTAGAGTCGGATTTAAGGTCAGAGT
CGGACTTAAGAGTCGGATTTAAGGTTGAAGTCGGACTTAAGGTCAGAGTTACAGCTGGTTCAAGTAGATATTGTTGA
>AE3019355-RA gene=AE3019355
ATGTTTACTGATAGTTCCCCGATATTTTCCCATTCCATCGTGATTAGATTGATTACGGGACTTAGAAAATTTTCGGGTGA
TCTACTATGGTTGTGGGGGTATGGAGAACTTAATTGTATGTTCCTATATCCATCGTAA
>AE3019505-RA gene=AE3019505
ATGAAAAATGATGATAAAATTAAATGCAAAATAAAATCAAATTGTTTGCATTTAATAAATAATAATGGGCACTTCAATAA
TTTTAAATATGATGGTAAATGTGGAGGCAGGAAGAAATATTGTGGTCGCTGGGGCATGTGTGGTATATATGTCATGGTTT
GTCGATTGAGTGATGGAGACGGAAAATCAAGTTGGTTATTGTCTTTTGCCTCATGCCAAGGACCAGGTGGCAGGCTAACT
ATTGTA
>AE3015868-RA gene=AE3015868
CAACATTTTACCTTTTCTCTCACAATATTATATTTTTTCTTAGCTACTCGATATTTTACATCCGTTGACGTTACAAATAA
TTCTCTAAGTAAAATAATAAATGCTGACTATCGTGGGACAGGTAAAATATAA
>AE3002438-RA gene=AE3002438
ATTACAAGAGTTATTGACTTTTTATTTTCGAGTGATATTGACAGGCGAAAAAAAAAAAATTATTCAAAAGATCCAAGTTG
TGTCAAATTCAGTATATATTTTAGTCATCAAAAATTAAATTATCATTTGTTTTATTTTTTTTTTTTTTCTCGTGTGTACT
ATTTGTGTTGTGTTTAA
>AE3018228-RA gene=AE3018228
ATGGGCCTTGTAATTAGTTGTATAAATAGAAGTTATCAGGGTTTGACTATTGTGTCAGGCTTTTGCGAGGACTGTGTATT
GAGTCTCAGTAGAGTTTATTCATATAAAAAAGTTTCACAACATCATACATCAATACCCCGACGTTTTTTTTGCAAGCCTG
TGTCAAGCCTGAGACACAGGCTTGTGCCAGGCCTAGGAAACAAGCCTGAAATACAAGCCTGA
>AE3016500-RA gene=AE3016500
AAAAAAAAAGATGAACTGAAGAATAACTTATGTTTTGTAACTTCTTTAATTATATTATTTATTTTTATAATATGTATTAA
ACTTATTTCTGTAACACAAAGTTTTATTTGGCGTCGTTTACTGGTAGAAGCGAGGGAAAATAATTAA
>AE3017435-RA gene=AE3017435
ATGAATTTAATAGCAGCTCGATCTAGAGAACATTTTGTGCCTGTTGGTTGTAAAAAAATATTGAAACAGTTGGGAGAATA
TGGTCAAGAAAAAATGTGTGATAATTTCGAAAAGAAAATTATTGAAACGTATGAAGCATCTAAAAATTACTTGATGCAAT
GGACTGACCAATTTGACGAATTTAAAGTATTCGAATAG
>AE3018251-RA gene=AE3018251
ATGACATTATTTTTTTTGGCTTTCAATTATTGGACGAATTATCTAAATGACCGTTCAATATTTATGGTGCATTCCTTTAA
TAAAAATTTTTTTTTCGCTCTGCAATTTCGCCCTGTAATACCGACTAAAAACTAG
>AE3013972-RA gene=AE3013972
ATGGCCATCCATGTATCCGCCAAGACTTGGCCAATTCATGATTGCCAATCATTGGCCATCGAAGAATCAGCCATGGCTTG
GCCTATGCATGGTTGCCTATCATTAGGCAGCCAAGAATTAGCCAAGGCTTGGCCAGGAATTAAAACCATGCCTTGGCAGT
ACAATAATAGGCCAGTCGTTTACCAAGTATGTACCACGAATGGCCCATGCCTGGCTACCAATCATCGAATGCCATTGATT
GGCCGAGGCATGGCCGTGTTTCCATGCTTGGCGATTCCTACATGGGATGTTTACGTTTCTTGA
>AE3014981-RA gene=AE3014981
ATGTTATGGACAGCAGGGGGTATTCTATTATTATGTCAATCGAATTTTAACGAGAGACAACCAGCTGTGCATTCATTCAA
AAATGTCAGTGCAACAGTGCCTTTTAAAAAATTTTTTTCATTATGGCTATATAAAATAATAAACTCCCTTCAACTTAGCA
TTTTTACAACATTTTTTAAAGATTCTTTTATTGAAAATATAATCATCCAAATAAACTTGACAGATAATCAATTTAATGTA
TATTGA
>AE3006407-RA gene=AE3006407
ATGATATATTATGTCCTTTTATTTTTACAGGCGAGACATGCAATGAAAAAAATGGGGAGCAATGAAAGTGAGCACGCGAC
GTTCGGCGCCGACGAATTTATTAATTATCACCGATACGCATTTGTCGGATGGATCATGATGGTCTTTATTCAACTGAGAA
TAAACATGATGATATATTTAAGTGACGAGGCTGACTGTATATCTATCAAGCCTTTTACCTGA
>AE3002520-RA gene=AE3002520
ATGGAACTTTGGCTACCTCAAAGAATATCCTGTAAAATAAAATTAACAAAATCGTTCAATGATTTTGAAACAAAAATCCA
AATGACATATCCAACACCCAAAAAAAATATTAACAATATTATAATTGTGGCTGTATTTATTTCTAACAGTTGCAAGTGCA
TCTTTTTGTTTCTTGTGAAG
>AE3016466-RA gene=AE3016466
ATGGCGCGTAAACACACACGTGGGTTCAGACGCCATAATGATAATAATTATCGACGCTCGATTCTGATTGGTCAACTTAA
AACGTTAATAACTCGGGCACAAAGCGTCGTAGACCCAAAATTTAAAAACATGTACTATTTAAAATTTCACGTACAATCTC
GTGGTATACCTGGCATGCGCGACTTACGAGACATCCTGTATAGTTAT
>AE3016466-RB gene=AE3016466
ATGGCGCGTAAACACACACGTGGGTTCAGACGCCATAATGATAATAATTATCGACGCTCGATTCTGATTGGTCAACTTAA
AACGTTAATAACTCGGGCACAAAGCGTCGTAGACCCAAAATTTAAAAACATGTACTATTTAAAATTTCACGTACAATCTC
GTGGTATACCTGGCATGCGCGACTTACGAGACATCCTGTATAGTTAT
>AE3017491-RA gene=AE3017491
ATGTACTACGGGTGTTTAAAAAAAGCTGGATACTTTGGTTTACTGGAAAATATGATCGCTGTTGATAAGATGAGTAGAAT
ATTTTTCGATTTACAAAAAATTTTGAAAAATTTAAACATTTTAATGGAGGTTATTAAGTTGACATATTTTATCTCCCTTA
TAATTACCGATGACAGTCGTTATTTTTATAATTTAGGTCTATTTGGCAATATGAACATAATAAATCTTTTTTCGTTGATG
TTCAGAATTTACGATAATAAAAAATTAAAAATATTTCCTGATGTACTAAGGTTGTTAAAAAAAGCTGATTACTTTGGTTT
ATTGGAAAATATGATCTCTCTTATAATTACCGATGACAATCGTTATTTTTATCATGTGAGAGTTACAACTATATTTCGAG
TTACGTACATTTAG
>AE3017491-RB gene=AE3017491
ATGAACATAATAAATCTTTTTTCGTTGATGTTCAGAATTTACGATAATAAAAAATTAAAAATATTTCCTGATGTACTAAG
GTTGTTAAAAAAAGCTGATTACTTTGGTTTATTGGAAAATATGATCTCTCTTATAATTACCGATGACAATCGTTATTTTT
ATCATGTTTATTTGGAAATATGA
>AE3002279-RA gene=AE3002279
ATGGAATTAATTTTAGTGATATTTTTATTTGCATTACAGGGTGGAAGCAGTATACCAGCAGTACGTTTTTTATTTGATGC
TAAAAATACAGGGGGTGATACAAGTCCAGTTTTGACACGTCAATACCTTTGGGATTTGTATAAAGAACATTTATCTGAAA
CACCACGTATGTCTCAATATGACACATACATACCATCACCATCACCAATATTCAGTCAGCTGAAAAACTTTAGGTGA
>AE3009549-RA gene=AE3009549
ATGAGGAGAAAAAGATCCAAAGAAATTAAACATTTTTTATTAAGGTCGAAAGTAAATCCCATCGTTGAACAAAGTTTGGG
CCCAAGAGGGTGCGCATCTACATATGGTTATAAAAAATATTTTCAGTGCCCCTCTGTCCAAAATATATTCACTATACTGA
CA
>AE3010559-RA gene=AE3010559
ATGAGGAAGGAGGAACATAGAATGAGCAAAGAGGTATTCGATATTTTTGAAAAATCAGCGCCATCTAGTGTTTTTTTTGG
AACTATAATGGATAGAGGAGGGCTGTTTTATCAGGGTTATAGAACAAGAAAAGAGCGCCATCTGGTGTTTTTCATAGGAA
CTATATGGGTAACACATTCAAATATCATAGATAGAAGAGGGCTGTTTTATCAGGGTTGTAGAACAAGAAAAGAGGTATTT
CTTGAGTTAACAAGTTCAGCGCCATCTGGTGTTTTTCATGGGAACTATAGGGAGGGCTGTTTTATCAGGGTTGTAGAACA
AGGAAAGAGGGGGCTGTTTTATCAGGGTTGTAGAACATGA
>AE3008190-RA gene=AE3008190
ATGGTGATATTTTTTTTTTTATTTTTTTTCATAATTTCGNTATATTATCATAGACAATCGAAACTTTTGAGTGGGGCCCA
CCTATTAAGGTATCGCTTGTGCGTGACTCGTTGCACAATATTTAATGAAGGGATTGAGGGATCTCTTCGTGGGATACGGA
CTCTACCAAATTTCCCCTCCAGGGGGTACATTTTCATTCTTAAAAATTTATTATTTATTTATAATTATGCATATTATTAT
TATTATTATTGA
>AE3019903-RA gene=AE3019903
ATGCGAGAAGCCCTTGATAGAGCTATAAATCAAGAAGAAAAAGAACAAGAAAAAGAACGAGAAAAAGCTCTTAAAGTGCA
CATATACTTTATCATAAAAAAAATTCAAATAGAGAAAAATCGTAAAAGAGAGTATGAAATAAAAAAATTATTAAAAAAAA
ATAAAGCTGATTTCAAGTGGAAAGATCGTTTAATGTACGAAACAATGATATCAGAATCTGAGATAGACAAAAGTCAAGTT
ATTTTGAACTTACAATTAGATCTCTGGACAGAATACTCATGGATTAATAAAAAATTGAGTCCATTTTTATATACTGGCGA
AGATAGATCAAAATTTGAGTCAGCCGACTCCTGGCCTGATCATATTCCAAAATTCCAAGACACGTAA
>AE3009052-RA gene=AE3009052
AAATTATTACGTCTGCCTTTTGATGTTTATACTACTATCTACCCAATAATTATCACTAATCAAATTTTTAATGACAATAA
TTATTATTATTATTTAAATAATTTTTATAAATTAACTATGTGTTACAATGAGAAGGGATAA
>AE3011192-RA gene=AE3011192
ATGAATATTACGAATAATACACTTTTTGAGCTGTCTGGAATTTCAATAGGCCAATTCCGGAGCAATACAGAGATTTCCGG
AGAAATTATTTCCACCAGGGCTGATACGAGATTCAGCACATATAGTAAGCCTAGTTAA
>AE3009526-RA gene=AE3009526
ATGTCAGTTGAGGATAATAAATTATCTAGCAGTAGGAATGAGTGTCCTTATCCAAAAGAGTCACCAAATTTATCATTATT
TCCAAAACAATTGGATTTGCTTAATGAGGATAATTATTCTTCAACTGGTACTCGTACCTTACCACAAGTTCCAAGTGTTA
TTCGTCAAACACCAGGATGGGTTGATCATGTTGTCAATTCATCAGCATCAAGTACAACTGTTGGACAAAATTTAAATCTA
CCACAAAGGGTTGAATCAGATGAGGCACCACCACCGTCTTATGAACAAATTATGCAGCCATCAATATCAAACATTGGTAC
ATCACCTTTTTCTTCAAATTCACATCTTCAAACTAATTACTCAAGAAGAATCATATCAGAGCATCATAATTCAAATATTG
AAAATACACAAATTGGTGTTGATTATGTTGATACTGTTAATCTTTGTTTTGGTACTGTTATTAGTATGTTTTTTATTTGT
GTCGTTTTATTTGCCATGTATCAATTATTATCATATAGATAG
>AE3013382-RA gene=AE3013382
ATGTGCAAAATACTCGTGGAAAATGTAGATTTTATGTATGAATTTAATAATATGTACATACATTTATATACGTTCGTGAA
TGTGTATAATTTTTTTTTTTTTTTTTCAAGTATAATTTGTTAA
>AE3019508-RA gene=AE3019508
ATGATTGCGTTGATAAAAAAAAGTTTGAATAATGATAAAAATAATTTTGAAGTTAATAAAGAAATAATTTGCAAAGATAG
TAATAATAATATTGAGCGTGTAACAAAAATAATTAAACCGTATGGAAAAACCGATGGTGTGTTAAATGAAACTGATTTAA
ATAAAATTAATAAAAATAATAAAAAGAATAAAATGAAAAATAATGTGAGTCCGAAGAAATTAGATATTAAAGCGAATGAG
TCCCAAGATGACCTAATGAGAACATATGATAAAAAATTAAAGTCGGATATAATGAAGTTTGAAAATAAAGTTATTGATAA
AGGGGAGCGTAGACCGGATAGGGCGAGATTAAAATCGAATCTAAATTATTATAAACCTGTTCAAGAGGCTGGGAGACGCG
CCGTAGGCGCGTCATGTTGA
>AE3015577-RA gene=AE3015577
ATGTCATCACAGCAGACACAATTGACAAACAAACAACAAACTGAACAAGAAAATACTGATGATGAAATAGACGATTCTGA
AAATGATACAATAAAAGCCAACATAGCAAGAGACATTGGAAGACTTGAAGCAAGATTGAACAAAAAATTAAATGATGATC
TTATTGACATGAACAAATCAGTCTTTTACATGTCACAAAACTGGCAACAAATCTTTACCAAAAGAATGAAACCAATCAAA
GAAGAATTTAACACACCGGCAATTCAAATTGAAGGGACATTAAAAAAATTGGATGAGAAAATTGAGGCCAATGCTATGAA
AACAACGCAAAATACTATAGAAATAAAAAAGATTAAACAATCCCAATTAAACACGAAAAAGAAAGAGTAA
>AE3019208-RA gene=AE3019208
ATGACGTCAAGTCCTGTACAAAACTCGGCACCCGTGAGCTCATCAAGCCACGCCATTCTATTAAAGCATCAGTTGCAAAA
CGTGGTTAAAAAAAATTTATTTATTCAATTTTATAAAAAAAGAATGGCCATGAACAGACCAGGTCCATTCAATGTTGAGG
CTTTTGACCGTCAGCGGCAACGAGAAAACGAAAGAAGGGCTCGTCGCCACGAAATGATTGTGAACCGTCATGCGGAAGTC
CGAGCAGAGCTTCATCTCCTGGAGGATGAAGCCCTTGAAGAGGGACTCGACCTTCCAGCTTTACCGGCATTCGAGGCCTT
CGACATCAACATGGTCAGAGATGATTTTGAGCCANTGGATGCTGATGGTAATGCTGAAAGGCCAGGTGGTGGAGTGGTTG
GAGGTGTTCGTGGTGGGATTGGTGCAAGACGTGGTGGTGGATTGAATCGTGCTGCAGCTGGTGGTGGACCGCGTCGTGTT
ACAGCTGGTGCAGGACCAAATCGTGCTGTAGCTGGTGTTCAAGGACGTAGAGCTGGTGTTCAAGGACGTAGAGCTGATGA
TGAACCTGACCAAGAACCAGTTGATGGTGGTGACAGAGACAGAGTC
>AE3016164-RA gene=AE3016164
TCTGGTAGATTCTGCCAGCCAAATATTCGGCTTTCAACAGTCTGCCAGATTCTTCTGGCAGATTCTGCCAGATTCTGTCA
GCCACATATTCGACTTCCAACAGCATGTCAGATTCTGCCAGATTCTGTCAGCCCCATATATTTGATTTCCAACAGTCTGC
CAGATTCTGCCAGTTCAATTTATAAATATTGTTTTCTTTTCAATAAATTGATTTTTTTGAATTAA
>AE3006893-RA gene=AE3006893
ATGTCTATTAATATAGCTCGTTCAAAGGTTCTTTTGAGCCATCAAAAATCATTTGATAAAATATTTACTCTTTTATTGTC
ATCAAAATGTACAAAACGTCCTGAGCCATGTGCTAAATCTTCAAATCCATGTTCAAAGAAAAAAAAAACAAAAGATCCAT
GTAGTGTAGATAATGATGATGATAAGTCAAAGCCAAAAGTTGATGATACTTCTACATCAAACAAATGTAACAAAGGATGT
GGCAATTCAAAGCCACAAACTTAA
>AE3019047-RA gene=AE3019047
ATGAACTTGTACATTTTAATAAACTCAAAAGCATCTACCCAATACCAAATAATGATAAATATTTCTACGCTTTATTCACG
AAGAATTCCAATGAAAAACCTTTTGGATATTCAGCAATTTGTAAATTCAGTAAATTTGAAATTGAGCAAGCTTTTAATAG
TTCATTTAAAGAAAGAATTGATGATACAAACCAATCCAAAGATAAAATACGAAAACCAAATTCTTGCGGAAAAAATTTAC
AATACAATCAAAGTTCTACAAATGATTATTCACTCGTGGAATCAGTAA
>AE3006165-RA gene=AE3006165
ATGAGAAAGCTAATTAACTCATATTTAATATTATTTTTAATAATATTAGTTTCAATAAAGAAAATTAATGCAAATGATGA
GTTAAATATTGAAAATTTATTAAACACCATAAGCTTGATAAATCATAATATGACAATAAAAATTAATCAACTTGAAAATG
AATGGCCAAGTAAAATGAACAATACAATAAATCAAATTAAAAGTATTATGATAAATACAATTGATAATTTAAATGATGAA
ATAAAAAATGAAAAGAAAAAAGATCATTGTTTTATAGATAAAAATCATAAACCATCTATTCATATTCCTGGTATTGGATT
AAATCGTAGAAGAGGAATGTTTATACAAGATTTATCATTGAATGAAAAAATGAATAATATTAATGTCAAAATAAATGATT
GTTTTACAAATGAATTAACTAAAATTAAAGATGCCAAAAAATCACTTGAGGATATAAAAATACTATTGGAAAATCATAAT
AAATATAATAATAATTATAATAAATTTGATTTATATGAAAAATTTATAAAATACATAAATAATACAGCATCTAAATCAAG
AGAATTATTATTTAAATGTATTAAAGATGAATTTGTTAATTTTTGGGCAATTATAAATAATGTTAAAGATAAATTTGAAT
CATGTGTATCATCAGTTGGACCCTCAAAATAA
>AE3013653-RA gene=AE3013653
GACGATACCGAGACGAGACTTAAAAAAATTTTTTTTGTCGATACTTTCCCGATACCGAGACGAGACGATATTACGTTTAA
CGATACCGAGACGATACCGAGACGATATTCAAAATTTTCAAATTTTTCGATACTGAGACGATACTTGGCCGAATATCGTC
TCGGTATCGTATCGTGCCAGCCCTAG
>AE3012456-RA gene=AE3012456
TTTTTTTTTTTTTTTTTCGTATCTCGATGTACTGACCTTAATTCGAACCTACGTCTACTTAAACCTATAAAAACCTATCT
TCTAAATGCCAGTGTCTTATCCTCTAAGCCATCACGCGCTAACGTAAAAGTAAGAAAAACTTCGTCTTTATTAAGAATGA
CTTTCAATTAA
>AE3004833-RA gene=AE3004833
TTTTGTTTTTTTTTTTTTTATTTATTCATTTGGCTATTATTATATCTTTTTATTATATCATGTAGTTTTTTTTTTAGATA
TGTTTCTTCGTCTAACTTTTTTTTTGTTTATTTCTTTATGGGATTCGTAATTTTCCCACATGTTTATTCAAACTGTCAAC
GGCTTTTTGTTTTTTATTTATTTAAATTATAA
>AE3014529-RA gene=AE3014529
ATGCTAGTTTTTTTTTCGATAATGGATGTCAAAGTTGACAATTTCAACACATATTTACGCTTGTCGTTAAAAAAATTTTT
ACTACTACTATTTTTCAATTATCAGTTTGTTTTTCTTTACAATACGGATCAAATACTATTGGGTCCAAACTTTGTTTGA
>AE3004068-RA gene=AE3004068
ATGGCTTATGTATGGCTAAAACGTCTAGTGTCTATTGCATCAACGAATTTATTTATGGAAAAAGCATTAATCAAAACGAA
ATATTATGAGTTACACAACTTAAAGATGACTAGGAATTTCTTGACGTCCCTGGATAATTTAAAGTTTAACAACCCTGGAC
TGACACATTTATGCAATTTATAA
>AE3007787-RA gene=AE3007787
ATGAAACAAATTAATAGTTTGGTTAAGGATTATGGTGATTCAGTTGACTGCTTTGCGTTAACACACTCAGTAACAATGTC
ACAACATTTAATGAAACTAAAAGAAATGATAATATTTTGGAAAATGATTTTGATAGTAATAGTGGTAAAAAATCAAGTAT
ACTATAGTAGTAAACACGATAAAGTAGATAACGCAGACATTAAACAAACTAAAAATGATAAATTTCTTATTTTCGTTCAA
AGTGTGTATGTATTAGGGTTAGCTGATATCTCTATCAATTTAATTTTATCAAAAATATCTGAAATTTTAGTACCCTTGTT
AGATGATTTAGTATTAGCATCAGACTCTAATGAACGCTCAAAATTATCAAATAAATTTAAATTTGCTTTATAA
>AE3009410-RA gene=AE3009410
ATGATTCGTATTATCGTTTCATGTATTCTGCTGGCTGTTTGTTTAGTCCAGGCAAAAGAAATACCAAAAAATTTAACTTT
GGTGTCTGAAACAAATAGTACTTTGGCAAATTTTACACGCATGATTCCACCGTTGCTTGAAAATTATATTAAAAATGATA
TTGAAGTAAGAAAATGGTATGACGAATTCAAATCTCAAGAAGTTCTAAAAAAAAGTCAGAATGAAACAGTTCATGAGATT
GAAAGCATAAGAGAAGAACCTAATGTTATAAATGCTGAAAGTTGTTTAATGAAAGCAACTAGAGACGTTCTCATTGCTTA
TCATAGTGATGAAAAATTTTTAAACGATTGTTTCGAAAGCTATGATCATCATGCTAAGCAAAATATCAAAGATCTCACAC
TGGGATTAACATCACCAATAGAAGCAGCTCAAGCAATGAATATTTCAATAGATAAAAGTGACGGAAATACTTTACTGTTA
CTGGAACTCATATATGAACACCATGCAAATTTATTTCAACAATGTGTCAATAAAGTTGTAGAGGATAATAAAAATTCCTT
GAATGAAGCAATTGCTTATATTGACCGATGTGTGGAAAAAGAGCAAGAGCTGTAA
>AE3016092-RA gene=AE3016092
ATGGAAAAGTTAATATCATTGGTATTGAACATGTGGCCAACATGTAAGCCAATAACAATTGGAAAGGCTGATGTTCAAAA
TAAAGATGCAGTATTGAATCAAATAGATATTATTGAAGAATTGATCGAGATAATAGATAGAACAATTAATATTAAAAGAT
TCAATGAAACAACAATTGAGTTTATAAAACAAGTAAAAAAGGTTATTCTGTGGTTGCATGGAGCACATGTTGATATATCA
AAATTCATGCGATGCAACATGAATAGAGATGTATATGACGAGGAATATCATCGGATAAATGGTGGTCTGGAACTCAAAAA
TTTAGTTGATAATATCATGCAAGCATTAGAAAAAGAAGAAAAAGAAAAAATCATGGATAAAACAAATGATCAGCAGGGGG
GTTATACCTCAAAAGATGCTGACCACAGTGATAAAATAATTTGTGATCAACAGAATCAAGCAATAGTTGTTGATAATCAA
AATAAAAATAAATTAAATGTTGTGATGAATGACCACAACAATCAAAATGATGAAATAAATCGTGATCAACAAAATAAATT
AAATTTTGTTGATAACATATGTGAAAATAAAAGTGTATTTAATGTTGTGGATAAAAATCACAACAAATACATTGAAGAAA
CAAGTAATGGTCATGAAAATGAATTTAATTATGTGCATAATAATCACAATAATCATGGTGAACAGATAAATAATTATCAA
CAAATAAATTTTGATAATAATATGTGTAAAAATGATAATTATTCGAATGTTGTCGAGAAGAAAATTAAATTTAAAGTTGT
CAATCATAAACATGATAATAATATTGGAAAAATAAATGCTGGGCAACAATACAAAATAAATTGTGCCAAGAATACACATA
AAAATAAAATAAAGTTGAAACTGGTCAATGATAAAATTAAAGATAAAATTAAATGCAAAATAAAATATAGACATTTAATT
AATAATAATAATGGTGAAAGACACAAATTTGATGGTCACAGATATTTGTGTCATTTGGGAACGTTTGTTGACTTTGACTT
GACTAGTCAAATAAAAGATGGGAATGCTGAATTACTATGGTTAATGTCATTTGCATCTTGCCAAGGACCAGGTGGCGTAC
TGTTGAAGTTAAATTCGATGGCTGTATGGTGGATGCTACTGCTACAATATGCTGGAAATATTCAAAGAGTGGCGCAAATT
TATCAAAATTTTATAAAATGA
>AE3019571-RA gene=AE3019571
CATCATTATGCTTTGCGTTATGTAATAATTGATATTAGTCATTTTTTTTTGAAAAAATTGAAAATTGAAAAAGGTGGAAA
AAAATTGAACAAATGGTGGAGAAAGGTGGAGAAAGGGTGGAGAGATTTGTCCGCCATTTCTCCAACCGTGTGA
>AE3014457-RA gene=AE3014457
ATGGAACGAGTAATATCATTTGTAGTGCGGCTGTGGCCAACATGTAAGCAAACAATAATTGAAAAAGAGAATGTTCAAAA
TCAGAATGCAGTATTGAGTCAACTAGATATTATTGAAGAATTAATTGAGATAATAGATAGAACAATAAATATTGAAAGAT
TCAATAAAACAATAAATGAATTTATAAAACAAGTAAAATGTATCACAACGCCTATAAAAGATTTGGACTTAGTTTATGAA
ATATGTTCAGAGGTCATGTTGTTGTTGCAAGGAGCACAGGTTGATGCATCAAAATTCATGCGATGCAATATGAACAGAGA
TTCAAATTTAGATTTTTTTAGATAA
>AE3020039-RA gene=AE3020039
ATGCTTGGCCCAGTATTGGTAGCCAAGCTTAAATTGGTGACGATCCCCAGGTCTGGGTTGAGCATCAACCAAAACTGGCA
GCTAAGCCTTGGCAACTTTTTGCCAGGATTGGGCCATTGCTCGGCCATGTTGTATTCTCCTTCACGGATCGTCTCGTTTC
GCCTTGGGTTTCTCGTTTTAGTTGTATCAATTTTGAATTCAGTCGGTGATTTTACTCGTGTCCCACAGCGTTACTAA
>AE3013784-RA gene=AE3013784
ATGCAGATGGTGTCTTTTTTTAAACCATGGATGGCTTGTTTCAAGAAGAATACTTCTAAAAATATGCCACTAGCTTCTTG
TTACAAACGGTCGAAGGTTTATTACAAGATAATTAACTACTTATTTCGAACGACAAAATATTTGATACAAACGATTGATT
GA
>AE3017404-RA gene=AE3017404
ATGACATCCAAGAACATTAAAAATACATCTTTGGGTTCTCAACGAAGAATTAAACGTAACTTTTATCTTGTTGAATCAAC
TAATATAAAAACAATTATAATATTTATTGTTGAATCAATGAAATTAACATATCTTTGTAAAATAAGAATTAGATGTGAAC
AATCAATTATAAACATTAATGGTTAA
>AE3017264-RA gene=AE3017264
TTTGACCAGCTTAATTTTTCCCTCAGCTCCGTCTTTTCCTTAGCTCACTTTCTCCTTAGCTATATTTTCTACTTAGTCTC
AATTATACCCAAACAGACAATATCTACATCTTTTTACCAGACAAATTTTACTTAG
>AE3018874-RA gene=AE3018874
ATGGGTCGTTCTGAATCTGAGGTTTGGAAAAAGTTTGATGTAGTTACAAATCCTGAATGCAAATACAGGACAGAAAGTTA
TGAATATTGTGGCAATAAATATGTTTCAAGTGCTGGTAAAATAATGAAGCACAAGAATGCCAAAATTGTGAGAATAAAAT
TAAAACGAATCCAATGTCAAAATAAAAAGACTTATTAG
>AE3018753-RA gene=AE3018753
ACTGAAATAAAAAGAAAATTTTCTTGTTGTAATTGCTTTTTATTGTCACATAGGTCGTACCAGATATTATCGAAAACTGT
AAAGTCCGGGATATTACATAGAGGATTTCATTACTTTTGTCGTTGTTTCTGTTTCTAG
>AE3010458-RA gene=AE3010458
ATGCTCCGTCTTGTGCTTATTTTGTCATTAACAACATTAATTTTTTTCACTGATGGAATTCCAGTGTCACCAGTTGTTCC
ACCAACACCAAATGGAACATCAATTTCAAATTCTTCAAGTTCATCAAATTCATCATCAAAATCATATAGTTTTTCAAGCA
CAAATTCCACAGGCACTACAAGTGGCACAAGTTTTCCAGCAATTATATATGACGGTCTAGAAACATCACTCCAAAAATTT
GAAGAAACATCAAAAAATTTGCTGAGTATGTCCGGTAGTGTACTAGGAAATTTATTAAATTATTAA
>AE3014650-RA gene=AE3014650
ATGCATGGGCCAAGCCTGGCTGACTCTTTAATGGCCATTGCTCGGTTGCCAATCATTGGCCAATCCCTGGCTGATACATT
AATGGCCATTCGTTGGTTGCCGATCATCGGCCAAGCTTTGGTAGACTTTCAATGGCCGTTGCTTGGTTGCCAATCATTGG
CCAAT
>AE3019622-RA gene=AE3019622
ATGTCATGTGCTAGTACTGCCACTACAAGAAATACTATTTTTTATAAAATTTTAGTCGGTATTACAGGGCGAAATTGCAG
AGCGAAAAAAATTTTTTTATCAAAGGAATGCACC
>AE3005381-RA gene=AE3005381
ATGTGTGTAGCGATTGTGGGTTTGAGAAATACAATAAAATTAAATCTTTTAGATAAACATATAGGCAGTATAAAATGTCG
AGTGTATTGGCTCTTGAGCAATTGCATTATTTCCTGTATGAAATTGTTATCGACATTGATAGGGAAAAATTTACGGGAAA
TACGGGGACGTTTATGGGTTTTACACATTACGCAATCAGTCCGACATATATGTATACATGATGACCATAGCATGTTCACT
GCAGTCATCATCAATTAA
>AE3001591-RA gene=AE3001591
ATGTTTTTGGCAGAAATGGGATCGTCAGTTTTAGCGATGGAAAATATAACTGTAGGTGAAAGTAACGAGAACATTCATGA
ATCGTATAAAACGCCTAGTAAAAATTTTCTAAAAATGGGCTGGTTAAAAATCAAACCATGGGCAGGTAAAAACGACAGCC
AGTATGACAAGAATGGAAAAGAGCAAGCAAGAAGTAAGTACATTATCAGTAATTTATTATACAAAAAAGGCATTTTATTA
TTTATTATTTAA
>AE3015402-RA gene=AE3015402
ATGTTAGCTGTTAACATATCCTTCTCTGAGTGTACATTAAATAATCGTCAAGTAACAAAATCTGGTCAGTCTGAGACCGA
CAGACAGCTGAGTTTTGACCCGGAACATAATATTTATTCATATTCAATACCATTAACAATACTTTCATTATTGTTTAAAA
AAACGTCAGACAGTCATGAACCAGAATATGTTCGGGATAATATTAAACAAGCATTGAATGATATTTCAGGTGACAAAACA
TATGATAATAGTTATAACAGTGATTGTGATGAAAGTGAGGCTAGTAGACTGGATTCAAACGATTCTGGTCATAGATTTCA
TTAG
>AE3018540-RA gene=AE3018540
GGTGATAGAGAGATTGACAATGAATATGCAGATCAATTTATTGATCCATATATAGCAGCGTTGGATGTTGAGAAAGTATT
AAAACAAGGAACGCTTGAGGAACAAAGCATTTTTGATTATTTCCAGAAAAATAAAAGGTTTAAATATAATGATAGAAATC
GTAAAACAATAGGTAAAGCTGTAACAAATGCTATTTTGAAAAAAAAAAAAAAATTCACTTCTGATGACAAAAAACAGCTG
GCAAATAAAATATCAAAAGTATTTAATGGTGAGGATGCGACTTATTGGTTTGCGACTAAAGATGAAGGAGGTCCGAAAGG
ATATTTTCATCATTCAATAAGAAACATAAAATTTCGTGCAAAACAACAACGATCTGAAACACCACCACCAGAACAGAGAG
AAGAAGGTAAATGTTTAAAAGTGTTATTTTTGTTGTTGGATGTATTTGAAAAAAAATCAGAAAGCAAAATCTGGTGGTTT
GCGATTTTAAGCAAATCAAAATTTCAATGTCAGTTGGACATAACTATTTATTTAAAAATGTATATACTGATCAAA
>AE3019092-RA gene=AE3019092
ATGCCGAGATATAAATTATATTTTGAGAAGAACGAGGTTGTTGTTCCTCGTAGAACGACCAGCCGACATAAGAGATTAAA
AGTTACTCAGGACAATGATTACTTGTGTTCAAGAGAATCTATTAGTACTCCAACAACTGAAAATACGGTAACTCACTGTG
ATATTGCCAAAATTCCTAGCGAATTTTCGGAACGTGAAGATAGCTTATGTTCAACGAAATCAATCAATGAATCTATTAGT
AGTACTCCAACAACTGAAAATACATTAATTCACTATGATACTGACAAATCTTCTAGCGATATTTCGGAAAGTGATGATAG
CTTATGTCCAACAGAATCAATCAATGAATCTATTAGCAGTACTCCAACAACTGAAAATACGTTAATTCAATGTGATATTG
CTAAAGTTTCTAGCGAAGTTTCA
>AE3016782-RA gene=AE3016782
ATGAAACCACACAATGGAACTCTATGTTCCCCAGATCCAGCACTGGAAAGCAAAGTGACCTTGGAGTTTGATTTGCTGAA
TACGATTGCTACCCAAAAATCCGTTGATTCATCGGAAAAAATTTTTTCGGAATTGTCTAAAAATTACAGCTCAGATGATA
TTGGACATATAACGTACAACAAGCTTAAAAAAAAAGCACAGCGAATTAAAGCGACTGTACGTCCTCCACAGGTTGATAAT
ATCAAAGAGTTGGGTAATTATTTGGCAAGTAGTTACAAAGAAACGCTAAAATTCTCTGGTGGGGAAGACAATCCCAATTA
CTTGCAAGCCAAGATTCTTGGTGTCACTGAGAAAGAATGGTTTAAAAATAATAAAAAAATTAAAAAAAAAACAACAACAA
CAGCAACAACAAATAAATCAACAACAATAACAACAGCAGCAATAACAACAAGTAAACCAACAATAACAACAAGTAAACCG
ACAACAATAACAGCAGCAACAACAAATAAATCAACAACAATAACAACAAGTAAACCAACAATAACAAGTAAACTGACAAC
AATAACAACAACAACAACAACAACAAGAGCAAATAAACCACAAGACACAAATGCCTCTTCTTCTGAGCAGAAAATCCAGC
CTAACAGTACTATGGTTGTTATTGGTGATCGTAAACTGGCTAAGAAAATACAAGATAAGCGTGAGACTACCGTTGACCTT
TATTTAGATGGTACTTTTAGTATTAGCCTAGCTGGACTTGATGTATGTCAAACATATATAATTCAAGCAGGTTCCCATAA
TCAAGCATTTCCTATTGCATATGTTCTTATGGAAAGAAGAACCGAAAATTCATATAAAGAATTCTTTACATGTCTTCAAC
GAACTAGCCCTAGAAATTAA
>AE3012562-RA gene=AE3012562
ATGTGTAAACATCTTCGGCGTGTTGTTGTAATTGAACAAAATAATAATAAGTACACATTTAAACAAATTTTTTTCATTCG
TTTAGGAAAATATTGTTTGTTTTTATTTTATTCTTTTCTATTTTTATACAATTATTGTTGTTCAGTAATTTTCAATAATC
AATGA
>AE3013459-RA gene=AE3013459
ATGGAAAGTGGAAAACTTATTCACTATGGATTAATTCAAGAACTGATATATAAACTTAATAAACCGGTGCATCCAGAAGC
TGTTGGTTTAGTAGCAGACTTGTCATTAATTCCTGATACACAAAATGTAAATTTTGTTCCTGTTCCAGAACCAAAAGTGC
CTGAAAATGTTGAACAATTGGGTGAAGTTGTTGTTAATGAAATAAACGACATCACTGTTCCAAGAGCAAAAGAACAAGAA
AATGTTCAACAATTAAATAGACCTGTTAAACAGTTAAATAGACTTTATTGA
>AE3015112-RA gene=AE3015112
ATGATCGGCAACCAAGCAATGGCCATTAATAGTCAGCCAGGCTTGGCCCATGCATTGTTGCCAATCATCAGCCATCTAAG
AATCAGCCAAGGCTCGGCCGATGCATGGTTGGCAATCATTGGCCATTTAAGAGTCAGCCAAGGCTCGGCCATGGATCAGA
ACCATGAATTGGCAGTACAAGAATGGGCCAGTCGTTTGCCAATGATGAACCATGAATGGCCCATGCCTGGCTACCAATCA
TTGGGTGCCATTGATGGGCCAATGCATGGCCGTGTTGTGAGTCTTGGC
>AE3015825-RA gene=AE3015825
ATGGAAAAAAAAAATCGGAAAAATAAAAAATGGCGGAGTTTCGGGCTGTATGTAAGTCCCAGGGTAGGACAATTTTTGGG
GTTCAAAGAGGCACCCTTGTAA
>AE3013587-RA gene=AE3013587
ATGTGTAAGATACCATGTAAGATACCGTATCTTACATCATCGGTTTCATACATCGAGGTATCTTACATTGCGTTCCCAGC
GCCTCCTACGAATAAAAGTGGAACCTTCGTGCTACAATTTTTTTTTATCCGATAA
>AE3005357-RA gene=AE3005357
ATGAAAGAAACAGCTGAAGTTAAATGTTGTTTTCGATTTCTTGATATTTCTGCTGCTTTTTTGATAAATTCAACAGTTAC
ACTTGAGTCCGGAACAAAAAGCGTATTTATCTTTGGTGAATTTTCAAGAACTTTCGTGGCTGCATCATCATTAATTTTTT
TGCTGCCTGGTAACAGTACTTTATCCAAGTTTCTGAGCAATTTGATTGATGAAGAATCAATGCTGTCATTATTGCCGGAA
AAAGAAAGATATGTTATATTATTCATCTTTGAAATGGCTACTACACCATCGTTAGTTATCCATTCACAATTTATCTTGAG
CTTTGTTAATTGCTTCATGGTATTGGCAATAGTATACAAACTATCATCTAAAATATGGTATCTAAACAAATCCAATGTAG
TTATACTCATTAACTCATTTGGCTTAAAAACATCTTTGTTTACATATAAAGTTTAA
>AE3012875-RA gene=AE3012875
ATGAAAAACATCATTAAATATAAAGGAAAATATAGAAAAATCACTGAATATAAAGAAAAAAACGATAAATATAGGAAATT
AACAAGAAAAAACGATAATTATGGGAAAATATCAGTAAATATAAAGAAAAAAGCGCTGAATATAAAGAAAACTTCCATAA
TTATGGGAAAATATCAGGGAAATATCAGTAAATATCAAGGAAAACTTACTGAATATAAAGAAAGATACGATAAATATGGA
AAATATCAGTAA
>AE3019443-RA gene=AE3019443
ATGAAATATAAAAAAGCTTTAATGATGCAGATAATGAAAAAAGGAGGACGTGCAAAGAGATTCACTGCACTATTTAAAGT
AATTGAAACAACTAAGACTGTTTTTATGCTAAAATATAACATGAAAAATACCAAGTGA
>AE3009596-RA gene=AE3009596
ATGTCAACAAAGTTATTTGAAATCGATGAAGATGAGATAATAGCAGTAAGAGGTAAATTTAAAGGAACATTTAAATATTT
CTGTCGTGGTAATGTTTTTTATAAAAGACCAGCAACAAAAACAAAAAAAGAACGTTATGTATGTTTTCGTGCAAATGATG
GTAAATACAAATGTCAAGTTTGTATAATAAAAAATGAACAAGATAAATTTATTCTAGATATGACAGAAGGACATGATCAC
AATGAACCTGGTGATAAAAAAAAAATTGAAAGAATTGTTATTCAATTACAAAAAGAAACATTGGAAGCTTCTAAATTAAA
TAAATTATATGACGATATATTATCACATAATAAAAATTATAAAAACGAAAATAATTATAATCATGAAAATGAAAACATTG
AAAACATTCCAGTTTCAAAAAAATCAAAAATAATGATTTAA
>AE3017701-RA gene=AE3017701
ATGGCACTGCGGTTAAGGCTCGGGCTTTGTGACGGAGAGGTCACGGGTTCGATCCCGACCACCGACGCCATGTATCGAGT
GGTAGGCGCAAGCCGACTGTACTGCCCAGGTTTTTCATGGTTTTCCTGGGCTATAATAGAAATCGGGTACAGTTTGAACG
CATTACAAAAGTCGACATCCATGACTGTCACAAAATGA
>AE3002194-RA gene=AE3002194
ATGCGTGTCCAACAATTTCTTAGTATATATATATATCTAGACATTTATTTCTTGTCTGCAGCTTTACTTGAACTTTTCTT
ATTTTTTTATCCATTTTCTCGTTTCATTATTCATTTAGATATTATCTTTACTATCACACATCCATCCAGTATCAAGTTTT
TCCCTTATTTTTATATATTTAAAAAAAAAATTGTCTTTATCACACGTAATATTAATTATTTATTTATTTATATTTTTCAA
TCTTTTAAC
>AE3014186-RA gene=AE3014186
ATGATGGCATTCAATACTGGGCAGCTGATTGTGCGCCATTCATGGGCTAAGGCTTGGCTGACTCACGGTTGGTTCTTCGC
TTACCAAGGCTCTTATGCCAATGCTCGTGCTGACCATTCGTTGAAGAAGAACTGGCCAGCTCTTTTCAAGCCATTCATCG
GCCAAATCTTGATCTTTCCATTTTTTCCCGGGACAACAATACCGTTATGTAATATCAATCGTATTCTTTAA
>AE3005647-RA gene=AE3005647
ATGACTCAATTAAATTGTCATTGGAGCAAAAATCATTTTGGAGTACATTACATCAAATTTATCCATGGCAAGAACATTAA
TTTTGCTAATTTATGTGAAATAAAATATACAAAAGCTTCAACCATGAAGAAAAGAAAGCTACTGCTTTATTTAAAATAA
>AE3018692-RA gene=AE3018692
AATATCGAAGATAAGAGAGGGCTGTTTTATCAGGGTTGTAGAACAGGCAAAGAGGTATTTTTTGAGTTAACAAATTCAGC
GCCATCTATTATTTTTTTTACGAACTATAGGGTAAACACATTGAAATATCATAGATAG
>AE3019070-RA gene=AE3019070
ATGACTACCAGGGCCCAACTTCTTCGTGTGATAGCAGCTTTTGAAGAATTTAGAATTTTATTATTTTTAGTTTTTAATTT
TCAGGATCTTCGTGACCGACATGGCTATATGCTGATGGGATGGACTACCTGGACAACTTCTTCGTGGGATTGCTGCTCTT
CAAGACTCAAGGATTTTTATAGTATTTTCAGATTTCCAAGACTTTTTAAGGACCATATTCCGGATACGAGTGTACTCATT
TAG
>AE3001426-RA gene=AE3001426
ATGTTGGGTCTATTGCGTCAGCCATTACTAAAATCGGTTAAAATTGCACAGTTTGGTGTCAAACAATTTGCTCAACCGAT
CCCAAGAGTACTCAAAAAATCATTTAGCGAACATGGATCATATCCAAGATATAAAACGGCAAGTGGGTACTACATGCGTC
CTTCTCCGGGACGATCTGCGTTCGAAAATATCATAGGGTGTGTAAGAGTGGTGTCGATGTGGCCATTCTTTGTGGCCTTC
TACTTCTGCTTAAAATGGGGTTTTCAGGGATACCGGAAATACAAAGTAGAACAATCCAAAAAAGCAGAAATGTGA
>AE3000811-RA gene=AE3000811
ATGGACATGTCAATGACGTTGGAGCTGACAAAAGTAGCTATTTATTTGTTAAATAATGGACAAATGATACCAAAAAATGT
AGCTGAAACGTCTAATGTGTCAATTTACATCAAATTAATCTATGGCAAAAACATCAGTATTGTCAATGTATGTGTAGTAT
CAGATTTACATAATGAAAACAAAGAATGTAAAAAAAGGGTAACTGCTTTATTTAATGCTAATTTACAGCAAGCAAATAAT
TATGGTGTCATAAGGTACATCGTCGGTTTTAGTTTGTGTTACCAAGTGTTTTAA
>AE3018101-RA gene=AE3018101
ATGACCGTGGGGGTACTATGGAAACCTTTAAAATGTGCTATGCAATTCTTAGTTGTTACTATATACACAATAGTGAAAGT
TATTAGGTCTGTACAGTTTTACTATGTTAGCATGAAAGAAGAGGGAAATAAATATATATAG
>AE3018569-RA gene=AE3018569
ATGAAAAAAAATTATTTATTTTTTATTACTTTATTAATTATTTTAAGGACAGAATTAAGGATTGAGGAAAGGATATATAT
TTTTTTTTTTTCTAAACTAACCGAAATCGGATTTATTTTTTTTTTTCCTAACGAGGGGATTGAACTCGGGACCGACAGGG
TGGAAAGCGAACGCGTTATCCGATGCGCCACGATACCTAACGTTACTCCGAAAATTTCGGAACTTATACATATGGAGCTT
GAATTATATTATGTAAAAAAATGA
>AE3013887-RA gene=AE3013887
ATGTCACAAAAATTTCAACTTAAAAATTTAATCATTTATTTATTGAATAAATATTGTACGTCAATGTTGTGCGATCGGTT
GCTTCGCCCAGAGATTCAGATCGTCGTCGATAATGATCTACTGGTGCTGGTGTGA
>AE3015612-RA gene=AE3015612
ATGGAACAATCGAATCAATCTGAAGTGTCATTATTATTGTGTCATTGTATTTGGTGTCAAGATGTTGTTATTCAATTATC
AGTTATGTTGTGGAAAAATATAAGTTGTCAGATTGTATTGATCAATTTGGAAAACATATTTATTATAACAATTTATAAGA
AAAAATTCATTTATCCATTTGAACAAAAGGTATTGGATGGATTAGTTGGTGATTGGTTCAGTTGGACATAA
>AE3014884-RA gene=AE3014884
ATGCAAAAAATACCCGTTGAGGGCACAAAAAACAGAGGCACATTTCGGTTATTCCAAGCACATTTCGGTTATTCCACGCA
CATTTCGGTTACTCCACGATCATTTCGGTTACAGTTCTATAAACGTCAATTTACATCACCGTTAGGGCGCGTGTAA
>AE3007746-RA gene=AE3007746
ATGCACGTTTCCAAAAATAATAATAAAATTTTCAAGTATGTTTCAGGTTTTTTTCTGTTTCAGGATTTTATATGTTTCAG
GTTTTTTATGATTTCAGGTTTTTCAGGAGTTCAAATTTTTCACGATATTAATATTATGATTTTTTTTGTTTCAGGATTTT
TATGA
>AE3019613-RA gene=AE3019613
ATGTGTCCGATTATTACGTGTCGATTTATTATGTCTCTATCTTCAATGTTTCTATTTTTAATGTGTCTAATTTATTTTTG
TCGTATTTTTATGTGTCTAATAATAATTTATATGTGTCTATTATATTTTTTATTAATTATTTTGTGTCGAATTATTTTGT
GTCTAATTATAAGTGTAATATTT
>AE3008100-RA gene=AE3008100
ATGTTGATGCATAATGTGCATTTTATAATTTGTAATGATTTGATGTACACAAAGTTGGATGAGTCAAAGGCCCTGTTGGT
AACTCCTCCAACAAAACGAGGTTAA
>AE3009630-RA gene=AE3009630
ATGTTGAGCTTATTACGTCAGCCATTCATAAAATCTGTTAAAATCGCACAGTTTGCTGTTAAAAATTTTTCGCAACCGAT
CCCAAAAGTACTTCAAAGATCATATGGAATATCTCAAAGACAAGTTGAGCCCTACACGAAACATCACCACGTAACCATGC
AACAATGCAATTTCCACCTTTGGTTGTTGTTCTTTTTCTTCTTAATCCACTTTGTAGTGAGTTTTGTATATTCATTAAGC
TTTTTTTTTTTTTTTTAA
>AE3011363-RA gene=AE3011363
ATGGGCAACGAGAAATTATGGTGGACATGGGGAATGGCGGATCGTGGCACCATTGTCAATTCTAGTCTTCTGTTGTATTC
AACAGATGATATATGGAATGTCACGATCAATCAGGATATATACAACCACACTGCAAATATAACTTGGCAAACAGACGGAA
GTCCTTCAAATTCAACTACGACATTTGATCAAGAACTCATCATTTCAATAGATTAG
>AE3017594-RA gene=AE3017594
ATGGTTAAAAATGCTCAAGAAATAACTCTTTTGTGGTTTATTTCATTGTATAAAGCACTTACTCGGGTTTTTTTTTATAA
ACAATTGCTGATTATAAGTAAACTAATTGTTGAAAAAATTCCGAGTATAGCCTTGGTTGTAGATTTTGGCATGTATAATC
CAATAAAACTAAAAAAAAACATGTAA
>AE3017662-RA gene=AE3017662
ATGTCAATCATGAGATCTCCAACAAGGCGTAGCATATCTCTGGACCACTTTGATGTATTTAGTGCTAATAACGTCATGTC
AGTCAACTCAAAACAAGTAAGCTCCATTGATACTATGTCACAATCATCTGATATACCTATACTTGTTGCTGATAAACGTC
CTCCTGGTCGACCACGTAAAAACACAACATCTGATGTTACACTTGAACAGATTAAGAGTCTCCTCGATCAGCAAACCGTA
TCAATTGATGCATCAATTGATTCTAAATTATGTAATATTATTGATACATTTAAATCATTTACAGTTACTGTAAATAAAAA
ATTTGCATCAATAGATGCTGAATTGGGTCAGCTCAACAACAATATACAAACATTAAATACAACAATTGTTAACAACTCAA
CACAAATCAAAATAAACACATCAACTATTGCTGAAAATAAAACGAGTATTACTCAAATGAGTGATGATTTAAATAATAGC
AAATTAATATTGGATGATTTAAATAAAAGCAAATTAATACTGGAACGTATGCCAAACGTCATTGTCTTTGGCATACCTGA
AGATCCAGATAATAATTTAAATATTACCCAACGTGTTGTAAGTGATAGAGATAAGGTGGATCAACTAATACAGTTTGTTT
TTGATTCTAAACCAAGTATTGGTACTGTCAAAGTGACCTCGTCACGTATTCACCCTTATCCTGGCTCTTTAGTAAAGCCC
AGAATGACAAAGAGGTTTATGGAGCTAAAGAATACAAAATTAATGACAGGTTGGATGGCCAAGTTGGTTATCTCGCAGGA
CTTTACACCTGCTCAACTGGCCCAAAGACGTCAGCTGAAAGTACAGTTGGCACAAGAAGGTATCACTAATCCAAGGATCA
GTTTCTTACGTTCTTTGCGTTGA
>AE3014393-RA gene=AE3014393
ATGAATCAAAATTTTAAAATGATTTTATTCATAATTCTCAAAGCTATGATACCACGTGGATTTCTTCTCGATTTTCCCAA
CCTTATTTACTTTACCACGGGTGTTTTCTATGTCTTAATATTAAATGGTTTATTAACAGAAAATTTTAAAAGTGATTATA
TTCATTATTCTCGAAACTGTGATACCACAAATTATCAACATCAAATTGATAAATTAACAAATGGATATATTAACTGA
>AE3014198-RA gene=AE3014198
ATGAGGGAATTGCGCTCAAGTCACCAGTCCTCCAGTGACCCATCAATACCAAGGAGGCAGACTCGGTCGACTGGTAAAGA
CCTAAGCAGAACAAGACAACCACCAGCTCAGTTGGTTTATACCGACAGCGAAAGTGAGTCGGAAGATGGTACTGGAATAC
CAGCGCCACCAATCCAAGTTCCTATGGATCAATCACGGGAACTTGTCTTGGTGGAAGATCTGAAACCTTTCCGGGACCAT
CTAAAAAAATTGGCTACTTTGGAACCAAAAATAGCCGGAGCCATCTCGGGGGTGTGCTCCAAGTTGCAACAGTATCAAAA
ATCAGTAGACCAGGCCACATCAGCAGCCAAGGAGTTAGTTGCGATTGGAGCTGCTCTGGAAGCCACACGATTGAGGGAAG
ACCTTGGAGACAATTTGATCTTGTGTGACAGTGACTCCTTAAGTACTCACGTTGATGCTAAGGCCATTTCAATTGGAGGT
GATACGTTGGACTGTACCCCAGGTACAGACTCAGAATTTGAGTCTACTGTCTCGAAATCTGGTTCTGACGGAAATATTAC
TCTCGGAAAGGTGGAACTTTGTCGTCTTGAAGGCCTCACTGCCACCGCTCCATCCCAACCTCAGTTCGCAGCACTGGACC
CACCAGTAAAGTGGAATAAAAGTACTGTCAAAAGCAAAGCTAAGCCAAGGCTGCTAACCAATGAAAAGGTGTCTTTGACT
GATTATCCACCTCTCAAGCAATCCCAGGCAGGTAGATCCGCCAAGATTGGACTTGCGTAA
>AE3014456-RA gene=AE3014456
ATGAACGTCGCTACTCGTGAATGTCAATCAGCTGTACAGCTGTATTATTATATATACACAATGTCAATCGTGAGATCTCC
AACAAGGCGTAGCATATCTCTGGACCTCAATGAGGATGTCTTTGGTTCCAATAACCTCATGTCAGTCAAATCACAACAAG
TAAGCTCCATTGGTACTATGTCACAATCATCTGACGTAAATACACTTGTGGCTGATAAACGTCCTCCTGGTCAACCACGT
AAAAACACAACATCTGATATCAAACTTGAACAGATCAAGAGTCTCCTCGATCAACAAACTGTATCAATTAATGCATCAAT
TGATTCTAAATTAATTACTGTAAATAAAAAATTTGCAACAATAGATGCTGAATTGGGTCAGCTCAACAATAATATACAAA
CACTAAACACAACAATTGGTAACAACTCAACACAAATCAAAATAAATACATCAACTATTGCTGATAATAAAACGAGTATC
ACTCAAATGAGTGATGATTTAAATAATAGCAAATTAATACTTGATGATTTAAATAATAGCAAATTAATACTGGAACGTAT
GCCAAACGTTATTGTTTTTGGCATACCTGAAGACCCAGATAAAGATTTAAATATTACCCAACGTGTTAGGTTTATGGAGT
TGAAGAAATTAAAGTCACTGACAGGTTGGATGACCACAGTGGCTATCTCTCAGGACTTTACACCGGCTCAACTAGCCCAA
AGACGTCAACTGATATCTCGATTGACAGAAAATGGGATCACTAATCCAAGGATT
>AE3016313-RA gene=AE3016313
ATGCTCCTAAAGAACTTGGTTTTTTCATCAGTGGCGCCACAAAAATTTCAGCACACAAGAATAAAAAATAGCGTTATTAA
TATACGGGCTCTTCGTGGCATAAATTTTGGTTCGGTAATGCGACTCGGAATCAATCTTAATAAATAA
>AE3018994-RA gene=AE3018994
ATGGATAAAATCGAAGCAGATCATGAGAAACAATTAATGGCAGTTCTTTCTTCAGCTGATTCACTTCGTCAAGTTAAACA
AATATTAAGTGACGGAGAGGAATTATCAGAAAATATAAAAAGAGTTGTCTTTGATGTAGTTTTAAAAAAAGAAGAAGAAG
AAGAAAAAGCTTCTGAAGTGCTCATAAATCGTATCATGAAAAAAATTCGAATAATGAAAAAACGTGAAAGACAACGTGAA
TTGAGCCAATTATTAAAAAAAAATGAAGCTGAATTGGAGAAGACCAATAATTATGCATCTATATTCGAAACATTAACACC
TTCTCAGATACAAGGAAGACAATCTCTTTTGAATTTAGAACTAGATCTTTTGGCAGAATTCTTATGGACTATGAAAGAAA
CAGATCCATATATTTACGAAGATAAAGCAAAACTTCAGCCGGCCCACAGCTGTTCTGCAGGTTATCCAGAGTTAGACACT
CAAGAATCAGATAAAGATGTATCAGACTCGGATAAAAAGGCATACGAAGAATATCTAGAATTGAAAAACATCAACTCTAA
TAAACTTACTATGGTGTCTCCAATTAAGTAA
>AE3001411-RA gene=AE3001411
ATGTTGGGCCTAATACGTCAGCCATTACTAAAATCTGTTAGAATTGCACAGTTTGGTGTTAAAAAATTTGCACAACCGAA
CCCAAGAGTTATACTCCAAAGATCATGCTCATCAATTTTTTCAGTTAGTGTTAAAAAATTTGCACAACCGATCCCAAGAA
TACTCCAAAGATCATATGGAAGTTATGTAGAGCATAGAAGAGTGTCAAAAGCAGTCTTCATTGTTATAATTGATTTTTTG
CAGAACATATGTGATCTAGTCATATTGTACTATTTGTACCGATATGTGTACCGATATTGGAAGTTTTTTTACGATCAACA
AAATTCAACTGAAAAAAATGATACCAGTCCATAA
>AE3001044-RA gene=AE3001044
ATGAAGTTGTCAATGTATCGAGCCAATGTTCAATCACCGAGAAATGTGACTGACGCAGTTGATTCAGTTGATCAGTCATC
ACCGAGAACAACCGAAAATTACCGAGAAATAGTTGAAGCACACATTTATAAAATTAAATACATATACATTATAATAACAA
CAACAACACAACAATACAACAAAAAATTAATTCTTCCTTGA
>AE3018514-RA gene=AE3018514
AGAAGTTATCAGGGTTTGACTATTGTGTCAGGCTTTTGCGAGGACTGTGTATTGAGTCTCAGTAGAGTTTATTCATATAA
AAAAGTTTCACAACATCATACATCAATACCCCGACGGTTGACTTGA
>AE3006247-RA gene=AE3006247
ATGAATTATAATGTTAAAATGAATTTGAGGAACATTAATTTAACATTATTGTGTAAAAAAATTACAGATTTTCTTGGATA
TGTCAAAAGTTATCAAACCTGGACAGATGCCATGGCATTTACAACAAAAAATAGCCTCAGTGCAAAAGCAAATTTGGGGT
GCAAAAAAAAAAAAAAAGAATAA
>AE3013170-RA gene=AE3013170
ATGGATATCTCAGCGAATAAAGACAAAGCTTTTTCTGCAGTGGATCTCGACATCGCTAACGACGTCCTGGAAGTTGACAT
GGACCCAGACACCATGATGGACGAAATGTCCAAGGATCATGAGCAGCATTCAACGGAGGCTATCACATCCGCAGAAGTGT
TACTTCCTGCTGCTTCACCTGCTTCCGGGACAATGAGCCTATTGACTGGATCTCTGGCCAACCTGGGTCTTGGACAACTA
ACTCAGGTTACCTTGGGGCAAGTTGTCAAGGAGATAAACGAGCAGAGTCAGCAAGAACCTGAAGTAGAACAAGAGGATCC
CGTAGACACTGAGGTCGACGAGATCATGACTCGTCGTTCAGCTGCCTCTTGCAGTAGTTCAATGTCTAACCATTCTGTGG
CATTCAGTCCGGAAGCGTTCACACCATCAGTAGATGGCGGATATCTGAACGCCGAGGTACAGTTGCTGATCGAGCAGTTC
GCGAAGGATCCCGTATTATGGTCTCAAGTATGCAAAGGAGTCATGGCTGTAAAACGTCTTCGAGATGAAGATGACGTAGC
AGGTGATGCCAAGAGGAGTCATTTGGATATCGAAGCAAGCTGTAGTCCCTCCTCAGACAGGAGTTCTTGTGCATCTCCAA
GTGATCCACGAACTTGCTCACCTAGGATCCCGACGCCAACTTTCACTCACTCAGGAAGGTTCCTACATCAAGGCACAGCA
GCAGGGATGAGTTCACCTCGCAAAGAACGCCGCCATCGTGGCTCACGTCGTAAGCCCTAA
>AE3011479-RA gene=AE3011479
ATGGCAGGATATACAAGGCAATTAATTGATACCAATATTTCCAATTACAGTTTAGGACAAATACCCCCTGACATAAAACG
AGTGAGGCAAAAACCTCCTTACTCGTTTTACGCTAGGAAGTATTTGACCCGACACCAAATTTTT
>AE3012360-RA gene=AE3012360
ATGATAAAAAAGATAATGCTTTTATTGTCAATAAACAGTGTCTACATCTGTCATTCAGTTTTTACACTCATATGCTTTTG
TATAAGGAACATTAGGGAATTATATAGGAAAATCACTAAAATTTCGTGCTGCTATCTGCCGCTGAATTTTTACAACTTTT
AA
>AE3008156-RA gene=AE3008156
ATGTCCCTGATACTTGAAATTTTTTTTTTCTATCAAATTTCGAAAAATTTGTGGAAAAAAAAATTTTCGAAGGTATTTGA
TATTTTTCAAAATACCTCCTCGCTCATTCTATGTTCCTGA
>AE3004179-RA gene=AE3004179
ATGCATAATCATGACAGATTATTATTTGCGGCATATCAGAGAATAATACAATGGAGTAAAATGAATGGGAACTCAATGCA
GAACAGTGAACGTGGATCAAAACTTAATAACGATGTCATATCGGCTTCGGGACGAGTTTTTAAAAAAAATCGTCAACCAA
AAAGTATGCGACAGGAGCATTGGCCTTAA
>AE3010992-RA gene=AE3010992
ATGAATTTCATCTGGTTTATCAGTTTGCTCCTCTTGCTTTTTTATAAGTTTTTCAGCAGGTTCATATGGTTTATCAGTTG
TTACCCCTTGCTTGTCTTCAAGCTCTTCATGAATTTCATCTGGTTTATTAGTTTGCTCCTCTTGCTTCTTTATAAGTTTT
TCAACAGGTTCATATGGTTTATCAGTTGTTATCTTTTTCTTGTCTTCAACTCCTCCACCAGTTTCACTTGGTTCACTAGT
TTGCTCCTCTCGTTTTTTTCCAAGTCTTTTAACGATTTTACCTGGTTCATCAGTTGGCACCTCTTTCTCATTTCCAAGTC
CTTCAACAGTTTCATTTGGTTGATTAGCAATGAATGA
>AE3004908-RA gene=AE3004908
ATGATTAATACTTTTATTAAATTGGCATTATTGATTGCTGCAACAATATATTGCATTAATGCATTACCCATGGATTATCC
ACCAGGTGATATTAACATTGGCTTTGATCCTTGGAAACTTGAAATTGAAGAATGGAATCCTTATCAAATATCCAGCATAT
CAAAAACAGTCAGAAACAAAAAAATGATACAAATTATAAATAACAATTATTCTAATGTAAAAAATGTAACATTAGATTAA
>AE3003909-RA gene=AE3003909
ATGAATCTGTTATTTATTTTGAGTATAATTTCAATGATTATTGCTGTTATTAGTGATGCACCAAATCAGCTATTGGTGCA
GCCATGTGGAACCAAAGGTTCAAGTTGTGATAATAATTATCAACGATGCTGTCGTGGATTGGCTTGTGATACTAGAATAT
GTCGACCTCGCTTGACAATTGACATAATTATTTAA
>AE3015208-RA gene=AE3015208
ATGATCACGCTATATGGTTCTCTTACTATAATAATAATTATTATTATACTACCACTACATAATGATGTATGTGATTGTAG
TTCACGATGGATCGCTGTAAATAATAACAATAATAATAATATTGAGATATATTATTATTGCAATGGCAACGTATGTGTAA
GACCTGGTAGAATATTTGCTCCTACACTTATGATACTTGTGACGTCAGTATTTACTATAGTATAG
>AE3009754-RA gene=AE3009754
ATGACAATAGTAATAACAAAAAATATAATGAAAATTGTGTTAATATATTTTTCAATGATAAAATCTCCATCATTATTTTT
TTTTATTATTGTTAATCCAATTTTTAAAAATGATTTACAAATTTTTTTTTTTTTCTACTTTTTTTTTGGAACCACACAGT
ATCTACACATACACAATTTATATTTTTTTATTTTTTTTAAC
>AE3018817-RA gene=AE3018817
ACAAAAAAAAAAAAACTTAGATATATACTTAGATATATAAACTTAGATATACATCATTTTACTCAGCTAGATTTTTTACT
TAGCTGTTATTTTAGCCACACAATCAATATCTGCATTCTTTTACTTGGATGA
>AE3018817-RB gene=AE3018817
TATATACTTAGATATATAAACTTAGATATACATCATTTTACTCAGCTAGATTTTTTACTTAGCTGTTATTTTAGCCACAC
AATCAATATCTGCATTCTTTTACTTGGATGA
>AE3009919-RA gene=AE3009919
ATGCTGAATTTATTAAAGGTTAAAGAATATGTTGAAAAGAAGAAAAGTAAAAAAGAAAGAAATAAAATAAAACAAATTAC
TGAACCAATCATAATTGATGATAAAGAAAGAAATTACAAAAAATGGAAAGAACAAAAAAAACTTGAAAAACTTGCAAAAA
GTGGTGGTGGTGATGATGAAAAATCAAAAATTATTATTGAACAACCAAAAATTGCACCAACTGTATCAACAAAAAAAATA
ATGGTAGAAAAAAAATGTCCATTAGAATTATTTGTATTAAATAAATCGGAAAATTATGAGTTGACAACGAAATATCGTTT
GGAAAAATTTGGTTTATCACAAAAAGTTTATGCCAGCAGACGTTATGTGAGATTACATGATTTCGATAAATATATTCGTA
CTCACCGTGCAACTGCTCGTGAAGTTAATTTTTTAGAACGTGGTACTTATTGTGGTAAAAAAATAAATGCATTAAAAGAT
GGAAAAAGAACATTTTTAGGTGCTGGTCAATTTTTAATGTCAAATGCCACCAAAGGTTATCAATCATCACCACTATCTCT
AATAAAAAAAAAAATAGATAATAATTTAATGATTGATGTGATCTACAAAACGAGAGGATATATTACATTAAAAAATAAAA
TTTTGGTCAAATTAAGAACCAAAAAATTAATACACTAA
>AE3011783-RA gene=AE3011783
ATGATAATTTATCGAGTTATTTATAAGAATGCATTTTTTAATTTAAGTCACTTTTGTTTTTTGTTTGATTTTCCAAACAG
CAAAATGTACCTTTTTGATCAATTATTTTATCATAATAAAAACTTGTCTAGGCACTCGGTGTGTCCAGTTAAAAATAGTG
TACTATTATTTTCTGTTAAATTGACTCTTTTAACATAA
>AE3002233-RA gene=AE3002233
ATGCTGATGTTGTCGTTGATTTTGAATTTGCATTTCTTGATGTTGCTGTTGTTGTTGTTGTTGTTGTATTCTCATAATTT
CTTCTTCATATCTATGAGTCTGTTGTACTTTATGTGA
>AE3003551-RA gene=AE3003551
ATGGCAAACCAACATCATAGAAGAACCCAAGAAGAATATACAATACCAACTATTGTATCAGTAATAATATTTACTATTTT
TTTATTTGTTTTGTTTGTAAACACATCAAACACTCTCAATCATTCAATGCATCGTTATCCGTTATTTTTATTTAATTCAT
TAATAATTGCAACAATAATTACACCACTTTTTTTTGGAAAAAAAAATAATCAAGATAATTATTCAGTAATTAAAAGAATA
ATAACAAGTTGTTGTTTATTTTTTTCATTTCAAGTAGAAATAAATTCTGTA
>AE3011427-RA gene=AE3011427
AATCGTAGCCCCACAATTAATTTCTGCATTATTTTACTTAGCTTGATTATTTACTTCGCTTTAATTACAGCCAAACAATC
AATATCTACATTATTTTACTTAGTTAGATTTTTCACTTAG
>AE3018338-RA gene=AE3018338
ATGGCAAAAAATATACAAGAATTCGAAGATAAATTGAATGCATTTAGAAATTCAATTAGAAGAGAATTAGAAGAATCAAG
AAAAATAATTAGAGAAGAAATAATACAATTATTGAGAGAAAATAATTCAAATCTAGTAAACAATAATTATAATAATAACA
ATAATAATAAATATAAGTACTATTATAAAAATGAAAGAACTATTGATAATGATAATTGA
>AE3015564-RA gene=AE3015564
ATGCATGGCAAATATCCACCAAGGGCTACTGATGACCGGCTGACTGACATGGAGAACATGAAATTCAGACGTGAAACAGC
AATTATCAATTATTTCATCAAATTGTTACATGGGGACATAGATGGCAATGACATCCTGAATGACATTTGCCTCAATACAA
TCAATACAAATCTAAGAGCTATTGCACCATTTGTTATGTCACCAGCTGGTAACAAGGTATCATCATCATCCCCAGTAGCT
AGAATGGTTAGAGCCACAAATGAGGTGTGTAAAAAAACATTATTATTAAATAAAATTATGAAACTGCATACAATATCACC
AAAGTTTGTACTTGAATGCGTTCGTGCATCAAAAATCTCATGGAATAAATAG
>AE3020085-RA gene=AE3020085
ATGGTTGATCTACAAGCGTATAGCAATGCCAAATTCAAGGCACGAAGTCTTGCCGGATTGATAAAAAATATGGCGATGCT
TATTTTCACAGTAGATGAACTATTGAACAGCAGTCCAACTGGCGCAAAAGCTAATTACCGGAAACAAAATGAAACGAAGC
CAGCTTTAGATGTTATACGAATGATGGCACTCGAAGGTGAGTTGAAAATTAAATAA
>AE3012869-RA gene=AE3012869
ATGATTTTCGGTTTTATCGACTGCCAACAGATCGATCGTTTCTTCATCACTGACATTATCACTATTTGGTTGACTCGTGA
AACTTCATTACTGACCGCGATCAAGGTTTCATGTGTCAACCGAATATACAATGAAACTTTTTTTATTTTCATTTCAATTT
TTTCTAGTTACAACAACATCCAATTTTCAAAATATATATGTATGTAA
>AE3007573-RA gene=AE3007573
ATGGGAATCATTATTATCCAGGGAAATGTTTCAATTTTTGAGCCAACATTTGATGGAAATATGATCAACTCAGAATTGAT
TAATTATATGCGAAGAGCTTATCCCATAAAACGAATGAGACAAAATATTTTAAATGATATGGAAGATGGTATATCAAATA
CAAGATTTAAAATTGTGCATGATATACATTTGGGTGTGGAAAAAGCAATGATATCAGCTGAAAATTATATTAAAATTGTT
CACGAAAATAAAACAAGTCCATTGTGTTTTAGAAAGCAAAGAGATAATGTTATCAATGCATACTCAGTCGCCATGATTGA
TTTAGATTACTGTATAATTTCAAAGAAAGAAAAATTTTCAAGAGACCATTTTGAAAAAGTTATCACGGCTGAAAAAAGGA
TTCAATTTAAATTTGACAGATTAATGAATAACTGTTCGACAATTACTGTTCAAGAATATGATGTATGCATTAAAAATCAT
GGAGAAAAATTAGGCAATGACATTGAAAAAATAAAAAAAACTCTCAATACCGTGGAAAAATACCGAATGATAACAACTTT
ACAATACGATATTCAAAATTGCTGGCAAGCTCGTTATCGATCTTTAAACAGTACATTGCTTAAAATATCTAAAGAATCAC
TTAAATTTATTCAAAATCTTGATATTTTCGACACAGTAATGGTGACAATCCAGGAAGGATTTGTTACTTTTGAACCTGGT
TATGAAAAAAAAGTTGTAAGTTCATCTTTGATGAATGCAATGAGAGATGCATCGATTATGAAACAATTACTCAACGAGTT
TTTAGACTACATGAACGACACAACATCAAAAATACGATCGAAAGAAATTGTTAATATACATAGACTCGTTGAAAATACTC
TCAGCTTAATTGAAGAATCGACAACTGATAATGACATCTCTCCAACAATATACAAAAATGCAACGTTTGCTTATGAAATT
GCTGTTTCTGATTTAGACGAGTGTATATCCGTGGAGACTAATAAAACTTTACGTAATGATAATTTTACAAGTATTTTTTT
GGGAATCAATGAAACACTCGCTAAATTTACAGACATTCAAGATAAATGTAACTCATTTCAAAGCCTCATAAGTGAATGTC
AACAATATGTAAAAACTAAAATATCAAATTTAACTGATTTAATTATTGACGTTGAGAGAAAAATTTCAATTGTGACTCTA
CAAAATCGTGATCAAGTGGTATCGAATTTAAAAGAAAATATTGAATTTTGTTGGGAAAGTGCATACAGTTCACTTAATCG
ATCATTGAATATTGCAACGGAAAATTTAAATATTGTTTTCAAATTTTTACCACAAGAATAA
>AE3016439-RA gene=AE3016439
ATGTTTAGTTGTGTTGGTGGTTTCCCATTGAAAATTAAAAAAATAATGTTTTTTCGCAGAAGTTATCAGGGTTTGACTAT
TGTGTCAGGCTTTTGCGAGGACTGTGTATTGAGTCTCAGTAGAGTTTATTCATATAAAAAAGTTTCACAACATCATACAT
CAATACCCCGACGTTTTTTTTGCAAGCCTGTGTCAAGCCTGAGACACAGGCTTGTGCCAGGCCTAGGATACAAGCCTGAA
ATACAAGCCTGA
>AE3016560-RA gene=AE3016560
GTCATTGATTCTTGTTCGAATCTTAAATTTACAAGATACTTCATTCTGTGGTTTCCACAGTTATTATTTATTAATAATAA
TTATATTGAGTCATTGATTCTTGTTCAAATCTTAAATTTACAAGATACTAAATTCTGTGTTTTCCACAGTTATTATTTAT
CAATAATACCTATATTGAGTCATTGA
>AE3008154-RA gene=AE3008154
ATGGAATCAATTAGGCTGTTGTATCAGGGGAAAAATCATTTAAAATTTATAGAATCAATTAGGCTGCTGTATCAGGGTTA
TAGAATATGCAAAGAGGTATTTTATGCATTACACTACGCAGCGCCATCTACTATTTTTTTTAGGAACTATAGGAATAAAT
TAGGCTGTTGTATCAGGCTTATAGAACAAGCAAAGAGGATTATAGAGTGA
>AE3016106-RA gene=AE3016106
ATGATGTTAATTAAAAAACTTGACGTACTTATGAATAGTTTCCTTAATTATGACTGGACTCTAATTCCATTTGGTGCTAC
ATGTGAAGTGGTAGTTGGTCTATTCACATCAAGAATAAAATCCACAATAAAGTACTTTATGCCAGAGAGGCTTATAATTA
ATAAAAAACATACGCCAGGTATTGATAAAAGGGTGAAGGTAACCAGTAGATTGTTTAACAAGTTCAGAGCAATTCGTCAT
AAAATTACAATTATGATTAGAGAAAACAGGGCTAAACTCTTCTAG
>AE3017489-RA gene=AE3017489
ATGTTGATTGATCAACAACAACAAGTGGGTCAATGTACAGAGCAATATACAAAAGGTGGTTTAGAAGCTGTCAACACGGC
CTGGCTAAAATCGCGGATTCATCAACTGATTAACAATATCAACCAGCTCTTCTACTGA
>AE3014915-RA gene=AE3014915
AAAAAATCCTTTTTGTTCTTTTACGTGTGCATCCTATCACATTTGGAATTGTCAGTAGAATTTAGACACTACCCTACGTC
ACCAGTCATCTTGAATAAAAAAATTCAAGTCAGATTCAGTTTAAAACTTGATTACTGTCCTAGAATTATTAAAAGATTTT
TACCAGACGGTCACTTCTTTCCTGAAGAAGTGCTTGCTTAA
>AE3014118-RA gene=AE3014118
ATGGCTCAGCAATTACCAACTACTTCAACATCAAACAATCAGACAATGTCACAATATATTAAAAAACTATTGACTGGTCC
TAATATTTCAATCAATAATAAACGACCAATTGGACGTTCACGTAAAACTACAACTGTTGTTGTTGATGATACTGTTCATC
AAATCAAGCTACTCATTGAACAACAAACAATATCGATTGACACTAAGTTAAACACCATTGTCAATACACTGGATTCTTTT
TCTGCTGAAGTAAAAAAAAAAGTTGCTGCTATTGATGCTGAAATAAATTTAACCAAAAATACTTTAGTTAGTGTAAAATC
TTCTGTTGATCAAAACACCACTCAAACTACAAATATAACAACTGATATTAATGATAACAAACAGATTATTGATCGTATGT
CTAATGTTATGGTCTTTGGCATACCAGAGGATCCTGTTACTAATTTAAATGTCAAACTTCGTGTACAAAACGACAGAGGT
AAAGTTGATGAGTTGGTTGAGGCTGTGTTGAACAATTATAATAATGTTGGTAATATTAAAGTTACTTCTGCACGTATACA
TCCTTTTTCTGGCACAAATACAAAGCCACGAATGAAAGAAATAAAATTTAATAGTATGTTCTATAAGGATTTATTTGTTT
AG
>AE3019580-RA gene=AE3019580
CTGTTTACACGTTCACATGTGAACATCAGTGATGGGCTTGTAATTTACATGGCTGACTTTCTTACATGGGGTAATTTACA
TAAATTTCATTGCGCCATCTTATAG
>AE3016078-RA gene=AE3016078
ATGGTTGCTACGTTTGTTTATTTTTGGCAATTAATTTATTTGAGTTCTGTCGTTCCTAGATCAAAAGTCATATTACAGCT
TTTTATTAAGTTCTATATATTCATATTTAATAAAAAAATATGA
>AE3006220-RA gene=AE3006220
ATGTCTTCTTTTTCTTCAAGTTCAAGTTTTGAAGAAAAAATCGAGGCTTTTTATGAAAAACTTAAAAAAGACAGAGAAGA
GAAAGATCAACGTATAGAAGCCAGTGGTCGTCTAGATTATTATAGACCACGAAATATTAGTGAAGCTACCATAAAGCATA
ATCAATTAGTACTAATTAAAAGACACGTAGCAGTAAAACTATTGTTACACAAAAAAGACGATGAAATTCATCGTCACAAA
CAAAATGAACCAACACCTATAACAGATGCTTACAAAAACAAACTAACAACTCTTCACGATGAGCAAATAGATCTTTTAGT
AGAGCTCTCAGCTATTATTAAGCTAAGTCTTGAAGATTCCGCTAAAGTAGCCTTTAGAAGAAGAATTCCTATAAAAACAT
CAAGCAATTGTGGATGGAAAATTTATTAA
>AE3002246-RA gene=AE3002246
ATGTGCAATATAAACATAAACATATACACATATACATTTACACAACGAGTTAACAAGTTTATGTATTTTTCATGTATACA
CATAATTTTACCTGGAATCTGCCCTTTTGCAATTGGAGGGTATTGCATTATCTCTCTCGCTAGGCACACCCTATTTTTTT
TATATTTTTTTCATCCCTTATTTTTATCTATATACAGATACAACTCCCTATTTATATATAATATTAATTTTTTTTTATTT
TTAAAC
>AE3003076-RA gene=AE3003076
ATGTGCTGTGATGCATCAAAAGCCCATACTCAATGTTCATGTCTTCATCATGTAGCTTTTCCGGTTGAAAATGCGACAGA
CATCAAGGTCACCTATAAGGCAGCCATATCTACTATTTCCAACTTCACATATTATAAATAA
>AE3011087-RA gene=AE3011087
ATGGACGAGCAATATCAACTAATTCCTCATATGTCGAGTACACAATCCATGACAATGAATTCCCTATTCATAGCGTATGG
AAAAGTGTATTGTTTTGTTGAGGCATCGAATTGTACTTGCAAGAATTACTGCCATGAAGATTGTAATGCCAATTACTTTG
CTATTATCAAGAATTATGATTTAATCACAAGATTTTCATCTGAACTTGATGAATCATCTCGTATTTATGAGTGTTGGCCA
ACAAGCAAAGTGGTAACAGTGAATGTGACTGATCTAGTTAGTATTTATTTTTATGTTGGAATTCAATCACCAAGACGACA
AAACATAATTAGATCAATTAACTGTATGGAAATTCATATAACATATGTCATTCTTAATATGGACAAAAATTCACTATCTT
CAACATTAACGCGTGATAGCCTAGGGGATAAGGGACTGGCTTTTAAAGATAGATTTATAGGTTCAGGTAGAGACGTAGGT
TCGAATCCCGATGTTAAACGTGAATATCAAAAAGGTTTGTCAGACGTTGTCAACCTGGATGGTTGA
>AE3012465-RA gene=AE3012465
ATGTATATATTTATACGCATTCACATTCGTTGCTTCAAATCCAGTTTGAAAAAATATTTTTTTCAGCATGATGTATATAG
TATATCTATATATTCTGTCCCGTTTAAATCTATCAATAGATTTTTCTTGAAAAATATGACTTGA
>AE3012678-RA gene=AE3012678
ATGGCACAAAAATGTTGGAGAAAAGTCGGAAAAAAGTTGGAAAAAAGTTGGAGTAAATTTTTGGTTGGAGAAAGGTTGGA
GAAATTTGTCCGCCATTTCTCCAACCATGGGTCATTTTCGTAA
>AE3014427-RA gene=AE3014427
ATGCTGGACATAATTTATTTATTTTATTTGGTAATAATTTATGTTCGAGACAACTCACTTCTTGATTTATTATTGATGAT
GATAATGATGATGATGATTCTTGATTTATTTGTGATCCAGATGTTTTTAAATCTGTGA
>AE3014533-RA gene=AE3014533
ATGAAAATTTTTTCAATGAGAGCTTCTTGCCCTCAATCTTACTTACAGAATTATGTCAGAGCTCCCTCTGGATCAACGTC
GAATCGAGCGTTTTTCGACCTCGATTTCCGACCTCGAAATTCGACTTCGAATCGACGTCAAACGGATGCTCAATTTCTAT
CTGGGTTGTACTACAAAAGGTTGCAAAAACATCGCTATGTC
>AE3014562-RA gene=AE3014562
AATTATTTTCCTCAGAATCATAGTTCTCGAGAAAAAAAAAAAAAACTGTTTTTCTCGATTTTTAGTTTTTCTTTTTTTTT
TTTAAAAAAACTATTTTGCCTGAAAGGATAA
>AE3016321-RA gene=AE3016321
ATGAGAGAAAGACATGGAAATAGGATTAGTTATTATGAAAAATCACGAGCTGGAAATATGAAAATCTTTAAAATGTATGA
TGAGAATATACGCTCAGAAATGAAAATGTATTACATCTTGGAAAATTGGAAAATGTTGAATCGGGCAAATATCCGGGTTT
ACCAATATTTTGCGAACAAATTTCCGATTTCAAGAGATGGAACGTTCGAGGATTTTCAAGCCCTCTATTCGGAGAAAGAG
GAAGAATATGAGAGTTGTCCAATCATAAGTATGGCTAATACAGCTCTTAATCAATTAGAACGATTCATTAAAAAAACTGA
AAAAAATATGAGAATTATATCACTTAAAAATTCAATGTATACATTTATATATATATGA
>AE3016634-RA gene=AE3016634
ATGTCAAGTAATAGCAATGTTTATGTTCGAGTTAAAAACCCTACATTGAAAAAATTAATTTCAAAATCGACAAAAAAACT
GATAGAATCATTGACAGTTACTGATGATACATATGAATTAAATGAAGCAAGTGTCAAACGACATTTTGTTATGAAACAAT
TATCTTTAAAAATTCTACCATGTAAGGGTGATGATAATAATAATAATAATAATAATAATAATAATAATGACAATAATTTG
GATGTTCGTCATAAGACTGTGCTAGCTTTAGAGTCAGAATTATTATCAACATCATTACCAGTCAATCAATGTATAGCTAT
TAGCTCAAAACAAACAGCACTTGACATATGGTAG
>AE3002316-RA gene=AE3002316
ATGATTTATAGTAAAAACAAACAAAAGTCTGGAACATGTCTAGTAGAATTTGTAAGATGGATTATCATTGAGGGAATTAA
TCGACTTATCAAATACCGGTTTTACTATAAACCAATTTTATTCTACAATATGTCTACTACTGAAATTCCAATACTTGTCA
ATTTTGAATGA
>AE3001280-RA gene=AE3001280
ATGAACAATCACGTGTTTTATCGAATTCACCAGGCAGCTCAACAACAACGAGCCCGTAGTACAGTTCTCCAAGGTCGTCG
TCAATGGATGACAGCAAACAATGCTGAAGAACGTCAAGCATCACAACCACGAGGAACAAAAGAGATTAATTTCCCTATTG
AAGACAACAAAATTGCACGAATTCTGGTTAAAAAAAAACTATCAGCAGCTGATATGCAATTATCCAGAAAGAGTAAACAA
AAATCAATTAAACGTGGGGTAGCTGTAATAAATCAAAAAATAGCTGATTTCCAAGGAGACTGTCCATTCATTGATGTTGA
TCAACCTTTGATTAATTACTTGTTGCGTATATCATTAGATCCAACTCAATGGATTGGCCGTCAAAGTTGTCGAGTATTGA
GACAAATCTTTGATATAATTGAAGACAATGGTTACACAGTTCATTCAATCAAGCTTTCTTAA
>AE3016111-RA gene=AE3016111
GGTAATCCGGATCCGGGTTGCCTGACCCTTTTCGGATCCGTTACGGCTAAGGCTAACCGGATCCGGCTTTCCTTACTCTT
TCCTGATCCGAATCGGATCCGGATTGCCGGACTTAAATCGAAGTGTGACTTTTTTTTCAAAGTCAACATCCGGGTTCAG
>AE3016111-RB gene=AE3016111
ATGGCTAAGGCTAACCGGATTCGGCTTTCTTTACTCTTTTCTGATCCGAATCAGATCCGGATTGCCGGACTTAAATCAAA
GTGTGACTTTTTTTTCAGAGTCAACATCCGGGTTCAGTCAGGTTTGGCTAAGGTAAACCGGATCCGGTTTCTCTGA
>AE3016111-RC gene=AE3016111
ATCGGATCCGGGACGCCGGACTTTAATCGGACTTTATTTTTTTTTCAAATTTATCTCCGGTTTCAGTCAGGTTTGGCTAA
GGTAAACTGGATCCAGTTTTCCTTACTCTATCCTGATCCGAATCGGATCCGGAATACCGGACTTCAATTGAAGTTTGATT
TTTTTTCAAAGTTAACCTCCGGGTTC
>AE3016835-RA gene=AE3016835
ATGGCGCGTAAACACACACGTGGGTTCAGACGCCATAATGATAATAATTATCGACGCTCGATTCTGATTGGTCAACTTAA
AACGTTAATAACTCGGGCACAAAGCGTCGTAGACCCAAAATTTAAAAACATGTACTATTTAAAATTTCACGTACAATCTC
GTGGTATACCTGGCATGCGCGACTTACGAGACATCCTGTAT
>AE3016835-RB gene=AE3016835
ATGGCGCGTAAACACACACGTGGGTTCAGACGCCATAATGATAATAATTATCGACGCTCGATTCTGATTGGTCAACTTAA
AACGTTAATAACTCGGGCACAAAGCGTCGTAGACCCAAAATTTAAAAACATGTACTATTTAAAATTTCACGTACAATCTC
GTGGTATACCTGGCATGCGCGACTTACGAGACATCCTGTAT
>AE3004494-RA gene=AE3004494
GAGTCGGTCTTAAGGTCGGAGTTAGAGCTGGTGCAAGTAGTTATTGTTGAATTTCCAAATTTGAGTGTTTACTTATTTAA
TTGTATTATTATTGAATTAAAAGAGTTCATTTACACATATTTAGGTCAAACTTGGAGTTCATATTTAAAAAATAACGTAG
AGTCGGAGTTAGAGTCGGAGTCGGTTTAA
>AE3015356-RA gene=AE3015356
ATGAAACGAGAAAATCGTGAAAATATCAACAGCATAGCAAATACTGGTTCTGGATCAATTGATTATAATAACATTACCAA
TTATGGTGCAACTACATCAAAAGAACAAGATCAAAATCATACAATAAATTCATCACCTGTTTCATCAGATGATGGAGAAA
CACAAGAATCAAATAGTATGATTTAA
>AE3000068-RA gene=AE3000068
ATGTTCCAGACATTTTTAACAAGCAATTTTTGTTATCTTACTCAATATAGTCCAGTTGGATCTAATGTTCCACCCATTTT
TGATTTTTTATTTGATAAAGTTCAATTAGATCCAATTCTCCGGCGATTAATCCCAAGCAATTTTTGGTTCTTTAACTTAG
TAAAGTTCAGTTGGGTCTAA
>AE3017927-RA gene=AE3017927
TCCTATAAAAAATTTATTGACTGTGAATTTTCTCCGGGGTGTTGTTTTCTGTGCTTTGAGTTTTGTTTTACCGTTTGGAT
TATTTCAGACTACCAATATCGACCGGCGACCATCCAGATTGACACGCTCACTACAACAATTGTTTTGAATTATTCTAAAA
ACCAGGTACATCTACAATCATACACATTCCCTCCTGACCCGTTACCCTGTAGGGAATAA
>AE3009805-RA gene=AE3009805
ATGGGTTCGTCATTCACATACTGCGGCCTGAGTTACCTGTGTCTGTCTGTACCGGTGTCTGTCTGTTATACTTATTCATA
CAATGTTCTATTGTGTCTCTTTTTCAATGTTGAGTTGAGTTCAGTTCAGTTGAGAACGCGATGGAACGTGCCACAATACA
CGCGAATATTCTACTGTACAGATATTACGTATTATATATATATGTATATAAATTATATAGCCACATTGGTGGGCACAGGA
ACCAACTTCCTCAACAGTTACACTACACGTCCTGCACCTTTCACTATACACCCTTCGTTTACACCACCCACTACTATAGA
TTCGCGACTTATCTTACCCATTGAAAAGAAATATTTTTTTTTCTTTTCTATAAAATACACTATATATAAATTCAACTCAA
AAGAAAATTGTCTCGGGAAATTGTATCCGGCTGATAGCCAAGAAACTCAATGA
>AE3010768-RA gene=AE3010768
AAATTCCAAGCTCGTGTCAAGCTTGTATTTACAGTCATTGCACAAGACTTGTTATTCCAGGCTTGTACCAAGCCTGTGAC
AATCGTTAATTCCAAGCCTTACGCAAGGTTAAAAATTCCAAGCTCGTATCAAGCCTGTATTTACAGTCATTGCACAAGAC
TTGTT
>AE3006574-RA gene=AE3006574
ATGTTATTTAAAAATAATGATTCTGAAGATTATCAACTCAGCGAAGAATATCTTGAAGAGAGGAAGAAACGGTATCCTAA
ATCGCATCTTTACATTTTATTCCATATTGAATGCAGAAAAATTGAAAAAGCAGAAAAAAGAAAAATATCTTGTTATGAGA
GGACAAATCGATGGATAGAATTTAAGGCTAAACATGGACCATCTAATGTTGATTCTAAAGATTATCAACTCAGCGAAAAA
TGTCTTGAAGAGAGAAAGAAACGGTATCCTGAAACCCATCTTTACATGTTATTCCATATTGAATGCAGAAAAATTGAAAA
AGCAGAAAAAAGAGAAATATCTTGTTATGAGAGGACAAAACGATGGATAGAATTTAAGGCTAAACATGGACCATCTAATG
TTGATCCTGCTGATGGTGATTATCAACACAGTGAAGAATATCTCGAAAAGATGAAGAAACTTTATCCTAGATCGCATCTT
TGA
>AE3006719-RA gene=AE3006719
TTGCTACCGTTCATGATGAATAAATTTAAATCTTTACTTCTTATTGATTTATTGGCTGTATTTTTTTTATCTGTTTTTCA
GAATGTAAATGGCGCTGTTACATCTAAATTTGGTTATCAAGTTGGAACAAACGACATCCAAGATGATAGTGTTGCTCCGT
CAGATGTTGAAATTATTCTTCTTGATGGAAAACAACCTTGTAATCCTGTGTATTTAACAGAATCAGTTGAATCCTCACAA
CAATTGAATGGCAATAATCTAAAAAAAAGACTTACTCGAGATCTTCCTGACGATAATTGTGGATTTTTTCCTGGTGCAAC
TAGACCTCCTCGTGTTATTCCACCAATTGGTCCACCAACATGTCGACCTGAGTTCTGTGTGCCAACAGCAAGATGTGTTG
TTCCTTATCCAGGAAATGAAAGATGTGAAATTCCAGGATATGTATGTTGTATGTATATATCCATATAA
>AE3014140-RA gene=AE3014140
ATGATTATAAAAGATTACAAGATTACTTTAGATTACATCGATTACACTCGTATTTACCTTTTTTTTTGTGTAATCATAAA
AAATTACTGGGATTTTTTTCTGATTACA
>AE3015210-RA gene=AE3015210
ATGAAACGATCACGGGAGTTTTGTAGACCAAGTACCTCAGGTATATCAACTTTTTTGAAAAAAAGTGTCTTCGAATCTTC
ATTTTTTTCGAAAAAAATAAACATCATTATGCTTTGCGTTATGTAA
>AE3017188-RA gene=AE3017188
ATGTCTTGGGCATCATTGTTTCAAATATTATTTACTTTATTTGACATTTTATTATTATCAATATTTATTACTCAAACTTA
CAAAATAGTTGTGCAACATTCATCACAAAAAGATAAACAAGTCAAAAATAATATACTTAATGTTAAAAAAAAACTCATTG
AACTTGATAGAAAAAAAAATAAACAATAA
>AE3018126-RA gene=AE3018126
ATGATTGTCTTTATCGTATCGTCTAAAAATCCAACAAAAAATCGGATTATCGTGTCGTCTTATTATCGTATCGTCATAGG
CGTTGTCGTATCGTATCGTGTATTATCGACATTATCGACGATAATTTTTTTT
>AE3013872-RA gene=AE3013872
ATGTTGCTGTTATCGAGAAAAAATCTCTTGCCATTTTTGACAGATTTGGAAAAGTATTTTCCCTCATTTTCCACCACTGT
AATATTTCCTGGTTTTCATCAGCTCTTTTTATTGACAAAAACTTTGAGTTGTCCGCTATGTTTACTCCCTAGTTTGAGAC
GCATATTCTTTTTGTTGCCAACAAAAAAAAATAAAATAAAAAACAGAAAAAAACTTTCTCGGACC
>AE3014162-RA gene=AE3014162
GATATTTTCCTATTTTTTTCTACATTTTTCTTTATATTTACTGATATTTTCCCATATATATCGTATTTTTCTTTATATTC
AGTGATTTTTCCTACATATTTACTGATATTTTCCATATTTATCGTATTTTTCTTTATATTCACGCTTTTTTCTTTATATT
TACTGATATTTTCCCATAATTATCGTTTTTTTCTTTATATTCAGTGA
>AE3014550-RA gene=AE3014550
ATGAAAGAACCTTTATTTATATCAATACAGTATTCAATATCGCATCGTTGGTGCTACAGTCATATGTTGTTGGGATTATT
ACAGTTTCAGAAATTGCGTTTTTCTTGA
>AE3019547-RA gene=AE3019547
ATGGAGCTAGATATTGAAAGTGATGACGATGATCAAGATGATAAAAATAATTTTACGAGAAGAACAACACGACAAACATC
AAAAAGATCAAAAAATTCTGATATAAATACTAAATCACCAACACAAAAAATAAAAGCTTGTGGTACTTGTGGATTACCTG
GTCATACTAAAAATAGTCCAAGATGTAAAAGATTATACAATGTGTCAACTGTAGATATACCATTGAAAACAACAACTATA
AAAAAATGTAGTGTATGTCGACGTCCTGGACACAAT
>AE3015034-RA gene=AE3015034
ATGATTCAAAAACATAGAATTAAGAGATTACAGACACAAAACACAAGACCTCCAATAGCGGTAATTTATGATAACTCACC
GCTAAAATCAAAAGCAAATCAATAG
>AE3016077-RA gene=AE3016077
CGTGTTTCTCTTTATATTTTATCTAGTTTTGCCAAGTTTAAAATAAAGGACTTAGTTTTTTTTCGTAAAAAGCTAGACTT
TTTACTTGTAGCTGCTAGATATTTTACTTAG
>AE3016717-RA gene=AE3016717
ATGATGGATTATAAAAAGATTTTGAGATATCGTTGTAGAATTGATGGACGGCGGAGGTTTTTAGTATTTTTAGCAAAAAA
ACTAGAAAATACTCGAAAAAAAGTGAGAAAAAACTATAAAACGATTTTTATATTGCCGAATTGA
>AE3015553-RA gene=AE3015553
ATGCGCAGAGACCGATTTTTGCGTTTGGGTGAGGGGAGGGGAAAATGTAGATATTATGACAATGATATCTTCAATATCGA
CCAAACTATGCTACTAACAGACTTATTTTATAATTTGCAATGA
>AE3001166-RA gene=AE3001166
ATGAATTCTTTATTTTTATCCAGTCAATATTGTCAATTATTTTTTTTAATTCTTTTAAATCACCAACTGAGTTTAGTGTC
TTTGAAATCATTTTTACTGCCATTAATTTTTTTGTATCTATATCGCCAACTTTCAAAAGTGATCCTAATACTAAACATTC
AATGTTATGATAACTATTCCATGCTTTTTTTTTACATCTCTCTGAGCAATATATGA
>AE3001166-RB gene=AE3001166
ATGAAAATTATCAATACTATTAACATCAAGAATACCTTTGGTAATGATAAATTCTTTATTTTTATCCGAAGTCAATATTG
TCAATTATTTTTTTTAATTCTTTTAAATCACCAACTGAGTTTAGTGTCTTTGAAATCATTTTTACTGCCATTAATTTTTT
TGTATCTATATCGCCAACTTTCAAAAGTGATCCTAATACTAAACATTCAATGTTATGATAACTATTCCATGCTTTTTTTT
TACATCTCTCTGAGCAATATATGA
>AE3019658-RA gene=AE3019658
CGTGTTTCTCTTTATATTTTATCTAGTTTTGCCAAGTTTAAAATAAAGGACTTAGTTTTTTTTCGTAAAAAGCTAGACTT
TTTACTTGTAGCTGCTAGATATTTTACTTAG
>AE3017698-RA gene=AE3017698
CAACATTTTACCTTTTCTCTCAAAATATTATATTTTTTCTTAGCTACTCGATATTTTACATCCGTTGACGTTACAAATAA
TTCTCTAAGTAAAATGTTAAATGCTGACTATCGTGGGACAGGTAAAATATAA
>AE3012815-RA gene=AE3012815
ATGGGTTTTGTAATGTATTATATTTGTGTATATATTATTAATATATATGTATGTGTGTTTTTCGTTGTTTCTATTTCAAC
AGATGAGAGGATAGTGGTTGGGTTTGTTGGTTGGTTGGACCCATGGGTTTTTCGTATACCAAGTTCGTTGTTGTCATTAG
GGAATGGGTTATTTTATGTACATATAAACTCGAAAATAAGTATAACTATATATTTTATACTTAGCTCTTTGTGGGAAAAT
AAAATAAATAATATAAAAATAGTTATTTCTCATCGTAAAACATATTTTTCAAGACACAGCAAAAAATATTTAGAACAATT
TTTTTTTTTTTTTTATTTACTTTGA
>AE3011882-RA gene=AE3011882
ATGGTAGTGCCACCAGATATTGAGCTTTGTGTTGAAAATGAGGATGAAAGTTTAAGTCTTCTTGGAAATTCTGATCGCTC
AAATAATTCTTCAATATCATCATTGATAATTGGTAAAAGTCGATATGGATCCTTGGGATCACTTCAAGCTTGTCAAAAAA
TTGTACGATCATTTTGGAATAGAAGTAAAAAGGTATCAAATTAA
>AE3013566-RA gene=AE3013566
ATGCCGGAGAAAGCCGAAGTAATGGCAGAGAAATATTTCTACCAGGGTTGCTACAAAGATTCTAAAAATATAGCATTAAT
TGAAGAATATACATTTTATAATTCATCAATAAATGAGTTAACAAAATCAGAAGAAAAAAATAAAACAAATATTGAACCTT
TGGCATTATATTTACCGAAACTTAGAATACTTCAATTTCATGGATCATCAAATTTGACGGAAAATTATTTATCATGTCAA
TTATTGTCAGAGTTGATAAATATAAAATATTCAATAATTATGAATCATGATAAAATTAATATTTGTGATGAAAAGTGTTA
TGATAACAAATTCAAGTTAATAAATCTTAAGTATATTGGTGGTAATATCACAGAAATACAGGCTAATGCTTTAAATTGA
>AE3015499-RA gene=AE3015499
ATATTTGATACTATTGATATTATTACTAATATTATATTGATATTATTGTTGATCATAATATTATTTGAATTATTGTTATT
TATAATAATATTATTCATATATAACCATAGCATAAATAAAATAACAATAATTTCAATAATAATAATAATAACAATATAA
>AE3013398-RA gene=AE3013398
ATGATTAATGGTATTTCAGAACAAACAAATATTAATATATCTTCAAGTTCTCTTCGTGTACAAAATAGTACAGATGCCAA
AGTTGGCTCATTTGAATATAACAGCAATATGGTAAATACTGCAAACGAGCAACCAACAACTGAAACCAAAACAGACTCAG
CTTTTATGCTGTTTATTCAGAGCTTTAATAATCAGAGGATGCAAAATATAAAAAGAGATGTCAAAATTGCCGAGTATACT
GCAGCTGTTTAA
>AE3003961-RA gene=AE3003961
ATGATGATGATGATGATGACGACATTGAAAGAAAAGTCGAATGGGCCAAGAGATGTATATTATTATTATTTTCACGAGGT
GAAGAATAATCTATATATCGAACCTGTCTCATTCCTGAAACGAAACAGCAAAAAAAAAAATAGAACAGAATGGAAGTCTG
CCAGACACAATATCTCAAAATACAAATAA
>AE3016114-RA gene=AE3016114
ATGGATGTGAAAGTTGACAACTTCAACACATATTTATGCTTGTCGTTAAAAAATTTTTACTACTATTTTTTAATTATCAG
TCTGTTTTTCTTTACAATACGGATTACATATTATTGGGCCCAAACTTTGTTTGACGATGGGATTTACTTTCAACCTCAAT
TATTTAAATGA
>AE3013521-RA gene=AE3013521
ATGTACCGTAGATTTTACTATGGTCCCACAGTATTCAAGAAAGACCGGTCAACTAATACATTTTTTACATTAAATATTAC
GAAAAAAAACAATGTTGTGATTAAAAAATTGCAATGGACCATAGCAATATTTGAGATTTCGATTTTTTAC
>AE3017286-RA gene=AE3017286
ATGGATCATGTATCTTTACCACAGCCTGATCAGGTATCCGGATCCAATCTGGATCCGAACCTTACGAAAAAGCGTTACAT
CCTGATCAAGTTTGGATCCAGAATCTGGATCCATTATGGATCATGTATCTTTACTACAGCCTGA
>AE3006105-RA gene=AE3006105
ATGAATAAAGATTCAAATCCATTGATCAATCAATCAGTTAAAAATAAAAAAACCCATAGACCTAAAAGAAAAATAAAATG
CAGAGGAGAAAGAGGTGTTACATTAGAAAAATACAGAGAAATAATTAAAAGAATAAAAGATGGTGTATACACTAGAAAAT
CACAAGAAGAATTATTGGAAAAAAAAAGTATTGACAAAGATAATCAAGATGATGATGATGAAGATTTAAATGATTTTCTC
CAAAAGCAGTATTCAAATATGAAAATCATATGCACTCATCAATGCAATGAATGA
>AE3017105-RA gene=AE3017105
ATGCAATGTATGTTGCACTGTTCTGTAGTAACAGATTCATTGCACAAGTTAAAATCATCAACAGATACACCTGTGATCAG
GTTATACAATGATTATTTGAATATTGACCTAGAAATAATTAGTACATTAACTACGGAAATCGAGATTACTGATATATGTG
GTGATTGTAAATATTCATTTTCTGCAATTAAAAAAGAAGTCGTACTAGAATTACCGTCGATTGAAATTAAAGAAGCTAAA
ACTTTACAACAGTTGCTGGATGGCACTTATAATCATTGGAACAACGCTAATACTTTGTGTCAAAGCTGTCAGGGAAATAA
TACTCGTCAAAAAATTAAGCTTAATTTCAGTAGTGATGTTCTAGCAATAAAACTGAATGATCAATCGGATAATCAGAAAA
AAGGTTTTATAAAATCTGTGCCGACATCGAATGTCTTGCTTAATGGAAAAACTTACAAAGCGAAAAAGCTGACTGGTTCA
GCATAA
>AE3016104-RA gene=AE3016104
ATGAATTTAGATCTGCTTACTTCTAAAGCCATAAAAACAGGTGACAATTTATTATTAAATGAAAAAATCAAGTTCAGGCA
AACTTCTCTAAATGCATTGAAACCACGAGTTTGTACAAACGAACTGGATTATCCAGTATTGCGTGCTCACAATTTGGACA
ATAGTTTATACATTGCTGGTGCTAGACTCTGGAATCATCTTCCAGTTCATTTAACGTCGTTGAATTCATTGAATCCCAAA
AAATGTTATGTTAAGGGCAATTATATTTAA
>AE3010634-RA gene=AE3010634
CTTCATTATTTTTCTCCAAACCTTGAGTTGCCAGATGTTAATGAAACACACGTGACTGGTAATGCTGATGGAAAAGTTAA
AAGCATTAGAATTTCATGGGCATCACATCGTCACTTAGAAAACAATTCAATTAAACTATTCTTCAAAAAACTGGATAAAG
ATGTTAATATTTACTATTTAAAAAATTTATATATATTTTTATATTCACAATATGTTATGGATTTCGAAATGATTCCTGAA
CTAATTAACAACAATATCTCAGATTGCAATGGAGTTAATGAATCATGTAGATATAGCATTAATGTTAAAGAAACTGATAA
AATGGGCGATCATGAACTCACTGTTCATTTAATTGTAGATGACATTGAGTTTCATATTACAGAAAACACCTATGAATTTG
ATTATACTCTATTTGGAATCTGTGCTGGATTTGTTCTGGTAATTTTGATTGGCCGTAAAATTTACAAGCGCAGTAAGTCT
CCTGATTGCAGTAAATTAAAAAACAAATTATCCGAATTAATGTAA
>AE3012475-RA gene=AE3012475
ATGACTGAAAAATTCAAAGACTATTTTGGAATTTTAATTTCCTATTGTTTTCAGTTTTTATCTGGACCCCCCCCCCTAAC
CATGGTAGATCCCCACCCGCCGCCAAAATTTTCTAAGTCCCTTAATCTAAATACGGTAAATATGAAAAACATCATTAAAT
ATAAAGGAAAATATAGAAAAATCACTGAATATAAAGAAAAATACTATATATATGGGAAAATATCAAAAAAAATAGGAAAA
TATCAAAGAAAAATCACAAAATATCATGGAAAATCCACTGAATATAAGGAAAAATATGATAAATATGGAAAAAGTATGAA
AGAAAAACCACTGAATATATAA
>AE3006588-RA gene=AE3006588
CTGCCGTACATTTACAGTCCTGATAAGAAAACTGCAAAGAGAACACGAACGTGCCATTCTTGCTATGCGCATACCTATCC
AATGTTGGCTCACACTAATATTAGCGTTACGATAAAATGTCCAGTTTTATATTCGCTCTTTCTTCACGATTCATTCGACA
TTATATATCATTTTTTTTATCTATACGTATAA
>AE3011299-RA gene=AE3011299
ATGCAAAAAATTTCAAATATTTCAAGTGGCTCTCAACTTTTTTTTTCTTATTTACTATTATTTTTTTCTAACTGTTGTAT
AAAACTTAATAAAAAAAAAAAACATTATTTCTCAGTTTGTTTTTTTATTTATTTATTTATTGCGAATTTATAA
>AE3014169-RA gene=AE3014169
ATGGATTATTTCCTTATCCATCCGATTGCACAAAATATATTCATTGCGCCAAGGGTGTTCTATCGATTCAAAATTGTAGT
AGTGGCACAGTTTTCAATCCCATTAATAAAAACTGTGATCTTTCGAATAACAACAGAAGTTGCAAAGGTACGTTCAATGA
CCAAATACACACTGAAAGAAAGAAATTTCTAA
>AE3014221-RA gene=AE3014221
ATGGTATTTTTTTTAAATCTTCAAAATAGTTGTAAAAAAGACCGTCACAAAATATTTCGTCATTTTTTTGTCACATTTTC
TCCGTCACAATTGGTATTTTTTTTTTTAAATCTTCAGAATAGTTGTAAAAAAGACTGTCACGAAATATTTTGTCATTTTT
CC
>AE3014779-RA gene=AE3014779
ATGCCATTTATATCAACTTCTACTTCATCTAGAAAAATTTTTTTGTCTAGAAAAAAAATACAGAAATTGAAAAAATATAT
ACATATATTCAAGGTCAATCATCGCGAATATACATGTAAGTACTTACTATATTTTAATAAGATTCTTGCACTGACCGACT
TTCCTCCCGATTTAACTTCAGAATTTTTTTTTTTTTTTGACGCACATTTTCGGATAACACAGTACCGATACTTTGGGTAG
>AE3015214-RA gene=AE3015214
CAAGGCTCGTGTGAGGCCGGGGAAAACAATAGGCACAAGCTTGTGTCAAGCCTGTGCTCCCAAGGCTTGATACACGACCC
TCGTACAAGCCTGGCACAGTTGTTCAAGCCCGAGAACTCCTACCTCGGAGAAATCGAATCTACTATTTGCTGTTTAAGAA
AAAAAAAATTGTTTTGCTCTATTCTCGTGTATAAAAGTTGTCAACTTTGA
>AE3017015-RA gene=AE3017015
ATGAAAATACATTTATGTATCGGCCGAGTGTCTGTTGATTCTTGGATTGCCATGATTATAATAAATATTCAATTGTTGCT
GCTGTGGTTAAGTAATGTCAATCTTGTATTGGACTCTCTAGTATTGGAAGCCAAGCTTAAATTGGTGTCAATCCCCATGC
CTGGGTTGAGCATGAACCAATACTGGCAGCGAAGTCTTGGCAACTTTTTGCCAGGCTTGGGCCACTGCTCAGCCATGATG
TATTCTCCTTCACGGGTAGATATTAGGTCAAGCGAGGTTTCCTATTGGAAATTTAATCCTAAACCATTTATAAAGAATGA
CTTTTTCAATAACCCGGGTAGAAACTTGTTCAGGATAGCCTAA
>AE3013532-RA gene=AE3013532
ATGAAAGAAAAAAAAGAGAACCCAACGATGTTGCTGAAGAATATTATAAGAAAAAAAAAAAAAATAATATATATCTTGTT
TCCAAGGAAAGCCAAGAGTGTGTGCATTCAATTGTCCTTGGTTTATACCACATTACAGTCAACCAACAAAATTCCAATTT
TTTTTATCTTCCCCATTTTTTATTTGACCTTTATCATTTTTTATTTTTATTGTTTTATTTAA
>AE3009728-RA gene=AE3009728
AAAAAAAAAAAAAAATGCTATCACTGGCGCTTATTAAATTTTAACAAGTTATATTTTTTTTTTAAATTATTTACACTGTT
AAAAGAACTTGTAAGACAGAAAAATTTATGGGTTGCAGTTAGGGGCAATGACTCACAAAACATTGATACTGATCAAAGTG
CATTTATTAATAATTTAAAAACAATTATAAATAATTGTTTATAA
>AE3011110-RA gene=AE3011110
ATGATTGGCAACCATGCATTGGCCATTCATATTTCAGCCGAAGATTGGCCAAGTCAGTCAGGCTTGGCGTATGCATTGTT
GCCAATCATCGGTCATCGAAGAATCAGCCAAGGCTCAGCCATGGATCAGAACCATGAATTGACAGTACAAGAATGGGCCA
GTCGTTTGCCAATGATAAACCCTGAATTGCCTATGCCTGGCTACCAATCATTGGGTGCCATTAATGGGCCAATGCATGGC
CGTGTTGTGAGTCTTGGCGATTCCTACACGGGATGGACGATTATTTCAAGTATTAAGAATAAAAAATCCACCAAGCTATA
CCGCGAGTCCCCCTTCATTCGAATAAAACTCCGGAAATTGAATGTACTTTAG
>AE3013843-RA gene=AE3013843
CCAGGCTTGACACAAGCTTGTGCTCATTGTTTTCTCCAGCCTCACACAAGCCTCGTTAGCACAGGCTTGACACAAGACTG
TCCCCGTTGTTTTCAACCGGCCTCACACAGGCCCTCACTAGTCCAAGCTCGTGTCAAGCCTGTGTTTTTCGATTTCCCCG
GCCTAACACGAGCCTCACTGTCCCTGTTGTTTTTAACAACGTTTTACTAA
>AE3014583-RA gene=AE3014583
ATGTTGAGCCTATTACGTCAGCCATTCATAAAATCTGTTAAAATCGCACAGTTTGCTGTTAAAAATTTTTCGCAACCGAT
CCCAAAAGTACTTCAAAGATCATATGGAAAATCTCAAAGACAAAGTGAACCATACACAAAACACCCGAAACACGACCACG
CAACCATGCGACAAAGCAATTTCTGGTTTTTCTGGTTCATCATCATGCTCATGGCTATGGTTGATAATAATTCAAGGAGA
AGAAAGTAA
>AE3017711-RA gene=AE3017711
TTGATGGGTATGTCATATTTAAAATTTAATAACAGTCCATATATTTTAGAGATACCAATTTCGACAGTGGGTCGTTCTGA
ATCTGAGGTTGGAAACATTTTAATGTTGTTGCAAATCCTGAATGCAAATACAAGACAGGAAGTTGTAAATATTGTGGAAA
AAAATATGTTTCAAATGCTGGTAGAATGA
>AE3010418-RA gene=AE3010418
CAAAAAAACAAACTATGTCTCACTCACTCTTTTTTTTTTTGTTTTTTTGTTGCTAACGAAATAAATAAAAAAATAATAGA
AAAAGGCAAACAGAAAGAAATTCATATGAGAGTAAGTGAGAGAAAAACAATGACCAATCAAATGATAATTTTAATTTAA
>AE3020021-RA gene=AE3020021
ATGAATGAATCTTTCGTAGCCACGTATTCTTGTAGAATTTGTAGAATAACTATAAAAGAAGGTAAAAAAAGTGTTTCATT
AAATGAAAGTCTTTTGCGAACTAAATCAGATTTTATTTCATTATATCATCGGTTGGAATATTGTAATAATGATACATTTA
ATTTTTATGGTATAAAAAAAATAAATCTTTAG
>AE3017634-RA gene=AE3017634
ATGGCTACCTCTGAAGAAAGGTTCTCTGATAAAATCTCTGTTTCAAATCCTCTGGAAAGAGAAGAACAAGTAGGTCCCTC
TGTTCCTCGTGATGATAAGGATCTCTCAAACACCATGTTGAAGGCTCTGGTTAATACCATACATGACCTCGATGAAAATC
TCAAAGCTGTGGAGACTCGCTTAGCAAACTTGGAGCCTTGTCTTCGAGGAAGGCCAAGAAAAGATGGCAGTTGTGCTTTA
TCAGCAAGTAGAGTTGCTCAAACCGTTCAGGTTATCGAGTCGACTCCGTCACCAGGAGACGACGCGTTTTCAGAGGTTCT
TAACCTACGATTGCATGATTCGCTGAACTATCGTAAAGGATCTCGCAACAATAGAAAAATTCGTTTAATATCACCAGCTA
TGGTATTCGAGCTATTAAATCGCTGA
>AE3001098-RA gene=AE3001098
ATGTCAAAAGAGCCAATGCATTTTGAAATAGGCGCCAAAGTGTTTACAAAGATACGTGGCCAATTTAGCGTAAAAAAAAA
AAATCTGGTATGTCGATCCAGCGATTTTCATGAAGTACCCATTGAATATAACTCGAGTATAAAGCGTTGA
>AE3000647-RA gene=AE3000647
ATGGAGAAAATAGAATCCAGTAGTTGCTGTTTTGTGATGGGTGGTGGTGATGGTGAACATGGTGGTGTTGGTAAACTTGA
AGCACTTGTTATATCTAATGATTGTAACCATGATAAACTTGTTAATTCAGCTTCAACACCAAAATCATCATCTGTTTCCA
TTGTTTCAATTATGACCATTAGGTCGGATGTATCTGGAGATATGTATGAGCTAAAAAGTACATCCATTGATCGAACATTG
GAGAAACAAGAGACCGCCTATGATGATAATCCTGAAAGAAGGGGAAAAAAAGCCCCGTCTACTCAACAAGCTAGGACACG
AATGGCTATTGAGATTCAGAGAAGCTTCACTATCATTGTGTTTAGACTTTTAATCGCTGAAATAATTTTACGTAGTTATA
TTTTATAA
>AE3019441-RA gene=AE3019441
ATGTATAATTCAAAAGTGACTTGTCGAAGAAATAAAACTCAATTGAAGCATTCGCCGAATATTGGCTGCCTACTGGTAGC
GGAGCTTAATTTGGTCTCACTCCCCAGGCCTTATCCAAGCATGGACCAAGGCTGGATGCAAAGCTCTGGATCAATTTTGC
CAGGCTTGGGCCATTGCTCGGCCATGATGTATTTTCCTACACCAGTTGAGTAA
>AE3013425-RA gene=AE3013425
TATGAAACTTACCCTGGTAGAAATATTTTTCCAACTTTTTCCAACTTTCTCCGACTTTTTTCCAACTTTCTCCGCCTTTT
TTCCAACTTTCTCCACCTTTTTACGAAAATGACCCATGGTTGGAGAAATGGCAGAAAAATGTTGGAGAAAAGTTGGAAAA
AAGTTGGAGTAAATTTTTGGTTGGAGAAAGGTTGGCGAAACTTGTCCGCCATTTCTCCAACC
>AE3013965-RA gene=AE3013965
ATGATTTTTCTTAATAAAAACGACGCTAAACATGGCCTAGTTATGTTTCAAGACTGGTCTAATTATATAAACTCCTTAAA
ACTATCGTGTGTATCGATTCCCTCCGTGGCCGCGGGGGCCAACACGTTCCCCTTAGTACGTACAATCTTAACTTTGTCGG
TTCGAATCCCGGTAGTTCTCTCTCTCTCTATCTCTCTCCCTTTCTTCGCTGGGTAA
>AE3013386-RA gene=AE3013386
ATGCGGAATACTATGGTAACATTTTATTTAACTTCAGAAGAAAAATTGTTAGCAGATTCTACAGCTGAAAAAGTATGCGT
CTATGTTCAAGATCATTTTGGACTAGTCCCAAGAAGCCTTGTTCTAAAATTTAGAACTGTTGTTCTTGAAGTAAGAACAA
AAAGATTCATTTCAAGAAGTATGCGGATATTTCCAACAAGCCTTGTTCTAAAATTTAGTACTGTTGTTCTTAAAGTGAGA
ACGAAAAGATTTATTTCAAGAAGTATGTGTCTATATTCAAGATCATTTTGGACTAGTTCCAAGAAGCCTCGTTCTAAAAT
TTAG
>AE3014051-RA gene=AE3014051
ATGAACCCAAGCAAGATGAATATGGAGATTGATTCAAGTCCTACCGAATGGCTTGATAAATTCATTATATTTTCGAAAAA
AGAACTTGAGTTATCAAAAAAATCCTCAGATAATAAAGCAATAGAATCTATGGAAGATAATTATTATAAAGATGATGATT
ATAAT
>AE3006138-RA gene=AE3006138
TGTTGTTGTTGTTGCTGTTGTTTATCTTGTTCTTTCTTTTTTGGTGTTATTTGTTCAACAGTACTTTTAGCATCATCACT
ATCACTACTTGATTCAGATGAACTACTACAAGAACTACTTGTACTTGTATCACTATTTGTACTTGTTGAATTTTTAGTTG
TTAATTTTTTCTTTGTATTATTATCATCTTTTTTATGTTCTTTATTATCTTTACGGCTTTTAACATCTGGTGAATCTTTT
TTACTATTTTTATTATCAATTGATTCACTATCTTGTTGTTGTTGTTGTTGCTGTTGTTGTTGTTGTTGTTCTTGTCTTTG
TGGTACATATGCTAATATTTCTGATGCATCACCAAATTCTTTTTCAAAATCATAA
>AE3017070-RA gene=AE3017070
ATGCCCCAGAACATGGGACATGAGAAATGGCACGTTGAAATGACAAAATTTAATTTTTTCTGGTCAAGTCTGTATTACCG
ACACATGACAATTGAGGATTTCCACCATCAAATATATCAATCAATATGGGACATAAGATCCAAGACATAA
>AE3017112-RA gene=AE3017112
ATGAGCCATTCCGAGCGAAAACTCATGGCAGATTCAGATACGGATAAGATGAGGAAACTTGATTTTGAATCGGATTTAGA
CCAGAATCAAAAAACAGAAAACCATTTTTCTACTTGTTTTTATAACAATGCTCGACCTGAAGATACATAA
>AE3017998-RA gene=AE3017998
ATGGTGCCTTTAACGATAAATTCTTTTTTCATTTGTTTCTTATCTATTTCAAAGAAAAGAGCAAAGGCTATAATTTGCAT
CAATAAAATAAAAAATTACACCTCAATAACAATAACATAG
>AE3009628-RA gene=AE3009628
GAGCGCCAATGTATTATATTTAGGGGAGCTAGAGGTTTTGCACCCCCAACAAATTACTTGAGCCGGCACTATCGCCAAGC
GCATTTACCGCTAATTTTAATTATAAAAATTAGACCTAAAATAATATCATGA
>AE3012931-RA gene=AE3012931
ATCTCAAGTTTCACTTCAAAAAAAAAAATACGTGTGTTATTGTACGCACAGGGAAGTGAAACTTCTTCAGTAATTTTAAC
AAACTCGTTGCATTATTATATTTTATACCACTCCAGGGTAGCGGTCTTTTTCGGTTTCCTTTCGAGTCAACTAATCCGTT
CATTCATTCATTATTGA
>AE3002558-RA gene=AE3002558
ATGTTTCGCGATGAGATCGGCGAAACGAGATGGAATACTGCATTTAAAAAAAAAAATAGAGGATGTGCTAAGAGATATCG
TGACTTCCTCATGGTTTCCGATGGTATATGTAAAGAAAGCTCGGGAGTGGTCACTGTGTATGACATTGGTGGTCAACCAG
TTCATGTACTTCCTTATTTTCTAGTGAGTTGCATTGATGCCAGAACATATCCAGCAAGACAATGA
>AE3013197-RA gene=AE3013197
ATGATCGGCAACCAAGCAATAGCCATTAAAGAGTCAGCCAGGCTTGGCCCATGCATTGTTGCCAGTTATCGGCCATTTAA
AAATCAGCCAAGGCTCGGCCGATGCATGGTTGGCAATCATTGGCCATCTAAGAGTCAGCCAAGGCTCGGCCAAGAATGGG
CCAGTCGTTTGCCAATGATGAACCATGAATTGGGTGCCATTGATGGGCCAATGCATGGCCGTGTTGTGAGTCTTGGTGAT
TCCTACACGGGAAGTTGA
>AE3015875-RA gene=AE3015875
TTCACAAATCTTGGAAAAACTACCAAAAATTTTTTGGAATTCCACAATGTGAACCGTCTTTGTAAACAACAAGTTTGTAT
TTTTACAAAGACGGTTCGTAAAATTACAAACCATATAAAGAATATACCACTGCTATATGACATTGTAATTTTACCAAAGA
CCAGAGGAAAAAAACTTCTCAAGATTTTTTGGTAA
>AE3019113-RA gene=AE3019113
ATGGGAAAAGGTGGTAAAGGAGGCGGTGGAGGAGGCGGTAAAGGGGATAATAAAAAAGGAGGAGCTGCGCCGGCGTCGAG
CGGAAAAGGTGCCGAGGTCAAGGGCGATTCAAAAGCCGGGCCAAAAAGCGGTAAAAAAGGTAAAAATAATATATATATTA
ATAATCATAAATTTAGAAAAAAATAA
>AE3009965-RA gene=AE3009965
ATGAAATATAAGAATAATGTGAAAATGAAAAAATTAATGATATCCACAAACAGACAAATGGAGAAAATTAATTTTAATGA
AAATTGTCTAAAGGTAGCCTTTTATTATATATTTCATTTTATTCAAATTTCATGTGTCAAAATACCTATTCTGTATGTAA
TTTGTTATTTTTTTAAAAGTCTATAC
>AE3008671-RA gene=AE3008671
ATGAAAATGGACTTATCTTTTATTGTATATAATAATATCAGCCACAAATGCAATATAAGATTTTGTTGGAGTGGATTTAG
ATGGTGTAAGAAAAGATAA
>AE3011781-RA gene=AE3011781
ATGAGAATTTTGGAAAAATTGGACTCAGGTGCTCTCGAGGAGATTATTTTACATTTCTTAATTTTTTTATTAACCCATTT
GGAAAAAAACCATAATTTTGAAAAAATTGGACTCAGCTGCCCTCGTGGGGATTATTTTACATTTCATAATTTTGGAAAAG
TTGGACTCAGAATTTTGGAAAAGTTGGACTCAAGTGCCCTCGGGGGTCTTATTCTCTATTTTCTAATTTTCCATACACCC
TTTTTCGAAAAAACCATGTTTGAAAATTTTTTTGAATTACCGGCAAAAAAAAAAATTTTGAATTTTGAAAAAGTTGGACT
GGAGTGCCCTCGAAGTTGGGCTCAAGTGCTTTCGGGGGTACCATTCTACATTCCTTGCAAATTTTCAGAATTTTCTATCT
ACCCATTTTCAAAAAAACCATGTTTCGAAAATTCAATTTTATTTATCGTCTATGATAAAACGGGAATCAGTATCATGTCC
CCTTAA
>AE3019579-RA gene=AE3019579
ATGTCCAGTGTGGGCGATGCAAATCAAAAATTGTGGGCGAAAATATCAAATGTGTTTGATACTTCCAAGTATCAAATTGA
TTTTGACACAAAAATAAATGAGTTGACCAAGAATCTTGAAACCAAAATATTAACCATGCGTGATGAAAATATAAAGATTG
GCAATGACATTAAGCAATTGTGTGAAACAGCCATGCGAAATGAAAGCATAAAGATTGGCAATGACATTAAGCAAATATTT
GATACACTCAATGGTACACTTGCTGCAACAATAAATTCACACTCAGAAGCCATCGGTGAGCTCCAGCAAAAGGTTGCATC
CAACACCAATGACATCACAACAATTAAACATGATCTTCAAAATACCTCAAGACTCACAATCTCAGAGATTAAAGACAGAT
TCAATCGTAAAAGCAATTTGCTAATCTTTAACCTCAATGAGTCTTTGACTGTAACTGCTGCTGAACGTCAAGATGATGAC
AATCACACCATTCTCCAGTTAATACAATCCACTGGCTCTGAACCAGTGATAGCCTCATCCAACAGAATCAAGACTATGAG
AATAGGTAAAATTAATAATCCTGGCAAACCCAGGCCATTAAAAATCATCTGTAACAGCCCTGGTGAATGTAACATGTTGT
TGCCGGAGCTAATGCAACTGAAAAGGATGCCACGAATGATGAACCAACTCGCAAATGCTGTATTCACTAAGGACAAAACT
GTCATGCAGCAAAAAAATTATCAGCAGATGAAAATATTAATGAACCAACGTCTAGATGCTGGAGAAACAAATCTCTGA
>AE3018413-RA gene=AE3018413
CCCATATATTGTATACGGAGGGCAGGCGCATTACACTTTTTTTTTTTACAGTGTAGCCCGATCTCCGTTTTGCCTGTGAC
GTCAGAAGCGCCCCGCAACGCCCGCAATGAATTTGTGCATAACCTCCTTAAAGATAAAGATAAAAGCACAAGAAAGCTAC
ATTTTTATTTTTTTTATTTTTTGGCAAGGTCAATACATTTATAA
>AE3019165-RA gene=AE3019165
ATGATATTTATTCATTTCAATATTGCGCACAAAAATTTTTTTTTGATAGTATGCATCACTGATTTGCACTGTTATCAAGT
TTTTGATTTATATCCAATTAATATTAATATTCTTTAG
>AE3014561-RA gene=AE3014561
GATACGTCTTTTAAAAACTTATCACCTGTATATGAAATTATTTTTCTATGGTTTAAAGTTTTTGAGGAAAGAAAAAAAGT
AAAAGCTTTATTTTTTTCATTTTTTGATTTCGATGTATTTTACTTAAAAAAAAAAATTAATAAAGAGCTGGATCTGCGCA
AGCGTGATAGAGTTCTCAATGACGCTAAATTTGAGCCTAAAACAAAGTTTCCACGAGCACTTTATCGGAAGTTATTGAAA
GCGCCGTATTAA
>AE3013203-RA gene=AE3013203
ATGCATATGTTGCCAAGATACCATGAACAATATGTCAGTATATCAATAAATAAGACAGCTACATCAACTGGTTACAAAAA
GACAAAGCCCTATGGTTCAAGAGCTCGTACTATCGTCAAAAAATTTATTGAAACATTTTCTACAAGTTACATAGTTAAAA
ATCGTCAAGAAATAACTCTTTTGTGGTTTTTTTCATTGTATAAAGAACTTACTCGGTTTTTTTTTATAAACAATTGCTGA
>AE3013211-RA gene=AE3013211
ATGCTTTTTTATATTGAAAAATACAAAATAAAAATATACTGTCGTACGTCTGTCGGATTTGTGTCGGAATTGTGTCGGAT
TTACGATTCTCACAGTCGTGTGTCGGAATTGTGTGAGAATTGTAAAATCTCACAGTCGTGTACAGATGAT
>AE3013211-RB gene=AE3013211
ATGATTCTGACAGCATAA
>AE3020148-RA gene=AE3020148
ATGCTTGGCCCAGTATTGGTAGTCAAAAATAGTGTCAATTCCCAGGTCTCGGTCAAGCATCGACCAAGACTGGCATCCAA
GACTTTGCAACATTTCCCCAGGCTTGAGGCATTGCTTGGCCATCTTGTATTCTCTTTCACGGGAAAGGATGAAAAAAATT
CAAAAACCCATATTTCTATTTTTTCTTCAAAAACTTCTGATCATAGAAAAAAGTCAATAATTAGGCCAATAGAGTTCTCA
GACATGCTTCTTTGGAGCTATAAACGAACTCTCCACGTCTATGAGCTCGAAAGTTATGAACCTTTTTTTTTCCGGTGA
>AE3017840-RA gene=AE3017840
ATGTTAAACCCAACTTTAATGAACGCTGGTGCGTCGTTAAAGTGGCGCATTATCACACTGGTCCCTACGAGAGTGAGTTT
TTGTTTTTTAGTGTGTTTTTGTTTTATAGTAAACGTCGTGCAAAGCGTAGACTACGATAATGCTGGTTTTAATGCTGATG
TATGCGCGTTTAATAAAAGGCCCCGTAGAAGTTTTTAG
>AE3007473-RA gene=AE3007473
ATGATTATGATTATGATTATGATTATTATGATGATGATGATTATTATGATTATTATGATTACTATTGTTATTATGATTAT
TATTATCAACTGGTGA
>AE3007550-RA gene=AE3007550
ATGGCGGAAAAAAGTTGGAGAAAAGTCGGAAAAAAGTTGGAAAAAAGTTGGAGTAAATTTTTGGTTGGAGAAAGGTTGGA
GAAATTTGTCCGCCATTTCTCCAACCATGGGTCATTTTCGTAA
>AE3017736-RA gene=AE3017736
ATGATCCAGAAAATTCAAATGTCAAGTATGAAATTTAGTCAGCTGATAAATTTACAGTTAATCCATCAACTGAAGTCATC
ACACTGTCGAAACCATTTGATCGTGAGACAGGACTTAGATTAA
>AE3010122-RA gene=AE3010122
GCTGTGGTTGTTGTAATTGTTGTGGCTGTTGTTGTAATTGCTGTGGTTGTAATTGTTGTGGCTGTTGTTGTTGTAATTGT
TGTGGCTGTTGCTGTTGTTGCAATTGTTGTTGGGTTGGTGGTGGAGGTGGTTGTGACTGCTGTTGTTGTTGTTGTTGTTG
TTGTTGTGGAATTGGATGTGGTGAGGGTATTGGCCTTGGTGATTGGCTCAAATGGGGTGAAGGACTTTGAGGTGGATTTA
CAACAACAGGAATTGATGATTGCTGTTGAACTGGTCGTGTATTTGATTGAACAGTTG
>AE3009051-RA gene=AE3009051
ATGTTTTCTTTTTATTTTTGTTTTTTTTTTTTCAGCTCAGTGTCGAGACAAAAATTCATAAAAAATAAAATGCGAAAATT
TAATTTTGCAGACAGTTCGATAAATAACTGGCCTCAAAATAGGCAATTGATGAATAGACTGCAACCAATCGCAATTAAAA
AAAAACAAATTAAAAATTAA
>AE3000969-RA gene=AE3000969
ATGAAGGAAGTGCTCGTAGATATACAAGAAAACTTTCGGTCGGCTAGACTATTGCAATGTATATCACAAAAAATTACAAA
GAATTTACAATTAGATAAAATAACAAATTACAATAATAATAATAATAATAATAATAATAATGATAATAATAATAATGATT
TTTTTTTATATATATATATAATAATTAAAATC
>AE3012702-RA gene=AE3012702
ATGGAAAAATTAATATCATGGGTAATGAACATGTGGCCAATGTGTAAGCCAATAATAATTGGAAAGGCTGATGTTCAAAA
CCAAGATATAATATTGGAGAAAATTGAGGTCATTCAAGAATTAATGGAGATAATAAATAGAACAGTAGACATTAAAAGAT
TCAATACAACAATAATTGAATTTATAAAACAAGTAAAATGTATCACAGCGTCTATAAAAGAACTGGCATTAATTCAAGGA
GCATGTTCAGGTGCTACTGTGTGGTTGCATGCATCAAATATTGATGTATCAAAATTCATGTGA
>AE3019084-RA gene=AE3019084
ATGTTAATTTCTAAAATAGGTCAACAAATCTATGTTAATGAACAACTCACTGAATCGGAATTTCGTCAGAGGTGGAGAGG
CTGGGCAGGATTCTTGTACATTTGCCACAATATTCACGATTCTGAAATTACTCATTCATCTTTGGATGAATTTCTATTTT
ATCTGCACGAAGAAACACAAAAAGCTCAAGATAATAGAGATTTACATGACATTATAATACGAAATTTGGAGATTAGAGCA
CAATATTGGAACAATCTAGGTAGACCAAGATCGGAGCCAGTTCAAGTGCCACCATGTGTATTCATTCGCGGGGACGGACG
CGTAAATGGACAAAATGATACTCATCAATTATTCATTAAAGATATGGATGAAGTTATTGTACGTCATCGCAATAATATGA
ATGTTGATCACGCTTATCATCTTAATAGACCACCGTTATTATAA
>AE3015500-RA gene=AE3015500
TTTTTAAATATATTAAATAATAAGAAAAACCCTGAAAATAATTGGAAAAATCATTTTGACCTCCTGGTGATCGTAAAGGG
TAACCTGGGTGATAATTTTGTGGACTTAAACCCTCCTGAGCTCAAACTAAATATCTATGTTAAATTTCATGTAAATCTTT
TTGTAAAGTTTTAA
>AE3015812-RA gene=AE3015812
ATGACGTCACAGAGTACAAACTTAAAATACTTATACCCGGTAAGAGAGTTCGCGTTCGTTCTATATATTTTTTTCTTTCT
AAAATTGAGGCGAGACCCTACCGGGTCTCGTGATATTAACTTTAAATTCATCATCTCATGA
>AE3019994-RA gene=AE3019994
ATGAAAAACATCATTAAATATAAAGGAAAATATAGAAAAATCAGTGAATATAAAGAAAAAAACGATAAATATGGGAAAAT
ATCAGTAAATACAAAGAAAAAATTACTGAATATAAAGAAAAAATCGCTGAATCTAAAGAAAAATCCGGTAATTATGGAAA
AATATCAAGGAAATATCAGTAAATATCAAGGGAAACTCACTGAATATAAAGAAAAATACAATAAATATAGAAAATATCAG
TGA
>AE3016656-RA gene=AE3016656
ATGAAGCGTCGTCGATTAAGACGTTGCCGGAATCGATCGGTCAGTATTGAAAATTGGGCCCTGTGGATAAATAGACATAT
TAAATCTAATAAGGCCCAGAAAATAAAAAAAAATATCATGATCGTTTTTGGAAAAAAAAAAAAAACATAA
>AE3015693-RA gene=AE3015693
ATGATATACAGACAATTTTTCCGTCATTTTACAACGTTTTGCGTTCATATTAAACGATTCCAAAAAAAGATTAATATACT
ATTTTATATTGTTATATTTTTATATATTATTATGTATATCTATACAATAAAAAGACGTGGCCGTGGAAACGCAGTTTCAC
GTAAACTATTGGCCCGATTGACATGA
>AE3016318-RA gene=AE3016318
TTTACCGTTTGGATATTCCGAGACTATTACCATCAACAGGCGACCATCCAGATTGACACGCTCTCTACAACATTGGTTTT
GGATCATTTTAATATCAAGGTAAATTCTTCACCCCAAGAAATTGATGAGGCTATAATTGTTGGATGGATTGCCGAAAAAA
AATTACCTTTCAATGTACTTAAATGGGTTAATACAAAATGTGTTTTTGGCCAAGGCCCTTATATCCATTTATGGAGGCTT
GTTTGCCAATGCTTGGACGACCATTGGTTGAAAAAGAGCTGGTCAGCTCTTTTCAAGCCATTCATCAGCTGA
>AE3016640-RA gene=AE3016640
ATGAAAAAAAAAAATTCAATATTTATAGTAAGAAGTTATCAGGGTTTGACTATTGTGTCAGGCTTTTGCGAGGACTGTGT
ATTGAGTCTCAGTAGAGTTTATTCATATAAAAAAGTTTCACAACATCATACATCAATACCCCGACGTTTTTTTTGCAAGC
CTGTGTCAAGCCTGAGACACAGGCTTGTGCCAGGCCTAGGAAACAAGCCTGAAATACAAGCCTGA
>AE3016644-RA gene=AE3016644
ATGGTTGCTGATAATCAAAGTAAAAATAAATTAAATGTTAAATTAAATTTTGTCGATAATATATGTAAAGATAAAAATGT
ATTTAATGTTGTGGATAAAAATCACAACAAATACATTGAAGAAACAAATAATTGTCATAAAGATAAAATAAATGTTGTGC
AGGGAAACGTAACTTTTGATAATAATATGTGTAAAAATGATAATTATTTGGATGTTGTGGAAGAGAAAATTCAATTCAAG
GTTGTGAATAATAATCATGACAATAGTATTGGAAGAATAAATGCTGGGCGACAATACAAAACAAATTGTGTTGATGATAA
ACATGAAAATAAAATAAAGTTAAATATGGTAAATAATAAAACAAAAGATGAAGATAAAATTAAATGCAAAATAAAATTGA
AATGTTTGCATTTAATCAATATTAATAATATGCATGCCAATAAATCCAAATGTGATGGATGCAATAAAAAATATTATTAT
GACTGGAACACGTGGGATAAATATGTCTTGGGTTGTCAACTCAAGGATGGTGATGGTAAATCGAGTTGGCTATTGTCATT
TGCCTCATGCCAAGGACCAGGTGGCATTCTGACTGTTATATTAATTTGTAAGCTTCAATAG
>AE3014593-RA gene=AE3014593
ATGAAAATAAAGCCATATACAATTATATGTTATTTATTATTATATACTACAATCATATGTGAACGTATGTTATCGAATCT
TATTTTACATATGGAATTGTATAAAATAACATACAATTATATACGATAG
>AE3014881-RA gene=AE3014881
ATGCCCATTCGTAACATTGGTGTCAGAAGTGAAAATAATAAAAATAATTATAAACGGAACTATAATTATTTTGTGTTTAT
AAATTTCTTTAATTCACTAAAAACAATTACCTAA
>AE3016574-RA gene=AE3016574
ATGGCTGATGACCAAAAACCAGGTGCCTCTGGCGAGAAACCAGAGGAGGCTCCCGAGGTAGTAGTAGTGAACCCACCATT
AATAGGAGGCAGCTCCGAGAATGTTGGGAATACTCTACTGTTGAAGACAGTGCAGGCTTTCCTAGATGGGATGCGCAATA
TAGAGACTTGTCTTGAAGCTTTGGAGCCTCGTAGTAGAGGCAGACCACGAAAAGATGGGAGTCGTGCGTCCTCTCCTGGA
AGGCTAACACCAGAGCTTCGTGTGGAAGAACTTACACCGCCGTTTGGTAGTGTGGTTGACCACGTGTACGTCCCAGAGTT
GGAAATTCCGAAACTTGACTTGGAACGTCAAGAGGGAAACCAACGTACAGTTCTCAGGTCAACGAAGCGAAGACGTGGAA
TATTTCCTGTCTCGTATCGAAGACGCTGTCGAAAGTTTCCCTATACGGGAAGAAGACCTTTAAGGAGTATTGCGTGGATG
CCTACGCGATACAGCCCTATTGAGGTTCCGAGAGAAACGATTCGGTAG
>AE3002415-RA gene=AE3002415
AATATATTTAATTATTTATTTTCCCGACTTGTGTTGATTTTTGGGTCGAGTCATAAAAAAGTTTGCAGACTATACGTGAA
AAATTGTCGAAAAAAAATAACGGGGGTATATCTAAATTTACATAAAAAAAAAAACCGGGATAAATATTGA
>AE3019595-RA gene=AE3019595
CCACGATCAGATAATCCAGATTTCTACCCTGGCTGCGCTAGAATCGTATCTCCGACTTTGACACTCCTATCGGAGAGTCG
CATCAGGTGTGCGCACAGATGGTCGTATGAAGTGGGTCAAATGGGAGAGGGAATAGAGGGTATCAATACTGGTGACAGCT
GGCATCTCACTGATCTCACTGCCAGTCGTTGGCCGGCTCTCGGAGCTGGCTGA
>AE3017119-RA gene=AE3017119
ATGTCAGTGTGGTGGGAGACATCAAATATTTCTATCTCGCTACATACTATTGGAGCATTTAGTTCAACGTTCTGGCATAA
CATACCAAGATATTTTAAGCAAACAAAAGTCATTCCA
>AE3003120-RA gene=AE3003120
TTGGTGGACCGTGGTCCCCTACCGAAAGTCGGAACGCATCCCAGCAGTCCAATTCACAACTTAGGGCTTCGGCAGCGTTC
TTTCGTCAATTTTTTTTTAGCGCATCATGACCACGCATTTGCGCAACAGCTGAAAAAGCACGTGAGCTCTCAAGTGTTTG
TAAGTGTGTGTAATGCACACATATATATTTTAAAAATTTTACTTGATTTCTCTCTTTCTGCGCAACTGCGCGGTCAGAAT
GCGTGA
>AE3013342-RA gene=AE3013342
ATGTCAGTCCGAAATTTACTGTACATGTACAGGGAGCACTTGTACAAGCACATGTACACTAACTCGTTTTCTTGTACATG
GTACAAGAAAATCATTTCCACTACTGTAGTGTAA
>AE3013342-RB gene=AE3013342
ATGTACAGGGAGCACTTGTACAAGCACATGTACACTAACTCGTTTTCTTGTACATGGTACAAGAAAATCATTTCCACTAC
TGTAGTTGTAATTTTTCAGTATGACGCTAGGATTTTACTGCACAGTACCGGAAAACCATTTCTACTATTGTAG
>AE3011406-RA gene=AE3011406
ATGGCACTGCGGTTAAGGCTCGGGCTTTGTGACGGAGAGGTCACGGGTTCGATCCTGACCACCGACGCCATGTATCGAGT
GGTAGGCGCAAGCCGACTGGTACTGCCCAGGTTTTTCATGGTTTTCCTGGGCTATAATAGAAATCGGGTACAGTTTGAAC
GCATTACAAAAGTCGACATCCATGACTGTCACAAAATGAGTTGTAAGGAGTTGACGGTTGGAAATACAGAAAGACTGCGA
GGTACACCGTGTTAA
>AE3013105-RA gene=AE3013105
ATGTCAATAGTGAGATCTCCAACAAGACGCAGCATATCTCTGGACCTCAATGAAGACGTATTTAATTCTAATAATTTCAC
ATTAATCAACTCGCAACAATCAAGCTCCAATAGTACTATGTCACAATCATCTGGCTTAACTTTATCTAGTCTCCTGGATC
AACAAACTGTATCAATTGATGCATCAATTGATTCTCAACTAAATAATATTATTGATACATTCAAATCGTTTACGGTTACT
GTAAATAAAAAATTTGCAGCAATTGATGCTGAATTATGTCAGGTCAACATCAACATACAAACACTAAATACAACAATTGG
CAACAACACAACACAAATCAAAATAAATACATCAACTATTGCTGATAATAAAACAAGTATCACTTAA
>AE3014078-RA gene=AE3014078
ATGGAAAAATTAATATCGTGGGTATTGAACATGTGGCAAACGTGTAAGCGAATAATCATTGAAAAGGTGGATGTTCAAAA
CCAAGATACAATATTCGAGAAAATTGAGATACTAGATAGAAAAGTAGACATTAAGAGATTTAATAAAACAATAATCGAAT
TGATAAAACAAGTAAAATGTGTCACAGCTTCTATAAAAGAACTGGCATTAATTCAAGGAGCATGTTCAGGTATTACTGTG
TGGTTGCATGAATCAAATATTGATGTACCAAAATTCATGCGATGTAACATGAACAGAGGTTCATATGATGAAGAGTACCA
TAAAATGCATGGTGACAAAGAACTCGAATGTATATTGCATGCAATAATAAAAGACATGCAAGAAAAGGGAGAAAAAAATA
ATTATCATCAAACAAATATTGATGAGATAACAAAAGATATATGTTGA
>AE3012821-RA gene=AE3012821
ATGGAATTAAATCAAATGGAAAATTATCAAAAATCTACAGTCAATAATAATTACTTAAACGATGCCTTGATTGACATTGA
AAATATGGGTGTTGCAATTAAAATTGGTGGTAAAAATGCAACAGAATGTGTAAAATCTGGACAAGAGATGTGTTATGAAG
CACAAAAAAATTATGAAAGTACAATTGTATTATGTTACAGTGTTCAACGTGAATATTTAAATGCTAACTTGTTACTGAAA
TATCATAAGGGTATAAATTTGGAAGAGTTATTAAATCAAGCTAAAAGTAAATGTTCAATCAATAATTTTAAAATTTTTAA
AAGTAGTCAAAGTGCAACTTGTACATTTTCGAATTTATATTATATATCACCTGAAGTTAGAAAATATTTGAGAGATGTCA
AAACTGTAATAAATTGTAAAAAAGAAATTATAAAACAAACGACAAATAATTTGAACATATGTTACAAAAAAGCCTGGCAA
ATGTTTTTGAAATCTTTGGATAATTCAGCTAGAAATTTTACTGAAGAGTGCATTGCTCATCAAACTGGTGAGAGGCCTAT
GAAAATCAAACTTAATTGA
>AE3014875-RA gene=AE3014875
ATGATAACAAAAAGATTTATTTCAAGAATTCCAAGAAGCCTTGTTCTACAATTTAGAATTGTTGTTCTTAAAGTAAGAAC
AAAAAGATTTATTTCGAGAAATATGCGTCTATATTCAAGATCATTTCGGACTATATGCGGACTATTTCCAAGAAGCCTTG
TTCTAAAATTGAGAACTGTTGTTCTTGAAGTGAGAACGAAAAGATTCATTTCAAGAAGAATGCGGATATTTCCGAGAAGC
CTTGTTCTAAAATTTAGAACTGTTGTTCTTAAAGTGAGAACGAAAGGATTCATTTCAAGAAATATGCATTATTTTGGACT
AGTTCCAATAAGCCTTGTTCTACAATTTACAATTGGTCATCTTAGAATGAGAACGAAAAGATTCATTTTAAGAAGTATGC
GGATATTTCCAAGAAGCCTTGTTCTAAAATTTAGAACTGTTGTTCTTGAAGTGAGAACAAAATGA
>AE3016739-RA gene=AE3016739
ATGGTCTTGAATATAGGCGCATACTTCTTGAAAAAAATCTTTTTGTTCTCACTTCAAGAAGAACGGCTCTCAATTTTAGA
ACAAGAGTTCTTGGATATAATCAAGTTGTGTCTTAAATTAAGAACAAGAAGATTTCTATCAAGTCAAAAAAGTTGCACTG
TACTTCTGTTAATCAACAAAAGTAATGTTAAATAA
>AE3015937-RA gene=AE3015937
ATGCTTTTATTGTCAATAAACAAGCTCGTACTATCGTCAAAAAATTCATTGAAACATTTTCTACAAGTTACATGGTTAAA
AATGCTCAAGGAATCACTCTTTTGTGGTTTATTTCATTGTATAAAGCACTTAGTCGGTAAACTAATTGTCGAAAAAATTC
CGAGTATAGCCTTGGTTGTAGATTTTGGCATGTATAATCCATTGAAACTAAAAAAAAACATTTTTATTATTCATCTCAAC
AATTTTATTTTTATCAGAGGCTGTGGCTTTTGCTAA
>AE3017225-RA gene=AE3017225
ATGTTTATAGTTAACATACATATCTTAATAGTTAACATACGCATATTAACTATTAAGATACGTATGTTTAATGTTAATAT
ATATATCTTTGATGTAAACTTATCAGCCACCACCCATTTAAACATGGCATATGTTAACATTAAACAGGATATGTTAACTG
TTAACATATCCTTCTCTGAGTGTATGCGCGAAATAATCACATAA
>AE3018147-RA gene=AE3018147
ATGTTTTCTTCTCGATCACGTCGTTGTTTTAATTATGTGACTTTGTTATTAAATTATTACGCAAGAAATTTTTTGAGTGA
TACCATTTTTTTTACATTTCTTCTTGTATATTGTTTTTTAAAGTTTCTCGCATGTGGTCATCTTACAACTAGTTCTTATA
TATAC
>AE3017659-RA gene=AE3017659
CAGCTAGATTTTTTACTTAGCCTTAATGTAAAGGGAAATGTAAAGGGAGGGGGTACCCAAAACGAAAGTAGGGGAATATT
AGAAAGAGAGCGATGGGAGCGAACTCGGAAGCCAAAATATCGCTTTTCGGAGCGAACTCGGATTTTTTTTAGGCCTTAA
>AE3004506-RA gene=AE3004506
ATGTGGTGTCCAAGAATGGAGGCCAAAACAACGGCCAAACTTGCATGTTTTTTTTTCTTTCTGATGTTGTTGATAAAATT
AAATTATGATTATTCAACATTCAACGAGGATGAGATATCAAGCAAAGTTAAAGAAAAAGGCAAATGGAGGTTTTGGATTA
CCCAAGATCAATGGAATTTTTGGATCGCCAAAAATAAATGGCGTTTTTGGATTACGCAAGCTATCCCATGTTTGTTTTCC
TTCTGTTCTTTAGGGTCGGTTTTCACTCAACGCAACTCACAACGTCATGACGCGCGGCACCCAACTTCTTGA
>AE3018622-RA gene=AE3018622
CAACTCAAGGATAGTACAAACAACAGTGATAATGTTGTTAATTTAAAACGACAACAACAACAACAACAACAACAACAACA
ACAACAACAACAACAACAACAACAACAACAACAACCTGATGATACTCTGCCACCACCAGCAATGTCTCTGAACACACAAG
ATAGTCCTGTTCGGTCTCACTTTACTGTAATTGATATTAATCAAGCTACTTGCAACTCGTGCCACAGCAATTTAAAACAA
AGTGGTAATACTATTAATTTATGGAACTATTTGAAACGAAAACACCCATTCTGTTTATCAAGTATTTTTCGTCAAAAAAC
AACTTCATCAACAGCTTCATTAGATGATTGTGAATATATTTATTTTAATCATTATTTTTACTTTATTGAGCCGCGTAAAA
TAGAGTCTTTATCAGAAGATCAAGGTTCTCAGTCTTCAATATCTGAAAAGCAAAAATTAGGACCAATTCAGCAATGTTTT
AATAGAATAAAATTATTTAAAGATGAAGAAGATGCAGGAAAATTGACGAATGCAATACTGTACATGTTGGCTGTTGATCA
GTTACCATTTACAACAGTTGGAAATAAAGGATTTAGATAG
>AE3011435-RA gene=AE3011435
ATGTATCAATATCTACCAGGTCATGCTCTTGAGGTTAGCATTTTGGTTAAAATTAGTCCACAAAAAAAAAATATTGTTCC
ATCTGAATTTAAAGCTGTATTAAATGCATCAATAACAGAAACGTCGAAGAGTGATCATAAAAAAAAAGTCAGTTCAAAAA
GTTTAGAAATTAGTTTTCTGAATCAGCCATCTAACTCCAATTATATACAACGAAATGATTTATTACGTAACTCAAAAATA
CAAAAACAACAAAATAGTTCAACTGCTTTCAGGATTGGTAAAGATAAAATTCTTTCTCTATCATCTGACACAAATGACTC
TAATCAAAAACGGGAATTTTCTTCTCATGATCATCCTTCATGCAACTTCTATAATGGCTACATGAAATCTGGAAAATCTG
TGGAGCAGATTGTTACAGAACCATCAAATCTTGAAGATGAGCATAGTTTTACTTTTACAGGACTCAATTCATCAAATTTT
TACTCATCACTGAACGATGATGAACAAAGTTTCGATCGCGGAGTATTCGTAACAGATGTTCCGAATTCATACCACCTAAT
ATCTTTACCACTTGACGTTCAAGATTTCCACTCGGGTAGCTTCTAG
>AE3014410-RA gene=AE3014410
ATGTTTATAATATGTTCAATATCCCAGAGAAATTATCAGGCTTTGACTATTGTGTCAGGCTTTTGCGAGGACTGTGTATT
GAGTCTCAGTAGAGTTTATTCATATAAAAAAGTTTCACAACATCATACATCAATACCCCGACGTTTTTTTTGCAAGCCTG
TGTCAAGCCTGAGACACAGGCTTGTGCCAGGCCTAGGAAACAAGCCTGAAATACAAGCCTGA
>AE3001753-RA gene=AE3001753
TTTTTTTTTTTTTTTTTTTTTCTCGTAACGAACCGTATTGAAAAGAAAAACTGTTATGCAGTAAAATACTGCACAGTAAG
ACACTGCACATCACAACGAGATATCTACAAGCCTTATGTACCTATGAAAATTGTAAAGTTACGCCAATTATATTTTCCTA
AACTGATATTTTTTGTATCTGATATTTTAAAAGCAGTATTTTACTTCGTGGAAAGAGAAAAATACATATCAATGAAGAGA
AAGAAAGAAAAAAATCTATTATTTGTTTATGGAATTTCTAAAGACTTTTGTCTAACTACTTCATTGATTTTTAAAATTTA
A
>AE3007189-RA gene=AE3007189
ATGACTCCAGATGGTGTTGATGATGATGATGATGATTGTTTAATAGTATCATCAATAATATCATCAGTTATATTTAATGT
TAAATCAATTGTTGGTGTTGGTGGAGATGATGATGATGATAATGGTGATGACTTTGTT
>AE3017280-RA gene=AE3017280
ATGGATGTACAAAATAATGAGCCGATTTGTCGAGGGTAA
>AE3012616-RA gene=AE3012616
ATGGAAACCCTACGCGTTATCCGCTGCGCCACAACAACGATTACGAAAATCGACATTTGTTTGTTTTACATTAACAATTT
GAAAATAAGCGAAGACACGCCTGCGAAGTCGGCTAAAAAGTGGGGGCAGTTGACATTTCTGAGTTTTTGCTATGGCTCAT
TGTAA
>AE3018574-RA gene=AE3018574
TTTGAGGTTGACTTAAATCGACTAAACACAAAAATCCCTAGCAACTTTTCCAGAATTGATGTGTATTTTCTTTTTTTTTT
ACGTGAAAAATTAATTTTAACAATAAAAATGTCTCTAAAATTCAATAAAATTCATTAA
>AE3013432-RA gene=AE3013432
ACTCACACCTACACATCTACATTGCGTAGTGAGAATATAATAATTATTATAATTATAATAAGAGAACCATATAGCGTGAT
CATTAGTATTAGTCTATCATTGGAAATTCGGACAGAGTTGCACCAGGACTTAACTTCTGATACCTAG
>AE3016097-RA gene=AE3016097
ATGCCTTCAAAATTAGACAATATTCATTTACTTGCACTCTGTTATGATTTTGATATTGAAAGTTGTGGTATAAATTCAGT
TTTAAAAGTAATAAAACACCCGAGTAGAAATTCAGTTCAGGATATGATCAAAACTTGA
>AE3015218-RA gene=AE3015218
ATGTCGTCCAATTTCAGTACAACCTTCTTAGTGATTCCTCGACGCAGTGGCTCTCTAATACGTGAGTTAATATACAGTAT
GAGTCTCTTCGAAACCAGTGCTGTACCTCTTTTTGGAGTGAATACGATAACGAAAGAAGAAGCGAGAAAGACTCAAGAAA
AATATTCGACCGTGGCATTCAATACTGTGGAATGTTACAAAACGACCGCTTCTGGTGGTATCTTTTTTGTTTTATTTGTA
TATGCATCAGGTAAGCTCTGA
>AE3015531-RA gene=AE3015531
ATGTTTTTCGCACTCCAAACATTGACCAACTTGATCATTGTCTTTAATTGTGTACTTGAATCAATTGGTGAACTTGAATG
TGAAGTTTTTGGCACATTGATCGGCTCATCAGTATTTTTACACTCATCTACTCGTGGTCTTTTTGACGGATTTTTATTAT
CATTTATATCAATATCCATTGTGCTCGAGACAATTAAAAAGATAAAAAAATATTTTTGTTTATTTTAA
>AE3006442-RA gene=AE3006442
TGTACAATAAAAAAAAAGCGTGCGAGGTTGTTAACCTTTTTTTTTTTTTATAATTTTATTTTACTCATTTTACTCCGTTT
TACTCCAACAACAAAAATAAATGTACACACAAGTCACAACACTAATTAA
>AE3002293-RA gene=AE3002293
ATGCTTGATTTAATATACTCCATGCTAAATTATTATTTGTTGGTGCATCAACAAGTAAACGTAAAGTTGGAAAAAATATA
TTTTGTAATAATAATTGACTGCCAGGTGTTTCAATGGGATATTGTTTAA
>AE3015831-RA gene=AE3015831
ATGGGCATCGTAAAAGCCAATTCGATCCAGAACTTTCATTTTTATCGCAAAATAACAAAAAGTCACACGAAAAGTGAAAA
CATAAGTGTCCTACGGAACACTAAAAAATTAAATCAG
>AE3011364-RA gene=AE3011364
ATGGTCGATGCGATGTCGTGTAGAATTTGTACCCCCATAAGATCTGGGATGACTCATCAACTCAACAAATCAATCTGGAA
TTTATTTATGATTGTCAAAAAAAATAATTTTCATGTACAAAACATATTATCAACGGACGAAATTCAATGGGCAAACTTTT
GTCGTTATCCATCCATTTCTCGTCAGGCATACAATTCAATTCGTTGGAAAGCCAAAGCTTGGAGACGAATTTACGAATAT
ATGAAATTTATAATAAAAGACAGCTTCTGTTCAAATAGACATGAAAATAAGATTAATTTATTTACAATTTATTATACATA
TCGTTGCATTAATGATAAAAAAGCTTAA
>AE3002132-RA gene=AE3002132
ATGTTAGATCATCATAATTCTCATATCATGCATAATAATAATAATGATAATTTAGATGTTAATGATACTACATCATCATC
AAATCTTGGTAGTTGTGGTGATGGTGATGATGGTGGTGATACATATACAGTAGTTGTTTCGATAAAAAGTGAGGGCGATT
GTCGAACAAGTCCAATTGTCGTTGAGTCGATGGCTATAGAAATAATTGCTTGTTCATGCGAGTAA
>AE3012461-RA gene=AE3012461
ATGTTTTCAATTATGACCAATATATTTCCGAAGAAATACAAAGTTCTCAAAGAGATAGAATTGAGAAACTTTGCTGGAAT
CTCAGGGTCAAGGCGTGCAAATTGGTTTTCCGGCAAGAAGGCTCATAGAAATATTTTGAAACAATGCTGTCTTATCTTTT
TTTCATATATTTTCGTATACTGTGGTTGTAAATACCCTGCTGTTAAAACACGGTTTCTGTTTTGTTTTTTTTTTTTTTTT
TCCCCTTGA
>AE3011297-RA gene=AE3011297
CGCTTGGTCTTTTTCAACAATTTATACTTATATATTTTTTTGTTAATTAGTTATTTTTATATTTTAGCTTTTATTTTATT
GTCAAGTCAGTTGAGCCTCAGGCAAACTATCGTTGGAATATGTTTAAATAGAACAACATATCACAGCGCTAGTTACCCGA
TGGCTCAACTGCCAAATCATCATCGACACCAACATAAATACATTCTTATCAGTATATTTTATTTTTTCAATTTTCCTATG
TGA
>AE3014120-RA gene=AE3014120
TTGGTTGAAGAAGAGGTGGCCAGCTCTTATCAAGCCATTTATCGGCCGAGTCTTGGTAAATTATTGGGTGGTCAAGACTG
GGAATATACAATTAAGCCAAGAGTTGGCACATTAAAGATTGGTGAATTGACTTGCCATTTGTCGGCCGAGTGTCGATTGT
TCTTTGGGTCACCAAAATTGATTATTTTTCATTCTTTCGACATATGTGAATATATATTAAGAGCCGCTAAAATATATTCT
GGGGTTAATGAAACAAATAAAATTTATATATCGGCCGAGTATCGGTTGATTCTTGGATTGCCATGA
>AE3015352-RA gene=AE3015352
TCCAAGCTTGTGTCAAGCCTGTGTTTTTTGCTTGACACAAGACTGTCCCTGTTGTTTTCAACCGGCCTCACACAGGCCTC
AATAGTCCAAGACGGTGTCAAGCCTGTTTTTTTTTGTTTTTCCAGGCCTCACACGAGCCTTGTGTCAAGCCCGTTTTACC
AAGCCTGA
>AE3016211-RA gene=AE3016211
ATGAAACGATTTTTTAAATTTCCGAATAGATGGACATCGGAGGTTCTTCATTTTACTTTTAGTCCAAGTAATGAAAACAT
TACATCTATTGAAGATTTGGATAAATTATTACGTACAATAACTTATACTGGACGTTCACTTGATACCATTTGGAATGAAT
TATCTAAAACAGTTATGAGAAATCATGAAAATATTGATGAATATGGTAATCTAATTTCTGGAACGCTAAAAAATAATAAT
GAAGTAGCTAATAAACCATATAATAATAATTATCAAAATAAACCATTTGTTAATAATAATAATAATATTAATATTACTGA
GTCCATTCAGTCAGATGACAAACCAAGTACTTCTAATGGGGAACAAAATAAAACTCTACCAACACAAGGATATTACTCTA
ACAGAAATGCCAATAATAATATTTGTGAAAAAAATTCATATCAGCGTAATAACTATCAGAATCAAACAACCGGGTATTAT
CAAAGAAATTCTATCGGTCGCCCACAATTAAATAATAATCATAATTATAATAATAATAATTCTCAATTTACCAAAACTTA
CGGCGATCAATGCGAAATTTGTTAA
>AE3015325-RA gene=AE3015325
ATGAGAAAAATTATAGTACTTCCGATAATGGAGAATCAATTCACGAACAAGAAGGTGAATATGATAGTGCTGATGAAGGT
GAAGAAACATTCGTTGGAGAAGAATCAAATTATGATTTAA
>AE3006409-RA gene=AE3006409
ATGAAAGAAAACCAGGTAGAAATCAATGAAAATATTGTTGACGAATTAAAAAAAAGTAAGGAAATTCTTTTACAAATTCT
AAAAGAAGTAACACCTAAACAATTACCATCATCATCACCAACTATACCATCATCATCATCACCAACTATACCATCATCAT
CATCATCATCATCAACTATATCATCATCATCACCAACTATACCATCATCATCATCAACTATACCATTATCATCATCAACT
GATATTTACTCCAACTTTTTTCCGACTTTTCTCCAACTTTTTTCCGCCATTTCTCCAACCATGGGTCATTTTCGTAAAAA
GGTGGAGAAAAACTTTGTGGAACCAAAAAATCCAAAAGATTCAACAGATCCAAAAGATTCAACAGATCCAAAAGATAAAT
AA
>AE3019440-RA gene=AE3019440
ATGTTAGTAGAAGAAAAAAAAGAGAAGAAAAAAACAAAAAAACAAAATCAACAAAAAAGTAAATCTGATGCAGTAACAAG
TGTACTGAAATCTTCGCATGTACATTCTGATACCAAGGTATATAAACCTCGTCTATCGGCCTCTACACAAGCTAAAATGA
TAGCAAAACTACGACACGGCGCTCAATTATCAGCTTTCAACCGTCTAAATGTGTCAACAGACAGTACTTCTAAGCTGCCT
GCTACATTGAAAAGACGACAAGTCCGTCATAACAAGAAATTAGCAATTGTCACGATGGAAAAATTGAAAAGTCAAGAAAA
AAAAACCGAGCAATTACAAAATCAAGTTGAACACTTGAAAAATTTATTGATACAATCCCAAGTACCAGCGGCATATGCAT
CGGTAGCTTTACAGCAAGGTAACCAAAATATGCTGACCGTTCCTTTTACAGGACCACATTTAAATCAACTTCAACATTTG
TCAGTACCACCATTCATTGGTCCAGGATTTGCACAGCCAATTGGAACAGCAAATTTTGACCATCGTCTTCATATTGCTCC
CGGTATTGAACCATGGAGAATGAGCTATTTACCTTACGATAATGGTGCAGCATATTCACCTTTTCAACCTTCTACAATAA
TATTTTATAAAAATTTTGCAAAAATTATATAA
>AE3002412-RA gene=AE3002412
GCTGTCGTACTATTCGTAGTGAATAATATAACTTTGACAAAAAAAAGGAGCAAATTTTTTGACAAAAAAAATACAATTTT
AAAAGTGTCAGTGCACTGTTGA
>AE3017926-RA gene=AE3017926
ATGCTGACTATCGTGGGAAAGGTAAAATATAATTGGTCAAAGATGTTCCCACTTTTATTCATCCCTTCTTTATTTCATAA
TTTTTATGGGAATTATTATTTAAATAATATAAGGAGCTTCACTCTTGCGACAACTTTTGTTTGA
>AE3008753-RA gene=AE3008753
ATGGTTTTAGAATTTTTGTTATGTGGAATAATAAAAATTATTAAACTAAATACAAAAATTGTTGTATGTTCAACAATTTT
TGTTTGGAGCATAACAAATTTTGTTGTATGTCTATCAATTTTTGTTTGGAGCATGACAAATTTTGTTAAACAGCACGGCA
ATTATTACTCTGCCAGATAA
>AE3011755-RA gene=AE3011755
ATGCTGAATTTACCAGATACCATCACCAATATTACTGAAATTGAAATACTTGATAAAGTTAAATATGATTGTAGGTCAAT
AAATTGGGATGGTCTTCTCGGCTTGGGTGCCAATATGGGTACAGTGGATTGTCTTTGTAATATCTTTTATAAAAAATTTT
TTCAAAGCAATATTGGTAGTAATCCCAAAGGGTTTTGGAAGTATATTAATAGTAAAAAAAACCAATCTACCACATTGAAT
TGTCCACTCATGAATAATAGTATCAGTTATGATCCACTTATGATATCTAATGCATTTGCTACACATTTTTCTAGTGTATT
TAATAAGCTGAATACTGATATACAGTCTGATTTTGATTTACTCATGTTTTGTAGCTTTCTTAATGAGGAAGTTGAGCAGG
TAGTTAAGTCTGCAATGTCCTCGTTGGGTATGGTAATTCGTTTAGCTAGATCTTTCAAAAGTCCTACTTCAATTAAGGCA
TATGGACGACCCAGGTCCAGTCTTGCTTATCAATTAGCTTCACGTGTTGCTTGGACGATCCAGCACTTTCTTGTTTAA
>AE3017939-RA gene=AE3017939
ATGGTTTTAGAATTTTTGTTATGTGGAATAATAAAAATTATTAAACTAAATACAAAAATTGTTGTATGTTCAACAATTTT
TGTTTGGAGCATAACAAATTTTGTTGTATGTCTATCAATTTTTGTTTGGAGCATGACAAATTTTGTTAAACAGCACGGCA
ATTATTACTCTGCCAGATGA
>AE3012531-RA gene=AE3012531
ATGATTATTTACACATTATTTGTACACAGTAAATATATACACATTTTTATTTTACACAATCTTTTTGTACACAAAATAGT
TTTACACATAAATATTTTACACATTTAA
>AE3012343-RA gene=AE3012343
ATGCGATGCAATATAAATTGCAACGCATACGATGAAGAATATCATGAAATGCATAGTCATCAGGAGGTTGAGGAGTTAAT
AAAAAAAATACAAGTGTATGAAGAAAAAGAAAAATTTATAAATAAAATAAATAAGCAGCAGGGGGGTAATACCTTAAAAG
GTGCTGATCATATTGAAAATATAATATGTGATCAACAAAATAAAGTAATTGTTGTTGATAATGAAAATAAAAATACATCG
TCGTGTAGAATAATGGCTATAGAGGCTGAATTATTGAAATTACAATGTGAGATGGAAGAGTCAAGGCAAGCACATACACA
ACTTAAAGAAAAAATCAAATATATGGAAGAGAAAAATAATTGTCAACAAATCAATTGCATGCTGATAACGATATGTGTAT
TTAATATATTTGATAAAAATCACAACAAATACATTGAAGGAACAAATAATTGTCATGAAAATGAATTAAATGTTAGGCAT
AACAACCACAATAATCATATTAAACAGATAAATAATTATCAACAAATAAATTTTGTTGATAATGTATGTAAAAATAAAGA
TAAAATAAATGTGCATGAAAATCACAACAATCATGTGGATAAAATAAATAATAATCACCAAATAACTTTTGATAATAATA
TTTGTAAAAATGATAATTATTTGAAAGTTGCATACAATACACGTGAAAATGGGAATAAATTCAAGGCTGATAATAATCAC
AGCAAGCATTATGAAAAAATAAATAATTATCATCAAATAAATGTTGTGAATAATAAATCTAAAAAGAAAATAAAAATCAA
GGTTGTGGAAAATCATCACAACAATAATTTTGAATAA
>AE3004479-RA gene=AE3004479
AAAAAAAAAAAACAAATTCAGATAATATTTTTCTTATCTCTTTTGGCCTGTAACAAGTTATTTTATTTTTTTTATTTCAA
ACAAATAGATTCGTTCTGTGGGCCATATCCTTTCGTCTCGTCTAAAGTCGTTGTAGCATATCAAGCAAACTTTGTTGTCC
AACCGGAAGTTGACTCATTCCATTAA
>AE3012914-RA gene=AE3012914
ATGAGTACATTTAATGAAACTAAAAGAAATGATAATGGTTTAGAAAATGATTTCGATAGTAATAGTGGTAAAGAATCAAG
TAGTAATAAACACGATAAAGGAGATATCGCAGACATTGAAATACAAACTAAAAATTTCTTGATTTCGTTCAAAGTATTAC
CCTTGTTAGATGATTTAGTATTAGCATCAGACTCTAATGAACGCTCAAAATTATCAAATAAATTTAAATTTGCTTTAGGA
AACGTAATGACTAGTTACAATCAAAATAAAATATTTCAAAGGCATATTGTTGAACCAGTAAAAAAAACTCATGGCATATG
A
>AE3012983-RA gene=AE3012983
ATGTATAGTATATATTTAACTGATAACAGATGGAAAGTTATCAAATTGGCGACAGAAAATTTAAAAGATTTTATTGCTAT
GACAATAATAAAGGAGAAAAAGCAACAGAGAGAAAAGCTACTTTTTATTTGGATGGAACTGGTAATTAATCAAACTGACC
AATCAAATGGAGTATTAAAAGATGCAACAGATAACAGTTGGCACGTTGTGACAATGGAAATAAGGAATTACAAGATTATC
CAATGA
>AE3003904-RA gene=AE3003904
ATGCGCACCCTCTTGGGCCCAAACTTTGTTCGACGATGGGATTTACTTTCGACCTTAAATAATTTTTTTTTTTTATTATT
AGGAAAAAAAAAAAAATTATTTAAATAA
>AE3016322-RA gene=AE3016322
ATGCCAGTCAGTAAAAATAATCTCACTGCAATTGATGATGAATATGCTTTAGATGATGATTTTAATGAAAATGATCTTAA
TTATCCAAATAATGATAAACAAAGTGATGTAAATGACTACAAAGATCTGGACAGTTATACGTTCTCGACAAACGTCACCT
CTTCGAATACCACTGCAAGTTTTCATGCTTCACAAACTACTGATGGCCAAAATGATGTTGTACCACGATCTTCCACGAAT
TTACTTGGTGTACCATCTTGCAGTTCAGCTAGTAATAAGTCAAAACAACATAATTACTTGATGTTGCAAGGAAATTATCA
TTATCAAACTGAGCAAGCTCTGAAAATTACTGCTGGCCAAAATGATGCTGAACCACGATCTTCAAAGAGTTTTCTTGCTG
TACAATCTTGCTCTTCAACTAGTAGTATGTCAAGAGAACAACATAATAATTTTCTTGGTTTTTCCAGTAAAGCTACACCA
CCAAGATTTGGTTTATAG
>AE3017059-RA gene=AE3017059
ATGCAACACTCGCAGACGTATCTCGCTGCGAGGTTGCTGCGACCTTATAATTCATATACGCGCGCGCATCTGCAATTTTT
GTGTTTAACCTGTACGTTAAATAATAAATTTACTTCATGTAGACATCGACAAACGGGGAATATCAACCAGAATCATTGCA
TCGCATATCTTATTTTAAGTTTATGTCATATGTTATGA
>AE3016175-RA gene=AE3016175
ATGGCGATATATCCTAAAAATGCAGAAAAGAATAAGAGAGTAACGTGCTCTTGTAGCAGTTTTTCTAAATATTATATCTC
AAATATTAAATGGACGACAACATTAATGCTTTTTCACACCAAGTAA
>AE3017487-RA gene=AE3017487
ATGGCCCTGGTAAGGTTCAACCTCGACCAGCTTCGCATTCTTTTAAATAATATAAGAAATGTTGAGAAGTTGGATCAACA
CAGTTGCAGCGTGGTAGGAAATGGAGGTCCAGGTCTTGATAGTTGA
>AE3017258-RA gene=AE3017258
ATGACGACTGCACTTAAAACTTCTTTTAAAACATTAAACAAATATAAGAAATGGATACAAAAATATGACAAATTCAACTA
CAGATCAGACCGGACCACCAAGATACAGCAACGCAACCGAGATCTGGTAAAAATTGAAAAAAAACCCACTGCCAGAAAAA
CCGGGTGTATATCAAGTTTCTTTTCATTGCAATCTTCGTGGCAGCAATAG
>AE3018831-RA gene=AE3018831
TCGGGCTTGAACAACTGTGCCAGGCTTGTGCGAGGGTCGTGTATCAAGCCTTGGGAGCACAGGCTTGACACAAGACTGTC
CCCGTTGTTTTTAACCGGCCTCACACAGGCCCTCAATAGTCCAAGCTTGACAAGCTCGACACAAGACTGTCCCCGTTGTT
TTTAA
>AE3011008-RA gene=AE3011008
ATGATAAGTAAAATAAATGGTGATATTATTTTTTATACTACGCTAATCGTTTTTTTTTATTTTTCATTCAATATTATTAT
CATGTTGGCAATAATTATTTTGAGCATGATGTCATTATTACAATGGTGTCTTGAAATAAAAGCTGATTTTGAAGAAGTTG
AAGGAACAAATTCAAAGCCTTGGGATTCACAAACATAA
>AE3017294-RA gene=AE3017294
ATGGATAGAAGAGGGCTGTTTTATCAGGGTAATAAAACAGGCAAAGAGGTATTTTTTGAGCCAACAAGTTCAGCGCCATC
TATTATTTGTTTTAGGAACTATAGGATAGAAGAGAACTGTTTTATCAGGGTAATAGAACAGGCAAAGAGGTATTTTTTGA
GTCAACAAGTTCAGCGCCATCTATTATTTTTTTTAGGAACTATAGGGGCAACACAATTAAATTTAATAGATAGAAGAGTG
CTGTTTTATCAGGGTAATAGAACAGGCAAAGAG
>AE3009552-RA gene=AE3009552
ATGCGCAGTCAGCAAAAAGTCAGTTTGCAACAGCGTAGGACAGGAGAGGCTGGATCAGCCATGTTTTATTTCTTATTTTT
CAAGAATTATTTGTTCGACGCCACTGTTCTCCCCTTAAGTTTGCATGACGTGCGCATTGAAAAAAAATAA
>AE3013759-RA gene=AE3013759
[truncated: 390,969 more chars]
