# Supplementary material for: Functional insights from the GC-poor genomes of two aphid parasitoids, Aphidius ervi and Lysiphlebus fabarum
Source: BMC Genomics. 2020 May 29;21:376. doi: 10.1186/s12864-020-6764-0 (PMC7257214; doi:10.1186/s12864-020-6764-0)
Supplement: Supplementary file 5 — Additional file 5. Orphan genes in L. fabarum. Fasta file containing the 968 orphan genes identified in the L. fabarum assembly. [file 12864_2020_6764_MOESM5_ESM.txt]

>LF000156-RA gene=LF000156
ATGGCCATGTGCGAGCTGTCAAAATCAACCTGGTGGATGACAAAACAACTAGAAGCAGAAGCTATGATGACGACAATTGA
CAAGCAGCACAACAGCTGTTTTTCAACAATAAATTTATACACGTCAATTTGGGAAGTAACGTGGTTCCGGCTGGATGAGC
TGGATGTGATCAGTCAAAATGAACCTTGTAAAACATCATTAGGCAGAAATTTTAATGACAAAGTTCCACATTCTTTTGTG
GAACAACATGATACTGTCTATTTGAGCAGTCAAGAAGAGCCTGGTTCAACAAAACATCATGGTGACAAAAAAAAGTATTG
A
>LF006186-RA gene=LF006186
ATGCCGTATTGTTTGACAAGGGCACATATGATAAACTTCTTAAGGAAGTACCACAATACAAGTTAA
>LF008076-RA gene=LF008076
ATGAATAATAATAATAATAAGAGCTGTGATGCATCTCATCAAGCACGTTTCGAGGATTTGGATGTTGTTATTATATTTCA
ACATATACATACAAGGTTTGGTAAAGGGGCTGGACCAGCGCAGAAGAAAGAAGACGTCGCAGAAGAGGACCAGAGAACCA
GAGAACCAGAGGACTTCATCGTGGGATCAAGATTGGACCTGGACTTGGACGTGGACATGGATGACATCATCGAGAGTCCA
ATATGTACTCATATATATAAGTGTCATAATTCATTGGCATTTTTAAAAAAAAAATCGCATATATTACTTTATATTGGTTT
ATTATTGATATTATTAATGTTTGTCAATCATCAACGTATATATTTTTGTACACATAAAAAGTAA
>LF000153-RA gene=LF000153
ATGGGGCTTATGAATCTTGCTGGTGCGTTGGCTGATCAATCAAAGCCAGATCAAAGATTTCATGCTGTTGAAAATGATAA
TTTAAAATGGCGTCTTAAAGTTGTTGGATCATCGCAGTTGATATTGCCACTTGCAGAAAATAATCAAAGCTGGATCCTGT
TCTATTTGATGTTGCTGTTTTAA
>LF012800-RA gene=LF012800
TTGTGTAGACGTGGCAGAGTCATCATTTTGAATCATCAGTATGAAGACATAACCTGGTTTATCATTGGGCAACATCATTG
GACATCTGGCCAGGCTCATCAATCAAACATCTTCATATGTAATTATAATGGTGCACTTGAAATCATTCCAATGTCTGGAC
AACCCATTTTATGGTGTATGGTGTATGGACAACACCATCTTCAGGATCATTGA
>LF008241-RA gene=LF008241
ATGAAACTTTTTTTGGTTGTTGCATTATGTGCATTTGCATTGAGTGGAGTATTTTCAATGCCAGTTTCTGAAACAGGAAA
ACAAGAATCACTTTCAGTTGTTCCACTTGATTCATCATCATCAACTGTTCAACATGTATTGAGACGTGAAACATCATCAT
CATCAACAACAACAGATAATCAAGATGATAAAGAAGTTACAAAATCAATAGCAAGATTTGATGATAAATTAATGGAAACT
GAAGAAAAAATTGAAGAACCAAAGAAAGCTGATGAAAAATCTTTAGATGAACCAAAGAAAGAAGAGACAATTGTTAAAAC
TGATAATATACAAAAAATAAGTGAAATTGAACAACCAAAAGAAGCTGTACGTTCAGTAACAATTGAAGAAAGTGAAACAA
TTGTTCCAGCATCTGTAGCAGCTGAAGTTTCATCTCCAGTAGTTGTTCCTGAATCATCAGTACAAGAGGCAGTAGTTCCC
CAAGTTAAAAAATCAGCATCAGAAGCAGCAACTACACCAAAAGAATTAAATGCAACTTTTATTGAATTAGAAAAAAAAGA
TGAAGATAAATCTAAAATTGAAGAACCAATGACTTTACCAACTGAAAAACCATCATCAGATATTAAAACAGATACTGATG
AAAAATTAAAAAAAGAAGAAATTAAAACAATTGAAACAGAAGCACCAAAAGATGAAACAACACCTGTTAAAAATATTGAA
ACTGTTGAACCAAAAAAAGAATTAGTTAGATCAGTAAAAGATGATTCATCTGAAGAAAATTCTAATGAAAAATTAGAAAC
TAAAAAAGAAATAAAAGCTGATGATAAATCATCTGAAGAATCATCTGAATTATCAATTCAAAAAGAAAAAAAAGAAGCAT
CAAGTGAAGCAGGATCTGATGAAAAATCAGCTGAAATACAAAAAACTAAACAAGAAAAAAAAATTGATGCTAAAGTTGAA
GAACTACCTAAACCAGAAGAGTTCAAAGAAAGAAAGTAA
>LF000154-RA gene=LF000154
TTCATTTCGTTCTTTGGTCCCAGGAGCTCAACGAGTCAACATCTACTTGAAACAAGAAGACTAGAGATCCAAGTTCTCTT
GGTCTCTAGTCTTCTTGAACAAAAAAAAATTGTTGGGCTCCGTCTGTGGATTGAAGGAAACCGTGTCAAACTTCCAGTCA
ATTTTTTCCTGGCCATTTTTGTGATTAATCAAAATGGTCATGACGATTGGAAT
>LF007086-RA gene=LF007086
ATGTTTTGGTATATTGATACTAATACTTGTGGAAGAAAAAATTCAACAAAACAAAAAAAAGAAAGTTCCACGTGGTCATC
AGCAAATTCTGGATCACAAATATGTGTAACCAAAATTGAACATCGTACCACTTGCACGTGGCCATGCAAAAATTATTATC
ATGTTCAATTAACATATTGA
>LF008458-RA gene=LF008458
ATGTCAAAAAAACCAAATCAAGATTTGAATAAGATCCTGAACAAACCATCAGATTCACCGAGGTTTGATGATTTATCTGC
ATTTGAAGATATACCTGCAGCTGGAACAAGTGGTCATAATCGTGGTCCTGAAAGTGCCGATGAAAATGTCACTGAAAGTG
TTGCTGAAGGTGGAAATGTTGCTGGTGATGAGGCTGGGAAAAGTGATGATGACGATGGTGAAAAAAATTGGTTAATTCTC
GACCCTGCATTGAAGAAACAAGTAAAAATTAATGAACTTGATGATCCTTATCGACCAGTTTTAACTAAAAATGTAGAAAA
TGAAGATGACAACGAAACAAAGAAGAACGATGATGATGATGACACTGATAAAGGAACAAAATAA
>LF008017-RA gene=LF008017
ACATTTACGTGGCAGAGTCATCATTCGGAATCATCGATATATGAGTCATCAATATGGAGACATAACCTGGTTTATCATTG
GGTTACATCATTGGACACTTGGACAGGCTCATCAAACAATCATCTTCATACAATAGTGGGCTCGGACATCATCAAGACAC
CAATGTCCAATGATCAACTGGATGATCAACAACCTGAACATTGGACATCATCTTCAGGATCTTCAACTTCAACCTTACAG
ACCCTGAACATCATCAAGACATCAATGATCAACTGGATGCGATCAACCTGA
>LF011619-RA gene=LF011619
ATGAGATTTTTAATTTTATCACTTGCTGTTTTTGGTTTTCTTGGTTGCATTGATGCAAGAAATTTAGTCATTGAAACTGA
AAAGATTCTTGATAATAAAATAGACAGCGTAGATAAAACACCTTCTCCTATTGAAGATGAGAAACAAAACAACATCGAGT
TTAATCAAACTGTTGATACAAAAAATAATTTTCAGGATGTTTCTTTGAATGAATCAATTAATGATAATGAAAAGCCAGTA
AAATTATTACCCCGCAATCGTCTAGGCTAA
>LF007825-RA gene=LF007825
ATGCAGTTATTCTGGGCATTGTTTACTGTTTTAATTGTAGTGATTCTTGCTGTCCAAGGAAATGGATATCATTATAAACA
AAGAGGAGGTGGTTGGGGACATGGTGGTGGATATGGAGGTGGATATGGAGGTGGACATAGTGGTTATGGCCAAGGTCATG
GATACGGTCATCATGGTGGTCATGGACATGGTGGTCGGGGATATGGATATCATGGAAAACGTTAA
>LF003702-RA gene=LF003702
ATGCAGAGTTCTTTTGCCTGGAAATTTAACTTGCCAAAATCAAAGATACGTGTGTTGTCAATACATGTCTATATA
>LF008073-RA gene=LF008073
ATGACTCACAACAAACCACTTGTATCCCTTGAAAATGAATGCTGCAGTAGATTTATAATTGAAAAAAAAGAAGAAAAAAA
AAAACGAAATTAA
>LF014496-RA gene=LF014496
ATGTCTTTGATTAAAAGTGCTGGAATATTTGCAATTGGTGTATCTATTGCATTACAGTGTAATGGTGTCGATTTGATGTC
ATCTGGATCATTGTAA
>LF004148-RA gene=LF004148
ATGATCAAATTATTAATTTTAAGTTTAATGATTGTTACAGATGACTCATGTTTCAGTCTACACGACAAACACATGAACAT
TGATGATCACCTGGATCAGTTTTTAATTCAAGATAAAGCTAAGAAATTACAATTTATTGTTATGAAACTCCTCAAAATTA
TCATCACATTTTGGAGCTTCTTATATACTAGATACTAA
>LF007763-RA gene=LF007763
GTGGTGGTGGTGGTGGCGGTGGTGGTAAAGGGGATAATAAAAAAGGAGGTGGTGCGCCGGCGTCAGGAAAAGGTTCTGAG
GTCAAGGGCGATTCAAAAGCCGGGCCTAAAGGTGGTAAAAAAGGTGGAAAAAAATGACCTCAATTATCTCGAAAACAAAC
AAAACAATTTAGATATTAAAATGAACAAGAAAAAAAATTATTTCCAAATATATGTAAAAAAAAAAATATATATGTATATC
TAG
>LF000041-RA gene=LF000041
ATGAAGTTATCAGCTATCATTGTTCTTTGCTGCAGTGTGCTTATTGTTTGTGGTGATGATGGGTCAACTGCATCAGCACA
ACCATCATCAACACATCCACCAGTAGCACCTACTCTATCGCCAATTACTTCATTACCAACAGCAATAGAACCAAATAAAA
CTACAACAACAATAGCACCAAATGCAACTACAACATCAACAACAACAACAACAACA
>LF012228-RA gene=LF012228
ATGCCAGGACCATGTAAAGAACAATGCAAAGATTGCAAATGCTCTGGTGATTGCAAATGTTGTTCAACTCCAACAGATGC
AGAAAAATGTAAATGTTCAACTGGAGCTAAATGTTCATGTGGACCTGCATGTACTTGCAGCAAATAA
>LF009607-RA gene=LF009607
ATGGCTCTTCCAATTGAAAGGATTCATGGTACGCGAATAAAACACGCGCATGAAAATGCTTCAGTTCACCACATGTTCTT
CAATTCACCAGAACAACCAGAACATCAATATACTGGCAGTGTAACTGAAGAAACTTCAATCAATGTCCAGAATGACAGCA
AATATTTAAACTGCTGTAAGTTTTATGCCAGTTCTGGATGGAAGTATAATGCTGTTGCTGCAATGATATCAACTAAAAAT
GAATGA
>LF013297-RA gene=LF013297
ATGAGCGTTTATAATAGGTTCATTTTAGAAGAACTCTCAACATGTGCTGAAAGTGCTTCTGCAGCTTATGAAGTGTCATC
AGCATCTTCTGGAATTTTGGATTCGAAAGTCAGTGTTTCAGAAGAACTTTCACAATCCGTTCATAAAATTAATGAGAACA
AAACAGAAGCAGCTGAATGGAACGGCGAATCATTTGATGCTTTCATAACATCACTGGAGAAAAAAAAAAAAAAAAGTCAC
AACCCTTTTTTGTTGCAGCAGATAAAGTTTTATGAATCATCAGCAGAACGTAAAAAATTGTTAACAGACTTTTTGGAAGA
ACATGAAGAAAAATTTCCGGGTTTTAGATACGCGTACGAGGCCATGAAAGAAGAAGCGTTGATTAAAGAAAAACGAGAAC
TTACTGATGAGGACAAGAAAAGGATAGAACATATAAAATCAAAATTCCTCCCTTATCGTGATTAA
>LF011569-RA gene=LF011569
ATGGATATCAACTTGCCAGGACCATCTCGAGCACCAGATCCATCACCAGATCCATCACCAGAAATTGCACCAGCAATTGC
ACCAGAAAATTCATCAAGTGAAGAAGAACTGGAAGCATTTTGGCACAATGAAATAATTATTTCATTTTTAAGTTTACAAT
TTTTTGAAGAACCAGTTGTATCATTTGGTAAATTAACAAATCAACGTGAAAGAATAAAATCAAGAGAATCATTATTATTA
TCACAAAATGGAATATCATGTCAAATTAAAACATCAGGATTAAATAATAATAATAATAATACTGATGTTGTTGATGATGA
AGAAGAAGAAAATGTATTAACATTTAAACTTAAAAAAGAAAAATATGTTGATATTAATTTAATGTTTGATCAATTATTTG
AATTTTTTTTTGTACAAAAAAATCAAATACATTCACTCAATGCATTTTTAAATTTTCTTTATAAAAATGCTATAATTGAT
GATAATCAAACAAATAACAATCAACATGATTATTTAAATTATCGAATAATTGGTAAAGTAATAAATAATATATCTAAAAT
TAAAATTAATCCATCAACAAAAACAGATGTTATGATTATATTACTTATTTTTCCAAATAAAACTTGGATGTTATTATTTA
TTGATATTCATGTAAATTCATCAAATAAATTGATTGATATATTAAATACTATCAATATTTCTCATGAAATAATAACACGT
ATTATTCATGTTCATGATAATATATTTCCTCATTTTATTATTGAAACAGCATATAGAAATATTGAACCATGTCAAAATAT
TAAAACAATGACAAATATTCCACTACCAATTAGAGATCAATACTTGGGTGATAATTTATTTGAAAATATATTATTATTAA
ATATCAATTCATTCACTGTTGGAAAATATGTATTTAAAAAAAATTTAAATTATATAATATTTAATAATCAAAATAAAAAT
TTAATAATAAATTCATATATTGATGAATTTTTGGCATTTGAAATACAAAAAAATGATATTATTAAAGATACATTTGAAAT
AAAAGAAGATCATTATATACAATTTCAATTAAATGAAACAAAAGGAAATTTGGTAAAAAAATTATTTGAAAATATAATAA
TTAATGATGAACCAGTTTATGATCCAAATTCATTTAAATTGTTAATAATTGATGTAAAATTATCATCTCAATTAGAACAA
GAAATTATGGTCAATTATTTAAAACGTTGGATTGAATAA
>LF001176-RA gene=LF001176
ATGTTTAAATCAGTAATTGTTTTATTTGCACTTGTTGCTACAATCACCATGGCTGCACCAGCACCAGAACCAAAACCAGA
GCCAAAACCAGGTTTTTTGGCTGCTCCAATTGTACAAGCTGCACCACTTGTACATGCTGCACCAGCTGTTGCTGTACCAG
TTTCATCTAGCTACTCAAACTTGTACAAGACACACTCAGCTGCAATAGTACATGCTGCACCAGCTCTTGCCTACTCAGCT
CCACTTGTTCATGCTGCACCAGCTTTTGCATACTCAGCTCATCCAGCACCTGTTTTCTATCATCATTAA
>LF006350-RA gene=LF006350
ATGTTTTTTCATATAATTTGCATTGTTTTGTTTGCAGGATTACATGTCCAGGGATATCCTTCTGTTGATCCTAGACCATC
AGATGTTGGCCAGTATGAAAATGTTGATGGAAACTATCAAAATGTTGTTGATACTTTTGATAATGTAAAAAATGATGCAA
GTAAAGTAGTTGAAAATGGATTAAACACAATTGGTGATGTTGGCCAAGAAATTGTTGGTACAGTCAAACAATTTGGATCT
GAAGCTGAAAATGTTAATAAAGATGTTTTAAATAAAATTGGTGATGCTGGTAAAAACAGTGTTGATTTTGTAAAAAAAGG
ATTTTACAATGTTTTAAATTTTGGTCAATCATCAGGAGAAAAAGTAGTAGATCAAGCTAAAAATATAAATGAAGCAGTTG
GAAAAGTTGCCAAAGATAGTAGTGATTCATTAAAAGAAAGTACCAATACATTTATTGATTTTGGAAAAGGAATGCTAAGA
AGTGGAGAACAACTTGGTGAAAAAGTTGATGATGTAAGTGAAGGTATTCAAGGAGTTATTGATAAATTTGGTAATGCTGC
TAAACACACAACAAAAGTTCTTCAAGATGGTTTTTTTGCTGTATTTGGACTAGGTCAAGATGCTGCTGCTGGTGTTGATA
ATAAAAAACAGGGACAATTAAATAATGTTGAAAACAATAAAAAACCACAAGGAGTTATTGATGTTATTGGTGATGTTACT
AAAAAAACAACAAATGGAATTAAAAATGGTTTATCAACATTGTTTAATTTTGGAAATGGTTTATTTAAATTTGGTGATAA
TAAAAAAAATAAACCTGATAAATCATCAACAAATTTAGCTGAACGTGTTGATGTACGAGTTGGTGATGATAGTGATGTTT
CATTTGATGACTTCAAAAAAAATTTAAACAATGAAATTTACTTGTATAAACAAAGTACTTCTGAACCGAATATAAAAAGC
AGATTTAAAGTTTGGAAAGAAATTGCTGTTGATACCAAGGATACATTAGGAGATGCAATTGCTGCAGTTAAAAAAAGTAT
ATCATCAATTTTAGCTGCTGGTGGAAAAATTGCACAGGCCAGTGTTGATTTACAAAATGTACAATTAACTATTGAATCTA
CACTTCCAAGAATGGGTTTAAAATTTGTTAATTTAATATTTGCTCGTGATAAAAAAAATTAA
>LF000966-RA gene=LF000966
AAAGAAAAAAAAAAAAAAGAGTGTGTAGTTGAAAACCGGGTGACGCGGCATATCGTCAAGTTGAGAAGTTTCACAGTGTT
GCCTTTGGTGGATGACAAAACCGTGCTGGTTTTAATATCGTTATTAAAAAATAATTTAACAACGTACAGGAAAACATATA
TAATTTCATTGGACAACAAGCGTCTTGTTTAA
>LF006886-RA gene=LF006886
TTTTTTACTACAACTACTTCTATTACTACTATACTACTACTAGGTTTAGGTTTGAAAACATGTAATGTTGAAAAATTTAT
GACTGTAAATTTAATTTATGATAAAATTACCAGTCTAAAAAATAGAGAATGTTTGAAACCAAAGGCAATAATATCAGTTG
GTGGAGCATCATTTTTTATTTGGTCAAAAAATCAAGTAGATCGTCAACGTTATCAAGAAATGGTAAAACGTCGTGAACAA
TCAAGGAGATAA
>LF006577-RA gene=LF006577
ATGCAACTGCTGCTGGTGCTGAATGATAAGCTACTGCTGGTGCTGCATGATATGCAACTGGTGCTGGTGCAGCTTGATAA
GCTACTGCTGGTGCAGCGTGATATGCAACTGGTGCTGGTGCTGGTGCTGCATGATAAGCTAGTGGTGCTGGTGCAGCATG
ATAAGCAACTGGAGATGCTTGATAAGTTTGGTATTGGGCAGGAAGAAATCCAGCATTAA
>LF013102-RA gene=LF013102
ATGTACAGGTGTAAGGAACATCTACACAAGAAGATACTGTACCAGCAACACCACAAGTCCCCAGTACAAAGATCAAAAAC
TGTTGTTGATCCAGGTTTTATACAACGACAAACGGCTTCATCAACAATTTACTCTGATGAAATAGTTGATGTTGATGATG
ATGATTTAAATCTTGGAATGATACATTAG
>LF007850-RA gene=LF007850
ATGATTGAGACAAGAAGAAGCGTTCATTTTGTTCCTTTCTTCCAAGACTGTTCAACAGTTAACACCGTTAAAACTAAAAT
ACTTCCATCGTTAAATCAGAGCATCATGGTTATATGTTCAAAAGACTTGATGAATCCAGTTGCATTGGTTACCTCACCAA
TGAACTTGTTAAACTATGCACTCAAAAGAAACTTTAATATTATGGTTTTTAGTTGGTGGATCAATCACAATTCAATCAAC
CTCATTAAAAAAAGGTTAATGGCTAGACTACAATTCCATTTGAATACTTGTTACTATCATCAAACTGTCCAACATCTTGA
TGATTGCTGTAAGTTGAATCACCTGGTACATTCATTACTACACCAAGGTTTGATAAACTGGAAGGAACTTTCTAGATCAT
TGAGAGTTTGCTTGATGTCTAGATGA
>LF002947-RA gene=LF002947
ATGAGTATTAAATCTAAAATGATTTTGTTTCTTTTTTTTTATATAATTGCTATCACTAATGCTGAATCACAGTATCAAAC
AGATTTTGATGCTGTAAAATCTTACTTTGGAGATTGTATTTTGCAAATCCAAAAACAATTTTGTGATACATTTTGCAACA
ATTCTGAATCTTCAATGCAATGGGCATTAAATATGTTTTGTTCATATATTATCAGATGTTCCAATTCATCATTACCACCA
AATGGAGGAATTCCAACAAATTCTACACCAACATCATGGCCCTCGATAAAAAAAAATTAA
>LF002152-RA gene=LF002152
ATGAATAAAAGAACATATAATAGACCAATGTCAATGAAAAAGGGCGAAGGATTTGTCCTGGATTATCTTCCATGTCGAAA
AACAATTGAATTAACTCTCTTTTCACATCAAGTTCAGATTCTTTATACAAATAATAATACTCTAGAAATTGGTAAATATT
TATATGAATCAAATGCATCAGACGAAATAAATATTTTTAGATTGTTTTTATTTTATTATTCAATATCACGATCAAGCGCT
GAATTTAAAAAAAGCGAAGATTTACGTTTTAGGACAATCTTCTATGAAATTTTTAGAAAACGTTTTGAAAAATACTATAT
ATTAATTTCAAAACTTATGAGAATTTTATCATCAATATCAACTGCAATGTCTTTTGGTGTTTTACCATTTTTATCACGTA
CATTTAATGTTGAACCAGCAGCAACAAGCATACAACAAATTGAACTATTTCTTTGTTGA
>LF008250-RA gene=LF008250
ATGAGATTTTTAATTTTATCAATTGCTGTTTTTGGTTTTCTTGGTTGCATTGATGCAAGAAATTTAGTCATTGAAACTGA
AAAGATTCTTGATAATAAAATAGACAGCGTAGATAACACACCTTCTCCTATTGAAGATGAGAAACAAAACAACATCGAGT
TTAATCAAACTGTTGATACAAAAAATAATTTTCAGGATGTTTCTTTGAATGAATCAATTAATGATAATGAAAAGCCAGTA
AAATTATTACCCCGCAATCGTCTAGGCTAA
>LF004490-RA gene=LF004490
ATGAGTGCACTTCAAATTTTGGCAAGTATCAAATCAAGTCTTGGTTCAAGTGGAATGACTATTTTAGGTGTTGTTGCATT
ATCTGCTGGAGCTGTAACAATTCTTGCACCAAAATGGAAATTAAAAAAAAGAGAAAAGTCAAAAGAAGCTGCAGATTTTC
TTTATAATTATGAAGAAAATAAAAATTTATCACAACAAAATGAAACAATGTAA
>LF004950-RA gene=LF004950
ATGGGTGTCAAGATTAGTATTGGGTTTCTTCTTTTTGTCATTTACATCTCTTGTGTTTCAAGTACGATTCATATAAAACA
TTCTCATCATCCATATTCAAGTTATCATGGTTCACCTATTGCATGGATTATTGGTGTTGTTATCGTTGTGTTAATTTTGA
TTTTAATTATTTGGATTATATGTCAATGTGGACGAAATGATGCTGTTATTGTAAGCAACAATGGAAATCCAGGAGGAGTT
GTATATGCTCATCAACAACAACTACCACCAGCATATGGTCCAACTGTTGTTGGTGTTGGACCATCAGTTATTATTCATGA
TCAACCATCAGTTGTAGTTTACGATCAACCATCAGTTGTAGTTTACGATCAACCATCATATTATCATGATACCTATGATA
CTTGTGTATCTGATGTCGTTGTCATGGACTATTAG
>LF009040-RA gene=LF009040
ATGTACAGGTGTAAGGAACATCTACACAAGAAGATACTGTACCAGCAACACCACAAGTCCCCAGTACAAAGATCAAAAAC
TGTTGTTGATCCAGGTTTTATACAACGACAAACGGCTTCATCAACAATTTACTCTGATGAAATAGTTGATGTTGATGATG
ATGATTTAAATCTTGGAATGATACATTAG
>LF010528-RA gene=LF010528
ATGAAAAAGAAGAAAAAAAAAAATATTTATACCTATATATTGTGTACGTCTGCCAAAGCGACAATTTTTTATTTTTTTTA
TTTTTTTTCTTCAAAATGTACACTGAACAAATCTTATTCTTATTTATACAAATTTATTGTTAATTTATTCAATGAAATAA
TTAAA
>LF007857-RA gene=LF007857
ATGAATCAACTACTTGGTTTGTTTATTTTATTGACAACAGCTGTTTCCATTCAGTCATCTCTGTTGGATAAAAATTATGT
GAATCCTTACATTACAAAAAATATAGAGCAAAAGTTGAATAGTACAATGCAAAATCTTGAAGATGCATTGATAAATAATT
CAATGAAATTATCAGAAATGCGAATTAAATTTTTATTAAATTTGGAAAATGTTTATAATAATGTTATTGATAAAATTCAT
ATACCAGATAATTATGATGGTAAAAATGAAACTTTTAATGAATGTGTTGGTTCTGGATTTAAAAAAATTTCTACAGTATA
TGATCATACTCGTAATATGACTAGAAAAATTTTTAATAAAAAAGTTAATGAAATTGAAGACATAATAGCTGTGGAATTTC
AGATGACAAGCAAACAGCTGTTAAAACTTCAACCAGAAATGAAAAAATGTTCAACTAAAGAAACAAAAGGTACTTTGAGA
TGTATTTTCTATGAAACAAAAATGGTTCATAATGGTATAAAAGATTCCATTGAAGACATTAATGATGTAAATTCATTGGG
AACACAACTATTAAAACAATTAGATATTTCGAATAGTAAAAATTTAAAACATTTTTCCAAGTTATCGAACAAAATAGTAA
ATGACGTAAAATTATGTTTAAATGAAAAAAAAACAATGAAATAA
>LF006262-RA gene=LF006262
ATGTCTGTATTTTTATCATCTCCAGAATTATCAGATGATTCTGCTGGAAAATTATATATTGGATTATCATTATTATCATC
TGATGATTTATTTATTTTATTTGATGTACTGACAACACTCCAGCCATTTTTAGATGGTGCTTCAGCACTTATACTTGGTA
CAAATGGTGCCATAAAATTTTGTGGTGATGGAGCAGAACTTGATGAACTTGATGGTTGTTGTGATGGTGTATATACATAT
GCAATTGGTGATTCAGTTGATACTGATGAAGTTACAATTTTAGGGCCAAGATGA
>LF004775-RA gene=LF004775
ATGGATAATATAGAGAGCAATAAAAATAATCTTGAAGATAAACTTTTTAATTTCAAGAAAGAGATGAGTCAACATTTTGA
TAAGCTGCTTAATACATCAGAGATTAAAGTTGACCTTCAAAGTGCTTTTCATCATGATTTTTTAAATAATATTCAACAAT
TATTTGATAATTTTATTGAAAAAATGGCAAATTATTCTGATCAAATGCCTGAAACACCACCAATTACACCACGTGATAAT
AATCAATTAAAAAAATTTAATATTGATGATGAAAAAATTATTCAACAACATAATAATCAAGTTGATAATACAAAAATTGA
TTTAATTAATGATTATTCTGTTGATGATGATAATAATAAACAAGAAATGTTTGAAGAATTTTTAGATAAACAAAATTTGG
ATTATAATGAAGAACAATTTAAATTAGTTAAGTCAATTTCTGAATTATCTGATTCATCTCTTTATGAATCATCAAATAAT
ATCAGTGATAAAAAAATACAAAAAGATGAAGACAAAAAATTACATAATGAATGGATTTATAAAGCTGATAAAAAAATAAT
ATCTGATACAGAATCACATGATAAAAAAGTTTCAAAAATTATTGATAAAAATAATACTGAATTAATTGATTGTAAAAATG
ATAAATTTGATGTTGGAGATAATCCACCAAGTGAAGATTCATATTATGGTGATGTATCATATCTCAGTGAGACTTCATAT
CATACAGTATCTGAGGCAATTGATGATAATTCTCTTGAACTTGAAGATATAAATGAACCTGAAATTCAAAAGAAATCTAT
TGATGAAGAAAAAGAAATTCAAGTTGTTAAAGAAATACAAGAAGAAGTATCAAAAGAAGTAACAGTATTAAATACTGTCT
TTCAAGAAGAACCAACTAAAACTCATCAAAAAAAGGAAGACCAGCTTACAGATAGATTTGAGGAGATTATGCATCATCTA
AAACATTTTGAAGAATATAAAATGAAATATTTGAATAAGCCAACAATAAATGAATCACTATTATTGAATGATATACAGAA
AGATCAAGCAGTTTTACAAAAAAAACATATTATAGATAAAAATAATCAAGAAATTAATAATCAAACTTATTCAGATGTTG
TTAAAAATAAAAATGATAAATTGAGTGATTCTATTGTTAAATTTCAGGAATTAAAAATACCTGATAAAAATATTCAAGTA
AAAGATGTTGTTGAAGAACATCGAATTGAAGATATTAAAAAGCATGAAGAAGTAGAAATAGTTGAATCATTGGTTGAAGA
AAATATCCAAGTTAAATCTGTTGATGATGAAAAAAAAAATAAAGATCCTGAAGAAACAAAAATAAATGAATCACTAGTTT
ATGAAGTTATTCAAGTAAAATCTGTTGATGAAAAAGAAAATGAAGATGCTGAAAAAACTAAAGTAAATGAATCACTGACT
GAAGAAAATACTCATGTTAGGTCTGTTGATGATGAAAAAGATAAAAAAAATTTAATTATTTCTGCTGAAGAAGCAGAAAT
AATTAAATCAGTGGTTGATGAAAATATTCAAGTAAAATCTATTGATGATAAAAAAGAAAATAAAGATAGTGAAGTAACAG
AAATAAATAAACCAATTAATCAAAAAAAATATATTGATAAAGAAGATAACGTTCTTGAAAAACCTGAAGAAAATACAACA
ACAATAAACAATGATCTTGCAGAAAAATTATATGATAATAATAAAAAAATTGAAAAAATTAAAAATAAACGAAAAGAAAC
TATAAATACTCAAGATCATATTGTTGATAAAATTTATCCATATGATGATGATGATGATGCTGATGACAATGATAAATCAA
ATAAAATTATTATTGAAAAAAATAATGAAAAAAATGAAACAGAAAATATTAAAGATGTTACTCAAAAAATATTCAAACAA
TTTGATGATAAAATTGAATCAAAAAAAATTAATATTGTTAAAAAAACAACTGAACAAATAATAATTGATGAATTTAAAAT
TTTATTTAAAAAATTTACAACAGATGAAAATTATTTACCACAAAATTTTTCTGATGATATTAAAACATTAAAAATATGTC
AAAAAACAATTGCATCTAATATTATTGATTTATATTTTGATGAAGCAATTAAAACAGATGTTTATTCATTTATAATTGCA
TATTCACTCAAAGATTTTCAAAAAATACATATTAAAAAATTTGATATAAGTTCAATAATACATATGAAATGTTCAGATTA
TTTAAATAATGATAAACTTATTAATGCATCATCAGTAAAATTTATTATTAATTTAAAAAATATTAATGATATTGATAATA
TTTGTAATTTAATAAACAAAATAACATATTCTGATTTTGAAAAAACAAATTACAGGGATAATTTAATTAAATATCGTAAA
GTTAAAATAATAACTAAAAGTCAAGTTCAAAAAATTGATTTCACTTTAAATAGATGGAAAAAAATTGGCTTGAAAAAAAC
CTGTTGTACAGTTCAAGAACATTCCCCATTTTAA
>LF012788-RA gene=LF012788
ATGATAATCCACTTGAAACATCACCAGTTAAACAAACAAATGAAAAAGCATCTGGATTTCTTGTTGATGCAGAATTTCTT
GGAGGTAATGCTGGTAGTTGTCTTGTTGAAACTGGTGATAATGCTGGTAGTCGTCTTGTTGAAACTGGTGATAATGCTGG
TGGTCGTCTTGGTGAAACAGATT
>LF008453-RA gene=LF008453
ATGAATAAACTAAAAGATCTTAAGGCAGTATTATTACGCTGTAAAAATTTAAATACAGCATATTATGAAACAGCAATTGA
ATTTTTTGAAGAAAAGTATAAGGTTTTTGTATCAAATACACAAATTATTGAAAATATGGTTTTGTCTTTAAAAAAATTAA
TGGAAAAATATGAACGAACTTCTAAGACAATGACAAAGAAACAACGTAATCGAGCATTAAAGAAAATAAAATACAAGGAT
GAGCAAAATAAAAAATTAATACATCTTAATGGATTAATTTGTCGTGAATCACTTAAAATACTATTACAAATAAAATTAAA
GCTTCAAAAGGACTCAGAGGATGAATTATTTTTTAGATCAGAGGTAGCTAAGGAAAAGGACTCAGAGGATGAATTATTTT
TTAGATCAGCGAGAATTATGATTTACATAATCATTATCTTTTTTATTGTTATAATAAAAGTATGGTTTAATTATTCAACT
ACTGGAAAAATCTTTTAA
>LF011531-RA gene=LF011531
ATGATTAAAGAAAAATATAATCATATGGATTTAATTCATAGGAATGAAAAACAATATAAATATTTTTCCCAAGAATTTGA
AAAAATTAATAATAATATTAAACGTATTTTTGATGGTGAATCAAACATTGTACGTGATGGAACAATTTTTTGTTTTTTCT
TCATTGGTTTTTCATCTGATAAACTATCTAAAAAGTCATCAGCTAAACGTTTTAATCCAGTTTTATTAGTAACATTGTCA
ATATGTTTTTTTGTTTCATCAATTGAATTTTTATTATCTTTAACAGCAACAACATTTTTTGCTTTTTTATTTTCAACAAC
AACTTCATTGTCTGATGCATCACTAACACGTTTTTTTGATGATTTAATTTTAATTGCTGGTAATGTGTCATTTAATTTTT
CTTTTATTAATGTTCTAAAACCTGTATTTAAATTATTTTTTAATTTTTTATCTGGTGTTTCAATATCAGATGATTCAATT
TCAATTGATGATGAATCAGAAAATGATGCTGGACGAGGTGTATCAACACCAGATGATGAACTTTCACTATTTTCATTTGC
AATTTTTGTTAATAATGCAGATTTCCTTGATTTTTTTGATGATAATGGTCCAGGTGAATCAACATCAGATGATGAACTAA
CACTTATTGTTTTTGGTGTTTTTAAAGATACTGATAAATCTTTTTTTGATGATTCAGGTGTTGTAACATCAGATGATGAA
CTAATACTGATACTCATCATTTTAGGTAGTGGTGTATCAACACCAGATGATGACGTTACACTTGTATTATTTTTATTTGG
TGTTTTATCATTTATTAATGATTTTTTTGATGACAATGGACCTGGTGTATTTTTTAAAGATGAATTATCAAGTTTTTTTG
ATTTTTTTGATGAAATAGATGAATCATTTGATGGAGTTGTACTACTACTATTTTCTGTAGTTGATGTTAAACTATTATTT
GATAAATTAAATAATTTATTTGATTCAATTTTAGGACGTGGTGTATCGACATGTGGTACATTTTTATTATTCAATGAACA
ATTTAATTTTAATTTTTTCAATGAACTTGGTGGTGAATCATTAGAATCATCCCCATCTTCTTCTTCTTCTTCTTCTTCAT
CATCATCAACAACAAAATCAGCTAAATCGCTACCATTATCATCAGAGTCTGTTGTATCATCATCTTCAGAAGCAAGACAA
CTATCAGCTGGTACATCATCATCTGAATATTTTAATGATGTATTACCATCTAAATTATATTCTTTTGCAATATCAGAATT
GACACTGGAATCTTTATCATCATCTTCATTATCATCATCAGTATCATCATTACTTTGA
>LF006180-RA gene=LF006180
ATGAGGTCACAAATCATTGTTAATGATAATTGTATTGATGTTACAAACAAGATATTAATTTTTAAAAACTGCCATATACG
TTGGGTCATAACTTTTATAAAAAATTTAATTGTAGTTAAATTAAAAAAAAAAAAAATATTTGGTAGAAAATTTGACCTGG
CAATTTATAAAATTTATTTTAAGATACAAGAACGAAGCTTTTTTTTAATATCAAAAAATTATTTTAGAAATATTTCGCGG
TATGAAAATTTACCCTGTCCCTGA
>LF003427-RA gene=LF003427
ATGATGCAATTACATTGTTGTTTTATTATTATTGCAACTTTAATTATTCAAGCAGCAACACAAACAATATATGTTGATTA
TGATACAGGAAAAGTTTTAGGTGTTGATGAAGGTAAACAGGTTTATCAACAAGATAATTATCCTCAAAAAAATTGGCAAA
CAAATCACCATCGTCATAATCAACAACAAATGACAAATAATCATCGTAGAAATCATAATACAATACCACAAAATAATATC
AAAGCACAATGGGTTTGTGTTAATTCAGTAACAGGACAATCTATGATAATTAATCCAGAACATAATTCAGCAAGAACTGT
TAATGATAATTCACAAATTAATAATCAACCAATAATTCAAAATCCTTATCAAAAAAATCCTTGGTTAAATAAAGAAACAA
TGGTACCAAAACCAATTGATACACCACAACCAACAATTCCAAGTCGTCAAAATATACAAGAACCACAAGTTCCAGTAACA
ACTAAATCTCCAATAATAAAATCATCAACTGTACCAGATATTGATTGGACAAAATTTCTAGATGTTACAACTAAAAAACC
AACAATTAGTTTAGAAACTGCTATTGATGGTGTTGGAATACTTCAACCACGAATTTTTGATTAA
>LF001721-RA gene=LF001721
ATGAAAGACATAAGAATTAATTTATTAAAAAATAGAAGAAAAAAACAATCCAAAACAAGATGGCTAGAATTTATTGAACA
AACACTCCTTCACAAATTTTTTTGTCACATAATAAACCTAAAAGCATCAACAATAAATAAATTAATATTAATATCAATAT
TTTGTTTTCATTACAAATACAAAAAAGTATGGCTAAAAAAACTGCAAAATGATACTGTAACAAGTGAACCATCACATGAC
CAAATGGGTTTGTGCTGA
>LF007213-RA gene=LF007213
CTTATTATTCTTTTTAGTGGTTTTAGTGGTTTTACTGGGTTGATTGGTCTTACTGATATTATCTTACTTGTCTCATCAGT
CTTACTTGTCTCATCAGTCTTACTGGATTTTTTATTACTATCATCAATACAAGCAAAATTTTCTGAACCATTTAAGACAC
ACATATAA
>LF005042-RA gene=LF005042
ATGATTCGTGTTATTGTTGGATTATTTTTTGTTACTTTGGTTAATTGGACTGATGGACAGGGAATTTTATTTGAGGATGA
AAGAAGACACTTTAAACCAACTGGAATTAATTCATCAGGTTTTTTTGATAGAAGAAATAGACCTTTGATGAATAATCCAT
CTTCAGTTGATCATCTTTTACAAATTCCAATAACTGTTATTCAGGGTTCCTCTGTAAATGCACAATCTTCATCACCACAT
AATAAAAATGCTGCTAATAAATTTATTAATACTCCTGTTCAAAATATTCAATCAAATTTATTAAAAAATAAAAATTTAAA
TCAATATTATTTAAATCAAGCAAATAATCCTCAAGAAAGACGTGATAGACTTCTTGAAATTCGTGAAAATGAATTAAAAC
GTCGACAGCAAATTATAGAGCAAAAACGTTTGCAACAACAACAACAAAGAATTGATCAAAAAAAATTATTTGATGAAAAA
CGTAAAGAAAAAATTAAATTACAACATAAAATGCAAGAAAATAATGATAATGATGATGATGATGATGATGACGATGATCA
TTCACTTGATAAAAGACAAGCTAGATTTTTTAATCTTCATGGTTGGTCATCAGCATTGACTGATGTTTTATGGGAAGAAC
TTGGTCTTGGACATGGACATGGTTATGGAAATATATTTAATAATGGAGGACATGGTGGTATATTTGATGGACATAAAAAA
AAAAAAAAGAAAAAAAAAAAGCCATTTATTGGTAATATTTGGAATAATCATGGAGGACATCAAGGTGGACATGGATCACA
TTTAGGTGGACTTGGTTCACATCTAGGTGGACATGGATCACATGGTAATTATGGACTTGGATCATATGGTAATTATGGAC
AAGGATCATATGGATCACATGGTCTAGGTTCAAATGGAATTTATGGAGGTCTTCAACAATTTTTTAGTGGTTTAAATAAT
AATTATCAAGTTACTGAAAATCTTGATGATGTATCACCACAAAGACCAATATTTGGATGGCAAAAACCATTTAAAGATGA
AGAAAAAATTGAAAATAAAATTGCACCTGGTTTTGTTGATAATTCAAGATCAAATTAA
>LF009946-RA gene=LF009946
ATGAATCCAGTGATAGCTTTGACGGAGATCATGATTGTGAACACGTTGTCAATTGAATCCATTCTCAACGTTATTTTGGT
CTTCTATCTCATCCAAAGATCTGAATGTCTTTCAGTTAGCAGAAATGTATTTGCTCAAGTGTTAGCTCGAATTGACGTCC
AAACAAACGGTGTTGAAGAAAATGAAAAATGA
>LF005130-RA gene=LF005130
ATGTCAAAAAAGTGTGAATTTTCATCAGGCGATTATAATAACCGAAGAGGTTTTCGACTTCTTCTTGAAATAAGCGAATC
CTGTCGAAATCCTTTTCGAAAAAAATTTCGTAAAAAAAAATATCAATTACCAATAAAAGAGAAAGATAGTGTCAGAGTCA
TATTATTTGAAAACATAAAAATCCCTAATGTGATGCTTTTGGTGATTCAATTGCATCTAACCTTGGCAGCATCAAATGTT
GCTGGTGGTGGTGATGATGATGAGGTTATGTGA
>LF006860-RA gene=LF006860
ATGTTATTATGTGGTCTTTCTAATTTTTTATTTTTAATTAATCCATTGTTTATTGTTGGTGATGATGATGATGATGATGA
TGATGATTTATTAATATTTGTTGGTACTGTTGATTGTGATATTACAATTGATGGTGAATTTATTAATTTACTTGTATTTA
TTAAATCATCTTCATATATTCTTGATTCATCTGGTTTTTTTAATATACTTTTACGTATTTTTTGTCCATTTTGTACTGGT
GTACTTGATAACAATGATTCATTTATTATTACTGATCTTCTACTTTTTGGTTTTGTAAATAAAAGATCAACAATATTGAC
TTTTATAAGTTTCCAACTTTATTCATTGAGGTTAGATTCAACACGTGCATCTATGGCAACATGTTATACTTAA
>LF013541-RA gene=LF013541
ATGGCAAAAACAAACGCAGAACGTCAACGAAAATTTCAAGAACGTCAAAGACAAGCTGCAATTTCAGCTGCTCTGTCACA
AGATGTTATGCCGATGACAAACAGAGATCGCCGAAATGTTCAGAATGCAGCACCTTCAAGCAGTACTGTTTCTATTCCAG
TTTCGACTGTGCCGCCAACTGGACAAGGTCAAATGAAGTCTGCAAATCTACGCGGTGTTAAAAATAATGATAGAAATAAA
AATAATAAAATTAAGAAAAAGTCACCTCCAAAAAAAACTAAGCAAGACCGATGGAGATACACTGATTGA
>LF001326-RA gene=LF001326
TACAATACATTACTATTTGGTCATAAAAAATTAATATATTATTTATATTTAAATATTTTTTTATTTATTTATTTAATAAT
TTTTATATTTTTTTTTTTTTTCTTTCAACTAAATTATATTGTATGCACGTTACTAAGTAAAAGTCCTATTACAAAAAAAA
AAAAAAAAACAACATAA
>LF010145-RA gene=LF010145
ATGGAATTGATACTAATCAAACGTCACAAAATAGCAACAAATAATCCTCAGGAAATGAAAAAAGAAATGAGACTAAATCT
CCAGAGCACGCAAGAAGATTCACCAGGAAATGATACAAATAATAAAAAAGTGTCTCTTGAGGATGTTGACAAAATTGTAA
AAAAACAATTTATTGAATGGTTTAACGAAGGCAAGATGATTGCTGATAATTTTTTTAGAATAAATAATATAATCTTGATA
CATGAAATAGTTGAAGAGGGGGAGAAAATGATTGCAATTGATAAATTAGAACACTATATTCCACTCCCACCTCCACCTCC
ACCTCTACCTCTACCCTCACCTTCACCACTTTCTCAAACTGCAATACGTCCTTATCCACCACCTTACACTGCAATAAAAC
ATCAAAATCTACCAACTCAAACTGCAGTAAGTCCATATCTATCATCTCAAACTTCAACAACACAAACTGCATTATGTCCA
TATCCACCATCCCAAATTTCAACAACTCAAAATGCAATATGTCCATACCCACCATCCCAAACTTCAACACATCAAAATAC
AACTCAAACTCCAATATATCCAAATGGACCAAGTCAAACTACAAATCCACTATATTTTTATCCAACAACATCATATTCAA
CCTCATATCTAACAGCTTCATATCCTACAACTTCATACACAGCAGCATCATATCCATTGTTTTCATATCCACTAGCTCCA
TATCCAACACAACATGCAGCAAGTTCATATCAACAACTTTCAACTGATGCTTCACATGATACATTAAAAAAAACATACAA
AAAATTTGTTGCTGATCTTGCAGAGCTTCATGGATATACAAGAACTGCTACTAAGCAATGGTGGACTTTTGATTGGTATC
GTGAGAATATTTTTACAAAAAAATAA
>LF007215-RA gene=LF007215
ATGAACTATAATAAGAGACAAAAACAAAAAAACAAAAACTATAAGCAGCCTGCAGCCAGACATCATTTACTTGGCAATCA
ATTAATCAGAGATGCCACAATGAATAATAAATATTATGAACCTCAGAAAATAAATGAACCTCAGCCATATTATTTACAAC
AGTACCAAATGCAACCAACAGTACCATTATGTTCATCTAGTTATTTATCTAATTCATCATATGAATTAGAAAGAGGTATC
ATAGCTGATAGTCAATTGAGTTATTTGAACAGACATCAACCTCAGCCAAGTCATTCACAACAATATCAAGTGCTATATTA
TAATACATCAAGTTCATTTGGATATGGAATAAACAGAGATTTCATAACTAATAATCAATTTAATCATTTGGACAGACATC
AACCTCAGCCAATTCATGAACAGCAATATCAAGGACCAGATGCAGCAAGTTCATCTGATAATAAATTATGCAGGGATATC
ATAACTGGTACTCAATTGGATAAATTAGAAAAATATTCATCTGAGGTATATCAATCTCATGTAGCTGATACACAATCACC
TTGGTATGGCTTTCAATATGGTATGTCATATCTAACTTTACAACAAGTAAATCAACAGCTGTCAAATTCATTTCAACAAA
GTTCATTAAATCTTGAACAAAATTTTAATCCACAAGTTGAATCGCTTTTATCGTGTACATCAAGAGAAGAATGTTATCCA
CAAGCTCAATCAACTTTTTACCCTGCAAGTGATTATTCTCAAAGAGAAATTTTACATACTGGTCAAACAGCTTCACAATT
ACCTGAACAATTTTATCCATTGCACAATTTTCAGGACCAACAAAATTTTTTCAACAACTATCATACATTTCTACCAACAA
ATACAAGAAATTTAATGAATAATGATAGACAGATATCAGAATTTATTCAACAACAACGATTACCTGCAATATTAGAAGCT
TCACTAGCAAAATTTGGTGCTCAATCAGGATCTTCTGATACTGAATGCAGACAATATAAATTATTTAATTAA
>LF013746-RA gene=LF013746
ATGATAATTGTAAAAGTTAAACCTAAAAAAACAAAAGTTGAAATTAAAATTAAAAAAAAATTAATTATTGTTAATAAGCA
TGTAAAAGAGAATAATTTATACAATCGTCATAACAGTCACAAAGTAAAGTCTGGTCTTTCAAAAACGAGGCGACAGAAAG
AGCAGATAAGTCATGAGAGAAGATTAAAAAAACAGAAAAATGATGATGCATCAAATATTATTCAAATACCACTTAAGAAT
AATGCTACGTTATCACAAAATTGGACGACAGTATCGGATACACGTAAATTTGGTCCTTGA
>LF005441-RA gene=LF005441
ATGTTTATAAAAAAAAAAAAAATTGCAAATAAAATTAATAAAAAATTTAGAGCTTTTAATGTATTATTATTATCATAA
>LF005441-RB gene=LF005441
AAAAAAAAAAAATTGCAAATAAAATTAATAAAAAATTTAGAGCTTTTAATATTAAAAATAAAAAAAAAAAATGATAAAAT
TATAGAAATAATTATTAAAATTCAAATAAATTATATTAAATTAAATAAAATAAATAAATCTCTATATGTTTATCGTATTT
TATTAATACGTTATAACAATAAT
>LF013017-RA gene=LF013017
ATGGATGATTATATCTACTCAAAAGAAGTCATGGCAAATTTGCCAATGCTTAGAGATGGTGCTGCAGAAGCCAATCACAA
TGCTGAAAAAATAGTTAAATTTTTTTTGAAAACTATAATACGCGGTTATTCTGGAGACATTGCAGCAGGAGAAGCAGACT
ATCACAATATACCAATCGTCGTGAGACACTTGAAAAATGTCCTTGATAAAATCAATGAAAAAAATTACAAAGTTTTGAAA
ACAAGCTATGCTCGAAACTTCGTCAAAAAGTTCATGAAATCCATGATCATCGCCCCAATAGAAGGCGATTTTTATTATTA
TGAAGAGCTCAATGTATTTGGACCACCAGGATGCCCATCTTCAAATGATCGGGAACCAATACATTACGTTCGTGAACGTC
AACTCGAGGAAATCATCAAAAAACATGAAGAGATGAAAAAAATAAAAACAGAAGAACATTTGCAACAAATTAATTAA
>LF001646-RA gene=LF001646
ATGCTTGTGATGCAATCATATATGGACAATGTATAA
>LF005909-RA gene=LF005909
ATGGTATTGCACAGTGTTGCACAGTATTGCATGGTACATAATACAACATTTAAAACAAAAAATAAAATAAACCCAAAAGA
AAAGCATGAAAGCAAGAGTAGCCAAAGAGAAAAAATTGATTATAATGAAAATGGTAGAGTTATCCAAAAATCTGTAACTA
GAAGAAAAATGACATTTATTATTTATTAA
>LF005565-RA gene=LF005565
ATGAAGTTTATAATTATTTTATTTATTTCTACAATGCTGATGAGTGTAATTATTATCAATGGAGCATTAATATCAGAAGA
AATAGAACCATCACAAGAAGAACTTGTTCATGTTAAAACAATTAATACAACTGAACGTATGATGTTACGCGTTAAAATAA
AATTTGAGCAACCTGGACAATTTATTTCTATCAAAATACGTAAACATCTTGGTTTAGAAGATTTAGCAGAATCACAAATA
TTTTTGTATAATATTGTCAATGATTATGATAATATTCGACAATTTTTATTTCAAATATTACATAGAGGAGAATATGATAT
TATTTTTCAAGTTTTAGTTAACTCAGATGATACAAAAAAAGTAAAACAAACAATTGAATGGGAAATTTTTCCAGCTATTA
AAGATCCTATCTATAAACGAAAAATTGCTTGGATGAATGAGCTTGCAAATAGAGCTAAACAACAAGGTCTTCTATGA
>LF012784-RA gene=LF012784
ATGGATGTAATTGAAGGAATTGTATTATATCCTGTTGAAACATTTATTGAAAAATTTTCAAGAAATATTTGGTTAAGATA
CATGTGCCACGTGGATTCTAATATTGGGAAAAATGGATCTAAAAATTTACAAAAAACACAAGATACAAAAGGATCAGCTT
ACGATTTCGACTTACTGTTTAATAAATATGCACCAAATAAACGTGATGCTGATGAAGATAAAGGCTTAATTGTTGTACGT
ACAGTCCAAATATATCCCTCTTTAATTTATAATTTTGGTTTTATTCAATACACCAGAAATTTGAAAACAGAAAAAGAAAA
GGACATAATACAAAATAACCATGATGCTGAAGAAGATGAAGGCTTATATGTTGAATATAGAAAAAATGAAGTAATATAA
>LF001019-RA gene=LF001019
ATGCTCATCACGAAGAACAACAGGATGAACATGGTTGGATATCACGTAAATTTCAACGTAAATATTCAATTCCTGATGAT
TGTGATTCAGCTTTGA
>LF002558-RA gene=LF002558
ATGCTTTCCAATGATATTGAAATTGCACCATCATCAAGCAATATTCATGCAGATGCAACACCACTGGCATCAGCAATATC
TACTTTAAGTCTAAGTGCTAATAATGAACAACAACAACAACAACAACAACAACAACAACAACAACAACAACAACAATCAG
TTGCTGATGAATGTTTAGATGATGCTGCTTTATTAGCTGTTCAACTAGAAAAGTCTGTTGGGTTTAATCTTAAATCACCA
TCAACAAAACCTATTTCAAGTCCAAGTGCTTTTAATAAACAAAAATTATTCAATCGTAATGCATTGGTCTCTGATGCTAA
AAAAAATAATAGACAAGATGATGATAAATCTATTAATCAACTAGATAAATATGTATACCGAGAATTTCTTTCATTAGTAT
CTGCTGCTGCATCATTACCACTTATTCCAGTTAATGTTGAATCAGAAAAACAAAAAGATGGTTCTTTATTAGCTAGTCAA
CCAGATAATTAA
>LF001327-RA gene=LF001327
AAAAAAAAAATAAATAAAACAGAAAAAAAAAATTTCATTTCATTTAAAATTGTAAAATCAATTATTACAGTTAAATTGTT
TTGTTTTTTTTTTTTTTTTTCTTATTTTTTACACTCGACAAATTCTTAA
>LF001872-RA gene=LF001872
ATGAAAAAATTATTGATAATAATTTTTTTTTTAATAAATTTATGTAATTTATTTACTGCAAGTTATATTGATGACCAGAA
AAAAATTGTTAATAAATGTAATTTAATTAATGAATTGAGTAAAACTATAAATATTATATCAACAAATGGTGTTGTTGATA
GTTGTTCATATTTGATATCAACATCATCAACAGAAGCTGATAATTTTAATATTAAAATGACAATTGAAAAAAATAAAAAT
GTATGTGAAACTGGAATTCAATATGTTGATCCTCAAAATCCACAAATAGTTTCATTAACAGATGGTGCTTCAGTAATTTG
TTCATTTAAAATTTATCCAAATATATTAGAAAAATTGGAAAATAAACGTTCCAGTGATCCTAAATATTTGGGAAAATACT
GGAAAATTTTACATCAATGTAAAGTAGCTGGATATAAACGATGTGAAGATATTGGTTATTTTTTTATGAACAATGCAAAA
TGGTGGAAAGAAACAACTTATAATTATTTAGAAATTCGTGCAGATAAATCAAATGTATTGAGCCAATATTCTAAAATTGA
ATATAATGTTTAA
>LF006496-RA gene=LF006496
ATGGCTGATTGTTCAATGGATGAGGGTGTATGTACCAGGACTGAATTGAAAAGAGATGATAGTAAGATCAATTATTTTGG
ATGTCTATTACATGATACAAAACGTGATTCATTGAAACCTTATCTCAACACAAATCAATGTTTAGTTGTTCAACATCCAA
TTTATGAATCTTTGGTAAAAACTTGGATCTGTGACAATTCTGATGAAATT
>LF001443-RA gene=LF001443
ATGAATCATGATGATCTTGGTACTTTGTTGAACAAGATATATTGTTTGATGTACTCGAAGGTACTGTTGATGTATCAAGA
CATCAAATGA
>LF007780-RA gene=LF007780
TGTTTTTTTTTTTTTTTTTCAATTCAGAACAGTGAATTCTTGTTGAATCCGTTGCATCATATTTTTTTTTTGTTGCCATT
TTATTTTTCACCTCAGAATTCATGCCAAATAATCATAGCTGGGTATTATTGGAAGCAACAAAATAAAATAATCCAAAAAA
ATTCTGGTCTTAGCGAGTTGGTGTGA
>LF001758-RA gene=LF001758
ATGGCAGAAACAAATAAGATGGCAGAAAAACCAAATCGTCTCTTGAATCAATTGCTGGACAGCGAATCAACAACACCAGT
TGGTGAACTGGCTGGAATTAGATCATTTGATAACATAGTAAATGCAACCAATGTCGTTGCTGGAAGTGGTACGACCACAA
ATGAAAATGTAAATGTTGGAGACAACATTCCAGTCAGTGTTGCTGAAAATGTTGCAAGTGGTACGACCACAAATGAAAAT
GTAAATGTTGGAGACAACATTCCAGTCAGTGTTGCTGAAGTTGTTGCAAGTGGTACGACCACAAATGAAAATGTAAATGT
TGGAGACAACATTCCAGTCAGTGTTGCTGAAGTTAATGCAAATCGTACTACAAGTGCAAATGCTGATGTTGGAGACAATA
TTCCAGTCAGTGTTGCTGAAGTTAGTGCACGTGGTACTACTACAAGTTCAAGAGACGACCTTGGCAATCTTCCTGCTGTA
GCTGGTCCTAGTGGTAGTTCCACAGGTGCAGTACCTTCAGAACGTAATATGAGTTCCTATCGTGGCAATCATCCTTACTC
AAAAAGATCATTAAATGTTCATGGTGTTAATTATCCATATAGAATTGGTTTTGTTTTAAAAAAACCTAAAACTGAAAATG
ATAAACCTAAAGATAATGAAGACAAACCTGGAGAAAATGATGACAAACCTGAAGACAATGATGATGATAAACGTAAGGAA
AACAACGATAAACGTGAAGATGGTAATGCTGAA
>LF013560-RA gene=LF013560
ATGTTTGCATGGCCGTTAGCTGTTTTAATTTTGACCTCAGAAAGGGTACAATTATCATTTCATTTATTCAATATATTTTT
AATTATTCAAGTGCTTATTAATCCAGAAACTGAATTTCTAAATAAATTTGAATATGATTCAATGAAAATGCGAGAATCAT
CATTATTTTATTTACTTGTGACACTAGTTAATGTTATATATGGAACAACTTTGTGGGGTGCAATAAAGAGAAATGCATCT
AATCTAGTGGCATTTTTAATATTAACTGGACTTTTTACATTTTATTGTATATTATCAATATTCTTAGATTTTTTCCGTGA
TAATCAACAATCAAAAGACATCAAAAATGAAATAATTTTTGGAATAATGACCTCTTGTATTACTTTGCAATTGCGAAACA
ATGAAAATTCTGGAGTTCAAATTATTCACAATTCACCAATTGCAACTTCAGATATCAATGGACATGCACTAGCTTGA
>LF010180-RA gene=LF010180
ATGAATGTAATTAAAGAAATTATATTATATTTCGTTGAAACAATTGTAAAAATTATGTGGTTAAGATACATGTGCCACGT
GGATTCTAATATTGAGAATAATGAATCTGAAATATTACAAGAAACAGAAGATACAAATGGATCAGCTTACGATTGGGACG
AACTATCTGATAATTATGCACAAAATAAACATGATGATGAAGACTATAAAGGCTTAATTGTTGTACGTATA
>LF007464-RA gene=LF007464
ATGAAAATAACATCAACAACAACAATAAAGATAGTAATAATAATATTAATAATTATTATTAATGATAATAAAAGTTATAT
GAAGAGAATATATAAATTTATAATTTTTACAAATCTCACCTTGATCCTGACTTGTCTTGATTATTATATTATACAATCAA
TTTTTAAACAATTGATATAA
>LF007744-RA gene=LF007744
ATGATGGATTTATATTATAAAAGTGTGTGGTTACTGGGGGTTTTATTTGTTAATCTTTTTAGAGATTCAATAATTCCTCC
AGATAGCTTTCTAATTGTTGAACCAAAATGGGTATTATATGGAACGTTATTACTAAAAATAAATGTACCAGAAATACCAG
GACAAGAAGTTAGACTTAAAGCAGAATGTGGAAGACTAAGTGGAGTTTATATATTTCGACATCGACCATGTTATCCATTA
ACAAAAGTAAAAGCTGGAAAGGATACGTATATAAGCATCACAGGAAATGGAGAAATGATATCATTTTTTTTTTTTATTTT
TAAAACAGCACAATTTCATGAGCTACAGCCACATCCACTTTCATATGAAATAATAACTGATAAAAATGATGTTGGTGTTA
CTGATTTATTTACTTATTCTGGTGTACCATTTGATTAA
>LF006263-RA gene=LF006263
ATGAAGCGCTCTTACTCTCGAGCAGAAGATCCAATCCAACTGAGTACAAGAATTGAAGAATTTCTTGATACCCTTACCAA
AAGTATCACAAGTCGTTCACCAACAAGTCCTGCTAAAGAAGACCTTGTCAGTCGAGTTGGAGCAGTCACATCAACAACAA
ATAAAAGGAAAAGAAAAAAAACTGAAGTAATATCAAGAAAAATTGAAAAAAAAAAATCAATTGGATTAAAATTTTTTCGT
CTGAGATATAGGTGGGTCATTAGCCTACATTTAAATCCATGGGGTCTTGAAGAATTAAGTTGA
>LF002582-RA gene=LF002582
ATGAATTTATTTTATCATATTTACATGCATGGAAAAGATAAGAAAAAAAAAAAAAAAAGTTGTTTTAAAACTTTCAGGGT
GGGCGTGGGACGTACAATTTTATCATTATCACCTGAAGCTCATAGAAAAATTTTCAAAAGTTGTAGAAAAATACACAATT
TAACTCGACACATTACTTTTATTACATTTAATTTTTCGGTTATTAACCTTATGGGTCCTATACCTTCTTGTTAA
>LF001088-RA gene=LF001088
ATGGATAACAGATCTTTAGAAGCTTGTTATGCATTGGTATCAGAATCAACAGGAATGGGTTATTTTTCAAATACAGTAGA
AATTAAAAACAACAAAAATATATGTGAAACTGGAATTGAATATCTTGGTTATTCTCATGATGAAAATCATATACCTGATG
TTTGTTGTTCATTTAAAATACATCTAGATATTATTGAAAAACTTGAAAATACTGAAGGTGAATGGTGGAAACAACATAAT
TATAATTCTCTTAAAATTATACCAGGAACTTGGACTAATTATCTGTCAAATTTGTCATATTTTGATACA
>LF008936-RA gene=LF008936
ATGAAGCTGATTGGTATTGTCTTAATAATATTTTTTACAAATATTAATGCTGATGAAGAAAGAATTATTAATGACAAGTG
TTTAAATTGTATTCAACAAGCATCATCTGGATGTTCACATTTACATAAATTTACTCAAAATTTTATACCACATGGACCAT
TTTATTTATCACAAGAGTATTGGAATAAAAGTGGAATTAGTAAAGATATTGGTTTGGACTTTGAATCTTGTGCTAATGAA
AATAATTACAGCTGTTCTGCTGATGTTGTTAGAAAATATATTTTAAAACATACAAAAACGAATCTTACAAATGATGATAT
TGGTTTGTGTTACAAATTTTCTACAGTTCACGGTCATGGTATAATTAATAATTATTATGTTAATCGTTATCTTAGTTTAC
TTTGTTATCATGAAATTTTTAATGATTGCTACATAAAAGTTATAAATGATTATCTCAATGAAATTATTAAAAGTTCTCGT
TCAAGATGGGGATAA
>LF002193-RA gene=LF002193
TTTTTTTTTTTTTTTTATTTATTTTTTTGTTTATTTGATTTTATCACAGGAGCCTGTTATTATTATTTTTTTTTTTTAAA
AAAACTTTTATTCTTATATAATCTTCTATTAATTTTTCATTTAAAAAATTTTTAA
>LF007827-RA gene=LF007827
ATGATTGATTATATGTATATCAAACATATTGATGATTGTCATACTGATTTTGGTATTGCATTTAAACAAGCAATACGTGT
ATCTGATGTTGAGGATGTTTTAAGAACATGTGAAGAAAGAATGAATGTATCAAGTGATTCTCAACAAATGACTAATAAAT
TACTTCGAGTTTTGTGTGATCCATTTTTGATTCATGGACAGCATTTATATGAAGTTGATTGA
>LF008318-RA gene=LF008318
ATGATGAAATTGTTAATGACAATTTGTTTAATTGGAACAATTTTATTAGCCAATTTAATTGATGCTTCTCCAACATTACA
ACCAAAAAATGTTGAACCAGAACAATCAGGCAATACATTGTATTTTGTTATTGTTGGTCTTTTAACAAGTTCAATTGTCT
GTAATTTAACTCCATTTTGTAATATTGAATTTAATGGAATTGGAAATTCAAATAAAGCCATTGAAAAAGTTCAAAAATTG
GCTAGATCATTTATACCTGGTAATGGTGGAGTTGATGAACTTGCAAAACGTGTCAATGAAGCTGGAAAAACAAATAAAGA
TCCAACAGCTACGAGAGCAAAACGTCAATCACCTTATTGGATGGAAGAACTAGAAAAATTAGCAACATCATGTTTTTACC
TATATTTTCTATTCTTTATGAAAAAAAAAAAAAAAACATCATTCATCATGATTTTTCGAATTTTACTACTTACCCTTTTG
GCTGGAGCAGTTGTTGGATTTGAAATTCGTTCATCATCATCATCATCATTAGACAATTCAAATGGTATTCACAATTATAT
GAAAAGATCTGATGAAGATTTATCAAATGAAGAAGATGATCATAATGAAGAAGAAATTGAATTAAGTACCAGAGGAATAT
TAAAAGCTTTTATTATTCCTGCTCTTGTTATATTTGTAACATCTAAAATTTTATTGTTACCAATTATTTTGAAAGATTAT
TAA
>LF003741-RA gene=LF003741
ATAATTCAAGCAAATAATTATTGGTTAACTTCAACAAAAATTGAATTTGAAAAACCAAAATTAACAATAATCAATGAAAT
TGATAATGTTATAAATGATATAACTTTAGTTAAAAATAATATGACTATTGTAGAAAATAATTTTAAAAATATAATTTTAA
ATTCTACTCAACAATCAATTGAAACTCAAAAAAATCCTCGAAAAATAAATTCTGAATTGAATAAATTATTCATTTTGATG
AGGTCAACTAATTCGTATAAATGTAGAGATATTGGTCGAACTGAATTTTTAAATATTTATGGATACGAAAGTTATAGACA
GACATGTTTGTCTCAACATCATTTTAAATTTGATAATTATAGAGTAATTTTTGAAAAAAATACAATTAATTTAAATTGTC
ACAAAGAAATTCACAGTTGTTCAACGATTTCGAGTATCTTTAAAAATGATTGCACTGATGAGAAAAATATTAAATCAACC
TGGGACTTTATAAGTGATGTTAAAAATGTTTTAGAACAAGCTGCTTTATATACTTATGAGATTAATAACTTTATCAATAA
TTTAACTGAAATTTGTAGTCTTCAAACACTCTATAATGATTATGAAAAAAAAGTTAGATCTTGTATTTTATTATCATAA
>LF001400-RA gene=LF001400
ATGTATATTAATAATGGGCATCAGACGGACAATAAAAAGCCGGCAAATCATGAACAAAATGGCGGCCAGATTCAAACAAA
GTGTGGCAGAAGATTATTTAAAAATTATGGTGAAATTAGTAACAAATGCCTTTGTGCTGATGAACAAAGAGTGGGGGGGT
GTTGGATAATACATAGGTGA
>LF000963-RA gene=LF000963
ATGTTAAACATTGTTTATAATTATTATACAAAAATTTATAAACATATTTTTAATTTTTACAACTTTATAACAGCTAATTT
TTGGAGTAATTATTGTCAATATTATCAGATGAATATTAATAAAAAATATATTGACAATAATATATTTACAATGACACATA
ATAATTAA
>LF008039-RA gene=LF008039
ATGATCAGTGTATTGTGTGAAGAACCAGCTTCAGAGATTGTTATTAACAACCGTTCATTTATAACAAATACAACAACAAC
AACATCAACAACAACATCAACAACAACATCAACATCAACATCAACAACAACAACAACAACAACAACAACAACAACAATGG
GTGTTGCAGAGGATGACACGTCGTCCTCACTGACATCACATCCAAATGCAAATTCAAATAGTTTCAACCAAGAAGAATTA
AGTTTACGTCATAATTATAATCATCAATAA
>LF000279-RA gene=LF000279
ATGAATCATTTATTGCCAATAACAACAACAATACCAGCACGTCCACGAGCAAGTGTTAGTCTTGGTTGGCCAACAAATCA
TCCATCAAGTTGGCTTTATATGCAATCACCAATGCAATTATCATCACAACCACAAAATCAACCACCACATAATCATCATC
ATCATCTTCATCATCATCATCATCATCATCCTAGTGAACAATCTCATCATCATACTAATTGTATTTCTCAATCATGTTCT
ATATGCTCTTTAAATCTTTAA
>LF001695-RA gene=LF001695
ATGATAATATTGATATGCTGCATTGGAGCATCTGACTGCTGCCTTCCAGAACTTCTAAAAAAGGTAAGAGGCCTTCTGGT
CACTTCCTTAACCAAACCC
>LF011844-RA gene=LF011844
ATGGATTTACTAAAAAAATTGAATGAAAACCATTCCCAAGTTCTTGAGAAATTACTGCATTGGAAAAGATACAGATTATT
TTAA
>LF000837-RA gene=LF000837
ATGACAAATGAAATAAAAAAATTAAAAAAAAAAAAAAAAATACAGAATAATGGAGTATTTAACTATCAAATTAAAGAAAT
TTTAACTTTTAGGTATATATTTTCACAAATACAAAATAACACAAGATGGTACGTGCTGGATTACAATAAACAAGACCCCG
AGGACAGTTGGATTTCAAGTTGTTTTTATTTTTCAATATGGGAACTTGGATTTATATCAATTTAA
>LF002391-RA gene=LF002391
ATGATAAATCAATACGCCATTCATATTTATTTTCATTATCAGATTTTTGGTTCATATTCAATAAATTTTGGTGTTTTTTG
TTTATCATTATTATCAATTATATTAATTGATGGTGATTTAATTTTACTTGATATAACTGGTACATTTGTTGTAAGAGTTG
GTGTATCAAGAGTTGATGCAAATTTTGATGATGAAGCAGTTGATGTATATTTTGTTGGGGTTGGTACATTTGAAAATGTA
TTATTAATATTAAATGGAACACATGTATTTGATGACATTGAAAATGTTCCTTTAGCAGCAGATTCATATGATGATGATTC
AAATAAATTTGTTGATGTTGATGTTGATGTTGATGGTCTTTTTTTTGATGATTCAAAAAAAATATGTGTTGTTGATGTTG
ATGACATACAAGGCTCATTAATTGATTCAAATATTTGTGAATTATTTGTTAATGATGTTAATGGTGTTGATGCAAAAGTT
GGTTTACTTTCACCAAAAACTGGTACCGGTGATCGTGTTGATGAACGATTTGCAAAATCCATTGTTGGTTTTAAATCCAT
TGTTTATAATCTTTAA
>LF008462-RA gene=LF008462
ATGATGAAATCGTCTGAAACACAATTAAATGAAAAAAACATAGACACTACAATAAACGGCTCAAATCAAGATAATTCAGT
ATCAATGAGTCAAGATCCATTATTTGGAGCGTCAAATTCTGAAACACTTGGTCAAAATGAACAATCATTTCATCAGAGTT
ATTCAAATGATATGATGGAACCAATAACATTAATTTCTGAAACTAAACATGGTCATAACACAAGAGCCATGAATGACACA
TCATATGATGCTAATACTATGAATATAATATGA
>LF005136-RA gene=LF005136
ATGTCAATTATTATTGTTATTGTTACTGTGACGAACTTGATAAAATTATTAAGAAAAAAATTTGTTATTGTGTTTCTTTG
TTCCAAGAGTTTCTTGCGCATTTGCATTTGTGCCAGTGGCGCAGATTGCTTTGTGCTCTCTCGACAACAACAACAACAAC
AACAACAACAACAACAACAACAACAACAACAACAACAACAACAACAACAACAAACCAACAGTGTTTTGTGTGTACCAATA
ATACCAATAATACTGGAAGAGTGGTTAGTACACATAACACCTAGTACCTATATCATTTTAATTTGGACATTTTGTTGA
>LF010105-RA gene=LF010105
ATATCAATATATCAATTAAATATTGTTGAAGAAGCATACAAATGGATATCAAAAAGTAATTATCAATCAAATTTAAATGG
TTGTGGTTTATTACAAAAATGTTTTGATGATGATTTTAATGAATTTATTGGTCGACGAAAATATGGAAACACTACGTCCT
TAGAATTTATTAATCTTTCACAAAATATACATTGTACTTTAAATGACCAGAGGAATAATATTTCAAGTATATCTGATCCA
GAGGTACTTGAAGTGTATGGTGATTATACATGGGAATCAGTTAATATATCTTCAGCAATTATACCATCAGAAGCTGTTAA
ATTTGGTACAATAGAAAATCAAACTTCATTTGTTGGATTTGGAGCTTTAGATAACAGTGATTCATATCTTAGCAAGGTTT
ATTATGATGAACAAATTAAATGCTTTTTGCTTTATAATGCAGTGTGTCCTTCGACTTTAAAAGTATTAGTAAGTATACTT
>LF009279-RA gene=LF009279
ATGACACCTTCACCATTACTATTATCACGTCTACGTTTACGTGCAAAACGACCTTTATTTTTAGGTGGTGTTCCTGGAAG
TAATATTCCACCAGAAACACATTCCAAAAAACGTCTCAATGCTTCACCAAGACCAAGTGGACTAGTTGCTGTACTGATGA
CTTTTTCAATTGCCAAAATCATCTTTTCTCGTCATCAGTATCATCATTTTAATTGTTATTTAATTAATTAA
>LF002316-RA gene=LF002316
ATGATTTTTATTATAACTAATAATATTTTTATTAAATTTTCTAACAATTATTTAAATGTATATTTATCTACAATTGTATT
ATTTTTTTATTTTTTTTTTCTACATTCATTACCCATACTTAAAAAAAAACAAACAAAAAATAAAAATAAAGAAAAAAATG
TTTTTATAAATTTTTCGATGTTAATTCAATATACACAAATATTTATAATAATTATTATAAATTTTGATTATATTTTTATA
TAA
>LF005557-RA gene=LF005557
ATGAAATTATTAATTTTTATTTTTGTGATATTATTCGAAGCAATAATTATAGTTAATTCAAAATCAGTAGCATTAAAAAA
TCAAACAAAATGTGAAGAACAAAACTTCCAGCCAAATGAAGCTTTGTATCTAAGCTGGAATGTAACTAAATTGAATGGAC
TTCATATTGATATTGAGATTACAACTTTGCCTGGTAGTGATGGTGTTAATCCAGTAAAACAATTATTATTAATTACAGAA
GCTCAAAATCAATTAAAATTTAAAAATCATTACTTTACTAGTTCATCTAGTGGAAAATTTTCTATTTGCATAACAACACG
TTTTGATGATGAAGGTAATTACAGTTCAAAGAAACTTATTGACTGGATGATAAGTTATTGA
>LF010182-RA gene=LF010182
ATGAATCAACAACTCAACCTGAAGATGGAACAACAACCTTTGAATTTGAACCTTAAATTGGTCTTTAAATTTTATGTAGT
TTGA
>LF009155-RA gene=LF009155
ATGGTTGTGTCAGTCAAAGAACAATTGAGATATCATCAAGTTTATCAAGATGAATCAAGTAGAAATCATAGAAATAATCA
TGTTATTGAAGTATCATCAATTAATCATCATGATAATAGACGTAATCAACAACAAAATAGATTCAGTTCACCTGAAAATA
ATACAACAAGATTTCAAGTATCACCTCCATCAACTGTTGAAGAATCAGCTGGTACTGCTGAAGATTATGAATCTGCAGCA
ATTGCTAGCGAAGGTGGTAGTGTACATATTGGTTCACCAGCACCAGTTTACTCT
>LF009602-RA gene=LF009602
CTGAATTATTTTTTCAATAATTTTCAAGAAACAAAATTATTCAAGTTTGTTTATTCAATTGTAAAAAATTTACTAAAATC
TAGTAGTGGGACTGTTGGTGATACAACCATTGTATTTTTTATTATAATGGCTGGAACAACACTATCAATATTAATAATTT
TACTATCAACAATGATATATCACAAATACAAAAAAGAAGAACTGGATTAA
>LF011704-RA gene=LF011704
ATGCTAGCTGTGACTGCTATGCATATGTGTCTTACTATTATATTATTATTTAAATCTATTTTATGTATGGCTGTTGTGAC
AACTATTTTTTTCAATTACGGTTATGAAAACTGTATATGTGTGTCAAACACACATACACCACACGAAGGAATAACAACAC
AAACACAAGCAAATGTCAAATTAATATATATTACAAATTGA
>LF006482-RA gene=LF006482
ATGTCTGCATGTGTGTATGTTTGGTTTTTATTTTTATTTTATTTTTTTATCATTACACTGTTTTATTATTATTTAATTCT
CAAATGA
>LF005896-RA gene=LF005896
ATGTTAACAACATACAATATATGGCAAAGACGACAATACTTTTTTTTTCATATTTTTGTTTGTTTATTAAGTTGTTGTCA
TGGTTGGTTACAAATTTTTGATAAATTTGATGAATTTTACGCGGACTCAATTCTTAATTTAAATATATGGCAGTATTGGC
ATGATATTACCGAAGAATAA
>LF002441-RA gene=LF002441
ATGGGTAAAAGTCGAAATGATAAATCATCTCATGATTTAGCCTCAAATATAATTCCCTCAAAAAAAAATATTGAGGGTTT
TTGGGCAAAATTACGATATAGAAAAAAGAATTTTGTTAAAAAAATTGGTTATTCAAATAAATTAAAATTGTTAAATAATG
TAGATGTAGAAAGAATGAGTTTAAAAAGTTCAAGGATAAATTCATCTCGTGTCAGAGATAGTAAAACAAAAAAAATAAAA
AATATCAATAAAAATATTAGTGATTTATCAAATGATGAACAAGATGTTGACTATTATGATTACAATGCAATACTGAGTCA
ACCTGATATACAAAATTTAACAGATGAAAAAGAAAAAATAAGTAATGATAAAATTAATATTACAAATACAAATGAATTAA
TTATTAAAAATAATGATAATAATATTGAAACATTAAAAATTGAAAAGAAAAAAAAAGCAAGCCGAATACCAAGAGCAAAA
AAACCAGGATTTATTGTTAATGGTCGTTCTTCTAGACTTTATTCAATGACAAAATTTAACAACAAAAATATAAAAAATAT
AAAACGTTCAATTGTTGTTAAAACTCAATCAGTTGCAACAAATATAAATAGTAAACAAATTGATGTAATTCTTCAAACAA
ATCAAAATAATAATTTTATTAAAAATCATAATAATAAATTAAATTTACAATCAGAAGAAAGTGCAACATCTTTATCAGTA
ATTCCAGGTTCAAAAGTATCTTCTTGTTCTCATTTATGGGAAAATAAAGATTCTTCTTTGGATAAATCATCTCGAATAAT
GACCAAGTGTTCCAGTTGGCCAACGAACAATAATAGCTCATTAAAAACATTCAAGAGTCGTAAAAAGTTTATATCAAGTT
CTGATGATGAATCATCATCATCAAGTGATAATTTTGATGAATTATATGATAAAAAAATTAAAAAATTAAAAATAAATAAT
TCAACAACATCAAAAATTAAAAGCAAAGAACCACATTTAATTCATTCATTTTTTACAACACTATTTGATATTGTTTTTTG
GCCACTTTTATTTACTAGAAATAATCGTAAATAA
>LF008759-RA gene=LF008759
ATGTTTTTTGTTTTTTTAATAATAATTAATATTAAATTACAGTATATAGCAAATATTTTTTTTTACTTTTGTTATTACAA
TATTATGTTATGCATTTATATTATGTGGTTGCTTTATTATTTTTAA
>LF001693-RA gene=LF001693
ATGAATAAATTAATATTTTTTACTGTTCTAATTTTATTAGTGAATACAATTGCCCATCCAATTGATCATTGTGAAAATTT
AAGTTACTATTGTTATAATGAAAATAATGCTATCAAATGCAAGAAACTTGATTATTGTGTGAAAAATATTTGGCCACAAG
AAGTTACTCCAAAATTAAATTCTGTATCGCCTGCAAAATATAAATACAATCCTTGTAAAGATAATGTTCTTGTATATAAT
TTTCAAAAAATTTGTTAA
>LF003197-RA gene=LF003197
ATGATTTACCAAAAAATAATAAAAGTTGGAGTAACTATTTTTACTTGTCTTTTATTTGTTGAAATTAATTCAGTAAATTG
TTTGCCAACAAATTATCAAGATGAACAATGGAATTTAAATTCAATTCAAGAAACAAATTTATCAACATCAGCTGTATCAA
CTAAAATTATAATCAAAGAAGAAGAAGCTGGACAATTAACAACAGAAAAATCAGCTTCAACTGATGATATAACTACAATT
ATTCAAGATGAAGCAACAACATCATATTATAAAACTGAATATACTACATTAAAAAATTCAGTACCAAATGATGAAGAACA
AACAACATTGAGTGTAACAACTGAGTTATCAATGACAACTAATTTACCAACAACAACTGAATTAACAGCAACAACAAACC
AACAATTATCTGATAAAAGTACAGATATTTCAATGACAGAAGGAACAACAGAATCATCACAAGATTCAACTACAATTCAA
TCTGATGCAAGTAATGAGGCACCACAATTACTTATCAAACTAGATGATTCAGTAACAGAAAAAATTACAACATCTGATGA
AATTATAAAATCTAAAATTTTACCAGTTGATTGGTCATCAAGTGATATGGAAGATTATACAACAACATCATCACCTCAAA
TTAGTAAAGACCTTGAAACACAAAATCAAACTGATAAAAATTATGAAAATACTACAACAATTAATAATGAGAATAATGAT
GAAATTATTGTTCCAACAATTGATGAAAAACAACAATTATCATCAAATGTATTTGTTGAAAATCAAACAACAGAAAAAAA
CAATAAATTAATAAATAAAAAAATTGAAAAAGAAGAAATATCATCAACAGATATACCAACAACAACAAATACAACTGAAG
ATTTTTGA
>LF004908-RA gene=LF004908
ATGACTGGTAAAAAAAAAGACAATCAAGAGCAAATCTGTTTGTTATTTTTTTATTGGTTACTCAATATTACACCTATAGA
TGGTACTAATAAAAAAGATTTAAATTATAAAAAAAAAAAA
>LF014680-RA gene=LF014680
ATGAGTTTACAAGATTTTATGGATCTAGACTACATTAAGAATTCATCGATCCCTGATCTTGTCGATACAAGGTGCATGAA
AACTAGAAAATTACAATTACGTCTTTGGACTGAATATATTAATATGAAACACTTGAAATTTTCTACAAAGTTAGAATTAG
ATCGATTGAAAAATATTATAAGGACACCTGTTATTGAACTATATAACATGTGCAAAGATGTTACTCCACAAATACATGAT
TATATGACACGTTTGATGAATGGTGTTGATTATAACGATGATTCTGCCAATGAGACAGAAGAGTCTACCTAA
>LF002786-RA gene=LF002786
ATGGATCAGCAAGAAATGATTTTGTTTACGGATATTATTCCAAAAAAATTCTGGATTTATCCAGAAGATATCGATGATAA
TACGAGAGCCAAGATTAAGAAGATGATTGAGGACCGTGGAGGAGTTGTTAATAAGCGTTATGATCCTGGAACAATCAAGC
TTGGCTCCTCCAAACGGCTGTATCCAAAGTCAGTCGAACCGATCTACGATTTTAAAATGATTGCTGAAATTATTAGGAAA
AAAAAATGGGGTGAACTTAACAAACACAGACTCAGAACATTAGATGAAGATGATCCAGAAAACGAAGTTCTGGAAAGAAG
TTTAAAAGAGGCTGAAAGTCAGCTTCGTGGAGAAAGATCGGTCCATTTTTTTGGAGATGTCCAAGTTCGAACCATACGAT
CCGGAGGGCATATTTGTAATGGAGTTATTCCAAATATGATCCAAGGATTAATGTCAAATTAA
>LF007326-RA gene=LF007326
ATGAAGGAGAGGATAACTTGGATTTATATTGCAAGAGGTGAACGGGTTGTAGAGCTGCGAGGTATTTTTATGGTGAACAA
ACCAAGAAGAATAACAAGAAAAGAAGGAGAACATGGTAAAGGATATATAAATGTTAAAAATAAAATACGTGGGGGACTAC
TGAAAGAAAAAAATGATGATGATGTTGATGATGATGGTAATGTTGTTGTTGTTGTTGTTGTTGTTGATGATGATGATGAT
GATGATGATGATGATGATGATGATGATGATGATGATGATGATGATGATGATTTTTTTTTAATCTGGATTTCGATAAGAGT
TGTTATGGGAGGATCACAAATTAAAAAATCATATTCATTATAA
>LF008091-RA gene=LF008091
ATGATGCAGTTAAGGTATATAATCTACTTTGTTATTAATGTTGTTGTTGATAAACAATTTGACATGTGCTCGTGTTTATA
TTGTTATTTTTCGAGTATAAAAAAAAATTCAAAGAATCGAGAATTGACGTATTGGCGCATTCTAGCGGCTGCGATTCAAA
CTAAGCTTAAAAAAAAATTATAA
>LF001970-RA gene=LF001970
AAGGTCATTAGCATTCTAATTATTTTTATTTTTATTTTTTTTTTCATTGTGTATTTTATATTTTTATTAACGCCATGTTC
CCTGGGGTATGGACACGTGTTTGTGGTGTTAATTTGTTATAAAAAAAAACAATAA
>LF002506-RA gene=LF002506
ATGCGCAGCATTGACCATGTATACATTCCATCAGCTTTTCAAGATTTGATTTTGTCAACAAATCTTCATGATTTGGTACT
GCTGGACGTGAAAAAAAAAAAAAAAACTTACTTGATTATTGTCTTGGTTATCATTGTTTTTTGTATATCATTATTATCAT
CATCAACAGCAACAACAGAACTAGCAACAGTTTGTTTATCAATATTTCTTGGTGTTGTATTATCAACTGGTGATGATGTT
GCTAATGGTTGTGATTCAATTGTTGAAATAATTGATTTACTATTTCTTAATTTAACTGGTACTGTTCTTTTTCTAACAAT
AGTTGTAGGTTTAGCTGTTGTTTTTGTTGTTCTTTTTCTAGGAACTGTTTTTTTTTTTGGTAACATTGAAAATATTTCTT
CACATGGTGGTGCTGTTAATAATTTCCATTCATCTTCACCATTATTATCAATTTGTATTCTACATTCAAATGTTTTTTGT
GTACGTGATCTTGTTGTTATTTTATCATTTTGTTCATCATCACTAAATAAATCTCTTTTAACCATATCAACTTTTGATTT
AACTGTATCTTTTGTTGTATTATCAATTGATAATATTTTATTATCATCTTTTATTAATAATTCATTATTATCAATTGTAT
TACCAGTTCTTGGCTCACTTACACCTCTTTTAGCTGCAATTTTTTCAGCATTTCTTGCTGATTTACGTATACCAATTAAT
GCTGGTATTGGTTTACATTTTCTGGTTGGTGGTGGTGGTGACATATTTGTATTATTTGTTGCAGCCATTGTTGATGATAA
ATTTGTTGAATTTTTAACACCTGGTTTTGAACTATTTGGTGTAACACCAATATCTTCTTCAGTTAATAATGTATCATCTT
TTGCTGTTGTTGATGTTATTTCATTAACATCAGTTGTTTTTGTTGTTGTTGTTATTGATGATGTTGATGTTGATGTTATT
TTAGTTGTTGTTGATATTTTTTCAATAATAATATTATCATTTTTTATTTTATTTAATTCACAACTTGATGATTGTCTTGG
TGTTATAACAATATTTGGTGTTGGTGGAAATTCTGGTGTTGGTGGAAATGTATGTATTTTACCAGAATTATCATTTAATT
GA
>LF003076-RA gene=LF003076
ATGTCAAAACTTGGAAGCTTATCAACTGTACAAAATATCACGTTTTCACAGTGGCTATATAGCCTAAGTCACTTGCCAAT
CAATATTTTTACGAGAAATAAACACAATAATTGTTTCTGTTACTATAAAAATATTCATTTAACAATTGTTATATTTTTAA
ATTTACATATGATTTTAACAATAGGATTATACGCTAGAAGAAATTGTAGGAAGGACAGTGAAATAAATAAAAGTGAGGCA
GGTCACGATGATGAAGAAAGCAAATCGACACATGCAAAGTTACGTTCCCATGTTTGTATATTGATATATATATACATCCA
TGCAATGAGAAATTACCAAACACCATATGGTCCACCTTCTAACAAGCAACTCAAACCGTATCTAGCTAAGGAAAATATAT
TGAATTGA
>LF008951-RA gene=LF008951
ATGTCATATTTTATGAATTTAACACCTGATGAAGTGACAAGAATGCATCCTTGTACAAAAGCTAAATGTGTCATCACAAC
AAGTGATTCAAAAATGGAGACACTGAGTGATATTGCTGATGGTATTCAACCTGTTGGTAAATTATCATTAATTGAACAAT
CATCACCATCATCATCA
>LF004627-RA gene=LF004627
ATGCAAATGAATTATCGGCCTTGGACGGACAAAGGCAAAGCAATCAAAATAGTGGCAAATACAAAAAAGTGTAAAAATAT
GCAAAAACAAGTGACAAAATGTCTTTGTACTTTATGTCAGACAAAAAGTGGTGTGATTGTTGGATATTTCAAAGCTGATT
TAGTATTTGCTAATATTCCATGA
>LF007702-RC gene=LF007702
ATGTCTTTTGAATCTGATAATTTAAAATCAGACAAGATCCTTGAAAATTGTGATCACCATGAGAATTTGCTAAAACTGCA
AAAAGTTGAATTAAGAAATCCAAATGATGCTAATGATGACACTCGCAATTTTATTAATCATTCAACGACAACATTTCATC
ATGAGGCATCTGACAAAGATAATTTATTATATAATGATTATCATCAACATAAC
>LF001189-RA gene=LF001189
ATGTATGTTCATTTAAATAAGTATTGGTATAATAATAATAATAATACAAACATACATACATATACATATACATATACATA
TGGAGTTATTATAACAAAAAAAATTATTAAAAAAAACAAATATACACCAAGACGAGGAAGAATAAGAGGAGGAGAAGGAT
TATTGTGCGTCGCAAGCAAGGCGACTGGCCCTCAATCGAGGAGTCATTTGTGTGATAGAGTTTGA
>LF011996-RA gene=LF011996
ATGATATTGAATGACTTACTTGTGGGCCCATATTTGGAGGCATTTGTCCAGGATGAGGAGAATAATTTTGCTGCTGTGGT
CCTTGTTGTGATTGTTGAGGAGGACCTTGTTGTTGTTGTTGTTGTTGTTGTTGTTGGGATGATGAAGATTTCTCATGCTC
TCTCTCATTATATTATCATTATTATTGGAGGATAA
>LF005151-RA gene=LF005151
ATTATCATTATTATTATCATTTTGTGTCAAATCTTGATTAATTTGTTGATTGTCATCATCATTATTATTATTATTATTAT
TATTATTGTTATTATTATTATTATTATCATCATCATCAATCATCATATTATCATTTTCAATATTATTATTATCATCATCA
TCATCATCATCATCATCATCATCATCATTATTATTATTATTGTTGTCATTATTATTAAATTAATTTTTTTATTTTTAGTT
ATAACAAAATTTTTTTCAACATTATAA
>LF008349-RA gene=LF008349
ATGCAGCTGATTGTAAATTACTTTACACTGAATCATTTGCAATTGTTCACAGTTGTAAACTCGGTAGACCATAAATTTTT
TGATAAAAAGTGTTATTTTACAAATGTTGTATAA
>LF007764-RA gene=LF007764
ATGCTTGCAATTGCGACGACTCTAGTTTCGCGCAACGGGTGGGTGAAAAGAAGGGAGGAGGTCAGATTGTTCATTGCACA
AAAAAAATTAAATAAAAAAAACATACGAGTAATATTGAAACAGTTGTTTGAAACAAAGTGA
>LF008067-RA gene=LF008067
ATGATAATAAAAATAATTAAAGCTTGTTGTTACTATTACCAATATAAATACACTTTAAGAGTCAAGATGATGAAAATAAT
AAATAAATTATTAAATAATAAATAA
>LF006497-RA gene=LF006497
ATGTTTATTAAACAAATCATTTCAACAATAGTAGTTATTTTGTTTTTTACATTATTCCATGAAACTCATGGACTGTCATG
TAACAAAGGTGTATTAATAAAATCTATGAATGGTGCAATATTTGGATCACATGGCTTTGGTGCTTGTTCACCAAATACAG
TTTGTTATACAAGTTTAAAAAAATACATCGATTATGATATTTATGAGTTGGGCTGTCTATCAAAAAATAAATTATCACCA
AGAGAAAAACTTAAACTCAAGAGAAAATGTTCAACTCAAAAAGTAATTAATAAGTGTATGTGTGATGTTGCTGATGGCTG
CAATGCAAATTTATTAATTTGA
>LF003868-RA gene=LF003868
ATGTTAAATAGTCATTTAAAAACTCATGCTAAACAAAATGCTAGACAACAAGAACAAATACCTTCTGAAATTTTAACATC
TGAACAACATCTTGATAGTATACAATTTGAAGAATTACAAGATGATGTTATTGGACATGATGAATTACAAAATCAATCAC
ATACTGATGAATTAGAAAATGTTGTTTTATTACCAAATTTTCTTATTTTTATACTTTAA
>LF006670-RA gene=LF006670
TTATTAATAATTAACCTCATAAGTAGGTTTTATAATAATAATAATAATAATCAATTTATATTTTCATCAAGAAAAAAAAA
AAAAAACAATAACTTTTTTTTATTAAGTATTAAAGTCTTTATTTATGCAGATAGATACTTAATTAAATTACTTATTTTTT
TAACAAGTATAAAACCATTAACTATTTTTTATAGCTTTTGCTTTTTGCTTTTATATAAAATATATCATAGTTTTTTTTTA
TTTCAATTTATTTTTCGAATCTGCAACATGATAAATTGA
>LF005997-RA gene=LF005997
ATGATGGTGATTTTATACCCTTTGATAATACAAATCAATCACCTAATACACAACAAAGAACAAATTATTATCGTGGAAGA
GGACGTAGTAATCAATTTTATAATACTCCTAATTATCATAATAGAAATAATAATAATTTTTCTCCAAGAGGACATTATAC
ACCTCATAATCAACGTGGTTGGAATAAAAATTCAAATAATAAAAGTAATTTTAGTATAG
>LF002509-RA gene=LF002509
GTTAATTATTGGAAAGTACAAGATTCATCTTCATGGTATATGGGAGTAAAGCCAAAGATACAATTGTATCAATCATCAAA
TAATGATGAAAATAAACGTGGAAGTTTAAGTGATTCAATACAAAGTACAATTGTATTGATGAATATTATTGTTATTGGTT
TGAATAAATTGATGCCTTTGAAATGTTCTGCCGTTGGGATGTTTGCTATACTCATCATAAACTTGACATATGCATCTTTC
AGTGACATAACAACTTTGTTCAAGATCCTGTTAATATTTCGATTTCCACCTGTTGAATTTTCATTGTTACATTATTTTCT
AGTAGTAATGGTTTTATTTTTATTAACGTTAATTGGAATCTATGATAATATCATTAAAATTGAAAAACGTTCAAAATTAT
TACAATCTTTAACATCTTCAAGAGCATCAAGATTTTCAAGATCTTTAAGAACTTCAAGATATTTAAAATCTTCAACACCA
CCAACTCTTTCAACATCTTCAACATCATCATCTCCAACAGTACCATCACCACCAACACCACCAACACCTTCAATATTTGA
GCATATAATAAATTGGTTTACTTTGATTTTTAAAATATATAGTCATATTCAAAACAAAATCTTGGTTTTTATGTGTTCAC
TCATCGATTTGATTGTCACAACAATTACAACTATTTTACATGCAACTTTAAGTGATGATGAGATAAAAGGCTTCCTGGAG
ACATTTCAATTTTTTTCTGATGATCTTCAATCGTTTATTTTACTCGTAATAGCAATGGATGTTATTGGAGTTTACACAAA
AATCAAACAATTCAGACGCCATTCAACTCCTTCAACTTCAAGTAAAGGTTTAATTAAAAAACGTAGAAGATGCCGTCTTG
AAAGATAA
>LF001667-RA gene=LF001667
TTACAGTTTAAAAAAAAAAAAAAAATTAACAGACAAACGTCCACAGTTTTTATTCTGAGTATTAATAAATCGTTTATCAT
TTTGCTCTCTTTTTTTTTTTTTTTAAATTTCATTATTACTATTATTTTTTTTTTTTTTGTT
>LF013961-RB gene=LF013961
TTAACACCAAATCCAGCATACAAAAAAAATGGAGCTGTAAAAGATGCAAAAAAGAGTAAACATGCTTTGAAAGACGTTAA
AACATTGCAGGTTTGTTCGAAAAATGTTCAATTTTGTAAATTTAACACCAAAACCAGCATACAAAGAAATGGAGCTGGAT
GGATGCATAAACGATTGTCAATTAAAATTAATAAACTAGTTATACCAAAAATTGTTACTTTGAAACTATTGACAACTGAA
CAGTGA
>LF006846-RA gene=LF006846
ATGAGAGTGCAGTTTGTCATTCCATTGACCAGTATAATTTTTTTACACAATTTTTATGAGATATTTCGTTGTTTTAATAT
TAAATTGAAAAAAAATTGGGTTGACCAAATATTTTCTAGAGGCCCCATATATGATTTTAAATATTGTTGCATTTATCTTT
TTAATTGTTCATTGTCAATTGTATCAATACATTTTATAATACAATTTTTATCATCATCATCAATAATTTGA
>LF004817-RA gene=LF004817
ATGTTCATCAATACTCCGGTGATATTTCATCAACTTGAGGGGCTCGACTGGGAGATAAAAAATAATCTCTCTCAAGATAT
AAAGAGAAATATTGTTGTCTCAATGGATTCAATATTTTTGAAGAAAATAAATAAAATGTTATATTCATCATTTCCTGATC
AACAAAAAATGATGAGTAAATTTAATGGAGCAATGATGAGTCCAGTTCGAAAGATCATGGACCCTGGATGA
>LF010292-RA gene=LF010292
ATGATTTTATCAAGATTAATATTTGTGGGATTTATTGTATCATCATTATCTCTAATTGAAGCTCAATATGAAGAAAAAAA
ATTCAATTATACAACTGGTGATGATACATGTCTACGAGATAATTATGAAAAAAATCAACAAGTATTTTTAAAAATTAGTC
TTGATAAAATTACAGGACAATCTGTTGATATAAAGATTTTTTGTCTTGAATCAATATATTTTATTGTGGTACCAAAAATA
GCTTATTCACAAAGAAATTTAAGTTATGGCGAGATAAAAGATTATTTTATTAATTTTGATAATTGTAATACAGGAAATTT
TTATGTATGTTTTGATATTATTGTTGATAAAGGCCATAAAGAAGAACCACAACCAATCACTTGGAAAATTGTAAATAGCG
AAGAAGAGTAA
>LF008353-RA gene=LF008353
AACAATGCACATGGTCGTTCAGTGCCTGTCAATTTAAATGATGATTTATCAACTGATCCTTCAACAATTAAACAGGACAT
TATTGATTCATTGACTGATTATGAAGTGGAAATTATTGGTGATTTACAAAGAGATCATTACTTTGCTTTGAAAAAAAATC
GTGAAAAAACTAGAGATAATTTTTTATCACCAAATTATGTAAAATTTATTGAATGTTGTTCTTTGATTGAAGATGAAATT
AATCGAGCATATAATTCTACCAGAGATGATATTCAAAAGGTCTTGAAAGATTTTAAAACAACAGGATATATTCAGGGTTC
AAGTGAAACATTTGAGAATAAGCAAAATGATTATTCATTGATTGAGAATATATTGAAAAAATCAATGATAAATTCTCGAA
AAAATTATCAATCATTTTCAAATAAATCTGTTGAATTATTAACTAATTGTGTAACTCGAAATTCAACTGCTGATGAATCA
AAAAAATCTGATGATTCAACAATTAAAAATCCAATTAAAATTACTGAAAAAACACCAAAGTTTATCAAGAAAATACCACA
ACCAACTGAACAAGAAATTATTAAATTTCTGAATAATTATAAAAATAACATTACTTATAATATGAAAAAAGAATACTTTA
ATTTAATGCAGAAAATTAATTATCAAAATTCACCTTCAGTAGGAGATTATCCAAAAAATATTGAATGTTATTCTTTGACT
AATAAAAAATTATTTAAACAAATGAATTCTGCTCAAAATGAAATATTTAAAATCATTGACAGTTTTAAAACCAAAGATTA
TATCCAGATTTTAAAACAAACAAATGAAAAAGGAGAATTTCAACAATTTCTCATCGATGATTTATCAAAAAAATCAATAG
AAAATATTCAAGTTAAATATACATCATTAATGGACAAAACTGTCAACACCCAATATGATTGTTTGAAATCAAATTTACGT
CCTGATGTATTTATGAAATTTGTAGAATTAAATAATGGTACTTTCAAGTCAATTGTTGAACACAATGTTGATGAAAAAAT
AAATGATAAAATTCATAGTAAAAAAAAACGTGATGTTTATGATATAAAATTAAGACAACAAAGAGAAATGCTTGATGAAT
TATTTGAATCATTAAACAAATCATTTGAAACACTTACAAATATGATTGGGGATTATGCAATAAAAATTTCAAGTATATTT
TCAGAAGCTCGTAAAATTTTAGAAAATAAAAAAACAAAACATCCTGATCATTTAAAAATTGATGATTTGTGTTTTAAATC
ATTGGAAGTTAAATTGAATGTTGATCATTCTTCTGCACTTGACAAACTCAATGAACTTAGTCAATCTATAACTAGAAAAT
TCATGAATGCTACTATTGAAATGACAAGAGCAGTTGATATGTTGAAACAAGATGAAGAAAATAATTCTGATAAAAATTTG
GATACAGATTTTTATGATAAAATTGACAGATCTTTTAATCCATATTTAGAAGAAGCTTATTCATTGGAATCAGATTTAAA
AAAAATTGTTGATCAATTTTCTTCGAATAACAATGTAAATTGTCGTTCAGTGTCTGTTGATTCAGACAATGATTTACCAT
ATGATTCTTCAACACTTGGAAATGATATTAATGGTTTGAATAATTCAGATGATTCAGATGATGATTTACCCTCTGATTCT
TCAACAATTAAACAGGATATTTTTGATGTATTGGCTGATTATGAATTAGAAATTATTGGTGAATTACAAACAGATCGTTA
TTATGCAGTGAAAAAAATTCGTGATACAACAAGAGAAAATTATTCAGCTCCAAATTATGCAAAATTTTTTAAATGTACCA
GTTTGATTGAAGATGATATTAATCGAGCATATAATTCTACCAGAGATGATATTCAAAAGGTCTTGAAAGATTTTAAAACA
ACAGGATATATTCAGGGTTCAAGTGAAACATTTGAGAATAAGCAAAATGATTATTCATTGATTGAGAATATATTGAAAAA
ATCAATGATAAATTCTTCAAAAAATTATCAATCATTTTTAAATAAATCTGTTGAATTATTAACTAATTGTGTAACTCAAA
ATTCAACTGCTGATGAATCAAAAAAATCTGATGATTCAACAACTAAAAATCCAATTAAAATTACTGAAAAAACACCAAAG
TTTATCAAGAAAATAACACAACAAACTGAACAAGAAATTATCAAAACTTTGGATGATTATAAAAATAACATTATTTTAAA
TATGGAA
>LF005229-RA gene=LF005229
ATGAAGAAGTCTACTTCTATAACTATTGGTATAATTAGTTCAATTCTAATTATTTGTCTCATTGAGGGAGTATATATATT
TGGGTTCCAAAAAGATAAAACTGATGATGATTCAAAAGGTGACAACAGCAATTTATCAGGAAAGGACAAATCTGCAGCTA
AAAATATGAATAGAAGTGCAAATTCATCAGCTGTTGGGAATGATACTGATAAAAAATCTGGTGATGATATTAAATTCAAG
CTTCCAAGTGGA
>LF010505-RA gene=LF010505
ATGATGAAGGCCATAGCTATTTGCATTTTTATTTGCTTTATTGGAGTTTTAATCCAACAAGAAATATCAGCTATGACAAT
AGCTCCAATAACTGAAGAACCATACAACAGTACAGAGCCTGATTATTCAGATATGTATGATGATGAATATGTTGATACTA
GACGTCCTTATTGCTATATTGATAATGAAGCAGTACTTCCTAAAAATGGTAGAGATTTTCCTGATATTGTCTCCACCTCC
TCTTCAGCAAGAGGTCTATGCGAAATGAGAAAATCAATTGATGTTGGAAGTGCAATTTCGGAAATGTGTAAAGAAGAAAT
GGGTGGTGCAGTGCCATTAGTATTGTCTAATGGACTTAATTGTAAATTAATATCAACACCAAAAATGAGAATGAAGGCAA
GATGTTTATATACACACGAAGTTGGTCCCATATTTATAATAAATGTTGATAAAAAAATTGGTAATATAACTAAAAGATGG
GATGGTTGTTTTACTATTTATAACAATCACTTGAATTTTTGTAATCATAAAAAAAACTTTTAA
>LF001410-RA gene=LF001410
ATGTTGTATCGATATAATGAATATTTGTTTATTATTTGTTTTGATGAATCACATGGAGTCACATGGATCATGGAAATACA
CACATTGACAGGTAAGATGATAAAGGTTGCTACAAAAATATCTTACCAAAAAGTTGAATTGGATTGGTACTGTTTGCATC
ATTGTTTTGGAAGTTGTTTTTTTTTTAAAAGAAAAAGAACAATTACATCAGTTAAACCATATAACACAAAAACAAAAAAT
GATCAAGAATTATCATCTACAATTTTGTAA
>LF010586-RA gene=LF010586
ATGATAATAATCTGTAGTATTAAAATGATGCTTGGCGATTATTCAACATTTTCATTTTGTACACCGTTATTCATTTATTT
ATTTAAAATTCAAATGTTAAAAATTATATGGCCTAATTTATTTGGTGAAAATTATCAATTTAAATTGTTCATAAATGTGA
GATGCAGAGTCTTAGATTAA
>LF010675-RA gene=LF010675
ATGAAAAAAATTTATCTAAATTGTCATATAGTTAATGTCTTTTTATGTTTATGTAATTTTACAGAAGAACTGTTAAATGT
ATACATATATATTTTTCATTGGGATATATTATATTTTGTGAAATTCATGTTTAATGGAATAATAAATAATCCAGGTGTTG
ACTTTGCTTCAACAGTTTTAGCAGTACTTTCTGATACAATTGGTGCAATTGTACTTTTTAATGTTGTTGATATAATTGAT
AAATCTTTATCTTCAATTTTTGAAATAAGTGGAAATAATGAACGTATAAGAACACCTCCAGATAATGAAAATCCAAGACC
AACAAGTATCCATTGA
>LF001458-RA gene=LF001458
ATGGCGAGAGGCATTGCAATGAACAAGAACGAGCCAATCTTCACAATACCCACACTTTTTCCAGTACGTAATGAAATTTG
TCCAGATGATGATGATGCACTTGCTTCAATATCACTTGCTGATATACTAATTGGTGATGATGTTGTTGATGTTGATTCTT
CATTTGCTTCAAGATCTACATAA
>LF001181-RA gene=LF001181
ATGTTTAAATCAGTTATTGTATTATTTGCACTTGTTGGTTGTGCATTATCAGCACCAGCTCCAAAACCAGAACCAAAACC
ACATTTTTTGGCTTCATCTCCACTTGTACATGCTACAGTACCAGTTGCAGCAACAAGCTACTCAAACTCATACAAAGTTG
ATTCAGCTCCACTTGTTCATGTTTCACCAGCTGTTGCTATTCATGCTGCACCAGTTGCAACAAGTTACTCAAACTCATAC
AAGGTTGACTCTGAACCAACTGTAGCTGTAACTCATACTGTTGAAACAGAACCAATTGCATCAGTTGCATCAATTGCACC
AGTTGCAACAAGTTACTCAAACACATACAAAGTTGATTCTGAACCAACTGTAGCTGTTCATACTGTTCAAGCTGTTCAAG
CTGCACCAGTTGCAACAAGTTACTCGAATGCATACAAGGTTGATTCAGCTCCACACCATGTTGTTGCTTACTCAACTCCA
ATTGTTCAAGCTGCTGTAGCACCAGTTGCTTTGGCTGCTCCATCAATTCATATTACATCACCAATT
>LF003652-RA gene=LF003652
ATGATGAAAATTGCACCTTCAATGTTTAAAAAAGCTCAATATTCAATGGAGCTGTACAATTGTATTGTTTCATTAAATTC
ACTGCCAAGTATAAATTTTATGAGACATTCATTTGATAAAATTGAGTATCACAATTTTCATTGTATCCAAATTTGCCCAT
TGCAAACGGGATTCAATCCCGAAACGTAA
>LF004896-RA gene=LF004896
ATGAAAAATATTTTTTTCATTTTGTCAGTAGCATTGTTTATTGGGGTAGTTTTTAGTGAAAAATATAATTTTATTGAAAA
ATTACTAAAAAATAAACAAGAATTTGATGAAGCAGTTGAAAAATATGATAAAGATTTAAATAACATCTATATGGAAGCAA
TTGATATGTTGGAAAATAAATATAATAATTATATTCGTAATTTATTATTTTCATTGAGAACTGAAGTGACATTTATTGAA
GGGACAGTTGTACTATCAATGGCTGGTCCAAATACAAGAGATAAGTGTAATAAAACAGCTCGGAGTATTGATATTAATGT
ATTCAATTCAACTAAAATTGAAATTGATAAATGTTTAAAGTATTACAAAGAATTATTAGAGTATAATTTATCACCAGCAC
GTTTGGTTGGATCATCATTTATATCTATTGATTGGCAATTACAATGGTGTATTCGGAACACAAAACATACATGGGCTGAA
TGTTTTGATATTAAATTTCCAGATAGAAAAAATCAAATTATTGAAGCAGTTAATTTTTTGAATAATTCAACTAAAATGAT
ACATTCACTGGATAAACAATTTAATGAGTGTTCAATGAATCATTATGTATTATTTACTGAAAAAATAACTACAAATGCTA
GAGATTTACAAAATTGCGTTGATCCACCACAAGATCTTACATTGTTAAAAAAATTTAGACAATAA
>LF005085-RA gene=LF005085
ATGAATTCATTATTATTATTTTTTTTTGTTTATTTCTTTTTTTTTTTTTTATACTGTTATTTTCATCATTATTATTTAAA
ATTTTTTTTTCAATTCATTTTCATTATTAATCTCAACAGGCACTGA
>LF004780-RA gene=LF004780
ATGTTATATTACCAGATAATTCAGTTTGTTGTTGTTGTTGTTGTTCACGTGTTGATTCGTTTGATTGACCAAATGACCAC
GCGTACCCAAAACCAGTGCCGGCATTTCCAGGTGTCGTGCACATATTGGTCAGGGTCGCGTGATCCTGATCACTCTCTGT
TGCCACTGTTTCAAATTTATCTGTTGTATCAAGGCCAGGTGATGTTGTTGTTGTTGTTACTGTTAATTCATCTTCAACAC
CATCACGGTCAACAATGA
>LF001871-RA gene=LF001871
ATGAAAAAATTTTTATTATTAATTTTTTATTGGATAAATTTATGTGATTTATTAACTGCAAATTATATTTTACAAAATAA
AATTGATGATCAGAAAACAATTGTTAATGAATGTAATTTGACTAATGAATTGAGTAAAACTATAAGTATTTTATCAACAA
ATGGTGTTACTGATAGCTGTTCATATTTTATCTCAACTTCAACAACAGAGGCTGATGATTTTAGAATTCGAATGACAATT
GAAAAAAATGAAAATGTATGTGAAACTGGAATTCAATATGTAGATCCTCAAAATCCACAAATAGTTTCACTAAAGGATGA
TGCTTCAGTTATTTGTTCATTTAAAATTTATCCAAATATTATAGCAAAATTGGAAAAAAAACATTCCAGAGGTTTTAAAT
ATTTAGGAAAATATTGGAAAATTTTTCACGTTTGTAAAGTAGAATATAAAAAATGTATGGATTCTGATTTATTTTTTATG
AATACTGCAGATTGG
>LF010256-RA gene=LF010256
ATGACAATAAGATATTTTAACTATTATTTATTATTATTATTATTATTATTACATCTAGTTTGCATTATACTTTTTCTAAA
ATTGAATTTGTCAACTATTAAGCAAATGCTACAAGTATACCCATTTGTATATCCAATAGCATACAATTTATTATTTGAAA
AATTGATTCAAAGAAAAGAAAAAAATAATAATTATATATTAACAAAAATAAGAAAAAAAAAAAAATAA
>LF003296-RA gene=LF003296
ATGATAATATATCCTCCAGATGATTTTTTTCACTTTCTTATCTATTCTTTTTTGTTTACGACTAATAACATGAACGAAAG
TATAATAATTTCTCCAGGTTATCATTATGAGCCAGTCCAAAATTGGCCACCAAAGACTGGAATATCGTTTTTAAAAATTA
AAGCACCTGAAATACCAGGACAATATGTCACTGTCGAGGGAAGGTGTGTACAAAAAAATTGGGTCACACTTAGAGCTCGG
ATGTGTATTGATAAAATGAATATATCGCCTGGAAAGCTCACTTACATTCAATTACCAGAGACAAGAAAAGAATTTATTAG
ATTTTTTTTTCGTTGTGTTTCAACAACAAATGAAAATGTTAAACCTCAACCAGTTTCTTATGAATTAATAACCAAGGACG
AAGAAGTGAAAAAAATACAAAATTTTGTTTTTGATATGGCATTATAA
>LF010599-RA gene=LF010599
ATGGCAAGCCTTTCGCATCGTATCAATATTCCAATAGGCTTTCAATTTAAATTATCGACAATATCAATGTGGATGCAGAG
AAAAATAAAAAAACAGGAGCTATCGATCTACATCACTGTAACATTCATCCATCCACACGTACACAAAATGAATGATAAAC
TTATGTATACTGGACGACGTGTGGAGATGCTGATTGAGAAAGGAGTAATGTGGCACATTGATGACACACGTCAGAGCCCA
GTTGGTGGTGTTCCAGTTGCAGAAATATCCAACCAAATATTTACTTGTTGTCATTGGGTACATGTTGTCTACCTAAGAAC
TTTGGATACAATCTGTAGACGATGTCTCAACGATCTCCAAAAAGGACAAAACTATTGCTGCTTGAATGTTGGAAGAAGTC
TCGTCCGGTGGCAGCACTTTCTTGAAAATTCATTAGAAATTTTTGACACTTATCCAATTCATTATGTAGAGTGCATATAC
ATTGCTGTTGTCTATACTCAACTGAGTCAAAGTAGAGAAGCCATTTGCAATGCCATTCTGTATAAATCTTCTTCAATAAT
TGAAACTCTTTCTCATCTTCTACTGTATACACCATTAACCGCCCTTGGTATCATTTGGCTTGCATCACTGCAAGCATGTG
TCTTCATTAGGAAACAAGCATTGGGGGAATCATGA
>LF009209-RA gene=LF009209
ATGAAAAAAAATGAAGAAAAATCAAGGGATAAATTGCCTTTTTTTGTTTCGTCCATATTTTTTTTTTTTTCTACTGAAAA
CTCGTGGAGTTTAATTTTTTAA
>LF008455-RA gene=LF008455
ATGTATTTTTTTTTTTTTTTTTTTTATATTCAATTTACAGTTGAGGTAAATTTACCAGTCATAAAAAATACTTTCTATTT
ATTTTTTTAA
>LF011101-RA gene=LF011101
TATTTTTTCTGTACTGTTCGTGAAAATTTTTTACTGTTCGTTAATTTTTTTTTTTATTGTACACCGGTTGATCAGAGTAT
TATTATAACTTTTAGTGTTTATTTTCACAAATATTTCAAAATGATTCATCGAGAATAA
>LF007258-RA gene=LF007258
ATGGAAAAGATTTGTTTTTTTTTTTTTATTCCATTTTTTGCACTTGCTTCTGATAACACAATTCAGACACTTTTACCAAC
CGATATAGGCTTATACATTATTGACAGAGTAAAAATGAAAATGAAAAAAAAAAAATCTCTTGACTCTGTTGATGTGAATA
TAAACGAGTCTAATCATCATATTTTCAATCTTGTTTGTAAAATTGTTGTTGATTTTAATTATATCCAGTACACATTTGTT
AATTTAGGTCCACCAACAAAACCAAAAAAATTAATAATACAATTGGCTAAGAAGAAGGATGCATTTGCAAAAAAGACAAG
TACTTGTAGAATAATTGTTAGAACAACTAGCTTAGAAGAAGGATGCATTTGCAAAAAAGACGATGAACAAGTGGCGAAGG
AAATAAATACATTTGCAAAAAAGACAAACTCAACGAAAAAAAGACAATTATTTATGTAA
>LF001307-RA gene=LF001307
ATGAAACGTATTGTTGGGAGGAACGTTGGCTTCTGGCGGTTCAGTGTAACATGGAAGAGGATGGGAATGGCAACGATTTA
TGTCATAAGTTGTTCTGAAACACTTGTTGACTTTGTCACCACTCGACGATGGATCAAGGGTTTCATTTGTTTTTTTATAT
TCTTACGAGACATGCAATGA
>LF000743-RA gene=LF000743
ATGATATTACAACTTTTTGTTGAATTAAATGATGATAAAATACCTGGAGAAAGCGGAGGAGCACCTGAATTGATATTAGT
GATACCAGTGATGCAAGTAAGTGTAAAAAAAAAAAAAAAAAACAATGTATCAAGACTTGAAAGATTAAATATAGGTCAAG
CAGATGAAAATTTAACTTGTCATGTCATTGATTATAATGACATTATAAAATTACACTTTTTTAATTCAAACAAATCAAAG
ACAACAATCACTGTCAAAATTATTATTATTAATACTGTTGATTTATTTGGTGTTCTTAAAAATCTTGGTGATTTTGGTAC
TGGAATTTGTGACAACTTATCCAAGATCAGGACATCAAGTTTTGCAATTGATGATAAACTATTCATTGATGATTCAACGA
AGAAATTTGTGGTCAAAAAGATTAGTCATATGACACCACAATTATCATATGATAAAAAAGTAATGATGCAGAAAAGTGGA
TTGGACTTGAATATACCAGTATCAATAGATCTTGGATAA
>LF008414-RA gene=LF008414
ATGATGATAACTATACATTTATTATTTATCAATTCAATGGTGATTGCATTATGCTTTGCGGATTGCATTTCGCCTGATAT
ACACAGTATGTGGTATGTCGATAGTATACCACAGGATAAACGAGTATGGTTGGTGCTCAGTATTGATTCGACATACGAAC
ATATAAAAAAATGGTATTGTAAAAGAGCAATTTTGTCAGTTAGAATTGAAGAAAATGTAAAAGGACAACAAGTAGATCTT
TCAATAATTATGTGGAAAGGTGACAACCATAAGTACAAAATAGAATATTTTTCGAAAAAAAATTTGTCTATGGAGACACT
TTATATCGATATAAATGAGCAATTTGTACAAAAAATAAGACTAATTTTTACAACAGTTGCTAATCATGATCAAGAAATAA
AACATATGGTGGTTTTTTATGAAATGAAAGTTCATGATTATAGTATCAACAAATTTATGAATAATGTCTTTGATTTGAGT
TCATTTGATGACAATGAATTCAACAATACAATTCATAATGAGATTGAAGAAAGTAAAATATATTTTAAAAATGTGGTAAA
GCCTCAGTTCGCCCATTATGATAAGTGGGATATGAGTACAAGAGAACATGTTAAGTACATGGATAAGAGATAA
>LF003395-RA gene=LF003395
ATGTTTTTTATTTTTTTTAATTTTAAATTCATTTTTAATTTTTTTTTTTTTTTATTCAAGTTTTTTATTTTAAAACTAAG
TTTATTTTTTTTATTTTTAATTTTTCATTTACATAAAAAATGCTACAATTATTTAGCATTAAGAAGATAA
>LF013707-RA gene=LF013707
ATGGCAGCTGATTTAATTACTCATATAATACTAATGTCTCCTGATCTAGTTTCCAAGATGACTACTATTAAGACCAAATG
CACACCATATCCTCCGCGTAAAAATAATATCGCGATGAAAAGAGCTGCATCATTCAGCAACTCGACAGATGCATCACAAA
ACGCCATTTTTCGAATGAACAGTGCTTTGCTCGAAATAACTGTTCCTAATGCACTGATTCCGGCTACATCAACATTCAAT
AAAACCGTATTACTTAATAATACAACTATGGTAAAACCTACAACACCAAAAAACTCACAGGGACTACAAAAAATCCTTTT
ACCACTCACACCAGCAACACAACTAAAACAAAAATTACCTATTGTTGATTCCATGTGTAAACGTAGGATAAATGTACCAA
TTGAATCAGCTGACTTAACAACAACAGCAACAACATCAACAACAACAACGATAGCAACAACAACGACAGAACACACAGAT
GATTTTTCAGAATATCTCATATTCGATTCTCCACGAAATAACTCTACCACAGAAGACTTCGAGAGCTTAATTGGAGATGA
TAATATAATATTAAATAATGAAGTCTACAGTGAAAATGAAGCTCCTGGTGCAGACCTCACAATACTTAATGATAATGACA
TGCACATTCCAGAAGTAAATCCGCATGTAAATGGTAATAACAGAAGAATCCAAGAAAATCATATTCCCTTCCAAATGCAA
ACTCAAGGAATCGCTAAAGGTAGTGGCAATATGATCGATTTTAATATGGCTGCCATTCCAATATGGCGGTGCATCTGA
>LF004639-RA gene=LF004639
ATGTTGAAGATGTTACAAGATGTTGTTGAACTAGTTGAAAAACAATTGCAAGATGTTTGGGACTGTGCTAATAGCAAAAT
ATTAATAAAAATTATTTACCACACATTTGAAAGTGAAATTTCAAAATATTATTTAATTAATAATAATTGGGTCAAGGAAA
TTTGGGATATTTTTACAAATAAAAATAGAAAAGAAAAAAAATAA
>LF004763-RA gene=LF004763
ATGTTGTATTCACAAAAAAACAAAAAAAAATTAAAATTTAAATATTTTTTATTCAAAAATATTAAATATTTTTGTCATAA
AAAAAATATTATTTTTTATTTTTCCTTGTATTTATTTTTTAAATGCTTCAAATAG
>LF001561-RA gene=LF001561
ATGGATGTTCTCTTTTTGCCACAATCAATAGGTGATTCTGATAAAATTAAAACAATTTCCTGTGAAAATAAAAAGGATGA
AATACTATCATCATCATCATCATCATCAAATAATAAAAACACATCAAAATTTAGTCAAGTATGTGACATGTATGTACAGA
GTACATTATAA
>LF002030-RA gene=LF002030
ATGAATGTGGTAAATATTCATGTGATGATGATAAATCTTATTGGTGTTATACATCGGAAAAACCCAATGCAAGAATAG
>LF005936-RA gene=LF005936
TTGAAAGACAATTTGTTGTATAAGAACAACCTTAATTTGGTCCCAATTATTGAGACAATAAAAAAATTACTCCAAAATAT
TCTTCACAATTGTATCAACTATTTTTCATATTTGCATATATATATATATTGTGTTTATTTATATAATTATTTACTTAATA
ATAATAATAGTTGTATATTATACAAACACCGGAAAAAAACAAAACAAAAA
>LF011840-RA gene=LF011840
ATGCAAATGAATTATCGGCCTTGGACGGACAAAGGCAAAGCAATCAAAATAGTGGCAAATACAAAAAAGTGTAAAAATAT
GCAAAAACAAGTGACAAAATGTCTTTGTACTTTATGTCAGACAAAAAGTGGTGTGATTGTTGGATATTTCAAAGCTGATT
TAGTATTTGCTGATATTCCATGA
>LF012135-RA gene=LF012135
ATGGCAAAACAAGTTACATTACAAATTGACTACAATTTCGAATACTTGACGCTTTTTTTTGTACAAAATACTTGTTTTTT
GTTTTTTGTTAGATTATCGTTATTACTATCATTAATATTATTATATTTTTATATTGTTTCTATTCAATTTATGTATATCC
GTGAATTTTTTTATTTCATATAA
>LF010322-RA gene=LF010322
ATGAAATTCATAATTTTGTGTATATTTTTCATCATCGTAACTACAACTCAAGTTAGTTTTGCTAATGAAGAAGATAATAT
AACATACGATGATGAACAATGGCCAACATATCGAGTAATTAAAAAAAAAAATTGTCCAAAAAATTCACACTGGACAAAAT
GTTATCTTGGAGATGAATGTGCAGATACATGTGAAAAGTATTATTCAAAACAGCCATATTCAAGTTGCTTAGTGACATGT
GAAACAACAAACCTTGATGGTTGTGAATGTAATCGTGGATATTTATTAAATGAAAAAGGTACATGTGTTTTACCAAAAAA
ATGTCCTCAATATAAAAAAAATAAAAAACCAATTTGTCAAATGAATGAACGTCGTGTTACAAGAGCTAAAAAATTTTGTA
ATGAATTAACATGTGAACAATATTGGAATATAGAATCAGTATTACCAAAACGAGGGATTTGCACACTTGGTTTATGTACT
TGTAATTATGGATTTGCACGTGATGAAAATAATATATGTATTCCAGTATCAAAATGTAAACAAGCTGTTGAATATCAAGA
TGAATATCAAGATTTATTTAATAGTGATTCTTCATCTCATAATGAAAATGCTAATACTGATAATAATAAAAATAATGATG
ATTAA
>LF008279-RA gene=LF008279
ATGAATCCCTACCACCAAAATTATGAGGTGTGGTTTTTATTTCCCGAGGAAGAAGGATGTGATACCTATGATAGTCACAA
TCCTCTGAAAATTGTTAACACTTCTCTCATCTTGGTTGATCGATCAACACCTATTCTCCGCAAACCATTAAAAAAAAAAT
TAAAAATGAACAGTAAAGATAATAATTCATCAAACCACGTTTTATCAAAGGCTCCAGTATCAGAGTTGGAGAATTTGTCT
TCAGCATCTGATAATTTTGTTGATTACTCACAAAAAAATGAGTATATTTATCAATGCAGTTACAACAATTGTACATTGAG
ATTCAAGGACATCAAAAGCCTCAATAAACACCTTGGTCATCATGAAATTATTGTTAGAAAGATTCGTGGAATACGCAGCC
GAGAATTTAGATATAAATGTGACATTAAAAATTGTCGTAAAGCATTTAAATTAAGATGTACTTTGAGAAAACACAAATTG
AAACATACGGAAGATAAACAGTCATGTTCTTCTCAAACACTTTTGTCTTCATTTATAAAAAAACGTTCAATGGCTGGTCA
CTCAACAAATGATACTCAAGCTCCATCAAAGCGATGCAATGCTAAACGTTTATCTGCGCTTACTGATGAATCATCTTCAA
CTTCAGCTGCTTGTGGTACAACAACCACTGATCCAAGTGGCACTGAAGCAAGTGAATTAGATGATAGTGATAGTGAACGA
CCATGCAAACGGATCCGTTTACTATCCGCTACTACATATGAAAGGGTACTTCAGCCGGTTCCTCCCATGAGTCCACTGGC
TAATGATCCTGTTTCTTTCAAAAATGAAGATGAAGAATCATTTATTTTAAATAACATTGAAGGTCCATTTAGATCAACAG
CAGTACCAGAAGTTGTTTCATCATCAGCAGCAGTTGATTCTTCAACAAGTAATGATAACCAAGTAGAAAAATTTGAAAAT
TTACAACAAGATGGTATTGATGACGACCATGTTATTGATAATCCAAGTATTGAAACAAAAAATATAAAAACTGAGTTATC
ACAAGCTGTTGCATCACTTGATGATATCTCTCAAGGTTTACAATCAAATAATAATAATAATAATGAATCAGAAGAACAAG
GACCAACTGATCCAACCATGCAATCAAGTCTCATACTATTGGATCGTATACATCAGTTATTGGCACAAATAATGCCTTTA
TTATTGTACATTGTCATGACACCTGATGATATGGCAGACTTGGAATAA
>LF012891-RA gene=LF012891
ATGATGATAACTATACATTTATTATTTATCAATTCAATGGTGATTGCATTATGCTTTGCGGATTGCATTTCGCCTGATAT
ACACAGTATGTGGTATGTCGATAGTATACCACAGGATAAACGAGTATGGTTGGTGCTCAGTAGTGATTCGACATACGAAC
ATATAAAAAAATGGTATTGTAAAAGAGCAATTTTGTCAGTTAGAGTTGAAGAAAATGTAAAAGGACAACAAGTAGATCTT
TCAATAATTATGTGGAAAGGTGACAACCATAAGTACAAAATAGAATATTTTTCGAAAAAAAATTTGTCTATGGAGACACT
TTATATCGATATAAATGAGCAATTTGTAAAAAAAATAAGACTAATTTTTACAATAGTTGCTAATCATGATCAAGAAATAA
AACATATGGTGGTTTTTTATGAATTGAAAGTTCATGATTATAGTATCAACAAATTTATGAATAATGTCTTTGATTTGAGT
TCATTTGATGACAATGAATTCAACAATACAATTCATAATGAGATTGAAGAAAGTAAAATATATTTTAAAAATGTGGTAAA
GCCTCAGTTCGCCCATTATGATAAGTGGGATATGAGTACAAGAGAACATGTTAAGTACATGGATAAGAGATAA
>LF002371-RA gene=LF002371
ATGGAGGGGATAAAACGCGCGGGCAAGCAAACAGCAAGTTCTAGTAAACCGACGCCGCCCGTACAAATTCATTTAGTTAA
TATTTGTTATAATAATTCAAGTTTATCAAGTTATAAGTTTTGGCTTTTAACATTCAAACTGGATTCGAACAAGAAATTTG
TGTCGCGATTACATCGCGGCTACAAGAGAATTAAAAAACTTTTCAAGGTAACAATTAAAATAATTATTCAATTTAAAAAT
TAA
>LF000348-RA gene=LF000348
ATGAGTATAATAAACAACAGAGTAAATAATTATTGTATCATGGAATTAAAAAAAAAATCACTTGAAAAAAAAAAAGAAGG
ACAAACAAATTTTTGTTTTAATTTATCAAAAGACGAAGCAAACCGATGTGCAAATAAATCTAAAATTAAATTAGATGAAT
TTTTAAAATCAATAAATTGGATTGGCACAAAATATTATGATGATTTTGAGCCTATTAATTGTGAAGAAATTATAAATAAA
TTTTATAAACTTTATAATTCAACAATAAGTGAAATGAAATATAATCTTGATAAATCATTGAATAATACACTTGAATATTT
TGATCAATGTATGAATAAAAATATTCCAAACATTATATTGTTAAATAATAATGAAACACAATCAAAAAATTTTTATTCTA
ATTAA
>LF004764-RA gene=LF004764
TTATTTAATTTTAAATTTTATATTATTTTTTGTGACAAAAGAAATATAAGACACACCCTTGGACGAAGGCATCCTCGTAT
CTTTCCTGCCTTATCGCCCGATATCAGCAGCATCCTCCTAGGGGCGATCATTGCGCCACGAGTATACTCTCTTACGTGCA
CACACATTGAAAAAAGT
>LF008520-RA gene=LF008520
ATGATAAAGATTATTATTTGTTCTGTGTTAATTATTGCCGGCATCACTAATGCAGCTTCAATTAATACAAACACACAACC
ATCCAGTGATCAAGTTAAAAATGTTACGTCTCATGAACAAGTCACTCCAAATGGTCGTTCAAGTCAAGCTGGTATTCAAA
ACCACGCTGTCTTGGATCCTAATTCTTCAAAGCCGGAAATGACTGATCATAATATCAATCTGTTTGATAAACCTATGATA
TCTTCAATTATTCAAGTACCCAGTTTTCCAAATCGAAAAACAGGGACTTCTCGCTTTAAATTTGGACCAGATTCGAGTTT
AAAATACGGTGAAAATGTATTTGCTGCAAAGAAATAA
>LF005047-RA gene=LF005047
ATGGATAATACATGTGAATTGATATATGAAGACACTTTGAAAGAAGAAGACTGGACCAGGTCAAATGTACCACTAGAATT
TGTTGCTTGGTCACTTTCACCTTCATACAAGGAATCAACAAATACAACTGGATTTTATTTATTAAAAAAAATAAAATATC
TAATACGACATAATACTTGTGTAATTCAAAGTGGTAACAAGTTAACTGTGTCAAATAAAGTTCAGGTTGTCATTGATGAT
TAA
>LF012921-RA gene=LF012921
ATGTCACCATCTCCTCCACAAAAGAAATCAATTCGTGCGTTCATATGGGTGGATTACGTACTACCTGTATATCTGCTTAT
TTATGATATTATAACAATTATATTGTTTCCATTTTTAATATACATTCTTGACCTGGATGGAGATTTATTACTTCCAGGTC
ATTATGTGTATCCATTATCAAAAATTGGCATCTTAATAAAGTTATTTGTTGTCATCATTTTTGTTTTAGTTGATACAATT
GGTATTATTGGAGTGATTAAGATCGAATTCATTCATATCATTAACGCAATTTTGCCACCAAGCGTATGTATGTCATCGAG
TGTTTTAAGAAAGTGCATACTATTAACATGTTATGGAAAAAAAAATTACAAATAA
>LF007660-RA gene=LF007660
ATGATGATTCATCAGGGACAATTAGTGAAACCAAGACTGAAAAAAATGATTAAACTGATTCATCAAGGTCGTTTTGAATC
AAATAAATGGAGTTGTAGTGATAAAATTCTTCATGACTACGACCTTGGCAGTATGTGTAAATTGAAAAAACATTTACAAG
CTCCAGCTATAAAAGAAAAAAAAGCTGTGAGACAAAAGCTGTGTGATCAAGATGATATCAGCTAA
>LF008354-RA gene=LF008354
ATGAAAAAAATATATTCAGAAACTCATGATTATTTAATAAATAAAAAAAAAAATCATCATGATGATTCTTCTGATGATGT
GGAAGCTGTTGATTCGTGTTTTAAATTGTATGAAAACAAATTGGTAGTTGATTATTCCACTTCATCAATGCAGATGTATA
AACTTCGTCAATTAATATACAGTAACGTTGTTGATGTTATTGCTAAAATGAAAGAGTTGATTGAGTTGTTGATGGAAGAT
AAAATAAATCAATTTAATCGATATGATGATGAAAGTTTTCATGCAAAACTCAATGAAATTGTTAATCAATATTTAGAACA
TGGTCATTCAGTACAATCTGATATTGTAAAAATTTATAATGAATTTTCTGTTCATTGCAATGATATTATTGAAAAAAATG
ACTATTCATGCAAGAATGAAGATACAAATTAA
>LF001520-RA gene=LF001520
ATGTCTACGTCAATTTTTAAGGAAATTGTATCCTGCGTCTATCATCAATTGTCTATCATCTGTGTTTTACCACTGGCATC
ATTCATGAAAAATTATGCAATAAACACGAGGAAAATAATAATATAA
>LF010251-RA gene=LF010251
ATGATAAATTATTGCATTAAACAACACACTAAAAATGATGCAGTTAAGGTACATATACTTGAATATTTAAAAATAATACC
TGAGTACATTTTACAATCTGTTATTATTAATATATGTTTATCGAAGAAAAAAATTTGCTCAACAACAACAACAACAAGTT
ATAAAACCAAAAATTCAATTGCCAGTTGTGGGAAAAATATGACTGTCACAGAATCAAGTGAAACACTTGATAGATTAATA
AATGATGTTTTTATGAAGCAATATTATATTCAGTTTCATTCAAATATAATAAAAATACAATAA
>LF013518-RA gene=LF013518
ATGACTGCTTTGATGACTACACTACTATATTACTACAATACTAGAATGACTATATATAATACTACGAAATACTGCAACAT
ACTATACACCATTACAGACCCGTAA
>LF002410-RA gene=LF002410
ATGATTATGCGTCAAATACTGCCAAAGCATATTATGCCTAGATTTACAAAATATAATCATTTTCGATATAAAAAAGTGAT
AAAATCGCATAATAATTTGGGAATAAATATTAATAAATATAAAATCTATTATAAAAAGAACCAAAAAAAAAAAATTTTAA
AAAAAGTGTTAATAAAATTAAAAACACAAAACAAAAAATAA
>LF010117-RA gene=LF010117
ATGGCAATAGGTACATGGCTCTGGTCTATATGCATGTTGGGAGCTATACACGATGGTCCTCATACAATTAAACCAGGAAT
TACTGCAGTGACAGGACCTTTCTGGCCGGTTACAGGAACATCGATTATAAAAGTTAATGTAGAAAAAATTCCTGGGCAAC
ATATTGTTCTAACGACAATGTGTGGGATTCCATTTCGTCTAGAAAGAGAGCGTTATGAATGTTACAATGGAAAATTACCT
TCTGGTGTTGATTATTACATTGGTATTACAACAAAAAACGAAAATATTATGTTATTTTTCGATACTGTTTTGGAATATGG
AGAATTAAAACCACATCGATTTACTTGTAAAGTCATCACTGACAAAGATCAGGTAGAAAAAATTGTACAAGAAATTCTTG
ACCTAGGAGCATAA
>LF014471-RA gene=LF014471
ATGGACTTGGACAGTTGTCAGTCACATAATGAAACTTTATCAAGACATCACGAAGATCTTTCTGGTCATAGGAAATGGTA
TCGTCAGGCAAGTCAAAGTATAATCAGTCATATTTTATCGTATGCTTGA
>LF000461-RA gene=LF000461
ATGACTAATAGTATGAAACAAACAGTTATCACGATATAA
>LF001627-RA gene=LF001627
ATGGGGGGATACGGACGAATTGACACGGCCTTGCAGTATAAGACTCGATGCATTTATGGCAGGAAGAAAGGTAAAAAGGG
CAAAGCAATGCTGATAAGAGACGGAATTGCGACTGTATGTACACTAGATAAAAAAAAAAATGAGTCTGGCGCAAGAGCGG
CGGCGACAACTAAACGACATAAGCGCCACAACTTCCTCATGCGGTGA
>LF007722-RA gene=LF007722
TTGGGTGCAGCTGATAATTATTATTCAAGACATCAAAATTTGCGAGGGATTCTGGTCTACAAGCTTCGATCAATACAATA
TTTGTATATAAAAAATACTCATATCAATAACTGGGCTCTGGAGATTTTGAGAGCACGTTCTAGACATCCTAATCGAATGT
TGAAAAATTTTAGTCGGATCAGGTACGATTGGTTAAAATTCGTGCTATCTTTCAATCATATATTGATAATGGATTTTTTT
ACTGCAGGTCATACAACCAAGATACAAACTCTGAATTTTAGACATCAAAATTTGACAAATAAATAA
>LF005149-RA gene=LF005149
ATGGAAAATCAGGAAAGTGATATAGAACAAATTAATAATCCAAATGAACAAAAGCAACTGGAAATATTAAAAAAAATTCT
TGTTCATCTTGAAAATACGTATAATTTATTTTGTTTGTTAAAAAATGATTTAGAAAAAATAACAGACAATTATTCAACAA
TTACAAATAGTTAA
>LF003890-RA gene=LF003890
AACAAAAAAAAAAAAATAATAATAATTAATAGTTCAAATTATTATATACCTAATACCTTATACTTACAATTTTTTTTTTT
TCATTTTTTCGTTTTTTTTTTTCATATATGTCACAGATAA
>LF011379-RA gene=LF011379
ATGTCTCCTGATCTAGTTTCCAAGATAACTACTATTAAGACCAAATGCACACCATATCCTTCGCGTAAAAATAATATCGC
GATGAAAAGAGCTGCATCATTCAGCAACTCGACAGATGCATCACAAAACGCCATTTTTCGAATGAACAGTGCTTTGCTCG
AAATGACTGTTCCTAATGCACTGATTCCGGCTACATCAACACTCAATAAAACCGTATTACTTAATAATACAACTATGGTA
AAACCTACAACACCAAAAAACTCACAGGGACTACAAAAAATCCTTTTACCACTCACACCAGCAACACAACTAAAACAAAA
ATTACCTATTGTTGATTCCATGTGTAAACGTAAGATAAATGTACCAATTAAATCAGCTGACTTAACAACAACAGCAACAA
CATCAAAAACAACGGCTTCCGTGACTCTAATTTTGACAAAAAGTGCTTGA
>LF004059-RA gene=LF004059
TTTTTTTTTTTTTTTTTGCCAAAAATTTATATTAAATTTCCGAAAATTATTTTTTATATAATTTTTTTTATTTTTTTGTC
TTTTTTTTTATTTAACAATTTTGTTCAAAAATATTACTATAAATTTTTAAAATTTTTCTTTATAATTATAAATTTGTCAA
CGAATTATTTTTATTTAGTCAATTATCAATGA
>LF006498-RA gene=LF006498
ATGTTTATTAAACAAATCATTCCAACAGTAGTAATTATTTTGTTTTTTCTAGTTTGTTATGAAACTCATGAACTAGCATG
TTTCCAAGGACAATATCTAAAAATTAATGAATTTGGATCACTTCAAACAAAAAGTTGTTCACAAAATGAAATATGTTTTA
TATCTACAACCTTTTTAAACAATGATGATGTTTTCAATTTTGGCTGTGAATCATTAACCAACTTGACAGAGACAGAAAGA
AAAAATATCAACACAAAATGTTTACGTCCAACAAAATCCATAAGGTGTGTTTGTGACAATGGAAATAAATGCAATAAAGA
TTTCACCAAATAA
>LF004012-RA gene=LF004012
ATGAATAATCAAATTTTGATGTTGATACAAATGGAGATATCACAAGCTATATATATGATGATATACACATTGAAGTGGAT
AAAAGGACAAAGTGGAGAAATAGCAATGAGGGGAAAGAGACGAAGGACACTACTGAGAGTGCAAGTGCGTGACGTAACAG
TTCATTCATCCCGATTGAGAAATCTTTGA
>LF000643-RA gene=LF000643
ATGAAAAAATTGTTGAACAGCGAAGGACGTGAATTGCGACGAGCACTATTTTCTCTCAAGCAGATATTTCAGAAAATTAA
TTATCAGATTAATTTTATTGTTCATTTAGTGATCGATAAGTTTGGAATTAAGTTGCAAACAAATTCTTTAAAAAAATTTT
TTAAAAAATCTAATTTTTCATTTTTACTTCAAAGGCATTATTTTATTTTAGTCTATCTCATTATTACAGGAGGATAA
>LF005935-RA gene=LF005935
ATGGATCAGAGGCACGTTGCAGTATTAAGTAATTTGACTCAGGCAATTAAAGCTCTGAATCAAACGTATGATGTTAATCA
TACAGTAAAGCAACCTCCAAGAATGCCATTCAAAACTGTAGATGATTTTCATCACTTTGAAAAAAGTGATGAAAACAATC
AAAAACAATTGATTCATTATTTAGTTAGCATGGGTGGTTTATCAATGACACCACGTGACATCGTCAGGGCATTTTGGCAG
CGTTGTTTCCATAAAAATAATGAGTTGCTTTCAAAATTGATATGGAAACGACGTGCCAATTTTTCTGACCGGGTAATCGT
CCGAGGAACTAAATTTTTGGCATGTTGTAAAAAGGCACTTGAACGTATCTGCAAGCGCAAGATTGCAGAAAAAGATTATC
ATGGATACGCTCAAGCTGCACTTAAATTATTAAAGGTAAAGAAAATCCAAGCTGCCAAAAAAATAAATGAAAGTGAAAAA
GAAAATGAAGTAGAGGATAGTTATATTGAAACTGAGTTTCTTGATGATGAAGATGGAGAAAATAATGTTTAA
>LF005990-RA gene=LF005990
ATGTATATTATATGGAACAAAGAAATTCTTGATTCAAACAAAATTCTTGGAAATTCGTCGACCCACAGAGTCCCAAAAAA
CTTACCATTTTTAAAAACTGTTGGTTCAAGTGGAATTGGCGACTTTTTTTTTTTTGATGCTTGGCAATTGAATGGTTACT
ATACCAGTTTAAAAGTGTGA
>LF004964-RA gene=LF004964
ATGATAGATTATTGGATTGTTATGATCCAGTTTTTATCATTTTGCATTGAAATGTCTCCACAGGGATTTTTAATTTTTCT
TAATATTTTTTATTTAAATTCAAATAAAGTGAAAACAAAAGAAAATATTAATAATAATTATCGAATTACATTTGTAAAAT
TCAATATTATTCAATTAAAATTATTATTAATTAATATTGATAAAACAAAAACATGA
>LF008835-RA gene=LF008835
ATGAAAGTATTGGAAAACAGAGAAAAAAAAAAAGACAGATATCCGTTATTTTTCAACGGATTTTTCAACACGTTGACCTC
GATCTCCAAAGTTGGTTTCATCCAACACACAGTAATATCGATTCACATCTGCGGTTATATGTACCATGCACCCCGTTGA
>LF013358-RA gene=LF013358
ATGATAAATCGATTTATATTACAACGTGAATATGTATCCAATTATTTAACCAACTACGTTGTACATCTATCTATCTGTGT
ATACATCACCTTTAAAGATTTTAAAGTATTTGATAAAAATGTTTTTAGTTTTTTAAAAAAAAAAAAATTGAATCTGATAT
TTAAATATGAATTTTTCGTTTTTTCAAAAAAAAACGTAATAATTAATATTTTTTTATTATTAAAAATTAAAAAAAAAAAA
AAAAAAGATATTAGATCTAACAAAAAACAAAAAACAAGTATTTTGTACAAAAAAAAGAGTCAAGTACTCGAAATTGTAGT
CAATTTGTAA
>LF012983-RA gene=LF012983
ATGCCTGCTGTGACAAATACATCTGTGTGTCATACACACATTCATACACAGCAAAATAATAACATAAACAAGCACATGAC
AATTTGTTTATCAACAACAACTACAATAATAATAAACAAATTGTCAATTCCAACTGAATATGCTCTTTTTTGTATTGATA
AAAAACATACATTATTTTATATCTGTATAATGTTGAAGCTTCTTGAAAAAAATCATATTACTATTGTTGCATTAAATGAT
ATATCTGTGTCACGACATTTGAAATAG
>LF003107-RA gene=LF003107
ATGTTTACAGATACAGGTCCAGACAAACAAATTTGTAAATTTTATTTATTTGTCACAGATAAATTACCTTTGTTCATGAC
AAAACAATTGCTAGACTATTTACAACAATTGTTTGTATATCAAGATGTAATATCGAAAATACATCAAGAACATTGTGTTA
ACATTGAAAGTGTTGAAAGGTACACTTAA
>LF012259-RA gene=LF012259
ATGTTTTTATTACATATTCTTGCGGTGTCGAAAGGCAATCTTTTCACGATGTCTCAACAATTAATGGGTAGAGGTCGTGG
CAAACTAAGGATTAAAGAGCGTCGTATGACCTCCTTTCCAAACAATTTGGAAAGGTCAGAAAGTGTTATTAATGCTATGC
AAGCAAAATTGAGCAGTCTTGGACCACCATGCCCTACACCTGCATCATTACCTCACATAACTCCAGTCCGAAATGTTACC
AATATTGAACACTCAACACCAAGATCAATTAATATTTATGCTCCAACAACACAAAATCAATCAGTATCAGAAAGATTAAA
TTTAAGAATTTTACTCGAAGATCCAGAAGATGATGTTAATGATGTTAATAATGATAATAGTAATTGTGATAATAATAATG
AATCTACGTTATCAAATGTTGAAGGAATTGTTGATGTTCCATCTCCAGGTCTATCACCTGTCCCTAATTTGACTCAGGCA
ATTAAAGCTCTGAATCAAACGTATGATGTTAATCATACAGTAAAGCAACCTCCAAGAATGCCATTCAAAACTGTAGATGA
TTTTCATCACTTTGAAAAAAGTGATGAAAACAATCAAAAACAATTGATTCATTATTTAGTTAGCATGGGTAATTTATCAA
TGGCGTTGTTTCCATAA
>LF005528-RA gene=LF005528
ATGTTAATATATCCTCCAGCGGATTTTGTACACTTTCTTATGTATTCTTTCGTGTTTAACATGAACGAAAGTATAATAAT
TTCTCCAGGTTATCATTATGAGCCAGTCCAAAGTTGGCCACCAAAGATTGGAATATCGTTTTTAAAAATTAAAGCACCTG
AAGTACCAGGACAATATGTCACTGTCGAGGGAAGGTGTGTACGACATCTACAAAATCATTGGTTCGCACTTAGAATTCGG
ATGTGTGTTGATAAAATGAATATATCGCCTGGAAAACTTACTTATATTCAATTACCAGAAACAAGAAGAGAATTTATCAG
ATTTTTTTTTCGTTGTGTTTCAACAACAAATGAAAATGTTAAACCACAACCAGTTACTTATGAATTAATAACCGATGACG
AAGAAGTGAAAAAAATACAAAATTTTATTTTTGATTTGGCATTATAA
>LF012488-RA gene=LF012488
ATGATAGTACTAAAAAATTCATCATCAAATCAAAATTCATCAAATGCTGGTATACACTTGAACCATCAACGTTGTAACCG
AACCAAGATATCAGTAAAAGTGTATTTGATTGATTTGGTACTGTATGAATTTTATTATCTTAATTTCTTGGACAAGCCAA
TATGGGTGTTGATGCAGTTAATGCTTAAAAAAATACATCAACATGTTGGTCATTTGAAAAAGGACCAAGAAAAGATGCTT
CTATCAAAATGA
>LF008946-RA gene=LF008946
ATGCCATTACAATTAGAACAACAAAAAATATTACAATATCAACAAACTAATCAAGCTCATTCAAATCAACAATCTTCACA
TTCCCAATGTCAACTTGCACCTTTTCAACGACAAAATTATTTTTACAAATCTAATCCAGGGGATCCTATGATAACATCAT
CATTAAAGAGACATTGTTTACAAAAACAACAACAACAATATGGCACATTGTGTGCCAGTATGACAATGTGA
>LF007641-RA gene=LF007641
ATGTATTATAAAAATAAAAATTATTTATTTGGTATTAGTTTTTTTATAATTATTTTATTACCAAATATTATTATTTGCGA
TGAAGAATGTATGAAAAAAGTAGAAAAAGTTGTATTGGAACGTTGCAGTGGATCTGGTTTACGAAGAAGAAGAAATACTA
AAAATATTCAAATAAATACAAAAGTTTTAGATGATTTACCTGTTCAAAAACTAAATTTAGATTCTATAGAAATATTAAAA
ATATTAAACAGAACAGCTAGAGGCAATGTTCCACATACAGCCATCATCATTAGTCATCCTCTTGAAAAAATACAATTTAA
TCATTCTGTATTTATTGAAAAAGTATTTTTTCAGGATGATGATAAATATTCTGATATTTATTTGAGCGAGAGTGATATAC
GTACACTTTATGAAACTATGGCAACTCGAATTCCGAGGAATATGGATGAAAATTATATTGTGACCTACTTTGCTGAAATT
GCAGCAAAATGTTGTAACGACATAGAATTTTGTATGAAACAGGAAAACATGGTTTCCTGTCCTGATGATTGA
>LF012230-RA gene=LF012230
ATGTATCATGATTATTATTTTCAATATTTGTATTTTTATCTTTATTATCAGATGTATCAATATTTGTTAAATCTTTTTCT
GAATTTTCAGTTAATTCAACAGATGTATCAATATTTTTATTCCATCTATCAGTTGAATAATTACTTGATACTGATGATGT
TTCAGATATTATTTGTTTATCATTAA
>LF013328-RA gene=LF013328
ATGTGTCATAATGCAAACACAAACAGTGATGAAACAAGACACTGGGATTTTATAATAGATTTTACTCAAAGAAAAAAATC
ACACTCATTTTGGAACCATTATATAATAATAATAATAATA
>LF009624-RA gene=LF009624
ATGTCACAATCTCCTCCACAAAAGAAATCAATTCGTGCGTTCATATGGGTGGATTACGTACTACCTGTATATCTGCTTAT
TTATGATATTATAACAATTATATTGTTTCCATTTTTAATATACATTCTTGACCTGGATGGAGATTTATTACTTCCAGGTC
ATTATGTGTATCCATTATCAAAAATTGGCATCTTAATAAAGTTATTTGTTGTCATCATTTTTGTTTTAGTTGATACAATT
GGTATTATTGGAGTGATTAAGTCATTAACGCAATTTTGCCACCAAGCGTATGTATGTCATCGAGTGTTTTAA
>LF001700-RA gene=LF001700
ATGTATAAAATTGCTTATTTACAGATCAATACTTTTATTCATTCAAAATATTTAAACGAAGAAAAAAAAAACAAAGAAGA
AAAATTTCACTATATAGAAATAAAAAAACTTTCTAAATATGTTGATTATTTAAAAACAATTGTCAATTTTATTATTTTGT
TTACATTTAAAAATGACGACGACGACGACGACAACGACCACGACAACGAGGTGGAGCAAACATCTAAAAATAAATGA
>LF008538-RA gene=LF008538
ATGGTATCCAAGTCGTATAAAGGATCATTTGCTAAACGATTATTGTCTGTATCATTGAATAGCAGTTGTTCAACAAATAT
TTCTTTCACAAGTGAAAATTTAAGTGAGCCACAAAAACCAACGTCTGCATCAGAAAGTTTTAATAAAAGCCAAAAACCTA
AAAATGATCAAGAACAACATCATCATGATCATCATCATTTAAAACGAGCCAGAACAACTGTTAAAAATTACGTTGATACA
GTAGCTTCAAAAGATCAACAACATTATGATATAGATATGGCAAAGGCCATTTATGCTTCTGTGAGTTCACCAAGTACAAT
AAGTGCAGCTATATTTTCTTTAAATAGTACAACAGCTCCTACTGAAAGGACTTTTAGTACTCATGCTTGGATCCACTCTC
CAAGAAAAAATCGTTTGTTGTCAATATTTGGGTTCAGTGATAATGATGATGGTAATGTTCTTGATCAAGATGATGATGAC
AATGATTATGGAGAGGATGATTATGATGATAGTGACAAATGTGATTAA
>LF006088-RA gene=LF006088
ATGGGAATGAGAGAAAATATAATGACTTTTGCTGATTTATTTCCGTTCTTTGGACTGACATCAGACAATGAATCAATGTG
TGAATGTTCATGGACATTGACGTCAATTGAAAAAATTATTAGTACATGCGCAGTTACACTTCACTCTCGCCCACTTGAAC
CATCAGGTTTTTTTAAAAGTTCAACTGAGACTGAGCATACTGGATCAACTGGGACTGAACATACTGGATTAACTGATGGA
AAATTGAATGTAACAAATGAGTTGGATGTAATTAGAGGAGACATGGATGTTTAG
>LF003242-RA gene=LF003242
AATCATCTTAGTGTTGATACTGAATTTAGTGTCGTGGCACATTGTGGTGACTATTCAAAACCTTTATTTAGTTCTAAGCT
AAAAAAGATTCCAAAAAGAGCAACTGATGTAGATGCAGATGATCAAATAGATCCATCAAAAATTTGTACACATATAGATG
AAATTATTTCAATTGAACATCAAATGGATCATCCATCAACTGATGATATTGATGACATAAAATCCAGAGATAATTTTACA
AGTGACAATCTTGTACAATTATCATTGTATGATAGATGA
>LF004085-RA gene=LF004085
ATGGAAAAAGAAAAAAAAATAAATTTGGATAAAATAAAGGAAAGGACAAAGATCGATCTCGGGAACTACCTTACCTCTTG
GTTGTACCCATCTGGTGGGTCCATATTAGACACCAAGTGTATACCGGCAAGTGTATTATCAAATGATGATCCTTCGATGG
GTTGGATACCCGACCATTGTCCATGTTCCCCTCCTATATTCGATTATCAAACCATTTTAAATAAGACGTCTTTCTACTTG
TTTTTAAAAATTACCTTCATATATTTATATATACTTAATCAATTTTTTTTTTTT
>LF000364-RA gene=LF000364
TTTTTTTTTTTTAATTGTAAAATTATTATTAAAATTATATTTATTGTGACTTTTTTTTTTTTTATTGATAAAGGGATAAA
AGATCGAGTCGGGTTACACATACCTTTCACTTTGAATTTGTGTCGCAAATACTTACTGACTGATGTTGAATATGTAAAAT
TATTGTTAAATAATATCAATGTCAAGCTTTTAATATTGTTAAGTTATTTAAAAATTAGTTAA
>LF006969-RA gene=LF006969
ATTGTATATAGTGAGAATGATAAAAAAAAAAAACAACAAGTACCAAGTGAAAAAAGTGATCTACAAATTACATTGATAGT
CATAAGTGTATCTATAGGTATTGATAGGTATTATAATATACATGCATTGAAAACAACATCCCAAGCCAAGGAAAAAAAAA
TAAAAAAACATAAAGGAAAAAAAAAAACTGTAGACAATCCAACTAGAAACATTAAAATATATAAAATGGACTACATAAGC
GTGGTCAGTCACGTGTCGAATTGTTGA
>LF008438-RA gene=LF008438
TTTTTTTTTTTTTTTATATATTCTATTCATAAAAGAATATTCATTATATTCTGTCTCATTCTGTCGGTGTTTGTATCATC
GTTGTTGTTATTTTATTTTTTAAATTATCATCAACATTATCAACATCATCAACATTATCATTATTATTTTTAA
>LF002966-RA gene=LF002966
ATGTATATTAATTTATTTAAAATAATACAATGTTTATTAATTTTCGTCCTATTTGAGCAAAGTTTTTTAAACATGAAGAT
ACAAATTAATCTTCATATTACATTGATCAATAAT
>LF007685-RA gene=LF007685
ATGGATGATTTGGTTGAGGCTGCAGGAATATTCGAAAATGTAATCCTAAATGTCAATTTATTATGTTCATCATATAACAC
AGCATGTGTGACAGAAGATAATGTTTTTTCAGACATTTTT
>LF009826-RA gene=LF009826
TTATTTTTTTTTTTTTTTTACATAAGTTTATATTTTTATTATTTTTTTATTTTTTTATTTAATTTTTGGGAAAGCAAGAT
TATAATTAAAATTTATAATATAAGCTGCAGTCTTTAA
>LF007633-RA gene=LF007633
ATGATACATAATAAAATATTTAAAGGAACTGCAACATCAACACCATTGAAAAAGAATAATTCAAGGAATATCATTGTCCA
AAAAAAAAATAAAGCTGGTAGTATTCCAGCTGATGATGATGAAGATTACAGAATACGTTTTTCGTTGCCATTTAAAAATA
ATTTAACAACTGAGCTGAAGATAACAACTCATGAAATAATTAAAAAAAACATTAAAGAAGAAGTCATAATAATAAGTTCA
GATGAAGATTAA
>LF004588-RA gene=LF004588
ATGACAATGTGTTATAAAATGGTTAAACAAATAATGCTATGTGTAATTTTTTTTATTCTGATTAATAACGTGGCAAGCAA
CTTGACAGATGGGTTGTGTCAAGTTAATGAAGATTGTGAAGATTGGTCTTTCGAATGTTCAAATGGAATTTGT
>LF013060-RA gene=LF013060
ATGCAGTCGGTGATTACTTTTTTATTTGTCCATCAACTCTATTTGCTCAACTTTTCGCCGACCGAGGAATGA
>LF010344-RA gene=LF010344
ATGAACAACGTGTCTTATTATAGAAAATATGTCTCATTTATTTACAATATGCAACTCTCAATACATCCATTTGAAAAAAA
AAGGATATATATATATATATATGATATCAGACATTTATTTATTTTTTTTAAATTATCCTTTTTATTACGAATATTTATTT
GTATATAA
>LF004361-RA gene=LF004361
ATGGGTATTTTATTTTTGGCAAAACTAGCAGTAGAAAGTGTTAGCTCAAAATGGAAAAATTCTAAAAAAGCTATGTTTAA
AAGACGAAAATATCAACAAGTTATTATTTTTAACAGATCAATTCACTCATCTTCAAGAAAATCAATAGAATTTGATATAG
AAAATCATAATGAAAATCAACATTTACAAAATAAATATATTATATCAACAAAAAAAAATTGTGTAATCTAA
>LF012945-RA gene=LF012945
ATGACAAAAAATAAAAAAACAAAGACTATTTTCTTTATAAAAAACGTAGTTTATGTTGAAGATAAATATTATATCATACA
TATACAAGTTGTAAACATATATATAGTAAAGTTATACGTGTATATTTCATATATATGGATTTTCACAACTTGCATATGTT
TACTTCTGACTATACATATATTCGACTATACAAATTGTTCTTTTTGA
>LF003125-RA gene=LF003125
ATGTATATATATTTAAATGGAAAGGGTAAAGAGGGTGGTGTTGGTGTTGATGCTTGCAGACCAGCACTACAATGGCCAAA
ACCAAAAGCGTGGCAAAGACGAAGAGAACGTGATACACCAGTTGGTATGCCTTTGCCATTTGAAAATACACTTGATTTAA
ATTTTAAAAGTCGACAAAATAATAATAATAATATATAA
>LF000470-RA gene=LF000470
ATGGACGACCGTGATGCAATGCTAAAAAATCAGCCTGCTGTTCGAGCAATACGATCTAAAACTCACAAAAAAAATAATGA
AAACAACGGACTTGTATCTCTTAAATATATTTTAAAAAAAAATTATTCAAGTATTAGTGAATTATCAAATGACATTGATA
ATTCAAAAATTTCATTTCACGAGAGGCAAAAAGCTAGAAATGCAGTAAAAAAAGAAGCACAAGATTTCAGAATTAAATTA
AACGATGAACTCAATTTATTTAAAATAAATATATGTAATCTTGATGAATCAATTAGAAAAGAATATGAAAAATTGATTGA
TTCAATGATATCATCGATTTCAAATAAAACAAATGATTATTATGCAATTAGAAAATCAATAAACATTTTTGTATTCTATT
TAGATGAAATGAACAGTGAAAGAAATCCAATAATTGTTGAAAACATTGCTCATTTTGAAGAAGTTATGAGTAATTTGCCA
TTAAAGAATTCAGAGTTTGCAGAAATTATAAAAATAATTAAAGAAATACATGGTGAAAGAAAAATTAAAAAAAATGATAA
AAATAATAATAATAAAAAAAAACAACAACCAATAATTATAAATTATGACAATGATAACGATAATGAAAATGATAATGATG
GTAATGTTTCAACATCAAATGGAATTCCTCTACAAGATGGGGAAAGTATTGAAGTTAACCAGAAAGAAATTGAAGAATTA
GGAGGAGTGATTTCCACACATTAG
>LF009586-RA gene=LF009586
ATGAAAATTAATATTGTTATATTGTTTTCAATTGGAATGCTTGATGTAACTGATGATTTATTGACATACAAAAGAGAAAA
TAATGTATACTTCAACATCAAACAATATGCATCTGTAACAAGTCCAAATGAAGATGAACATCATAGGAAATTAATCTTTA
AGACAATCAAGAGAATCAGGAGCAAAGAAGGATGCTGCTTTTTCTAA
>LF008111-RA gene=LF008111
ATGGTGATTGGCCTTGTTGATAAGGTGGTTGGCCAGATTGATAGGGTGATTGCTGAGTTGGTTGATGAGATGGTGGTAAT
TGACCTGGCTGATAGGGTGTTTGTTGAGTTGTTTGTTGAGATGATGGTGATTGACCTGGTTGATAGGATGATTGCTGAGT
TGGTTGATGTGATGGTGGTTTAG
>LF004859-RA gene=LF004859
ATGAGAAGAAGTATTCCTAATTATCAATGGATTAGAAATGCTGCAATCAAGCCATTTCCTGATGATATCGAATATAGTTA
CGTTGATGGAATTCAAATATCATTTATTAATCGTCATCTTTATGAAAAATGTAGAAAAGCTCAAGAACACAATATGCTTC
TTCCAGACTGGCGTTTGAGATCATGGGCAAAAGAAATACAAGAAAAAAATAGTCTCTTTATACATAAAGTAGATCTTAAT
GATGTATGGTTAGCTGAGTTTAAAAACAGTTGTTATAATATAACTTTTATAAGTTAA
>LF007872-RA gene=LF007872
ATGGTGAGGGAAATTTTTAATTACAAATTTTCAATGGAAAAACCATGTACATATTATTGGGAAATTAAATTTAAAAAAAA
AAAAAAAAAAAGAAAAATCGTTGCAATTTTATGTTTAATAAAAATACTTGGTATTTTTATTTTTTAA
>LF003328-RA gene=LF003328
ATGGATCGATGGCATCTTGCTGGTGGTCTATGCAGTAGGCTTATGGGTGGGGCGGCACATGAGGGCGCTGTTGTCGACAG
GGGTTCTTACAGTTTGCATCGAGCTTGCTCCTGTCAAAATGCAAGTGATTGTGTTATAAAAAGTGATGGTATTGGTGTTT
TCATGAGGGTTTATTTTAAGGTAGAAAAAAAAATTGATACATATGGATTGATTGATTTGATATTATTCAATTTTAAAAAT
ATTATATCTAGTTTTGGTTTTTAA
>LF003939-RA gene=LF003939
ATGTGCATCGTTACTTCTGCTTCTTTCCAGTTAGAAAAAGAGTCAGATATTTATCGTCGCGCCGCTAGATTACCGAGGAC
AACATTGTAA
>LF009374-RA gene=LF009374
ATGATGCAGAGTAAAACGAAAAAGCCAGTGAGACGAGTGAGTTCGGCAACACACAGAGTTTCACATTTTGCCACGAGTGA
TTACTTGGATTTTTCAACAGTGTTTCATGTGATTTTACGATTCAATTTATTGTTGACATATGTAGCTAGAATGACATAG
>LF004566-RA gene=LF004566
ATGTTTTTTGGAGGGTATGGTTTTCATGGACCATCTTCACCAACAACACCAACATCACCAAATAAAACCGGGATGTGGGG
TAATAATCCCACCAGTCCATTTCGAAAAAACAATAACACCTACGTTTTGTTTTTATATTATAAATATTATCATAAAAATG
GTAAATATTTTAGTTCGTTAACCTTTTTCCATACCCACATGCCACTTCAGGAGATAACAATGAACCAGACATTTTTTCCA
ACTGATCAATATTTGATTATAATTATTAAATATATTAATAATAAAACAATGAATATCATCATCAATTTAAATAAATCTAC
TGGCCGAGACGACATGTCGCCTGCAAAAATATCATCTTTAAAAAAAGATCATGAAATGTCATTTGACCTTACTTTTGTCA
ATTTCTTGCCAATTGATGGTGTAATGACCATTACCAAAAAAAGAAAAATAAAAAAAAAAACAACAACAGCTGATCAAAAT
TCTAAAATGTGTCATCTAAAAATAACAAAAGCTTTGGATGTCGGAGTATTATTTAAAAATTTTGTTAGATTTTATTTGCC
AGTTTAA
>LF009547-RA gene=LF009547
ATGTTATTTTATTTTTTTTCTATGGTTTTTTTGATGATATTTTTTAGGTTTTTTGTTGTATAA
>LF010634-RA gene=LF010634
ATGATTGCGTGTGTTTTGCGCCTGACATCGTCAATAGTAGTCCGTTCAACAGCAACACAACCGGCGCGACATACCGAGAC
TCTTCGTGAGCTCCTAAAATACGACATAGATAGGAAACTTAAATTACTTCCTTGCTTGGGTGGTGTTTTATTTGGAATTG
GAACTTGGAAGTAG
>LF005818-RA gene=LF005818
ATGATTATCAAAGAAGGAATGAACTATCGGACGATGTTGATGAGCCAGTATATACTCGGCCCACATTCACTGGGTGCTAT
GGGTAACCTAAATACCTCCCACCAGTATAATCATCACCGGAGGCAACATCATCTTCATGGACTCCCTCAAGTATTCTAG
>LF004647-RA gene=LF004647
ATGGATTTCATTTGTGCATTTTGCAATCGCGGAAAACAAAGAAATAAAATTGCATATCTTGAAGTCCGAGTAAACCAAAT
ATCAGTATTACGTGACATTGGGGAACAGAAAAAAAATCAACCAACAATTGGTAATTATGTATCAAAAAACTGTAATGGGG
GATTTGATAGATACTTGTATGTATAA
>LF011238-RA gene=LF011238
ATGACACAGGATATTGCTGATTGTATTTCACCCACATCAACTGTCATTTGCGTACCAGAGCGCAACCGGTACTCTATAGT
AAAGGCTCTACAAACTGGTGAAAGTAACACGATTGCTTATCTTGATGCCAACAATGTGCAGTACCAGTTGGTCAATAACA
AACTGCATTTTATGGAGTCCAAGGATTATTTCCATACTTATAAATAA
>LF002295-RA gene=LF002295
ATGTTGTGTTTAATCTCATATGAATTAAATTATATAATCTATCAAACGAGGATGTACTACATTATAACACCCAACACCAT
TATTTTTTTTCAAGTAATTTTCAAGAGCCAATCCATCGAGTTTGTACATATTCGGACTTGTTTTCCTGAATGTTATTTAG
TAACAAGTATTTCGTCTGGCTTATCTCGTTATACTGCTCATCGAAGTAATGAAAAAAAAAAAAAAAACAAAGTGTTGGGC
AATCAATCAAATTCTAGTGTCTGA
>LF013620-RA gene=LF013620
ATGACATATTATCATGACATTGCAATTTTAACTTCTTGGAATATTTATTTGATTTATATGACAAGTTATTACAGTAATTT
TCCAATATAA
>LF009152-RA gene=LF009152
ATGAAAAAAAAAAAAATAAATAAAAATAATAGACATGACACACACATTTCAAGACAGTCAAAATATAAAAATATTCCATA
CAATAATTATATCTTGTTGAGGCCATTGGACATCGGTCGGCATTGGGGCCGTATAAGTTACAAAAGTCAGGATTTAAATT
GTTATCCAGAACAACTGATATCTGAAAATTCCACAGTATATATAGATTATATGAGAGCATCATCATCATCATCATCATCA
TCACCACCACCACCACCA
>LF001229-RA gene=LF001229
ATGAAAAGTGATTTTCATGACATTGAAGCAAATCCATTTTCATCATGCAGCAAATACGGTGAAATGGTATACAGTGAAAA
AATATATTGTCGAGGTTTTCGAGGAACAATTTCTTGCTGTAAATATCTAAAATGTGGTCGTGATAATACTTGCACAATGC
CAAGACATATGCAGCTTTAA
>LF002189-RA gene=LF002189
ATGAAATCAAACGGATCAATTGAAGATATTGTTAATTCCTTCGATGATAACAAGGAAAACAATCCACCAGGATACCCAGT
TATCAGCTCGGTCAGAGGAAGTGGTGGACAAACCACGAGACCAACACGACCAACTGGTCCAGTAAGACCCTTACCTCGCT
AA
>LF010216-RA gene=LF010216
TACAACGCACAACGTTCTTTCTTTTTTCTACTACATTTATTATTATTGCATAAACACGTTTTAACTGGTTTTAACTTTGT
TCAACTAGTTTTTGAGGTTAGACACCATTTTATCAACTTCTACGAAAGAAAGATTAACATAAAAAATGGAGATTAA
>LF011214-RA gene=LF011214
ATGTGGATTCTTAACAAAATAAAAAATATATCCTATACATACCTGATGAAAAAGTTAAAAAATTCCAGTGTGACAGTCAG
TAAACGGACGATTGCACCCAAAATCATGGCACTGGAAAATCTTGAATTTGCCAGGATGAAGAGTCAC
>LF015145-RA gene=LF015145
GTTGTTAATACTTGTTATGGGTTGTCATGGGATCTTTTAGACTCTAAAAGTATCAATATAACAGCACAAGTATACAACTC
AACTTTAAATGTCAAATCTTCATTTGAGTGTATGCAAAAAAATCTTAGAATTGAAGAAAATAATCAAATTAATCAATTAC
AATTAATGATAAATGATTTTTATGTTAATAATAAATCAGTTAATGAAGATAAAAATCAGTTGGCTTTTATGAAACGGTTA
AGTAATTGCAGAAATATTGGTTACAATAAAATAAAAAATCCACACTCAAGAGCCATTGAAAAAATTAAAAATTGTTATGA
TGAAAAACTTAACAACATTATGAGAGAATTAAATCACATTACTAAGGAAAAAGATTCATTTCTTAAGAGAATCATCGGCT
TTCAGAATATATGCCAACATTATAACTCTTTAGCTTGTTATGATGACAATTTATCTATTGCAGCTAAAGATAGCATGAAT
TTTGAAAAACAAGCAAATACATTTGCTAATAAAATTAATTCAGCACCTGAATTTGTAAGAAATTGTACTAAAACATATGA
AAATGATTTTAAAAGTATTCATGAACTAACAATGACTGATATTGAAAATTGTTCAACTCGTAGTTAG
>LF007795-RA gene=LF007795
ATGAATTTATCAATTTTCATTGGTTTTATTATTACACTTTTAATTTCTCTTCAATATATAAGTGTTGAAGCATCATCAAA
TGATAAATATGGTTCTGGTTCTAGTTCAAATTCACGATTAAATGATAATTCATTTATTACTAAATTTCATAATGAATTAA
AAGATCGTAATGCATTATTTGAAAGTGTTACAAGATATAATAGAAATCCAAGTCCAACAAAAGAAAGAAAAAATCAATTT
AAAATAAATAAATAA
>LF001365-RA gene=LF001365
ATGCTTGAAAGAAAATTATTAATACAAGTTGACAAAATATCTGAAGACATTGGTGCACCCAACTCAAAATTAATTTGCAT
GCGAATAGCTCACATCATGATTTCAACGGGTGAAAATATTTCAACTCCGGAGCCTGCTGATATTTCTGAAGATGATCATT
ACTCCATATGCAAGAAAAACTAA
>LF005451-RA gene=LF005451
ATGATGATACATCAAAAGAATTCAATGATTTTATTGATGAACTTGGAAAATCCAAGTGATCCAAGTGAAGAAGATGAGTT
AAGAAAATTGATAGAGTTATCACAAGAAAAACTTGATGAAAACAGAAAACAAAAAAAGGTAATTTTTCCATCTTTTATAT
CACTTATGGAAAACGACAAATATGTCGACAAGACTGGTTTTGCTCAAAAATTGATAGAAAGTGATGGAAAAGAACAGTTT
ATACTCGTTTGA
>LF008991-RA gene=LF008991
ATGATTTGGAAGAACAAATATCAAAGATATACATTGTTTTTCTGGAATATAAAATTGATAAGAATTTTAAAAGATATAAA
AATTTATCATCCAAAGTTTGTTAAACATCAGTTGATATATTTATTCACGACGATAAAAATAAAAACTAAATTTATTATTA
AATACAAAAAACAATTAAACAACAACAACAATAACTGA
>LF009358-RA gene=LF009358
ATGACTTTTTTGCTGGGTCTCAATGAAGAAAAACATCAAATTTTTAGTGACAAAATATTTTATTCTGGTTGTGTTGATGA
TGATACAGTAGTGTGTCTAATTGATAAGTGTCATCAATCAATTAATTTTACATTAATTATTTTTCATTGTGATTATTATC
ATAGTGATGCGGTGAATCCTTGA
>LF010764-RA gene=LF010764
ATGATTGCATCCCACGCTGATGATTGCAACTATACGTTAGCAGCAAGTCAAACAGCATCAATTTCTATTAGATTTTTAAA
TTTTAAACAACAGAGCTATCTACTGTCAAATCCATTGAAAATAATATATAGCTCATTATTTGACAGAGTATATACTCTAC
CATCTATCGGTATTTTGATTATCAATATTTTGTGGTTATTAATACAACAACAACCAATCATGATTAAAATCAACAACAAC
GTCACGATCAAAGACTTGATAACAACAAATATACCTGGGTTTTATTATTTGACGTTTGATTCGTCAAGTATTGTTTAA
>LF005329-RA gene=LF005329
ATGGATATTTGTCAGCAATCAGACAGTTGCAGTGACGACTGGGCTGAATGTACATCTCTAGATGAGCAGACATCAAATGA
TATTTTATCAATTGATGAAAATATTGATGATAAAATAAATAAAAATAATGAAATCATTGAAAATATTAAAAAACGATCAG
AGATACTCAAAGATACAATGTCATTGCTGAATCAACAGCTGAATGAAGAGATGTTGTTATTAAAACGTTATCAAGATGAA
TATAAACATCAACTTTATCAAGCAAAAATACTTGAAGATTTTAAATCATCAACATTAGCTGCTAAAGCTGCTTCTGATGC
ATATATTGCTGAAATAAATAACTATTCATCTGGTACTTTGATAAATCAAATTAAACGTCTTGTTGATAATGAAATGACAA
ATATACGTGATTGTGGTGATTCATTAAAACCTCTTAATCAAATGATGTCTAGATGGTCATTTATTGGAATTAAACAACAA
AAATCAAATTTTCATGAAAATATATCAACTAAATTTCATGAAATTACAGGAAATTAA
>LF000023-RA gene=LF000023
ATGAAAACATCATTGCCAAGAAGATCATTTGCAAGCTCTTTTTTTTATCATCTTGCTTCAAGTTTGCCTAATGAGAACTT
CATTGTCCAAACTGTGTATTATGGTTATATCATTCAATCAAAATTAAAGACAAAATTACATAAATATCATCATCAAGACC
ATTATCAAGACCATCATCCATTAACCAGCCAAGCTGAACAACAAAAAACAAGAGAACAAAAAAAAAAATACATAAACATC
TTACACATGGATATAATGTTATTTTGTGTTGAAGAAATACTGTATAGTCAAGATGAAAGAAAACTAAAGTTTGGATACTT
GGCTAAAAACGAAGACAAGGGTCTAGATTCATCATGTAGACAAATGACGGAAACTCTTGGGGCTTTGTCCCATTGA
>LF000713-RA gene=LF000713
ATGCTGTTCGAGGAAGCAGCTCGCAGCGATTGTATTATTCTTATTATGACGTTAATTATAAAACTCCAAAAATACAAAAA
AAAAATGTTATTTTTTTTATATTATATACAGAAACTTGTTGGCTCTTGTAACTTATGCTTGTTGAATTTAAAAAATTTTT
ATTTTTTATACAATAATTAA
>LF008682-RA gene=LF008682
ATGCATTCACTTCAAATGGTAATATTACAAATTAATTCATCAGATTTATTATCTTCAACTGGATCAGATCCAGTTATTAT
TATTGGAGTAAATACAACAGTATTTTTATCACAAAATATTCCAAATGTTGACCAACGAAGTACATTATTTGAAACATCAA
TAACCATTAAAAAAAAACTATCAAAGACGTACAAGAATGTTATTACGTTCAGCAATATAAAAACATCAAATACAAGTCAA
AAAAGTTTACTTGTACAATATCAACAACAACGTGATGCACAATCAGTTGACATGTTTGTTGCACCAGCTATTGTTTTTTT
TTTAATATTTCTTTTATTAAAAAATTTTATTAACTAA
>LF010285-RA gene=LF010285
ATGCGATTCGTGGTTGCTTGCAGCGCTCATGAAACAAGTGTGATGATATTTTTATTCATCGTTGTTATGATTAATCAGGA
TCTTCCTTAA
>LF011582-RA gene=LF011582
ATGTGTGTAACCAGCAGACAACTGTCTCTAGTCTTCTTGGTTGTAACTAATTATCAAAAAAAGGATCTATCAGTTAAAGA
ATCAAAATTAAACAAACACGCTAGTGATTATGTGGACAATGGTACAGCATCCGAAGTCGAAATAGTTGATATTAACAATA
ATTTGAATAGTTATTTCAACAAAAAAAGAAGCCAACTCAAACCGATAAGTATGTTGCTTGAAGCTGCTCAAGTTGTTGCT
GCTGCTGAAGAAGAAAAAGCTCTTTTGGTTTATTGGAATGAACAAAGACAACCTACACCATTGGATTTGTTACTTAAAGC
TGCTCAAGTGATCCATGCTGCTGAAGAAAAGAAAGAACTAGTTGAATTAGTCGAAGAGTCATTATTGAAATTATCCAAGT
TTTGA
>LF004516-RA gene=LF004516
ATGTATGAATTATTAAGTATGGGTATATTGGCCAATGTACAAAATCATCGAGTATTTTGTGTTTTTTCTGAGGGAATATG
TATTTTTTTTTTAGTATGCTTTTTTATTTTTTTTTGTTACAGTACATGCAGTTTTTCTAAAGGATACATCATTCAGCTTC
ATATTCGTTGCAGTAAAAAAAATCATAGAAAACCGTGGAAATAA
>LF007714-RA gene=LF007714
ATGGAGCAAGATGGTGTATGTAGACTATTTTTTTATATGAGTAAAATTATTGGCAGTCGAATCTTGAGGGACACCATAAA
AATGAGGGCTGTATTATATTGCGTGTTGAATTGTAAAGAGAGAAAA
>LF000487-RA gene=LF000487
TTTTTTTCATTTTTGTTATTTTTTTTTTTGACATTATTTAATTGCATACATATTCCTATTACATTAATTTTCATTTTTAT
TAATTTTTTTATTATTATTATTTTTTGTTAA
>LF007996-RA gene=LF007996
ATGTTTATGATTGTCAATATTATGAACGGAAAGCCTTCAATTGGTTTACTTATTATGTTGATTATCAGGACAATCACAAA
TATTTTATATGCATCGTTTAGTAATGATGTAGAAAAAAGCTTGTTGTGGATGTATAAAATTCCTCCTGATAATTTTAAAT
GGTTTATTATATTCGTGATAATTTTGGTTATAGATATTAACACAATTATTATTGAGTACAAAGAAATTAAAATCCAGCAA
TCTATAACACCACCAACAATTGCAACAACTTCAATACATCCAACAACTTCAATATATACAACATCTCCAACTCAAGCTTC
AGACAAAAAAAATTTGTGA
>LF000656-RA gene=LF000656
ATGTGTAATTCCTCGGAGGATAAAAAAAAATTCTTCCCCACTATCATAATTTTAACATCTGCGTCAGGCGTGGTCGTTTT
CGTTTCAAGCCCTTGCTTCAGCACACTTTATGTTAACCGAGTGTGGCGTCGAGTTGAAATAAGACCGGTCTAG
>LF013058-RA gene=LF013058
ATGAAAAAAATTATGATGAGATCATATTGGAAACACATATGGTATGTTGATATAATTATATTAAAAGGAAAAAGATTAGT
CTTTTGTGTTGCAATGACAATTAGTTACGTTTTAGCTGCGGTAATGTCCTTTGGTACATATACATACAACAATAGTCCTG
AGGCTATAAGAAGGCGGTTACTGGATTGGACACCTCTTGATTTCCGTGGTGCATGA
>LF011703-RA gene=LF011703
ATGATATATATTGAGTATAGCAAATTGTCAATTCCAACTGAATATGCTCTTTTTTGTATTGATAAAAAACATACATTATT
TTATATCTGTATAATGTTGAAGCTTCTTGAAAAAAATCATAATACTATTGTTGCATTAAATGATATATCTGTGTCACGAC
ATTTGATAAAATTGAGAAATAGCAACATTGTGTTGTTGATGTTGAATAGTACCCAGCTCTTACAAAAAAAATTTTATGGA
CCCATAAAAAATTATACTTTTATCAAATGA
>LF009154-RA gene=LF009154
ATGAAAGAACAAAAAGAACGAGATATTGTTAAACAAGAAATAAAAATACATGAATGGAATGGACATCAAAATCAAGAATC
ATCACAAATAAATATTAATAATAATAATAAT
>LF003995-RA gene=LF003995
ATGAAAGAAAATAGCTTGATTAAATATCTTTTTTTTTTCTACAGGAATCAACAACGTTATGCACCAAAATATACTGAAGA
TGAGCCTTATACAATAGAAATTGAATTACCAAAATATAGTCATAATTACAATGACGAAAAAAATGATCATCCTCATCTTC
ATTACGGAAGAGGAAGAAGGAAATATGTCTATGGATCATCTTATAAAATACCACACTACAATGATTGTATTAGATCAAAT
TCAAACAGTATAGAAAACAATGAGACGCCAAAATTACGAATTAAAATATCACGAAATGATAACATACTGGAGCCAGTGAG
CAAGGAAAATTTGGCAACTGGAAATCCAAATAATAAATATAAAATGAGAATGAATTATATTCCAGAGCCTGGAGTGAGAT
TAGATTATTAA
>LF006479-RA gene=LF006479
ATGTCAACTAAATTATTTGCAAATTGCGTCTCAATATTAAAAACTTTTAATATTTTTGAAATAATGGAAAATTCAATGCA
ACCACCATCTCAACTTTTATCAATAAACAATGATAATTTTATTGACAACAATGTGAGCACAACCAACAACAATGAAACTA
TTGTCACACATGTTTTGACATTTGATATTATTAGTGGTGGTGGTATTCGTCGTCGTGGTACAACGACAAGAAGTGAGGGT
CGGTTGGCGTTTAAAATTACTCCAATAAAAAATAGTTACATTTTTTGTCATTAG
>LF001867-RA gene=LF001867
ATGACGTTAATCCACCAGAAGGATTTAATCTAA
>LF009281-RA gene=LF009281
ATGACGGAAAATTGTTTCAATGATGAAAAAACCAACAACATTAATTTAACAACAAAAAATTATTCATCATCAAGACATAG
CAACTGCAGTAAAAGTAAGCTCAGTTATAATTATTTTGATCAAATTTTTTTTTATATACTTTGTATTTCAATGATTGAAT
CAAATGATAATACAATAAACTAG
>LF000658-RA gene=LF000658
ATGTTTATTAAAATAAGCATTGTAATACTTTTCATCTATGTTTTTACATTTTCTTGTAATGCTGCTGATTCAGAACCAAT
GTCATGTCTCAATGATACAACTTACAAAAATTGGACTACTGGTGAAGTGTTTAATCTCAATGCAACAGGAACAATTTGCC
CAATATTCAGTGATTGTCAAAGATATGAAATCAAAGCTGGAAATTTTACTGGTTTTTTTTATGGATGTCGTAGATTAAAT
CAAAAAAAAATTACAAATGATTATTATTATGCAAACATATGTAAACAACATCCAATTGCTGAAACAAATGATACAGCTGA
AGGAATAATAAAGAGATTTGGATTGAGTCTTGATGTTTTTAATAAAACTGATTTGAAAAATATGGTAACAACTTTTTGTG
TATGCAGTGATCATGATAGTTGCAATGCTGCTGATATAAATTCAATCAAATATGATCCAAATGCTGATCCATTTGATGAT
TCTTGGACATTTTTGGAAAAATTTGCAGGATTTTTGGTTCTTATTGTTTTTGGTACTGCTTTTACATGTACATGTTATCA
TACACCAAGCAATCAAGTACCAGCTGCTATTACAACTGTTAATCCAACTGATGGTGTTCGTTATTCAACTTTACTTGGTG
ATGAGACAAGTAGTTCATCAAGTGATGATAGTAATGTATAA
>LF014396-RA gene=LF014396
ATTCTTGTGAAACATTATTATAAAAATTTTTTATATTTATTATTATTCAACAACAAATTATTATTATTTTTTTTTTTTTA
TATTTATTTATCGAGGATAATATATTTACGTCATCGGATATTATTAAAGTTTTTAATTTGCTGTTTTTAA
>LF008521-RA gene=LF008521
ATGCTGCTCCTAACAATAACAACAACAGATCAGAAAATTGTAAATAAAGATCACCGTGATAATGAAATTAAACAAACAAC
ACAACTCAACTGGATTCAAAATTATTTAGAAACTTTCCAACGACCTTTGTTAGATCCTTGTTTCGCTCCAACAAGTTACA
ATTGTTATCTTCAAAGAAATCCATCATCAACCATGAACATCAACACATCATTATATGATAACATTAAAAATATATCCATC
AAAATTTAA
>LF011136-RA gene=LF011136
ATGGCCAGGGTTAGTGTTAAATTAACCCTGGCACATAAACAAATGGAAACAAAGAGTCTCATTTTTTTTAACAACAATAA
TAAATCTTGTTTTTATTGTTAA
>LF007249-RA gene=LF007249
ATGACAATTATTACATTTGTATTGTTAAATACAACAAGATCTTGTGTATGTGGAAAAAGAGGTACTGACATTAAAATAAT
TTGTGACGATGAGACACAAGAATATAATATATTAATTTTATCAATATATAATTATAGGCTACTTGGTAGTAGTAAAATTG
TGTTAACACTGATTTTATTAAAATTAATAAATAATTTTAATAAAATGGAGTCAACTTTGAGATTTATTAGAAAAAAATTT
TTGAAGGCTGTGGTGACATTTAAAGTCCATCCAGGACCAAATAATAATAATAATAATAAAAACATATTAAAAAAAAAAAA
AACGTAA
>LF012765-RA gene=LF012765
ATGATTCCATTCTTAAAATTGCCGGAAAAACTTGTTTCTGATGAAGAAATTTCTACATTAGAAAAAGTATCTTTCACAAC
AACGTCTCAAAGACCATTAAAACGGAGGTTAGCATTTTCTGGACCAGTTATTTCCAAAACAAAACTCAACAAGGACTTGA
AACGAATCACGACAATGCTG
>LF007585-RA gene=LF007585
ATGTCAAAGGGAACCAAAACAAACGGAATGCTATTTTCAATGAACGCTACCGTAAATGTTGCCAGCAGTTGCCAGCAAAA
ACGAAGCAATAGTCCGCCATTGCATGTAAAATCATGTGCAATCATGTGCTTGTTGAATATATACTTTTATAATAAGTTTA
TTTAA
>LF000838-RA gene=LF000838
ATGATGAATGATTATGTTGTTGTTAATTTATTGACAAAATATTTTTCTAGATCAAGTTGTGCAGCATTGTGCAGTTTCTT
TTGGTTGCAGTGTAGACGATCTTCAGCGAGGTCGATCGATGCCATAGATATTTTAATTTGTTCCAGTATTAAAGTTTGTT
GTGGAGATTATAATAATTAA
>LF000924-RA gene=LF000924
ATGAATTTTATAACAAAAGATGGAAGTGAAATACATCAATTGTTTGTCATAAAATATGTGATAAAAAGTGGTGATAGTGG
TAATGATGATGATGGTGGTGATTTAAGTGAAAAGTGTTTTATTAAGTATGCATTTTGTGATAGATTCAGTGTTTATTATT
ATAAATTTGTTGCTGATATAAATTGGATTAATCATATGATCAACTGCAGCTACATGATGGAGATTATTTTGATGTCATCG
TGGGATCATAAACATCCTCATATAAGGTAG
>LF004489-RA gene=LF004489
ATGCAAATGAATTTGCAATTGCTAATGCTGGATATGCTTGATTATCAAAATCATTTTCATTATCTTTATTATTTTTTTTA
TCATTTTTTAATATTTCATTTGGAACTGTTGATATTTCTTTTACACTTTTTTGAGTTGTTGTTGTTGTTGTTGTTGCTGG
TGCTGCTTGTGTTAGCTGGTCCAATTGGACGCCAACCACTTGGAACATATGGCTGTAATGAGTTTTCATCAACACCATCA
ACTATCATCACCATTATTATTACAATAAAAAATAATAAAATTCTTGATGTCTAG
>LF005180-RA gene=LF005180
ATGAAAAAACAAAAAGAAAAAATTAATATTATAAATTTTGTACATCTCAGCCATTTATTAAAAAAGATTAAAAAATTATA
TTATTTGTGTGATAATGTGATATATACTTTAGAAATAGATGTATATGATAAGTCACAGTGTGAAGAATATTATTATGAAT
ATTATTTTAAAAAAACAATAAATAATACTCATATATTATTAAGATTTTATACATTTATATTGAAAGTATTTCTCTGA
>LF005408-RA gene=LF005408
ATGTTGATGCCATCCACGTCAACCAACCACATCCAATTCCACCATTACACCCACACCCACTTAAACTTCATGGTAACGAC
CATGTAA
>LF007954-RA gene=LF007954
ATGAATGACGAGAGTAAATACAACAATGAACAACCAGTATTATTTGATGACAAAAAAATGTGTTATAGAATTATTAAATT
AATAAAAAAACATAAATTAGAAGTTTGTTTAAAATATGAAGAAAAAAAAATAATTCTTAGTGAAGTATTGGCACAATTAA
TTTATGGTGATTTGTCACCATCAATAATACAAATTGATGACATACTTCATATAATTTATGAATATAAAAAAGAAATTTAT
AATGGTTGTTGTATTCATGAACTTTCAACATCTGCTAACTACGAATTTCCAACATCATCTTAA
>LF003773-RA gene=LF003773
TATTTATTTATTTATTTATTGTTGCTGCTGTTGTTGTTTGTATCATATTTAAAACTTACTCCAAAATCAAAATCAACATC
AACAGATAAAAAGACTCAAACTTTTGATGCCTCTTAA
>LF012698-RA gene=LF012698
ATGGAAGAACCAACATATTTGACTCCATTTGGAAAGAAAATGTTGAAAAGAACAAACTTGAATTCGTTTGATGATGACGA
TGAAGCTGATGATCGTGTTATATGTGATGATGAATCAGACAAAGAAATTGCGAGTGGAGATGAAGATGGTTGTAGCTTTA
GAAATATAATGTTGTTTTCAATAATTAAATATCTTTCAAAAACAAATCCAGAATTTTGTTTTTATGTTGGTAACGGGATA
CTGAGGGCAAATTGTACACCTTAA
>LF013003-RA gene=LF013003
ATGCAATACCAACTGAAAATTTGCCAAATGATCTTTTTTTTTTCCAACATCTTAAATTCCACTATTGATGAAAATATTGA
GGAAATTAATTTAGTTCATGAAGATGTTGATTTAACTAAGCTTTTGGAAGAAATAAGTACAAACAAAATTGCTTATAATA
GTGTACAAAATATTGAAAAAAGCACGATAGATAAGGAAGATGCTGTTGATCCAGTTGACACAATAAATAATCATATTATA
AATAATTCCAGTGACAGTATAAAACTCACTCCATTAATGAACTTCTCAAGTTTAGCAGATGAAATTTACAAAATAAAAGT
ACATTCGCATACGAGTTTCAAATGA
>LF009177-RA gene=LF009177
ATGCAAAAACACGTGTTGTGCAAAAAAAAAAAAACATTTAATTTGCTAAATTTTAATTTGTTAATTTTCAATTTACTCAT
AATTGTCGTGACAATATTAATTAAAGATTTTAACACAAGGTAA
>LF003774-RA gene=LF003774
TTTCTTTTTTTTTCTTTCATTTTAAATTTTATATTTTATTATTATTATATTATCATCATTAATATTATTATTATTTATTT
TATTTTATTTTTCATTCAATTGTGTATAAAGTCAATAAGTATA
>LF011133-RA gene=LF011133
ATGATTCCAGCTCTACCAACATTCATATATTATTGTGGCATAAGCAAACGAGGGCTCTTGGTTCATTCAATTGCAATAAT
GGCAAATAAATTGAAAGATGTCATCAAGAAATTGTCTGTATCATTCAACAGCAGTGGTTTAACAGATAATTCTTTCACAA
GTGAAGATTTAAGTGATCCACAAAAACCATCGTCTGTATCAGAAAATCTTAATAAAAGCCAGAAACCTACCTCTTAG
>LF010104-RA gene=LF010104
ATGGAAAATCAAAAATCAAAATCCATTCTTAAAAAGATCATAAAGATAAATGCTGTAATAATTACTTGTATGATATTATT
GATACTTTACATTTATCTAAAAAAATATGATCTATCAACACATGAAAACAATATATTAATGAACTGCACTGTGACAAATG
ATCTACGTTATGGAATTCTTGGTGAAAAAAAAACATTATTATGTTCATTAAAATACGATGGATACAGATCATCAGTTACT
TGGTATCATAATAATACAAAAGTTAGTATTTAA
>LF001670-RA gene=LF001670
CCAGATGAATACATCAGCAACAACTTGAATAATTACACTAATAACATCATACAACCCAAGATTTTTCATCATCATCATCA
CTACTTTTACACTTCACTCATAAAACTCAACAAAAACCAAATGATCAATTTGCTGATAATGATTTGCTTCAATAATTAG
>LF002218-RA gene=LF002218
ATGAACAAACTGACCAACTTGAATGATCTTATCAATATGAGGTGTATGTTTAACAACAATTTACTGCGCAATAATATTGC
GACGACGAGTATCATATGTTGGTTCAGTAAAAAAATTAGTAGAGAAACAACGAGCTTCTTTAACTCAACAAAAAATAAAG
CCCAAATTATAAAGCTCTGGAGTTTTATAAGTGACGTCAACAACGACTTATTCATTGAAATTAAAACACCAATGACACCA
TTAAAAGTCAATTTAATTTTACAATATTTTATTGTGAAATTTGTCTTTCAACAATATGCTAAATATGATTACTGA
>LF013645-RA gene=LF013645
ATGTTAAACTCACGTTGGCAGAAATTGCCAAATTATTTTTACTTTAGTGCTGACGCAATATACAAAAAAAAGAAAAAAAA
GACTGGTGATATGTGTCCGTGTGAAGATAATAAACAAGATTCTGCCACACTTGTGGAAGCTAAAGTTATACTTGAAGGTG
AAGAAAAAATGGCGTGGCTAATTAGACATGGTAGTACAACAGTGAAATTCTATGTGCATATATTTCTCAATGAAAATGAC
TGTATATATATCTACAACATTGAATTGTTTGGGGCTAGTATAATAAAAGTATACGATAAAGGAAAAAGAAAAGAAAATTA
CCATAAAATGCTAAAAGTAAATAGTGAAAATTAA
>LF012161-RA gene=LF012161
ATGTCTGTATCACTGATCTTGTTGATGGTCAACCATGTTTACAATGCGGTGAGACATGTCCAGGATTTTCACCACACATC
TGGAGGTGAGTCAAAAAAAAGTCTATTTTTATTGTTTTTAATTTATTTTAAAAATTTATTATTAACGTTCGTTAAATAA
>LF006203-RA gene=LF006203
AGTAGCATTATAAAAAAAAAAGAAAAATCAAAGATAAAAAAAAAACACAATAATGCTTTTAAAAAAAAAAATAAGAATAA
GGCGTTTAATCGATTGTACGTGGTGATATATCTAAGTCATGTTGGATTCTAA
>LF006910-RA gene=LF006910
TTATTTATTTATTTATTTTGTCAAGTGGTATATAACAAATATATAATCAAAAAGTTTATATATACTTATCTTATAAATGA
AATAGGTATATTTTTTTCTATTAAAAAATTTTACTTAGTAATCGCGTGA
>LF000638-RA gene=LF000638
ATGAATCATAAATGTGTGTATTATATATATGCCTTCTCCTCATCATCACATCCTATTGATACACTTGCATTATTAAACTA
CGCATTATGTAATTGGCAAATGGCCTCACATACAATTTTTTTATCATTATGTATACACACATACTATAATAATAATTTTA
AAAATAAAATAATAACAGATATTCGTACTGTTTAA
>LF003728-RA gene=LF003728
ATGCTGATCGAATTTGATTATCTAATATCAAATAAACATAAGGGTGAATGTAGAGCATACTGGATGATCATTGAGAGTAT
CTTAGAGAGTCATCGAGGTGTTGATAAAGATGATGGAAGAACACGAAGAAAAAAAAATAAATAA
>LF007265-RA gene=LF007265
ATGATAATTATTACTTTCTTTATTTATTTATTTTATTTTTTTATTATCATCGCCTACACACTGTACCATTTACATTTCAA
TAATAATTTTTTATTTTTTTTATTCAATGAATTCTTGGTCAATTTCGTAAACTTTTTTTTTATTTATTTTGTAATTATTT
TTTATTTTACGTTGTTGATCACTGTTAATTTTTTTTTTTTTTTTTTATTGTTTAAGTAA
>LF010094-RA gene=LF010094
AAAAAAAAAAAAAAAATTTTACCAAGTGTAAAACAGGTTGCAATACCTGAAAAAAATTTCTTTTACACAGTTGATTTTCC
TCAGATCAATCTGAACCTTCTGCAAGTGAAGACCAACATAAAAATTGTTAAAAACTATTATAAATTAAATTCATCAAAAA
TGAAATTATTCCAACAAATAAATCAACAATTGAAACATGATGATGATTCAGATAAGGAAAATACACCTCCACATGAACCA
ATTGTTGTTGTAACAGTTAACAATGATGGCCGAAGATGA
>LF009053-RA gene=LF009053
ATGTATGTGTTGAGCTTAAGAAAAAAAAATTTTATTTCACTATTTTATCATTATTTATACATCAAAATAAAATTTGGAAT
ACAAGTGTCAAATATAATGATAAAAGATGATGAAACTAATGAATCACCGACCTATGCCAAGCTGCAGTCTGTCGTTCAAG
TGTTGGGTTCAAGGATTGAAAAAAAAAATCATATGAATACTTATAAGTTAAGTACCACAAAATATAAAACATATATAAAT
TTGAGTGAGGGTGAAAATTTTGCAAGGACTCAACCAAATAGCATATGA
>LF002317-RA gene=LF002317
TTAAAATATAATTTTTTTAAAAATAAAAAACATCTTCAAATGTGTCAAAATATTTTCATGACAAATGAGAGGTATAAAGA
AAGCACAAATAATTTAAAAAAATAA
>LF003985-RA gene=LF003985
ATGGCCGCAGCTTTGGGACATAACAAAGGTGGCAAAGGTGGCCGTGAATCATTCGACAAATATGTCTGGACAAGAGACCA
AGCTGTTGGCATTTTATTGAGCATAAAAAAGATCCAAAAAAGAGGACAAAATCATTTGTCAAAAATGTTGATTGGAGAAG
TGACAAATGTATTGGTACTTTGTTGGACGAAAAACAATGTTACAGATTGTTATTGTGCCAATTGGAGACAACTGAAATAA
>LF006920-RA gene=LF006920
ATGATAATAAAAATAACGTCAGGAATATTAGTTTGCAATGACAAGGCCAATGTTTTTTGTGAAAATTATGAAACTGCAAA
TCTTTGCAATAGAGTTGATTATTGTGAGCAGAACATCTGGATAAAGACGACAACAGATAAAAATCCAAGAATTGAAAAAA
ATTATAAAAAATCAAGTATTCCAAGTGTACAGCCTTATTATTGGTGGGGTTAA
>LF014800-RA gene=LF014800
ATGCTTAGCATATTTCTCCTTCATAATCAGAATCAGAGACACCAGTCACTGAAACATTGTATATGGGAAAATATATATAA
ATCTCCAACAAGTTTCAACCTCAAGCTATCCTACATTGTTTCTTGTTTTTGGACTATGGATTTTAATACACGCTGA
>LF014800-RB gene=LF014800
ATGAAAAAAAAAAAAAAATTGAAAACGTTGGCAAGAATGAGAAAAGAGACGTTTGGGCACGCTTTGGCCACTTTGCTAGA
CGAGAAAGTGGATTCTTTATACTTGAAATGTAAAGGCGAAATATACGGGTACGTGTGCTTTGTACATGAGTGGATTGTGT
ACGAGGAAGAGAGGCCTTCATCATATGAGTGCTTTTGCTTGCTGATTCAAATGCATATACCTGCATGTGGACCAACTCAA
CTGAAAGCACCTGTTGAAACGACCGCATATCCAAAGTTGCTCGACTTCAATCTAACGTTCAGATTCGTGACGAATACTAA
TAAAGTTGAACTCGCTAAAGTGACCCTCTTGGAATAG
>LF010502-RA gene=LF010502
ATGGAAAAAAAACCTGAAAAAACCAAAGCTAGGATTATCCAACATGAAATATTGGCTATGACAATATCCTCGAAAATTGA
CGATGAACCAAATAATAATAGTGAGGATAATTTAAAAGATGTTGATGAAAAAAATATAAATACAGAACTTGTCACAACAG
AGAAGATAAAGGTAAACAATTCTAAACCATATATTGATACTGCAGAAAAACCTTATTGTTACTACCCATATCTTGAAAGG
CCTCCATATGAAGATTTCGTTGAAGTTGACGCTGAAGCCCATCTAAATCAATCTGAATGCAGACTTAGCAAACCAATTGA
TATTGGCAACATAATTTCGAATCAGTGTGCAGATAGAATCATGGGTAGTGCTATGTCATTTGTATTAACTGATCGTTTGG
ACTGTAAATATTTGTCAACAACAAAAATTAAGATAAAAGCATTTTGTCATGTTTCACGTGAGCCAGTTTTTTTGATAGCT
GTATATAAAAGAGTTGCTAATACTACAACTAATGAATAA
>LF004091-RA gene=LF004091
GCCCTGCCTTCATCTTGCAACTGGCAAAGTTGTTGCAGTAATAGGATCTGTCCTGAGCTCCTTACGGAATCGAAGCGAGC
CGACCGTAATCCCCTGAGCTTTTTAATCTCGGGAAAACTTCAGTTTTACCGGATGCCAAAGCTTGAGAAAAACATAAAGG
AAGGTAAATCAGTCATCAAGATGTCTGCTGCTTGA
>LF001873-RA gene=LF001873
ATGAAAAAGTTTTTATCAATAATTATTTTTACTATAAATTTATGTAATTTATTTTCAACAAATATTTTGCAATATAAAAT
TGATTCTCAAAAAAATAATAGTGAATGTAATTTAATTGATGAAATGAGTAAAACTATAAATATTTTATCTACAAATGGTG
TTGTTGATAATTGTTCATATTTTATATCAACTTCAACAGATGCTGATGAATTTAATATTCAAATGAAAATTGAAAAAAAT
AATAATATATGTGAAACTGGAATTGAATATGTAGACACAAAATATTCACAATCAGTAAAATATGATGCACCAGTTATTTG
TTCATTTAAAATTTATCCAAATATTTTAGAGCAATTGGAAAATAAAAAAGGCATCAAATACTTGGGAACATATTGGCAAA
TTATTCATGTTTGTCCAAATTATTGGACAAATTGTTTAAATATTAATTTATTTTTTATGAACACAGCAAATTGGTGGAGA
GAAAATTATTATAATTATCTCAATATTCGCTCAATAAAAATTTATCTTTGTCAGCTCTTATCAGTTGGCATATTTTATTT
TTTAAATTAA
>LF006334-RA gene=LF006334
ATGATGATAACGTGTGTGTATGAATTATTATTAATTAAAGTAAATAAATATATAATATTTGAGTTTGTTAATTGGTCGTT
GATGAGCGTCTGTGTTGTATCCATCATCTTATTTTCACATCAATTTGTGCAGTTGAGTGGCAGTAAAAGAGAAAAGAGAA
TTGAATGA
>LF003560-RA gene=LF003560
ATGAAAACAATAGAGTCACAAATTCCGTGGACTTCGAAATTTGTTCGAAATGGTTCCATTTTTACAATGAGAAATGGAAA
AAAACGATAA
>LF004799-RA gene=LF004799
ATGACGATAAACATTTTGTTAGTAAATTTTTTTCAAAAGAAAAATTATCTTTGGTCTTTCGCCAAGCTTTGCAGCCTTCT
TAGATTTATACATGCATATAAATCCCTCGGTAAATAA
>LF009533-RA gene=LF009533
ATGTTGTTTTCATCTCTCACTAATAATTTGTCACAAAGGATCATTTTCCCTTCTCTTTTTTCTCTTTCTAAGTTGTTTTT
ATTTTTATATTTATTTTTATTTTGTTGTGATTCATTTAATCAATTTAGTCAAAATTGCTGTATCAGCAACAACAACAGTT
TTTGGAGCACTGATAGAAAAAAA
>LF011745-RA gene=LF011745
ATGCTGGAAGCAGCAGCCACGAATCACAGGTGGCTGCAATTAAATTGTGAAATTTCAAATGCAAGACATAATTGGCTGAA
AGATGACTGCAAAATAGCCAATAAAATTCGAACATCTTTTTATCGATGCCAATCTGCCATGTTGTTTAGGTAA
>LF008488-RA gene=LF008488
ATGTTAATCGTCTGTGTGTGTTTTTTATTTTTGGTGATGAAATATTGTATTAAACTTGCTTTATGTTATGTTATATTAGC
TGTAGTGAATCCAGTGTTGTTTATCACAATTTTGACCTCGATGAAGGCTAAATTCAATTAA
>LF007674-RA gene=LF007674
ATGAGTCCTCATGGACTGAACGATGAGTATCGAATAAAGCTTAGTTTCTCTGGTAAACAACCTTGGGACTGGAAGAATCT
GATCAAAGCTAAAGAAAAACCAATTGATAAATTTTATTCAAATAAAAAAACAAAGTTTTATAAACAGCACAAGTTAATGA
CATACTACTGCAAATCCGCAACTCCTGTATTAGGTTCTAATCTATAA
>LF010151-RA gene=LF010151
ATGTGGGCTTGTAAGAGATCATTATACCAGAAAGTGCTGAAACGTAATGCTAGGTATTTAAAAATCCCAGGAGAAGATAA
TGCAGCTGATAATGTGGATTATTACAACTGCGTGCTTCTCAGACTTCTATTGCTAAATTATGGGACAACAGACTTGTTAC
AATTAATAGTAACATTTTATTTTTATAATAATAAATTTTATAAAAAATTAAGTTGTGACTCTAATCTGTGTTTAACTTCT
AGTACTCCGTACTCTACTGACTGTAGCAATACTGCTTTTGTCCTTTCTATCTTTTCTTTTGTTATTGGTGGGGCGCAGTC
TTCTACGCCTATGGTCGAAATTGTTGTGGTATTGAGTGTTGTCAGTCCACAGTCGTAA
>LF002621-RA gene=LF002621
ATGTTGGACGAAAAAGATAAGGCATACGATATGACTGATTTAAAAGACAGTGTTTCAGAAGATCCCTCAACATCTACTGT
AAATGTTCCTGCATATTATGAAAGAGCACAAGCATCTGCTAAAAAAATTAATGAATGTTATGAGGCATATACAATGGCTC
ATTCAAAAGAC
>LF009447-RA gene=LF009447
ATGTTGATGATATATCAACGTCTGATTAAACTTATGAACAACAACTACTGCACCTTCGTCCTGTCTGACCAAACATCAGT
TACTACTGTGCTTCATTTTGTCCTGGCAATTCTGCTCCTGCGCTTAACGATACAACTGCCATCTGTTTTACCCTGTGATT
CTAGACATGCCAGAAAAATCCTGAGTAGTCAAAGGTCTAGCTGA
>LF011735-RA gene=LF011735
ATGATAAAATCCTCAATGAATTTTCTTAGATTATTTATATATGATAATCTTAGAAAATCAATTTTTGTAACAAATATTCG
CCAAAAATTTTCGTTTATTTCACTTATAAACGAAAACGAAAAAGAATTTAAACCAAATAAATCTATCTCTCTAGCCATTT
GA
>LF013218-RA gene=LF013218
ATGGATAACAGTGATCAAAATCGTCTTTGTCCAAGAAGACCATATAAAAAATATATAGAACTTGGTACTAAATTCAGTAT
TCCAAGACCTACTTTACTTGAGCAACCCAATACATATAGGGAATACAATGAGGGCAAAGACAATGAACGGACTATGGACA
TTTCTACTTCTTATTCTTCCGATGCAGATGCAGAAAATTCCAATGAGTTTCAAAACAAGATTGTCAATCAGAGCAATAAC
AAATATCGAGTAAAAACTTGTAAAGAAAATGTTAGTGACACTGATAGTGATAATAATTGTTTTGATAGTGAAAATAAACT
AAAAAATAAAAAAAAAGCAAATAATAGTGCTAGTTCCAGTGATAATTATGATCAACTAAAGAAAATTATAAACGAACGTA
TAAAAAAGCGAAGATTAACATCTTATGATGCTGTAAATAATGATTTTATTGACGATATAGAAGAAATATTAGAAAAAATT
ATGGATTTTATTGAAAAAATTGCTATTTCAGTTGATCAAAATACAGCTTCACTTAAATATGTTATAAATGAATTGACTGA
TCTACTCACTTCTTCACAACAATTGAGATCAACTAAAAATTATACTGAAAATTTGTCCACTAGTACAACAATTAATGCCG
AACAAGAAAATATATTGTTGTCTGAAGGATTTGATGAAACTGAAAAAATCGTTGATGATGCTGTGTTAGAGAATGCAAGT
ACATCACAAACTAGAGCTCCATTTACTAAACCACCTGTTTATTCGGATGATTTTTCATGCATCAGAAGTTACCAAGAAAA
AACTAATCAAAATATAAATCAACATCAAGAACATTTAGCACAAGATTCACTAACTGATCCGCTTATGTATAAAGTTATTG
GTTCAGAAAAAATTCCGATTTGTTTGTACAATAAAATCGTCTGCAGATATGAAAAAGAGTTTAAAAAAGCAGTTAAAAAA
TTATGTGTATTATATTTTGGAATGGAATACTTGAGCACACATTCATGGAGTGGAAAAAAATCAAATGCTTTTGCCAATAA
AAAACCAAAAATACTTCTTGATCGATCCAAAGTCTACGAATTACAAAACTTCATGTTCCTTACTCCTCCATTTAGGGAAC
ATTTTGATATTAAAATGTTTGAAAAAGGAGTCCAAGAAGCTTGTTGGAGTGCTGGCAAAAAAAAAGGTATTACTGAGTGC
TTTAAATAA
>LF007325-RA gene=LF007325
TATTATTGTATTTTTATATATATTTTTGTATGTATAGGAAATGATTCCTTCTGGGCAATGAGACCAGAGGATGCCCCCTC
AGTACACAGGAAATCTCGGACGCACCCACTGAAACACCCCGCCCTTGTCGGACTCGATTTAATGTTCCGTTTCCTCCAGA
GTTGGATGAAAATTTCATCATGA
>LF007511-RA gene=LF007511
ATGGACATAAAGGAAACACACAACAACATGTGTATTTTTGGAGGGTTATTGTTAAATAATGTTCGTGTTTTGATGCATGG
AAATAATATCCAGACAAAAATGAAAAAAGTGTTGATATCACGTAATCTAGACGGTGAAAGACGGAGTTCATGTTGTGGAT
TACCTCAGGACTACAGTGGATTAAAAATATATACATTGCAATATATGTCGTTCAACGTCAGAGAGAACACATTACTCCTC
CTCTTTAAAAAATTTTTTTTGAAGGATCACGTGAAATGTACTGGAAACGATGTATATGAAAAATAA
>LF008319-RA gene=LF008319
AAAAAAAAAAAAAAAAATTGGCCAATAATCGTGAATATAATAATAATAAAATATTTAAATAAATTGTTTGGCTTGTGTCA
ATCAAAGGGATTAAAGAGGTTAGAGAAAATGTCAAGGAGACCAATGGATAATTTTCAAAATAATTCTTCAGAAGAAGAAA
AAGTAGAATCTAAAATATTAATGATGGAATTAGAAATTGATGAACTTGAAAAAAAACTTAAATTAAAAAGAAAATTACAA
CTTGGAAAACAAAAAAAAAAAAGTAATTTAAAAAAATTTAAAACACATGATACAGATGAGGAATATAAAGATGAAAAAAA
AATATATAAAAAAAAACAAAAACTAATTGAAAAAAATAAAATAAAAGATAATGAACAATATGAATGTAAAGATATTGTAA
ATTTATCAAATTTTTGTACATATTGCAAACGATACAGTCATATAAAAGAAGATTGTTGGTTTCTCAAACATAAATATATG
AAAAATCTTTTATATTGTAGTGATTGTAAAATTTATGGTCATGAATTGTCAACTTGTTGGTATCAAAAAAAGCAAATTGT
CGAAACAACTGTTCAAGTAATGTTAATACTGTTCAAGGAACATTTTGAATTCTTCAAAAAAACTTTAAATATACCATAA
>LF001769-RA gene=LF001769
ATGCAAATAAATATTCATTAA
>LF002915-RA gene=LF002915
ATGTCCGCAAGAACTGAGAAGAACGACGACTACATAACAAATGAATGTGCCCAACAGTGCCCAAATAAATTTGATGTACT
TGATGTACAACTTGCTGATGATTCACCAGTACTATCAATAGACATGTTTTCAAATTGTTTTTCTAATATTCGTTTTTTCC
AGTTGAAATCAATATCAGCATCAGTTGGAATTGAAATAGTATATGATATCATAAATCATATGACAATACAACGATCCACG
TGA
>LF013499-RA gene=LF013499
ATGTCAATACACATGCCATTCATTAAAACTCAATGTCGATTCATTATAAATATAAAAAAAATAAATAAAAACTATTCAAA
TAATATAATCACACCATATTTTTTATCAGTTAATTTGAAATGTTTTTTTTTTTTTCTTTTAAATAAACATAAAAACATAT
TAATTCTTGAAGCTATTGAGTTGTTCAACTTGTGTGTTGTCATCACTGATTCATCAATAAAACAATTATCTGCTGTCAAC
CCTCATTAA
>LF008321-RA gene=LF008321
TTGTTTGGATTAACAACACGACCAGCAAAAATCATCATTCCAGTTTGTCTATCAATAACAGTAAAAATAAATGGACGATC
AGCTCTAAATGTTGTCATTGATGAATCAATCAATGGATTTCTTCAAGATTTGATACAATTGATAACATTGAACGATGAGC
AAGATCTCTTGATAATATTTTGTAAACCTTCATTTTTAGTATATGGAAGTTCAACAACATCAGCATCTAATGCTGGAATA
TTTGCATAA
>LF013647-RA gene=LF013647
ATGAAAACAACAACATTGGAGTTCATGCATTGGACAGTTGAAAGAACCAAAATCGGGCGGAGTCAGAGTTATAGGATCAA
AACATCTGAAAGGCAGAAGCATCAAGAAGCACAATGCCTGAGGCTTGCATCAATTCATCTAGTCTATTCCGGATCTGTGC
AAAACTTCATGTATATATATATATCGAGATCAAAAAAAAAAAAAAATATA
>LF010349-RA gene=LF010349
CATTTGTTTGGAACAGAGGATAGAATTACTGATAATCGAATTCCTGAAATTGAGGAAGTTTTTGATGAAGTTAAACTTTT
TGTTTCAACAATTAAATATATTTATTATAAAAAATATATCTATGAAAATTTAAATAATTCATCAGAGCCTACAGCTGATG
TTTACGAGTATTGGGTATCAAAAGGATCTGGACCTTCAACAATACTTCCAGCAATTGAATTTGCTCATTCAAAGCAAATT
AACAGCACAAACAAAATAAATCAATTTACTGAAATCTCTGAAAGTATTAAGAAATTAAACTTAGTACGACAAAAAACAAT
ACAAAAAGTAGAAAATGAAAAGAAAAATGAACCTCAATTATCAATGCCACCAATTGGTACTAAAGTATTTATCATAAAAA
CTAATCAAGTCTGCTGGTATGGAACAATATCTTGTTATAATAACACCAATGTAATTCCTGGTTTAAATAGACATTTATGT
CTTGAAAATGCTCGTAATTTTGGGACAGAAGATAGGGTCACTAACAATCCACATCTTCCATCAAAATTTATTCTAGAAAC
TGCTACAATTTTTTACTCGGATATTAGTAACATTTTTTATAAAAAAATTTCTAAAGAAAATTTAAATGCTTATTGTTCTT
CAAAGCACAATGTAATCAGTGAAGAGTGGATATCAGAAGGTCCTGGACCAATACTTAAACTTCCTGAAATGTATTTGGAA
GTACCAGAACTATTAACGATCAAAGATATGCCATATCCTGGGACTGAAGTATATTTAATAACTCTTGATGAACGTTGTTG
GCATGGAAATGTATATTTTTCTAAACTTCAAAGATGTGCTAATATTATTTTTGACAGTATCACTCTAACAAATGTTAGTT
TATTGGAATCACAAAATGAAATTGGTGAAGAAACACTTGCTCCATTGCAAGTTTGGCAAAGAAAAATTTTTATTATTACA
AACATCAAGAAGATTTATTTAAAATAA
>LF001599-RA gene=LF001599
ATGAAAAATCTTGAACAAATCGAAAAACAGAAACATGGAATGAGCAGAAAAGCTTCAATTATTTATCCTATTTATTTATA
TAAAAAAAGTACACATAACCGCATTTTATTCGCCTATATAATAACCAAAGAGTTTATTGAAAATTTTTTCGAAGCATATC
GAGTTGTATCAGGTAATATTGATGATGATGATAACATTGACACATCATTGTATTACATTTTCCAAACAAATCAAGTTGGC
TTTATTGTTGTGACAAGTTTTTTGACAGATAATAATACATACAGCGAAATAGAAAAAGAGAAAAAACATAAATATTCATA
A
>LF012952-RA gene=LF012952
ATGTTGGACGAAAAAGATAAGGCATACGATATGACTGATTTAAAAGACAGTATTTTAGATGAACCCTCAACATCTGCTGA
AAAACGCTCAAAAGCTTTAAAAAAGTTTTTAGAAACTTATATAAATAAAATGGAAGTGGTTGCAGAAAATTATCAAGGCG
AATTTCTGGAAATAATAAGATCTTGGGAAGCAACAAAATGCGGTCGAGAGCATCTAGAGAACCATATTGCTAAAAGAATT
TAA
>LF014513-RA gene=LF014513
ATGCAATGCCGTATACTCTACGCTGCTCTATGCTATGTAATACAGACACCGGCTAAGTGTTCTATTTCTGTCTCACTTAG
TTTCATTGAGTATATGTGCCAACGCACGAGCGCTGGAGGGAAAGCATTTCTTACAGCCAAACGCTGCTTACAGCCGACCG
CTGCACCGAATTGA
>LF001735-RA gene=LF001735
ACTATCAATAAGTGTCACATACCAACCTACAGTAACATGCATGCTAAATTTATTAAAAATTCTAAGCAGACAAATTCAGA
CTGTATAGAACATGCAAAAGGGCCAAGTAGAGCTAGGGAACATGGCAGTGAAACATGTAGCCAGACAAAAAGAACAAAAA
AAATTAAACCAAAAATTTTAAAGAAAATTTATTGTTATTAA
>LF006044-RA gene=LF006044
ATGGTTTGCCATTATAAATTCTTCTTATATAAATCAATATGTATATATTTTTTGAATTGTCATTGTTTTATTGGTTGCTT
GGTTTTACAAAACACTCAAGAAACAGTTATCTTTTTGCACTATTTTGTCTTGATATATCTATATATTTTTTATTTTTTTC
AATATACAATTGTCAGTTGGACAAAAGTATGGATATCCATTGAAACATATTTATGTTTGAGTGTC
>LF004219-RA gene=LF004219
ATGGAAAGAAAAAATAGTTTGACAATAAAAATTGAAATAAATTTAAAAAAAAATTTATTTTTTATTATAATTGCGACAAT
AACAGATTTATATATAAAAATTAATTCAAATAACGATAAATTGCTTAAGGGGGATATTACTGATGTAGTATCAGTAAAAG
AGAGTGGAATAAAAAACTACTGA
>LF008840-RA gene=LF008840
ATGAATGATACAAAATTAAAATCTCACATTATGACTGATAATTCTGTAAATAATGGATTTCAAATTGACAAAGATGACAA
TGACAATACATCATCTTCAAATTCATCAGTACCTATAAATGACTCTAAATATTATTTAATAGATGAAAAAAATTCTAAAA
CTTTAATAATAACATCATCATTAGGTTTTATTGGTTTAAATTCAATAAAAAATGATGAACAATTATTTAGTTTAACTGGT
ATTAAATTAAAAATATTTAATTATTTAGTTAAAAATTTAATTTCAACAAATGATGGTAATTCAAATGATTTATTAATAAC
ATTAATCAAATTAAAAACAGGAATGGATAATTTAGCAATATCATTATTATTTAATACTGATATTTTATAT
>LF004372-RA gene=LF004372
ATGACCAGCTTGATTGATTCCAATGATGTATTGAATTTATTGAGACAATATAATATTGTTCAGTATATGATAATAACATT
ATTCAGACTTGCAGTGCTAAATTCAGTTACCATAATAATTATGATAATAATAGTCAAATAA
>LF004812-RA gene=LF004812
ATGATTATTGAATTACAAAGCTTAATGGCTTTGTGTTTTATGTTGGCAGCAGTGGATATATTGCTAGAAAATTCTAGTAC
CAGAGTAAATTGCAGTCATCAGCATTATCAAATTAACAAACCAAATAAACAACGTATGCCAGTATTTTCAATTAATAATC
ACCATCTTGTTGATTATTTTGATTGA
>LF010025-RA gene=LF010025
ATGCAAAAACAAAAATTCAATAATAATAATAATAATAATAATAATAATAATAATAATAATAATAATAATAATAATAATAA
TAATAATAATAATAATAATAATAATAATAATAATAATAATAATAATAATAATAATAATAATAATAATAATAATAATAATA
ATAATAATAATAATAATAATAATAATAATAATAATAATAATAATAATAATAATAATAATAATAATAATAATAATAATAAT
AATAATAATAATAATAATAATAATAATAATAATAATAATAATAATAATAATAATAATAATAATAATAATAATAATAATAA
TAATAATAATAATAATAATAATAATAATAATAATAGAAGCAAGTCGAAAAATCACAGAAGAACAAGATATCAAATTTTGA
GGATTGCCTAA
>LF003522-RA gene=LF003522
ATGGCGCTAATGGGCAACATCAGATTGACAACGAATTTTTTATGTTTATTGTGTTTTTTAATTTACTATATATATTCATT
GTTGTTAGTGTTTGATATAAATTTATTAAATTTTTTTATATTTTTTTTGAATTTTTGA
>LF010868-RA gene=LF010868
ATGGATTCATTTGAATATTGTTCTGAAACTTCTGAGACTTGTATTATGCGAATGAATACTATAATTAATTTTTTAATGAT
TCATAGTTTATTTAAAAAAAAGCTAAAGACATCAATCTGTGTTTTAATTGCATCTATTATTAGATTAATTATAAACATTA
TGTTTGCATCATTTTGTGATAATGAGAAATTTTTTTTATTAAAATTTTACAAAGCTCCAGATGCAGATGATTTTGTATCG
AGTAGTGTACACTTGTTAACATTAGGTATTGAATCGATAATAATTACTATAGAATGTGAATTAATCAAAAAAATTCAGGA
GTCTGAAACACCTCCGTCATCATCAACATCAACAACATCAAAAAATTTAATGTCTCCAACTTCAAATCAAGTTTCAACTA
AAAAACGTTTGAGATGTCGACTTGAAAAATAA
>LF014072-RA gene=LF014072
GTGTACAAAGCCATATTACTACATTTTTTATTATTTGTTATTGTAAGTACTAAAATTGTTCTTTACGTTATTTATAAAAG
AATTACAATAATTATGAGTAAAATAAAGGAAAAAACATTAAAATTATTTCAAGAACTTTGCAATAATAAAGATGCTCTTC
AATTACCTAAACAGCGTGGGCCAGAATTTTAA
>LF007435-RA gene=LF007435
ATGATGATAAGATGTTTGGTGATGATGCTGGTACAAGAGGGTCACGGGTACATGGAGAAGGTAAAGACCGGAATTCCAGA
GTATATTTCAACAACCAACAGTATTTTTTATATTCTTAATAAAATACCGTTATAA
>LF003254-RA gene=LF003254
ATGGAATTGATAAAAATAAATATATTCACACAGACTACAAATATATACATGAAAAGTCATCAGAATTCTGAATTCATTGA
TATATATTCTCGTTTCACATGA
>LF005140-RA gene=LF005140
ATGGCCCGTAACCGGCTTCACCAGGACTGGTGGTTATTCCTCATCCTCAGTCTAATTGGTCTTGTATTATTATGGTCATC
AATGACTTTAGCAATACCACCACCATTACCACTACAATCATCATCATCATCA
>LF010490-RA gene=LF010490
AAGCGCGTCATCAGGATAACCTATAAAGAAAGAGAAAGAAATATATATAATCTGAAAAAAAGAAAAAGAGAAAATATATA
CGAGTTACGTTTGTGTATTGCTCATTTACAAAAAAAAAAAAAA
>LF010500-RA gene=LF010500
ATGATGAAATTGCTAATAATAATGACAGGTTTGATTTTGAGATAG
>LF001688-RA gene=LF001688
ATGCATGTATTTAATTTACAAGACAAAGAAAAATTTGTAACAGCATTGGCTTGTTGGAAACAACAAAAAAAAAAAAATAA
ATTGCAGGAAAAAAAAGATATTGGTAATAATATATATCGTTTTTATAACTACTACAAATCGATTATGTGGCAAATGCAAT
GTAGCGAATTCGATGTTTTACTAAAAGTGTTTTGCAGAGATAAAATTTTACATTTATACATGTGA
>LF001716-RA gene=LF001716
ATCCCAACTGTCAGTTTACTGAAGCATCCTTCATCACCACAATTGTATATTAATCTTGAGACGTCGTCAACCAGAGACCC
TTTTTGTTTTTTTTTTTTTTCT
>LF015059-RA gene=LF015059
ATGATAATAATAATAATAATAATAACAATTAAAATAATATTCTTTAAATTTTTAAATTTTAAATTGATAAAAACAAACAA
AACTGTACATTTTCCGACAAAAAAAAAACTAAATTAA
>LF003376-RA gene=LF003376
ATGGTAAATCTTTCTATCTCTTTCTCTCTTTCAAGTATTTATGCAATTGAATGTTGTCAGCCTAACCTGTATCATATAAA
ATTTATTTACAATTTATGTAAAACGTACAACAACGTATGTACAAGTACATATAAACAA
>LF003512-RA gene=LF003512
ATGTATTACTATTATAGATTACTCGAAAATATTTTGATGAATAAAAATTTATTTATTAAATTACTTACAATTTTAGGAAA
TGCCATTCTGTTGATGGTTATGATTAAAGAAGCTACATTAAATAACATGTATTATGAAATATTCACAATATTCAATTCTA
TATTATTTGATGCATCGTTGATCCACCTTGACATCCAAATTTATTCTCACTTGTCCTTAAACATTAATGATGCTGTTAAT
GATCCATTATCATCTGTATCAGGATTATCATTATCTTGA
>LF010119-RA gene=LF010119
TTACATTACATAACAATTGTTTATAACAATATTAATAAAATAATAATTCATAATTTATACATTGTATAA
>LF002960-RA gene=LF002960
AAAAAAAAAAAAATAAAAAAACTTGTAGAGGAAATCGAAGGTAGTTTTGCATTTGAAGTTTGCGGTAGTTTAGTTGGAGG
GATTGTATATTGCGTGTCTATAGAAACATGA
>LF005048-RA gene=LF005048
ATGTTATTAAATCACAAGAAAATTCATCATAAATTTCAACCAACACAATCAGGTTTTTTTTTTTTTTGTCATTTATCATA
TATGAGTGAAACAAGTTTAACCATGAGAATTTACGTTAAAATTGTTGGCAACTTCCCCATTGTAAGTTTTTTTTTTTATA
ATAAATTAAAATCATGGTGA
>LF000814-RA gene=LF000814
ATGATTGTATTATTTCAAACAAATACATATAAAATGATATATTTTATTTTGTTTTTCATTAACAATTGTTGA
>LF004697-RA gene=LF004697
ATGTTCACCAAAACTATCCACAAAACTCGATCATCCCTTTATTCAGTAATTCTCTCACACACATACACAAAAATATTTAT
ATATAATATAAAATTTTTTATTGTGTATCAATAA
>LF003864-RA gene=LF003864
ATGATATTACAAGTACAGGAAGCCTCATATTCAATTTTTTATTTTAAATATTTATTTATATTTTTTTTTTTTGAAAAAAA
AAGAAGATATGTGGAACATTATTTCGTTAAGTTTTTTATTTATTTATTTATCTCGAATCGTTCCGCAAATACCAACATGA
TTTTCAAATATAATTTTTTCTTTTTAATACTTTTTTTTTTTTTT
>LF014242-RA gene=LF014242
ATGCATATTTTTTGTGAACCAACATTAACAGACATTACTGATATACTTAATTTAAACATCACTGTATCAAACTATGAAGA
ATTAAATCACAATATCTGTATGAGCATGTCAAAATTTGTAGACACTACTTTGCCAGTGCAAAGGAGTATTGAGGATATTT
TGAAGCACATAATGAATAGAGAAGTCTTGAGCTTTTTCACTGCGCAAAAAATAATCAAAGGAAAAGCAAGAATATTTTCT
AATACTAAGGTCTGGAAATGTATTGAAAAGACAATTATTGCTGAATACAAAAGAGAAAACTTGCCAGAATTTAAAAGCAA
AGCATTGCTAAAAGCTTTAGGACTAGCCATCAATAGTTCTCGAGATATGGTCAGAAGAATGACCCAGGCAAATCGTGATC
CAGTTGTTGAAGTACCAGTTGCTGAAGTTGTTCAGCCAGAAAATGAAAATGATAATAACGAGCAAGAAAATCGAGATGAA
AATATTCATACAGAAAATCAAGATGTAGAAAATTAA
>LF009872-RA gene=LF009872
ATGATGATTGAAAAAGCAAAATGTCATCAAAAAAATAATACCAACATTTCTATTGAAAAAACAGTTGTCTTTTTCAAAGA
TAGCAGAAATCAAATTGATTTGGCAGTTTATTTTATTTTAATTGAACATGGAAATCAAAGTTCATCGTACCACAAACTTA
AACTAGTTTGTGAAGCAACACTTTTGTCATTTGAATATATACATATATACAATATTTTAAATATACATAATAAACTGTTG
TCTCAACATTCACCCAAAAATTTGAACGAAATAAAAATTAAAAAACTTATCGCAGCATAA
>LF003984-RA gene=LF003984
ATGGCCGCAGCTTTGGGACATAACAAAGGTGGCAAAGGTGGCCGTGAATCATTCGACAAATATGTCTGGACAAGAGACCA
AGCTGTTGGCATTTTATTGAGCATAAAAAAGATCCAAAAAAGAGGACAAAATCATTTGTCAAAAATGTTGATTGGAGAAG
TGACAAATGTATTGGTACTTTGTTGGACGAAAAACAATGTTACAGATTGTTATTGTGCCAATTGGAGACAACTGAAATAA
>LF010796-RA gene=LF010796
ATGCCGGAGGATGCAAGTTCTGTTAGTGCGTTACACTTCCAGCTTGCTGCAGTTGTTGGTTTTAAAATTGATGGAACAGT
AGTGAGTACTGGATTTGATGAAAATTCAGCAAGACCAAATGCTTCAAGAAGTAAACTTGACTCCAACGACAGAATCGTGT
CAATCCTTGAAAAATTAATCAAGATTGAAAATAATCGTATTTATATTGCTGTTGAAGTATCAACAAAAAATTCACTGATA
AAAAATTACTATTGTGAAACCATTGAACAATTTGATTATTTATTAAAAAATTTAAGACTAGATAAAACATTGAATAATAA
AATTCGTTTAAGCATGGTAAAATTCGTTGACACTGGTATACCAGTTCAAGAAGAAGAAGTTTAA
>LF003513-RA gene=LF003513
ATGGCATTTCCTAAAATTCTCGCAATCCTTATTATTGCAGTAATAATTGGAACTGCTGTTGCACGTCCAAGTTATTATGG
TGGTTATGGGTATGGATATGGTTTAGGATATGGTTATGGTGGTCTTTATGGTGGTTACTATGGTCTTGGTGGTTATGGAT
ACAGATATCCATTTTATGGTGGTTATTATGGTGGTTATGGATATCCATTTTATGGAGGACATGGAGGATGGTATGGATAT
TATTAA
>LF008332-RA gene=LF008332
TTTTTTTTTTTTATTCTTTTATCTCTTTTTTTATCTATTTTTCCAATATATAAAAAAAAAACTAAAATTGGTAAAAGCCA
ATCGTTTGATATTGGTCGTCAGGGATCTTCACGTGTCATGAGACATACGATGACAATATTTTTTGACAGCATGATCAATA
AAAAGTGA
>LF013212-RA gene=LF013212
ATGATGATGATGATGACGATGATGAAGTTGTTGTCTGTTGATGTTGAGGCATGTCATCAGGTGTCATTGTGTCGATACGT
CTTCCAGAGTTGTTTCTCGATGACGATCCACCAGGTTGCCAGGCACCAGCATCGTCCGAGGGCTGCCACCGCCCTGGAAC
CACCAGCCAATTTCAGTTCCTTTTTTTTTTCACCATCCATATCCATCCTCAAACACTATCCCTCACTTTTTTTTTTTTTT
ATA
>LF007494-RA gene=LF007494
ATGGCAAAGTTAATTTTTTTTGCACTCTTAGTGTTGATGGTAATGAGTATAATGGCTGTACCAGATGAAGATGCAAGTAG
AAATGACGATGATTTAGACAGAGGATCAATTGATAATTATCGAATGAGATGTAGCCGTATGACAGCTGGTGTTTGTCAAC
CATATTGTGCAGAAGAAGGTTACAAAAAAAGTTATTGCGAACATAATTATTGTCATTGCACTATGTAA
>LF001850-RA gene=LF001850
TTATTAAATAAACAATTTAATAACAGTGAAATATTTATCGAGTTAAAAAAACGAGTAAACAAAGGAGTAATAATATTTGA
CAAGTTGTATAAACAAGTTTTTTTTTTAAATATATATAAACAAAATTTTATTATAAATAAAAAAAAAAAAAAAAAAAAAC
AGACGTGGATTATAATATATTTACTGTGA
>LF006945-RA gene=LF006945
ATGAAGAAGTGGAAAGCAAAGTTGAAATTCGAGGGGGCCACGTGGACAATGGTCGGCCTTGTGGGCATCTCCCACTATAT
ATAA
>LF012147-RA gene=LF012147
ATGTACCATCAGTGGATTGAAGGCAGACAAATAAATACTCTTATTTATATTTACTTGTTAAAAATAAAAAATAGTTGGAA
CATTACAAAGAAATTTATATAA
>LF013414-RA gene=LF013414
ATGGCTTCTTTTTACTGTCATAATCTATTCGTTTTTAAAAACATTCAATGGTCCTGTAGAAATAACTACCATGGTTTAAG
TTTCGAAATTCATGTCGAAATAAAAGCAATATGA
>LF011456-RA gene=LF011456
ATGGATTCATTTGAATATTGTTCTGAAACTTCTGAGACTTGTATTATGCGAATGAATACTATAATTAATTTTTTAATGAT
TCATAGTTTATTTAAAAAAAAGCTAAAGACATCAATCTGTGTTTTAATTGCATCTATTATTAGATTAATTATAAACATTA
TGTTTGCATCATTTTGTGATAATGAGAAATTTTTTTTATTAAAATTTTACAAAGCTCCAGATGCAGATGATTTTGTATCG
AGTAGTGTACACTTGTTAACATTAGGTATTGAATCGATAATAATTACTATAGAATGTGAATTAATCAAAAAAATGCAGGA
GTCTGAAACACCTCCAACATCATCAACATCAACAACATCAAAAAATTTAATGTCTCCAACTTCAAATCAAGTTTCAACTA
AAAAACGTTTGAGATGTCGACTTGAAAAATAA
>LF003016-RA gene=LF003016
ATGAAGCTTTTACATAAAATAATAATAAATAAATTGAAATTTCCTTTTCCAGTATTTGATAAAGTAGAATTTATTTCACC
AACCTTGAACGATAATTTATTGGTACTTGATATACATATACCATTGACAAATAATTCATCAACAGTTTACAATAATTGTC
ATGTTTTCACATTTTGTGTAACTTTGTTAAGAAAACTATATGTACATGCATATATACTAAAAGAACGTTTGTTTAATCTC
ATTTCAGTTGACATAGCAAGTAAGCAGTGTGAAAATCAAATGCTCGAAGGCAAAAGCCTGGAAGGTGTCTTGGCTTTTAT
TTTACGTGATCATGAATGA
>LF012616-RA gene=LF012616
ATGTTTATTTGTGATTATATTTATTTTTTTTTAATTAAACAAAATGTTAAAAGTTATTATATCTTTTTGTTGTTGAAAAT
CATGTGTTTAATTTATAAATTATCACGTATAACTTGGCTGAATACAATGCAATATGATGACATTGAGTTGTTGTGCAAAA
GCTGGTGCTGCTCATTTTATAATCACATACCAAATCATTGGTCCAAATGA
>LF013252-RA gene=LF013252
ATGCATGAATCCATTTTTTGCATTTATGATATATTGCTTATTAAGGTCAGATTACGATCCCACGAAAATTTCAAACATCA
GCAGATAATTTGCTTACGTTTTATTGAATCAATCAAAATGCATTAA
>LF008375-RA gene=LF008375
ATGTGTGTTGAAAAAAAAAAAAAAAAATACCCCCAAGATGTTAAAATGTTTATTAAATTAAATAGTTCGAAGTGTTATAT
AATAAAAAATAAAAAAGTTAAAAGATTAATAACGCCTGTTTTTTATGAGGTTGTAACGGCAACACGCCATCCTATACCGC
CACCAAAAATTACTAATTATTGTTGTTTTAATTTATAA
>LF003862-RA gene=LF003862
ATGAATAAAAAAAATAATAAAAAAAGTATAATAATTAATATAAATAATAAAAAAACTCGTAAAATACCAATAATATTAAA
TAAAAATAATTTAACATTAAAAATAAATCATTTTTTTGTAACATCAACACCAAAAAAATATAACAACACATATCAATATA
AATATCTTTATCTTCCAAATTCATTTGATGATGAATTAAATAAGAAAATAAAAAATTCATTGATTGATAATAATAAAAAT
GATGAAACAAATTCAATAAATATTGGAATTCATAAACCATCATATGATTATGATGATGATGATAATGAAGATAATTTATG
TGATTCAAGTCCAATGTGGTGCATAAATATTCAAACAAATGATGATGATTATATTAATGAAATTAAGGGTCAAATAAAAA
AGACAGATACTGTTATATTGTCTCTTCCAATTCATAGCATAATTGAAGATATCTCACTAGTCGAATTTATTGATCCAAAT
GTTCACGAAGTTGTTGATGATGGAAAAGCATTCGAGTCAGTTTGCTTGAATTCAACTAACAATGAAATGCCTGATACAGA
CAAGAAAAATGCTTCAGGCAATATATAA
>LF011553-RA gene=LF011553
ATGAATCTAAAACCAATATATCAAAATTCAAAATTGACAAAAATTATCAAAACAGTGTTGGTGTATCAAAGAATGTACAA
GCCTCAACTGAGATATATTGGTCAAATAATTGCTGCATTGATATCTGAATTGATTGTTGAAAGAATAAATAGAAACAAAG
TAATACTTAAACTTTTGAAGGATTTGTTTTTGATTCATGATGAATCCAAAAAAGATATGCTACATTAA
>LF000737-RA gene=LF000737
ATGTTTTACTTTTTTTATATTATTTTTTATATGTATGAATATATATATATATATTTTTTTTTGATTATTGTATGTCGTTC
GTCATTATTACTAAACAAAGAGACAGAAAAAAAAAAGAAAAGAAAAAAAATTGATATTATAGTTTTAAAATTTAGCCTAT
TTGTTGATTTGTAA
>LF012346-RA gene=LF012346
ATGTTTTTTTTTTTGCAGAGGAGGTCGTTATATCAGAGAGTGCTGAGACGAAACGCAAAGGCAGTACTTAAATCTGAAAA
ACGAAGAAAAGCAACATCGGCGTTTATCCAGAGATATGAAAATAATGCAGCTAAAAATGATGATAATAATGATGATGATG
ATGATGATGATGATGATGATGATGATGATGATGATGAATGA
>LF009879-RA gene=LF009879
ATGTTCTACCAGAACTTTTTGAACTTTTTGATGCTCTACTTGTTGTTGAACCACTACCAAAACTAG
>LF010917-RA gene=LF010917
TTGACAAAAAAAAAAAAAAAAATAAACGAAATAATCGAAAATTTAATTTACAACCAAACGAAAACAGATGATACAATAAT
TAGCCAAGGAAGTATTTTAATTAATTCACCTCAGAAAAGTGTATCATTAGATCCTGGCAAAAATGAAAATAATAATCTTG
AAACATCAAAAAATGGAATTGGTAAAACAGCAGAACCTTCAAATGCCAAATCGACAGTTGAAAAAGAAAAATATATCTCG
TCAATGACAACAAATGACTTCATAAATAATAGCTGTATTGACAAAATAAGAACATCCACACCTGTAACAAATAAAGATGT
TTCAACAAGTGATATTATTAAACAACCACCAGTTGGACCAGCAAGTTTACACATCCAAGAACAAATTCAGCATAATTCTG
AATATCCTGTACATTTATCAGCACCACAAAATGATTATTTAAACTCTACTTTTATTGAAAAATACTTACAATGTCAACCT
GGACCCGACACTAATAATCAACAATATCAACAAAGCTATAACATTCAACATAAACCCCAGTATCATCAATATCCACCAAC
TCCCGAAAATTATTATGCAAACCCTGCTCCTAATCCACAATACTCACAATTCCAACCTGAAGTCAATGCATATCATCATC
AATTTCAAAAAGGCTATAACACCCCACATGTTCCTCAGTATCCATTGTATCCACCAGCACCACAAAATTATTATCCAAAC
GCTCCTTTTTATCAACATCAATTTCAACACAACAACCAAACACATCATACACCTCAGTATCCAATATATCCACCAGCAAC
ACAAAATTACTCTTCATCTATTTAA
>LF002896-RA gene=LF002896
AATAATTTTGATACAACAACACCTGATGAAAAAACTGAAAGTTATGATTCAGAGACAAGTCCACTTGTTGAATCAACTAA
AAATGACACTAGATTAACTACAACTGAAGAAAAAACTGAAAGTTATAATGACTCAAAAGACAGTTCATATACTGCAACAA
GTGCTACACTTCCAACAACTAAAAATACTAAGACAACAATACTTGATAAAGAAACTAAAAGTGATGATGATTTAAAGACA
AGCCAAATTGTTGCATCAACTGAAAATAATTCTGGTTTAACAACATCTGATGAAAAAACTGAAAGTTATAGTACGTTAGC
GACAAGTTCACAGGTTGCATCAACTGAAAATGATTCTGGAACAACAACTGACAGTTATAGAAATTCATAA
>LF002457-RA gene=LF002457
ATGACAATTCTACAAATACCTGCATATACCTATTGTTGGTTTCCATTGTACCGTTTATTTTTCTACCTGTTTATTTGTCT
CGTCTGTGTAGATGATGTTGATGATGTTGATGATGTTGATGATGATGATGGTGATGGTCATATACCTACTGATATCGATT
TAAATACAGGTTGTTGCAAAATATTTCTATTAGATATGATGGATAATTAA
>LF009195-RA gene=LF009195
ATGTTGTTGGAGATACAAAAAAATTTTTTACTTATGGAAATGGACAAATGTTATTTTCATCATCAAATAGAAACAAATAA
AGTACTTGGCTGTGAGGTTAGGTTGGTGTACTTTATACACAAGGACAAAAAATTTATCAATTTATTTATAAAAATATTGC
TGTCATTTATTTATTTATAG
>LF008618-RA gene=LF008618
ATGTATTCAAGTAACATTGTATATATAAAAAAAAAACCAGGCGAAAAAATTTTATCAAAGGCCAACAACCAGACATTCAA
GGATATCAATGAAAACCAGAAA
>LF008618-RB gene=LF008618
TTTTTTTGTCTTCATATTTGGTCTTTTTTCTTGTGCACGAATTCACATTTCATCGACACATCAGAGCAAGATTGTCGTTC
AAGCATGAAGGAACTCTCCGCGTTTATAGTAAAGAAGAGACTGATTGATATTGATTGA
>LF001981-RA gene=LF001981
ATGCTGTACCTGATTTGTGACTTGGAAAAAGTATTTTTTATGACATCGTTTGGAGAACACAGAATTGGTGAGTTTAATTT
ATTTTTATTTTCAAATTTAATGCTAATTATAATTGCT
>LF005082-RA gene=LF005082
ATGTGGATATATTTTTTTATACAAACACACATGAAAGTGATGCAAACTTCTGGGACATTGAGAGAGGGTTTACGATCAAT
ATCATTACCTCCCACAAGTTTCTCTCTAAATGCACCCCTATCGCATATGCAGCAGCCAAGAATAATACTCAGCATTTCAA
CAAGAACAATGCTGAGGCTAAAAAATTTTAGAGTTAAAATAAAGTCAAATTTTCATCAAGCCCATTTAGCATGA
>LF008065-RA gene=LF008065
TTCTTCAAGATCTTTTGCAGCTCTTTTAAAAGTATATTATTGTCTCTTTGCCATTTTTTCGAATCAATTGCGCATGCAAA
CATTTTTTTATATTTTTTAATTTCAACCAAGTACTTGTATTTTAATAAACTACATTTCTCGTGTAATTTTTTTTTTGTTT
TTTACACATACTTATTATAA
>LF003772-RA gene=LF003772
ATGTCAATTTGCACAGAGGATAACGATACAACAGCAATTCACATGCAGGAGGCCATGTCACCGTTACGTATCGTTGAAGC
AAGTCGATTAATTATTATGAAGAAGTGCCTGACATCAATTTTATCAATATTTATAAAATTACGTCATTACTATATGTCAT
ATGAATTAAAGAATGTTAATTATTCATCAAGATTTATTAAATAA
>LF004689-RA gene=LF004689
ATGATACCGGGAATGATAGGGTGTTCCAGACCTCCAGTTGCTCCATGCACCCTCTTTATGATTTTGTGCATCATATACAT
ACCTATTTATGGATGTATGTTTGGTGTAACAGCATCAATGGTTTTCTTGAAAGGAAATTCAATATTGATTTTTGAAATGT
CAATATATTTGTTACTCTTCATTTTATCACTAATGACAATGATGGCATATATCATGAGTTACCGATTATTGATTATACTT
TTTTATACATTATGGATACTTATTATTATAATTTGTGAATACTTAAAAAATATGAATGGCAATTTTTTAAAATTTACTAC
ACACGACAGATTTGATTATGTAAAAGTCTTTACTGACACAAGTATGGTTGTCCTGCTTATAACTGCTTTAAACCGTGGTT
TCCCTGAATCTATATTTAATCGTATGGAATTTTCTAAAAAAAAATTTAGAATTATTTTTGCTATAATTTATTTGGTATTA
TTCTGTACATTAATAGTTTTGGACTTCGTTTTGTCAAATAGCATCAATGAAGATGATTTTTTCAAAATACTTGGTTTATA
TTTTATAAGTATGATGTATATAATAATTATGATAACTTTCATCATATGTGCTATTATTAATTGGGAAAAAGTTATTAATA
TTACTTATATAATATTAATTATATTACTTGGTTATACCAGCTGGTACATACACGCATTGGATTTAAAAAAATTTTACACA
CAATTTGACAATGACGATCATCTTAAATGGAAGCCAATACTGCAACTTATCAAAACTTTGGTAGAACCAGAAATTATGGC
TCTAGGACTTCTTTTAAGTAACAAATATTTCATGAGTGAAAATCCAATTACCATATTTACTGATGAAGATGACACACAAG
ATGATTTGTCACTACCAAATTAG
>LF000820-RA gene=LF000820
ATGTTATGGGATTTTGATAATTTCAAACTCATCGAAAATACTTTAACAAAAATCAGTTTAATGCATCGATTTTATAAAAT
ATGTTATACCAGTAAAGAGACAGATGTATTGTTCCTTTGGGAAATGATACCAACTGACAGAATGAAAAGTCTCATTGTGA
CTGGAATCTATTTCGTCATGAAAAAAGAAGAAAAAAAAATATAA
>LF012766-RA gene=LF012766
ATGATTAGTAACCATGGAAGTTTAAGGCTAAAAGAAACAGCTGTTCCAATTTTAAAGTTGCCATTAAATGGCATTCCAGG
CGAAATAATGACAAAATTAATTTCGAAATTATCTGTAACATCAAAAGCAGACTTGACCAAAAAATGTGTTGTAAAAGATT
GCCATCATAATTCGTTAAAGAAAGATACAGAAAATTGCCAAGGTTTTCAACATTTCCCTGCTGATGATAGGTATGATGAT
>LF014961-RA gene=LF014961
ATGATAATAATAATAATAATAATAACAATTAAAATAATATTCTTTAAATTTTTAAATTTTAAATTGATAAAAACAAACAA
AACTGTACATTTTCCGACAAAAAAAAAACTAAATTAA
>LF000146-RA gene=LF000146
ATGACGTTTTGCAATTCAGGTGCCTCATATATTGAAGGGCAAGTCCAGACACATTCTTTAGATTTTTTTTTTGAATTTCT
ACCAGGGATTTCAATTTTTAAATTTTCAACAGGTAAAAAAAAAAAATTAATTGAGGTCAATGTGAGTGGTCAAATAGAAA
AATATAAATTTATATTAGTTAATATAATTTGTTTAGAATTGATTGTTGAGGTTAGCTCACGTGGATAA
>LF009121-RA gene=LF009121
CGTCATCATCATCATCATCAATACACCCTTTGCTCATTTTGTAAACCTTGTGATATTGCAAATATAACATCAGTGTGTCA
CAGAGAAATGCCAGGGATTTTCAACAGACAAAATGTAATTTACATACGGAAGAACATTAGTTAA
>LF009569-RA gene=LF009569
ATGTCAAATTTTTGTGAAAAACATCCATCAATTATTATCATTTCAATGTTGATATATTTTTGGTTATTATTTTCATATAT
ATTTAGAAGATTTGAAATTGATAATGCAAATATTATTGCATTAATTGCTGTTGTTGCAATTGCAGTTGTAATATTAATTA
TTATTATTTACAAAAAATTATCACAAACATATCCAAATTTAAAATATTCTGGTTTTTCAATTCCTGGAAAAAAAATTAAT
GTTAAATATATAACTCCAGCTGCTCCTGAAAGTCAAGTAAATTTTATTTTCATTGGTGATTGTGGAGTTTGTGGAAGTTT
TGATGTCTCAGGTGTTGCATGCTGTTAA
>LF004740-RA gene=LF004740
ATAATAATATCAACAATACTAAAAATTCCTTACCGTCCCAAAGCACGTATATTTTTAATTTCCAAAATTCATAAAAATAA
TTATTCTAATTATTTATTTTTTTTTTTTTCATTAAAAATAAATATTATTATTATATTAAATATATATTATATTGTATAG
>LF008021-RA gene=LF008021
ATGCTAGATGTAATTCGTATTAATAATGCAATTGACATGTCAAATGCAAGCAACTGGATCCTGTTGTTGAGTTTTGAGTT
AGAAATTAAAAGTCAATTAAATCAACGTCTATTTGAAAAATTAAAACTCATTGAAGAATTTTGTGAATATAAATTATATT
CAGTCAAGAGAATAATTGTGTCGTTGTGTGAAAGTGAAGTGGTGCAAAAGTGA
>LF008309-RA gene=LF008309
ATGTATTTGTCGATGAGCACTGGTTGCTGCACAGATCAAGAGGATGATGTCGAGACAACAATATTTAAATGTCATAAAAT
TATCATTGGTGGTGTCATTACCATCACAAATTTATACATGGAAAGATTGTGGATAAATAATTATTTATTTTATTATTTAA
TTATTAATGATAAAAATGATAAAAATGGTAATTATTATTATTATTATGAAAATGAAAATGAAAAT
>LF011761-RA gene=LF011761
ATGAGTGATATAAAAAATAAAGTTGATATAAAAGCGGATGAAGCAGTACCGGCTTTAAACGCCACTAAAGAGTATATGCA
ACTTGATCAAGCTGAAAATAAAATGAAAATGACAAATTTACATCACACCAATACTTGGGAGGACAGTACTTCAAGCCCAA
TGATTGTAGATGATACCAATAATGATTATGAGAAAAATTGGGAAATATCATCAAGTAACGCATCAATTCTAAATTCAGAA
ACAGATATTATTTCTACTGAAGATACGCCTGAAAAAAATAATAATGATGATAATTTAAAACATACTGACTGTGATAATTC
CGAAAAACCTATGAAATATACAATAGGATCTTGTGACCACAATGCATATGTTATCAATCAATCATCTGGAGATGGGAATT
GTTTTTATCATTCAGTGATTGGGGCGTTAGAATTAAAAGGAATTAGTACAGATGACCTACGGAAACAATTAAGAGAATTC
TGTAGAAAAAATGATAATACTAACGTTATCTTGATTAAAAAAATTGAAACTGATAAAATTTATGCTGATGATGATGTTTT
GAATGAA
>LF005132-RA gene=LF005132
ATGAAAAGAACCGTTTACTTAACCAATAAAGACCTGATTAAACAAGATGAATATTTTTATAAAGAAGAACAAAAAAAGGG
TCTAAAATCAACTGTTAAACATGGAATCAATGTAATTGATGATATATATTGTCAGCACCAAAGAGTGCATGTTAAACGTA
AAATCAATGTAATTGATAATAAATTGTCAGCACCGGAGAGTGTAGTTGCTGATGATCCATTATCTTTAAATATTGTTAAT
AACAATAATGATAACGTCAAGGAATTTGAGGACACTTGCCCTGAAGTCAATAACAATAACCATAATAAATCAATGTTTAA
TTTATTTTTTTTACTTGTTAAAACAAGTTCACGTAAAAGACCAATATCTTCAACTATCAAAAAGAAATATACTTATGTTG
AAACAGTTATACGTAAAGGACGTTCACCAAAATAA
>LF006576-RA gene=LF006576
ATGGTGATGAGTATGCTACATGAGCAAGATATGGATGTGGTTGTTGATCTGACTGTTTTTATAAGCTGGTCTTCGGAGGT
CTTTGGGTTCACGGTCTGCAGACACATGTGTGTTGCATTTTTTGGACCAAAACAAGACAAGGAACAAACACGAAAATCGT
TATTCTTATCTCAACATCTACCAAGGTTTTATAAATACCAATTAAACTTAAAAAAAAAAATTCATTATGCCCAGAGGCCA
AGTGCATGTAGTATGATTGATAAT
>LF006947-RA gene=LF006947
ATGAGTGATAATTTTGAAGAGGGTAATGCTGCTGAACCAGCACCAGATGATTTTACGATTGCTGAAGCAGGTCAGCCAGT
GGAGCCGGATGTAGGACCGACAGTTGAGATTGAAGATCTGGAGGTGGAACCTTTCACGCCAGAATACGAAAATCCCTCTC
ACCATGTCAGATTTCAGTCGCATTCCAAGCGATATTCGTGGACTGCACTTGGAAATGACCAGATTGATGAAAATAAAAAT
AAAATATATTGCACTAAATTTACACAGACGTTCTTCAAGTATATGAAAAATTTATCAAATAAAAGATTTTTAGAAATAAT
TAATATGAAAATTGATTATGAAAATAATAATACAATTTTTTATCAACCATCAAGAGAATATTTACTTGAAGATTTACGTT
TTAGTAAAACAGAAATTCATTGA
>LF001940-RA gene=LF001940
TCTTCTTTTTTTGTTGAGATATTTTTATTTATTTTCAAATATTATTATAAAAAAAAATTTTTATTTCACAATATTATTAA
TTCACTCTCACTCTTTTTTTTTTTTTATATATTCGTAAACTTTAAAAGTTTTTAA
>LF014126-RA gene=LF014126
ATGAAGGATCAACTTCATCATCAACTTATGGATGATCATCAACTTGTGGACGTAAACATGTTGAGTTATCTTCAAATGAA
AACCAATTTTGGGACTACAGCATGGATATTACGATATTCCTTCAACTATATTGATTATATTTTCAACACAACAAATCAAA
GTTCCCTTATTGGTATTTCAATGGGAACAGCAAGAATCTCTATGATGAGATGTATTATGATTAACACCTTGAGATTTATA
TAA
>LF000550-RA gene=LF000550
ATGTTGATAAAATATTTGTTATTATTTACTGGAATCATGCTCTTTGATGTAGTTTTTGCAACGTCAATTATAGAGGGTCC
ATCAAGTGAAATAGAAAAATTAAAATTTTATGATAATAAAAAAAAACGCTCTGTAAAAGTATTTTGTGCAGATTCAAAGG
ATTTGAAAAATAACTGTATTTTTGTACAACACTATGGTAAAAGAAAAGGATCAACAATATATACATTAACAAATCACTTG
TCCATGTAA
>LF000572-RA gene=LF000572
ATGCGCAATAAAATATCTGGAGCAATTTGGAGTTCTTGGCGTCATTTTTGTTGTTGTTATAAAATAATGATACAGAAATG
GATATTTGAATGGAATAACTATTATTGTAACGAGGGATTGTGGTTACAAGTTTCAAGTAAAGCTGGTAAATGTTACATCA
GTGATACATACACCGGAAGAAAGCTTAATGCCTTTGGGCAATTGAAGGAAGTTTGTTTATACACAATTCAATTTCAGGAT
AATATATAA
>LF002448-RA gene=LF002448
ATGGCACCAAGATCATCAGCTTTGTCAAAAACTGATGAAAAAAAAAATATTTATCACAAATTATTAATTAATGAATCAAA
CAAAATTATAAAACCAGCTGATATTTTTATGACAATTGTTGATTATTTCAAAAAGCCATTTATAAAACCATCTGTAACTC
AAAATTTCCAAAATGATAGTAACAATTCTATTGATGAAAATATCATGAACAATTCATCGTTATTATTCAACGAAAATTCA
ATAAACTCTGAAATGGATTTATCAAAATCATCAACATCATCAAGTGTTGAACAACTTGAAACATCTTTTCAATCTGATGA
TGTTTCCATTTGTTTAAATACAAGTTCAAGTTCAAGTACATCATTATCATCATCATCATGTTCTGAACCTGATAAAATGA
ACACAACGACCACCACAGATGCTTCTTGGTCAGATAATGATAGTTATATGGGACTTGCTTGGTGTTCTCCACAATTAAAT
TGTACAAAACAATATCAAGTAACATCTAAATGGACAAGTAGTCAAGGTGAAGCTATGATTATAAACATGGTACTTGAATA
TATTAAATATGAAAATATAAAAAAAGCTGTTATTTGCTCAGATTCATTGAGTTCACTTGAATCACTTGGTAATCTTAGAA
AT
>LF003909-RA gene=LF003909
ATGTCATCAATGAATGAGAAGGAAATATCGGAAATCATCGAAGAAATACTTACAAAGACCTCCGAGAATAATAAAATATT
CATAAAGCATTCGTTTGTTTGTTATTTTTATGATGATGGATTTTCGGAGTCGGAATTGAGAATTTTCATTTTACATATTT
TTACTTTGCTGACAAACCAA
>LF008158-RA gene=LF008158
CGAGGATCAGCAACAGTAGTTACAGTAGAAAACAAGCGGGAACCACTTGCGACGTATGAAATTATCCACGATAAATTGCG
GTTCGATATCAGTGTATTTGTGAGTATATACATGAAGAGGAGTACTGTTGCCTGCTGTTGCCTCATGAGAAGGCACCAAC
GAATGGGAGAAGCTTTTAAAGAGGAGGAAGATGCGCGCGCGCGCGCCAGTTTACAATACGTATATATAAAATTTGAAAAA
AAAAAAAAA
>LF006028-RA gene=LF006028
ATGAGAATTCTTGGCATTTTGCCAGTTGAAATACAATTTTTTATATCACAAAAATTGATAGAGGGTTGTGATGAATATGG
TGGTTTAAATAATGCCGGCTGCAAGGGTCCACCTGCAGGAAAAACAACCCAAGCACCTGTCGACGACGACGTTGCTGCTA
CCACCATTGCACGCATTATTCTGGTTATGAAAGAATAA
>LF001234-RA gene=LF001234
GATTTCCGGGTTGCAAAAAAAAAAAAAAAATATTGTGATTTTCGATCCAATAAAAAAGTTGCCTTTCGTGTGTACCACTT
TTATTTTTTTAATTTTTTTTTTCTTCAATTGTGTGATAATTTTCACAAGTATTTTACATCGTCAGTTTTTAAAAAAAAAG
TAATAATAAAATCAAAAAATATATAA
>LF002547-RA gene=LF002547
ATGTGTGCGATTATTTTTATGCAAAAATGCATAAATTTTTTATTTAAAAAAAAAAAATATTTAAATAAGATAATCATACA
GATAAAAATATTAATAATTTTTATCGTATTTTTAATTTTTTTCTTCAACATAAAAATATGGAAATTAATTTTATAA
>LF001820-RA gene=LF001820
TTTTATCACTATAAAAATTACCATATAAAATATATACATCTGTTTAGAAATATTTTTTTTTTCATCACACAGACACAAGT
GGTATATAAAACGAAAAAAAAAAAAAAAAAA
>LF013487-RA gene=LF013487
ATGAATATATTCACTTGTATCGTTGTTAGTTTAATTGATAAAAACATCAATTGTATGTCCATTATTTTTAATAAATTTTT
AAATCACTCACGTTTACCGATTTTATATTTTTATAAAATTTATAAAAAACATTAA
>LF005059-RA gene=LF005059
GTGTACAAGACTTGGGGTGAATGGAAAATGAAAGGAGTCACGCGACTTAACGATCCAAGGATTATTTTTAATCCTCTTGA
TATGATTTCCAGGTATCAAACAATGGATTGTCAATTTACAACACTTGTCAACAAATGTTGTTATTTAAACATATTAATGT
TTTATAAAAAAATTATAAATAAAATGTTAATAATAATTACGCGATCCGATTGTCCCAGTTATCAAAGAACTTTGGATTTC
TAA
>LF005934-RA gene=LF005934
ATGTCTCAACAATTAATGGGTAGAGGTCGTAGCAAACTAGGGATTAAAGAGCGTCGTATGACCTCCTTTCCAAACAATTT
GGAAAGGTCAGAAAGTGTTATTAATGCTATGCAAGCAAAATTGAGCAGTCTTGGACCACCATTCCCTACACCTGCATCAT
TACCTCACATAACTCCAGTCCAAAATGTTACCAATATTGAACACTCAACACCAAGATCAATTAATATTTATGCTCCAACA
ACACAAAATCAATCAGTATCAGAAAGATTAAATTTAGGAATTTTACTCGAAGATCCAGAAGATGAAGTTAATGATGTTAA
TAATGATAATAGTAATTGTGATAATAATAATGAATCTACATTATCAAATGTTGAAGGAATTGTTGATGTTCCATCTCCAG
GTCTATCACCTGTCCCGTAA
>LF014510-RA gene=LF014510
ATGCGCAAAAGAGCAAACATTGTCATGTCAAATATCTGGACTCAAAGTGAATTGATGAAATTAGTTGCAAAGAAAAACCC
TGGAGAAGATAGAAAAACAATAACAGCAGATGACGGCGTACTTGTGCAAAACATTTTGACAAATATGCAAAAACATAAAA
ATCTTGATGCTTCGGGTATTATGAGCTCAATAGAAAATTCAAATTATGTAAGTGTTGATGGCCAAAGATCTAGTGATGAG
GAATCACCAGTTGGAAACGGAGGGGAAGAAGATCCGTTGGGAAATCAATCTATGGAAGATTCTGAAATAGATTCTGGAAA
TTCTGAATCTAATTTATAA
>LF002154-RA gene=LF002154
ATGAAGATTTTACCTTGTTTTAACTGTGTTAAAAAATTTAATAAAAAAAAATATATTGCTGATGTTAAAAAAACCAATGA
ATTTCAACCGGTTTATCGATGTTTTGAAGTATCATGTGGCCTTCAATGTGAACCAAAATCATTGTTACTTGGAATCTCAC
CAGGGCTAGGACATCAGGTGCATTTCTCGGAGGGAACAAATTTACGATGCAGGGAAGACCCTAAACCACCCGATAAAAGG
TTGGAATGA
>LF007962-RA gene=LF007962
GCTTACATTTGTGAAACATCAGGGTCAATTTCGGACCCTGTAAAAATTAAATTTTCACTTGACATTTTTAAATTTTATAT
ATACTTCAATTTTATTCAAAGAGATAAGAAAATGATTGTTCATAGTAAACAATTAATGTTGCACTTTGTTGAAATAATAT
CTCAAAAAAACTGCTGA
>LF005170-RA gene=LF005170
ATGGCAAACTGTGACAAACAATACTACAATAGGTATATTTTAACAAAGATATTTATAACAAACTTCAACGAGGTACCTAA
CATCGATATCATTATTCAATATATTATTCAATTTTCAATTAATTTTTGTGTACACTTAATGCTTATGCAATCATATTATT
ATTTAATATATAGGATCTATTTATAA
>LF009855-RA gene=LF009855
ATGTTGATTATTTACAATTTAAACATTTTATTTTTATTTTTTTTTTATCATAAGGAAATAGTATTTTATATTATTTTATT
TTTTTTTTATTGTTATGCAAAAAAAAAAAAAATTTTTTGA
>LF011041-RA gene=LF011041
ATATATATTTATTTGTATTTATTATTATTATTATTAAAAGATAAAGAAATAAGTAAACAAACATTCAGAGTTAGATTTAT
TTTCACATTTATGTTTTTATTGTATGCATTGGTATATCGACTGTAA
>LF015116-RA gene=LF015116
ATGACAGTTCACCATTTTTTTGGAGAGAAAATTGAACCAACAATATTCTGTTCATTATGGGTGAAGTTAAGCAAGTGCCT
TGTGACAAATTATACCAACTGCTTGCCACAAATAAAGATTCTGTTC
>LF006428-RA gene=LF006428
TTAACACCAAATCCAGCATACAAAAAAAATGGAGCTGTAAAAGATGCAAAAAAGAGTAAAGATGCTTTGAAAGACGTTAA
AACATTGCAGGTTCGTTCGAAAAATATTAAATTTTGGAAATTTAACACCAAAACCAGCATACAAAGAAATGGAGCTGGAT
GGATGCATAAACGATTGTCAATTAAAATTAATAAACTAGTTATACCAAAAATTGTTACTTTGAAACTATTGACAACTGAA
CAGTGA
>LF007075-RA gene=LF007075
ATGATTTCAAAGATGGTTTCTCTTGGATTAGTCTCAAATTCAAACCAGCCATTGATATCAGACTCAAATCAGTCATTGAT
ATCTAATAAGCCAGCTGAATTAAATCCACTAGATGACAATTCACGTTCTGAAATTATTCCAATGGATACTTTGGTAACAG
CTGACGTCAAAGAATCAACTCAATCAAAATCATCACATGAAACTTTTATTGATAATATTTCTAAAATGGATACTTTTGAT
TCATCAAAAAATCATGAATTATTTGGAGAATTTGTTTCAGCTCAGCTCAGTTTGTAA
>LF007578-RA gene=LF007578
ATGATCAAAGTGTTGAATACAATATTGAAAAATAATAATAATAAAATTTTTTATTTAAAAAATTTTATAATTAAAAATAG
TGTAATTGATTATAATATATATAAATTAATAAATATAATGTTTAAAAAAAATTGTGATTATTTAATTAAAAGCTGA
>LF004263-RA gene=LF004263
ATGGACAAAAGTAGTGACAGTGTAAGTGTAATGTTGGTTTTGATTGTTGTTACCAAGTGGTTAATAAAACAAATAGAATT
GACTCTGAACCATTTGGTATGTGTATATAATATTAGTGATGGTGTTATAAAGCTTGTTGAGTTTGTGTTACCAAGATGTC
AAAAAGTTAATGAAATTCATTTTAAGCTATTTGATAAATCAACAATTAGTGATTACTGGTATATACTTGAACCAGCAACA
TAA
>LF007699-RA gene=LF007699
ATGTATTCATTCAGAATAAGTTCTGTTTGTAAAACTAAAATGTGTGAAAATATAAAAAATACTACTGACACATGTAATGC
CTTGTGTGTTGAAGTTATCAATTTAGACAGTGAATATAGTAAAACAGAAGAAAGCCTACTCATACATCCATGGCTGCTGA
GCCAGATAGAACCATTCAGATTTTCACATTCAAAAACACATTTGGACAGAGAATAA
>LF014052-RA gene=LF014052
AATTGTTTTTTTTTGAGTACATCTCATTCCGTAGCTATTTGTTTATTTGACAATTATTTACATGCTTTCATTTATTTAAA
AAATAAAGAGCTGATAGCTAAAAGAATAGATGTACTCAAAAAAAATTTTTTCAACAGGGATAAATAA
>LF001825-RA gene=LF001825
ATGAGTGATACACCAGATTTTGTTTGTTTAAATTTAAATGAAATTCCAATACGATATGTCAAATCGAGATTGTCGATCAC
CAAATCAAAAAAAAAGAGAATCAATTGGTATTATTGTGTATGCATAAAATACAACCCTCTAATTAATATCACCCTATTTA
GATATTATACAAGTTTTAATTTAAATAAATTAATTTGTTAA
>LF014913-RA gene=LF014913
CTAGAGACCAGGAGAATAAACTTCGGTAGAAGGGTGTGGAGCCACTTGACTGCGAACAGAAACTCGATTTTTAGTTCGTC
TTTTTTCGAAGCTGTTCGGCTTTTTTAA
>LF014913-RB gene=LF014913
ATGACAGTTCACCATTTTTTTGGAGAGAAAATTGAAACAACAATATTCTGTTTATTATGGGTAAAGTTAAGCAAATTCCT
TGTGACAAATTATACCAACTGCTTGCCACAAATAAAGATTCTGTTCCACTGCCAAATAACTTATGGACAATGCTTGTTAC
ATCAGGAAATACAATAA
>LF006755-RA gene=LF006755
ATGTATAAAAAAAAAATTATTATAAATTATTATAATTATTTATTTATTTGTCATATTTATCATTCAAAATATCAGTTTAT
TATTATTAAATTTTATTTTTGA
>LF001690-RA gene=LF001690
ATGATGTCAAATAAAATAATTCAGTCGTCAGCTGACGTTGACTCGGTGTTACTTAAGAATCCTGGAGATGAAGGATCCAG
GTTACCTAGAAAAACAGATAATTTTCCATCTTGGAAGAATAAAGTCACAAGATATAACGGCATAAAAAGAAATAAAGATA
CAGTTGAGCAAACTACTGCTGATGTTCAACGACTTCGTATAAGAAGTCCTTCTTTCAAACAATTGCCAAAAGCTGTAAAA
TTAGTTGCAACAAGAAGTATTATTCATGAAGAAATAAAAAAAGCATCAAATGATGTATTTACTATTAAACAATTATTATC
TGAAAAAGCATCAAAAATTGTAACAAACATAAATAAAGAAACAATATGTGATTCAATAATGTCACCAGAAAACCCATTTT
TTGTTGACCAAATTAAAAATAATGGTATTGTAACATTATCTGGAATCATAAGTAACGAAATAAAAATAAGAGAATCTGTT
ATTGAAAAATTATCAGATATTATAAAAGAAAGAGATACATTTAAATATCAAATAGATACACCTATTTCTACTGTTCAACC
TCATCAATCGTCATTTACATCTGTTAATAATACAGTACAACAAAAAGTTACTTCTCAACAAATTCATGATAAGAAAATTG
AATTAAATTTTAAAAATTTGAATCAAAAAACAATGAATCAACAAAAAGCACATCATCAACCATTTTGCAAACAAATTATG
AATTCACAAATAAACTATTCATCCATGATAACTAATCAAAGTTATAGTCAATCAATGGTTGATGATCCAGGTGTATCACC
AAAAAATGAATCAAGCAATGCTATTGATAATCCAATCAGAATGATATATATTATACAAAAGAAAGAATTATTTAAATATA
AAATTTATGATGTATTATGGTCCACTTATAAAAATGATGGGTATTATATTTCAAAAAAAAAAAATAGTGATTATGAAATG
ATATTTAAACAATTTTATGTATCTTCTGAAATTTTATCAGTAACACGTATATTGAGTGCATTTTTTTACAAGCATGATAT
AAAATACTTGTTGTCACATAGAGACTTTTATCTAAATATTGATTTAAAAAAATTTTTAAAAGATAATCATATATCTGATA
TAATTAATGATAACAATTAA
>LF000799-RA gene=LF000799
ATGAAAAATGTTGATGATATTGAGATAAAGTTGAAATCTCATTACCAATTCATTATTTGCAACTCGGGTCGTCTGTCACA
TCATATATTCCATCAATTTTCCATACACCGAATCACTTCAATGATGTCAAACAATGAGTTATCAAATCAACTTACTCATC
AAATTAAAACAATTAAAAATCAAACTTAA
>LF009356-RA gene=LF009356
ATGTACATTGCCAGAAGTATTTTTCCTGTAAATCTTTTTCCTGGTAAACGTACTGGTTTTTCCTTTCTAGTTGGAGTCGT
ATGGATGGATGAATTTATAATTTATAATAATTGTATGTGTGCAAACCCTGAACCGATATTTGTTATTAAATTTTCATTAT
TTTCAGATGAACTTTATTTGTTAAATACACCACACATTTTAAATCGGCTTTTAAACTTTTCAATGATAGAAAAGAGGATT
AATGATACAAGGAAACCATAG
>LF010121-RA gene=LF010121
ATGAGGAAAGAGGGGGCGTTTAAACAATTCTATTTTCTAAAAGGGACCTATGTCAGTAGAATACGACCCACGAATGTTTT
TGAGGAAGAGTGGGAGAAGCCTTTTTCTGTGTTGTAA
>LF011961-RA gene=LF011961
TTTGAGAGATTATCCTCCTTAATCCTTATAGACCCCCATGAGTTAAGCGAGTACGCATGCAATCCCAGCAATACAGATGA
ATTTATTCAAAACTACACTGTGAAAATATATTTTGGTTGCATTGCAAATCATCTGTATTTTGAGAATCTTAGAAATGACA
GTGATTCGGTTGTCGGAAAAAACAATCAAAGATCTCTACAAGAAGACTACGTAGAAGTGTGA
>LF014174-RA gene=LF014174
ATGTGTCCTGTTTACAAGCCATTATCACCAACTGAAATGGCGAGTGAATGCTTGAATAAAGCTTATGATTAA
>LF006557-RA gene=LF006557
ATGTGTCCTGAAACTTTGGATAATTTACAAGTACATTTCCTGATAAATTGCGCTTGCTTTTTTTTTTTTCAACATCAAGA
AGGAAATATTGATTACATTCCCACGTTGTCACAAACATTACCCGGATATAATAATTTTTATTTTAATCATTTAATAAAAA
TGATTAAAAAAATACAATGCATCTGTATTTATCAACTAAATTTACAAAAAATTATGAGAATATAA
>LF009695-RA gene=LF009695
AAAATTAAAAAAACATTCAATATTACAAATATTTTTAAAAATTTATCTTTTTTTTTTTTTCCCAAAGTATTAAATTTAAT
ATAA
>LF009788-RA gene=LF009788
ATGCAAAGTATAATCCAAACACTTTCTAATAATTCCCGATACATATACCACGATGAAGAAATTTTACGTTCTATAATGTT
GATGTTATATTCAAACATCTTGGAAAAACCTATGGGGAATTCCAAGATGATGACGATTAATGAAAAAGACGATCCACAAG
CTGAAAGGATTCGAAAGATGTTCAGTTGGAGTAGTGGATTATCAAGTGATTTTCATATATGA
>LF010536-RA gene=LF010536
ATGGTTAAATTTTTTTTACTATTTTGCTGTCTATTGACACCTAAAATAGTTTTTTCTCAACAATCAAACAACGAAGGAAA
TGAATTAAAATTACGAGATAAAAAAGAAATTGAATTTAAAATAATTCTTGATTCAGTTCAAACATTGCGTGTTGATATTA
CAAAAATATCTGAAAAAAATCATATTATCGGTTGTAGAATTCAAAATAAAAGAGATCCTGAATATTTTTTAAATTATCAG
TATTTTATAAATGGAACAAAAACAAGTGGATTTAATAAACGAGTTGGTCAATTTTATAAATATCCAGTTAATGATATTAA
TAGTTGTTCATTTGATATAAAAAGTGTTAATTATGATTTTGTTGATACATGGTATATCATAACAGATTATCAAAATAGTA
AAGGAGAATATAAACGTATTGTTGATTCAGTTACAATTATTTTATCTGTTAATATTATGAAATCAAATGTAATACATGCT
AAAGTAAATCAACCTCTTATTGTTCATGCAAAATTTAATAAAACATTACAAGATCATTGTTTTTTAACTGTCGTTGGAAA
ATTTGATAGATCTGATTATTTTGCAACAACAAATTTTGAATTGAAAAAACATTCACCGTGTTCATTTAAAATTAAAAATT
TTCAAGAATATTATATTGGCTATTGGCTATTACATCATACTTTTACAAATGATGGGATAAATTTTGACACTAATTTAATT
ATA
>LF008154-RA gene=LF008154
ATGTTAGAAGTTAAGTTTGTATTGGAAGAAACACACAAACGACAGAGCAATGTACTGAAGAATTTGGCTCAAGGTCATCG
AACTGCTATGCTAGTGAAGGTTGTGTCTCCAGTTGTTAAATTAAATCATAAATTAACAATTCCAAGTGAATTAAATTTTA
ATTCTAACTTTGATAAAATTATGTTCAATGAGAATAAATATGTCAAATATTCAGGGACAACAAGGCATCATTTAAAATCA
AAAAGAAGACCAGATTAA
>LF000305-RA gene=LF000305
ATGTATTTGCAATTGATTGATAATTTATTTGTAATTTTGGAAAAAAAAAATTGGATGAGATTTTTTCAGCATCAAGAAGC
CATTTTGATTATTGATCCAAATTTCAATTTTAAAGATAAAAAAACAAAATTTAAGATTTATCCAAGTAAACGACGAAGTG
GAGTTAAATATTGTCTTTCACGTCTTGTTGATTTTTTTTTAACAAAAAAAATTGTATTATCAGTATCTGATTGTTGTTGA
>LF002843-RA gene=LF002843
ATGGATACTCTTAATAAAAATGAGAATTTATGGTTCAAAACATTCATTTCAATATTAAAAGAATTCAAGATTGAAGAGTT
TATAATTCAATTTCAATTCATGTTAAGTGAAGAAAATTTAAAAATAGATCCTATCAATGCAGAGGAGTATTTTGATTATA
ATGATAATTATTTCGCAGATGAGAATGAAGAACAATTGTTGGAGCAACATGATAAACTTAATTAA
>LF004225-RA gene=LF004225
ATGTTTAAAAATGTGGTATCAACAAAAGGACAAATTTATTCTGTATCAGGATGTCAGGGTTTTAATAATTTTGAAGAGGT
AGCATTTTATTATTATTCAACAAAATCATATAAACAACATATATTGCAAAAAAAGTTATCAACAAAAAAAATTTATCATA
CACTCAAACAGTTGCCTCAAAGTATGGTACCACATACAAATGATGTTGCATTAATTACCAATAATTATAAAATACAATAA
>LF001859-RA gene=LF001859
ATGATCCAATCATGCAATAATAAAAACATAAAATTTTTGGAGTTGTTGCAAGGTGAAAGGAATCAAGGATGGCAGGCATA
CGCACACTTAACGAAAACTATTATCGATAAATACCGCACACCACACCGCCAACACGTCCACGGTGTAGGAACTGCGGGCG
GGGTAGACTCTTACCCTTCCTGA
>LF010537-RA gene=LF010537
ATGTTTAAGTTGTATTTTTTAATTGTCTTTTTTGTACTTATCAATGAAATCATTGGTACAACAGATCAAATTAATGTGCG
AGAACCAATGGAAATTGAAGTACAATTAAAATCAAGAATAACATATCAATCACTTGATGTATTTTTAATGGGACCTCCAA
AACATCATCAAGTTATTGGATGTAGTATTAAAAGTAAAAGACCAACAAATAATTATTTTTTAGATTTTCAATTCTATAAT
GAAACATTGAAACAAACAGCACACCGTCTTAAATATGCAGATGATTATGTTAAATATCCGATAAAACGTAATACATGTTC
ATTTAAAATAATGTCATTGTATTTTGATTATTTTAATACTTGGATAGTTACAACAACTTATGAAAATAATCAAGGAAAAA
TATTTAATATTATTGATGAAATAACAATTGTTCAAAAAGTTACCAGCTATTGTACATTTTTTAGATAA
>LF002339-RA gene=LF002339
AAAAAAAAAAAAAAATACCAGAGAAAGAAAACCGATAAGAGAACAAAGCCAACGAGAACGAAGGAAAAGCAAAGTCCAAA
ATATAAAACGATAAGTCGTGTGTTACATTATAGACTGTGGATGAATCATGAGCATGACGGGCGCCTTAGGCTCGACATTG
GTGTGGCCACATGA
>LF010988-RA gene=LF010988
ATGGCCGACCATTTGGGTGGAAAGACAAGTGGCGGCCAGCGGTCAAAGTGGGTGTATGAGGTAAGTAAACTCACCTCATC
GCATCAC
>LF002211-RA gene=LF002211
ATGACACCCTCACAACTTTGCTGGTCATTTTTATCAAGTCAAGAAAAAATAATTTTAATTTCTATTGCTGATGATAATTT
AAATGATTTAAAATTTTTTGATATTTCAATTGATGAAAGACCTGTTGGAATTGTAACTTCTTCAAAAAGTCAGAAAAATT
TATTATACTATAAATCAATGTCCAGAGGAAAAAAACATCTTGGACATGATGCAAAGACCATATAA
>LF003085-RA gene=LF003085
AAAAAAAAAAAAAAAAAAACACCACAGAATAACAAACATACCAAACATATGAAAAATTCACCCCAAAAAAAAAAAAACAA
AAAAAGACATGTAAATAGAAAAGGGAAATCAACCAAGTGA
>LF003992-RA gene=LF003992
AAAACATCAATGAAAAATTATAAAAGTCAACAAAAGTGTTTTTATAAAATGAATAAAACATTGTGGTCAACAGAAGAGTG
CCAAACAAAGCCATCAATGATCACATTAACTTCAGAATACAACACCAACACTTTTGAATATGATAATTCAGAAAAATCAA
TGTTAATTCAAAAAATTAAAAATAGATAA
>LF007851-RA gene=LF007851
ATGATACCAAAAAATGTAGCTGAAGCATCAAATGCAATTAAATGTGTTGATATATTTTTATTAAACACAATATTATTAAA
AACTGGAACTAAAAAAATGACCATATCAATTTGTCATTATGTAGCTAAACAGTCTTCATCATATGATGTTTCAATAGTAC
CACATGGTTCCAGTGTTACTGTTTTTAATAATTATTTTATTGATGTACCACTTGGTATTGTTACTGATGAACATTTAGAA
CCTGATAAACTTGGTCTATTACAATTTAATTTACTTGGACAAGCCAGTGTATGTTGA
>LF000338-RA gene=LF000338
ATGAATTATCACAAAGCAAAAAAAAGTGATCAATTGTTTTTCAAGGTTTTCATTTTCAGAGAAATAAATGCTGAAGTTTT
ATTTGTTGAAGTACAAATTTTATTTTTAAACATGATATTTACAATAAAATTAACTTCTTTTTGTGTGTTAAATAAAATGT
AA
>LF006355-RA gene=LF006355
AGGGAATTATTTGATTATTTTTTGGTTGTCTTTGGTGGCTTTGGTGCTTTTGCTGTATCCCATCTTCAATTGGCTGTTAA
AAATTCATGTTTCTTTTGTCCAGTCTCATCTAAAGGCTTATCATGA
>LF004625-RA gene=LF004625
ATGAATTTAAAATTTTTATTATTGACTATTTTGATACCCTCAATATCAACCTCAACAAATCAAAGAAGAAATAATAAATA
TTTATCAATTACAAATACAAATGATGTTGATGATGACAGTAACAATGAAATATTTACAAAAGAATCACGTTTTTTTGATG
AAATTGGATTATCATATATTGTCATAAAATATATTATTGAATAA
>LF011993-RA gene=LF011993
TTAAAAAAAAAAAAAAACAAATTTAAATACTTTTTTTATAGGTTTCATATTAATTTTTTTTTTTTTTTTTTTTTTTTTTT
GTTAACAGTCTTAGATTTTTTAAAAATATTGAATTTTAAATTTTATAAATTTATATAA
>LF010698-RA gene=LF010698
ATGACTAAGTGTCATTTGTCATTGAGGATGGACCCTGATAGACATGCTCAACGTAAAATATTTAGAAAAAAAAAAAATAA
ACGTTTTGACAAGGGTGGTTCTCAAGAACCTTGGCAAATATGCCAAGGTCTTGATGTTAATGAACAATTGGATAAAAGAC
ATTATAACTCAAAGGCACCATTGATAATGAAAGAAGAAGAACCTGATGGAGTACCAGTTGATAGAACAATCATAATACTA
CATATGGAACTAACAAGTGGTAAGATTATTTTAACTCTTTACAATTTTGCATTTAAAAATATTTGGTAA
>LF000430-RA gene=LF000430
ATGATGCTGAAAAAAAATAAGAAGAATAGATCAACAAACAAGCTGGAATTTATCATTTTTTTAAAAATAAAAAAATACAC
AAACACAGTTATATAA
>LF001374-RA gene=LF001374
AGGAGGCCGAGGCTGCGGAGTACCCTCAGTGTCGGCGCAGTGGTCGGGCAATCGTGTTCGTGTATATTTAAATCTTGTTA
TTATAAAAAAATTTTTATTTTTCTTTTTTCTTTAATTATATTATATTGTAATTTAAAAATTAAATTTTAA
>LF010394-RA gene=LF010394
ATGAGAAAAAGAGAAAAAGTTACAAAAAGAGGCAGGAAACGCCTCATCATGGTACTAAATAACCATGCCATCTCTCAACA
TATATATGGATTTGGCTTGTTGAAGCAGATGCAATATCCAGAGGAAAAAGAAGAAAAAAAAGGAAAATATATATAT
>LF006042-RA gene=LF006042
ATGTTTTATAATAAAAAAATAAAAAATAAAATAAAAAACATACGCAGAGAGATCAAGAAGAATAAAATTTACTGCAACAC
GATGGACGCATTGCGCAAAACTTTCTTGTATTGGCCCACTCACATTACCACCCTCTTTTTAAAA
>LF011332-RA gene=LF011332
CTAGAGACCAGGAGAATAAACTTCGGTAGAAGGGTGTGGAGCCACTTGACTGCGAACAGAAACTCGATTTTTAGTTCGTC
TTTTTTCGAAGCTGTTCGGCTTTTTTAA
>LF011332-RB gene=LF011332
ATGACAGTTCACCATTTTTTTGGAGAGAAAATTGAAACAACAATATTCTGTTTATTATGGGTAAAGTTAAGCAAATTCCT
TGTGACAAATTATACCAACTGCTTGCCACAAATAAAGATTCTGTTCCACTGCCAAATAACTTATGGACAATACTTGTTAC
ATCAGGAAATACAATAA
>LF001746-RA gene=LF001746
ATGGTTTGTTATCTTTATTATTTTTATAACTTTTTGTTTTTATTCCTTCTTCAATGCATCATCATGGGAATGGCATTAAT
GTCAATGACTGACCATATGGAAAAATATAGAAAAAAATTGAGTGATATGAGATTTAATAAATCCTTCAACCCTTTGGTGA
AAATAAAATGTTTACCATTCCCATATTATATACGAATTTTTGGAAGTTTTCGTGGTGATATGGCTGAAGATGATTCTGTA
GACGCTGCGACAACTCATGTCATGGCGCCCAATAAAAGTATCATGGATATAACATCAATAGCATCAAGGAGGCAACAATT
GATGCATGACAAGATACTGCTTGGATAA
>LF008797-RA gene=LF008797
ATGTCTGTGATCTTGGACAGTGTATTTAGTGGATACTGGCATTTTTATATTGAAGCAGGAAATTTACCACTTAACAAGAA
TTTATCGCTAGAATTTTCACATTATCTCGATGCACACAATAATCATTGTCTTGAATGTGCAATTCAATCCATTACAATTT
TATTTATGAACTTTAAATTTAAAAAAAATAAATAA
>LF005744-RA gene=LF005744
ATGCAACTTGATGCAACAATACAGGTGCAAATATGCCACGTGCATAACTGTGTGCACAGGTATAAAATGGACAATATGTT
TTTAGCATGGACTTGTTGCCTGTTGCTGCTGTCAATAGAAAAACCGGTTAGAAAATTCAACAATGAATCATCATATATTT
TTACAGTTCAGCTAATAATCTACCTGGTAATGATGCTACATAAAATTGTGTTAATATAA
>LF012056-RA gene=LF012056
ATGTTTCCATGTAAAAATACGATTATCAAAAGAAGCAAGATAATTATTGTTACAAGTAATTTTTATTATGTTCATTTAAT
TGCAATACTGACAAGTAAATTGAAAGATGTCATCAAGAATGCTTATGGACATGATCATTATAATGATGGTGACAAATGTG
ATGAAGCTAATCGAGACTATAAAACTATCAATAATAAAGTCTCTCATAATTTTTAA
>LF015084-RA gene=LF015084
ATGTTTAAAATAGCATCCAAAGTATTATACTGTATTTTACAGTATCTTACTAAAATGGATACTGACGTGAGTGATGCAAT
GGAAAATATACAATTAGACAGAAACTCTAATAACGAACCAAATAATGAAACTGATAAACAACAAAAAGATCAAGAAAATG
TTGAACAAAATATTCAAGATAAGTTGATTAATAATAATGAAGATAAACTAATCAATGAAACATCATCAGCTGATCCCATA
AATTTGTTTGGACGTTCAATTTTTGGTAACAATGAAAAAACTATGAGTCAAAATGAACAAAGCCAAAAAACTATCAGTCC
TGGTAGTTTTCATCAGACACATATGTTCAGTACATTCAATGCTTATAGGTCTAATAATAATGGTGTTAATAGACATAATA
ATAACACTCGCTATTATCAACGTGGTGGACAAGGTGTTGCATATGGTACACGTGTCAATAATACAAGTAGTAGATTTACT
CCTAATAATAGTCGTGGTAGATACAGTGCAAATAGACATGGTGAGAATAATAGCAAAGCTAATTATACACGTGGAGGATA
TAATAATATGAAATATAGAAAAGAAAGTAATGGTTTTGTACAAAATAATAAAAACAAAAAATTCAATAGTCAACAACATC
AGAATCCATATAAAAAAAAACGTGCTGGTGTTCATCAAGCAGAAAGAGATTTAATTTTTAATAATTTTTAA
>LF001753-RA gene=LF001753
ATGTCAAAATTATTTTTAAGTGTTGCCATTATTGTTGCAATATCAATTATATGTGTATCATCAAGAGGACTTGATTGTAT
TCTACAAAATAATACATGCCAGTTATCTACTGATTGTTGTTCAAATTATTTATGTATAAATAATATTTGTCAAAAACAAT
GCATGAAAGCACAAGAAATGTGTAATAGTGACAATGATTGTTGTGATAGTCATGTTTGTGCAGAATGTTCAAAAACATGT
GTTGATGTAAGTCCAAATGAAACTTGGGTTACTGAAGATTATTAG
>LF010699-RA gene=LF010699
ATGTGTCAATTTGATATTAGACAAACAATTAACATAAAATTGTTTATTCATCAGTTGAGCTCAGCTGGATCAACATTCAG
ACAATGTCATCATAATTTTGTCAAAATGTCAACAACATATGCATGTGTTATGTTTGGTTGTTCAATCATAGTTAAAACAA
ATAAAAAAAAAAAAAGACAATAA
>LF011271-RA gene=LF011271
ATGCCCCATAAAGATCTTTTTTTGGTCAAAAAACCACAGAAAAAAAAAAGAAATAATAATACTACTGATAATAATACTGA
TAACAATGAACCATCTGTAAAAATTGGTCAATTTTTAAATAAATAG
>LF012845-RA gene=LF012845
ATGTTGCAGCCATTTTGCGATCATGTGACACAGTCGGCAGCTGATCAAACGCACGTCTCACCTACGCACATCGCATTTAT
TCAACGAGTGTATTTTTCTGATGGTCAAGCAACATTAAAGAAAAACACCAAAAAAAAAAAAAAAAAAATGTTGACTAATG
ATAAATATAACAAGGTTCATCATCTTGTGTGGGATTTTTTTTCACTGGTTCTTGATGATAAATTTCATCCC
>LF006716-RA gene=LF006716
ATAAAAAAATTAATTGTTAAAAATAATAAAATAAATTATATTAAAATTATATTTATATTTTTTTCAAATTTTATTATTAT
TTATTTATCCATCAACAATTACATTGTAAAATATAAATTGTGTTATATTTAA
>LF012240-RA gene=LF012240
CGAAATATTATATTTAAAATCGTAAATCATTACTCTAAAGGGGATGAGGAGTTCTTGATAACCATTTTCAGAATCATAAA
TATATATGCTCGGATGGTGAAATTACATGGTGTTATTCCACTACAATCTTTTTCAATCAAGATGTATTCAAACGATGCTG
TATCAATGCTGAAACCGTTTAAAAAAATAACAAATTATCGTATACTGCAGGTGTGA
>LF012371-RA gene=LF012371
ATGTTTTTAAAAACAATCAATTTATTAATTATTTTACAAATATTTTATCATTTTAATTTAAATGTTCATGGTAATATTTG
TGGCACACGTAAAAAATTTGTAAGTACATATATTATAATATCAGAAAATAATGATGAATGTTCTGAGTTTATTCCATGCT
GTCTTAATTATACTTGTAATGAACAAAAAAAATGTCAATTAACATCTGAAATTTGTAAGCAACAATATACAAATTGCAAA
AAAGATGTTGAATGTTGTGATGAGATGGTATGTACTGATAAGATTTGTCAACCAATACAAATAAATTGTCAAAAAATAAA
TGAAAGTTGTTATGGAAATAAAAAACCTTGCTGTGAAAATTTAGCTTGTAATGGAAATGGGTATAAATGTGAAGATCCTC
ATCGTAATAAAATTACACAAATAAAAATATAA
>LF001471-RA gene=LF001471
GTTTTTTTTTTTTCTGCTATATTGACATATTTATTTTTTGCATTATTTTTTTTTAAGTCAAGTTTTTTTTTTAACAAGCT
GTCAGTGATTTATTACAATTGA
>LF010287-RA gene=LF010287
TTGCTGACTCACCTTGTCTATTCCAATTTGTTGATTATTAATATATTATTGATAATTGAAGACAACAACAATAAGATAGA
GTGA
>LF014392-RA gene=LF014392
ATGGATGAAAATAATAAAAGATCAGGTTTCACACTATTTGATAAGTATGAACGTTTAAAAACAAAAAACATCAACTTGCC
AATCACAATATCATCATTATCA
>LF007885-RA gene=LF007885
TATCAAACTCCCGATAATAACATCCGTGAATTTACTTTTTTTAATTTTTTAAATTACTTTTTTTTTTTTTTTTTATCTGA
TTCTTGTCATTCATTTTTTTTTCTCATCTCAACGTCATATTCAACCATTATAAAACTAACAAAATCCACTACTGATAAAA
TCCAATTCATCGTGATAATTTTTTACTCCCAATATAATCCCAGTATAAATAATATATTTATATATATTTTTTTATCATTT
AATATTAAAATATATTATTTAATTTTTTCAACTGTCATTATTTTTATTTCTTTTGTCTTTTAA
>LF013646-RA gene=LF013646
ATGAAAAATAAATGTCAAAAAAGCTTTGGTGAGGAAAAAAGATGCAATGATTTACCATATAATGGTACCCTGAGGGCACA
TAAGCTTCGCCACGACGCAATTTCTTACTTGGTTCCTTCCAATGCACCTCATTCAAACGATTTAAATTTATATATTGAAT
ATAATTTTATTATTATACATTCACTATCGTCAAGATGTAGAATAAAAAATAAAATTTAA
>LF006772-RA gene=LF006772
ATGTTGAATGTTTTTTTTAAACTATTAACAAACAATGAAATAGTTTACACTGGTTTTTTTTTTTATATAAAAATTTTAAT
AAAATTATTATTATTATTTATTATTATATAA
>LF006868-RA gene=LF006868
ATGTTTCTTCAAATAATACTATGCATATTGGTGATGGAAAAAAGGATGAATAAGGTACTTGGATTATATAATTATTATAA
TATATATTTAAATATAGGTTCACCTGTTTTGATGGACCACAACATG
>LF013237-RA gene=LF013237
ATGAATATGAGAAAAATTAATAAAAAAAAGTTTAAAATTATAATTGTTCATTATTTAAAATATATTTTTGATCCTGCACC
ACCATTATTTCGTTTAAGAGATGAGAATGAGATTGAAGAAGGAAATGCTGCTGATGATGACGCTACATTTGCTGCTGTTG
AGACTAGTTCACTTATTCAGAAACGTCGTTAA
>LF011518-RA gene=LF011518
ATGATACCGGTGTATGATACAGGCGTATCATACAGTATCATACATTTGAAGAGCGCCTTTATATTCCAATTTTTAAACTA
TTTTTCTGACGTCTCAATTGGCGCCTAA
>LF001669-RA gene=LF001669
ATGTTCACCAAGACACCTGGTGAGCATCAGTTGGTCCAATACTCAATGATTCAGGAACAATTTTTTAATCCACTTGGTAA
CAAAACTATCATCCTCATCATC
>LF002048-RA gene=LF002048
ATAAATAAAAACAAAAAAAAAAAATCTAAAAAATTTTATCTTAAATTTAATCAATTTTTTTCAAGTAAAAATAATTTTTG
CAACAATACACAACAGGTCAAATTGTTAAAAAGTTTATATTAA
>LF005361-RA gene=LF005361
ATGCCTTTGCGACTTTTTAAAATAATTTTTATATTTAATGCACTTGTCTGTTCATTGGAATCATTAATGTCACTTTTAAA
TTGGCCACAATACACTCTAGCGATGACATATATAAATATATATAATTATTGTATTATATGTGACATATCGAAAAATCAGA
ATTGGCATATTTATTCTCAACGAGATACTTGTGATCAGCCATGCTTAACTATTCGTGGAAAAGTGTAA
>LF008305-RA gene=LF008305
ATGTTTTTGGGTTATCTTGTGATAAGTATTATAATAGCTGCTGTGTGGTGTGTATCCTATATCTATATATATACAGACAG
ACAATCAGACAGATATGCAATAATAAATGGTGATAGTGATTTTAATCAAGGACAAAGGAGAGCACCAAATGGACGACGAC
AAAATGATGATGAGAGCAAGAGCAAGAGCAACAGAATAACCCAAGTAAAGGAGTGGAGCGATCGATGCTCATCGGCTTTC
AAGGGTATCAAGCTTTGGGATGAATATACTTGTAAATGCATCAAATATTTATTATAA
>LF008450-RA gene=LF008450
TTTTTTTTTTTTTTTACCATTTATAATTTTTTTAATCGTAAAAATCATCAAAATATCTCCAAAAATTATAATTATTTAAA
AATTATTTGTCATGATTTTAGTAAGTTTTTAAAATATATTTACAAAATGTAG
>LF011147-RA gene=LF011147
ATGATTGATGATCTTCATATTTTTTCATTGTGGAGCTGTATTATTAAAAATGGTTACAACGTAAAAATAAAATTACCTTT
AGCTCAATGTGATAATGGTGATACAAATGTCAAAAAAAATTTTTCGATAAATGAATCAGTCATTTGTCCAGTACGTCTTG
ATATATTTATTGAAAAACATTTTAATTATATCATTTTATCTGATTCAAATGCTCACACAGTTGAAGACGAGATTTTATTA
AATTCCAATGAGATAGAAAAAATGACAATATGTACTACTCCAATTCACAAATCCGTCACTTGTGCGAAAAAAGTTAATGA
AGATAAAGGCTCGATGGGTTCACTTCTTCAGTTGTTTGTGGTCGTGTTAAAATCATCTGATAATAATTTTATAAAAACAG
TTAAAAAATATGAACAAATAAATGAGTTTTTGGAGTTAATTAATGAGATAATTATGAGTGGAGTAAACACTTTGGTGATA
GCACAT
>LF012297-RA gene=LF012297
ATGCAAAATCATTCAGCCATGGCGAAAACAAACTCAGAACGTCAAAAGGAATTTATAGAACGTAAGAAAAAAGTTGCAGT
AGAAGCTCGTCAAAAAAATGTCATGCCGATATCAAACAGAGGTCATCAAAATATTGTGAATGCAGTGCCGTCAAACAGCA
CTGCCTCTATTCCAATATTAACAGTGCCGATAACTAAGCAAGGTCAAAAAAAGTCTGCAAATCTTCTTCGTGGTGTTAAA
AATAATAAAAGAAATAAGAAAAAGTCATGTTATTTCCGATATTACCCGGTTTTAATC
>LF009925-RA gene=LF009925
ATACAAATTAATCACTCTTTTATATATATATATATATATTATATAGGTTTTATTATAATTATTTTTTTCAATAAAAAAAG
AAAAAATACAAAAGGATAA
>LF012238-RA gene=LF012238
ATGAATAGTCAGGAAGAATTTGAAGAGTTTTTACTAAAAAAAATAAAATCTAAAAATTTAATGTGTAATAGAATACGTTT
TTCTGAAACATCTGTTTCATTGTTGAGGCTCCCTAGGAGACCCATTGAAGAGGACGATCAGCTAGTACCATTCATTAAAA
CACCTGAGAGTAGTGTATCAGATCTAAACATTGAGGAGCCACCAATCAATTCATATAACATGGAGCTACCGGGTCTTGCG
AGA
>LF003701-RA gene=LF003701
ATGAGTTGTTGGTTTTTTGCGTATGTAGTGATATGTGGCATCCATCTTGTCGAATGGAATAAATTTTTCATGACAGACAA
AAAAAATAAATCCATCAGCCAAAATCAAGTCATGAAACATTTGTTGAAACTGATGATTGAACCTGGTTAA
>LF006353-RA gene=LF006353
ATGTTGATAGATTTATTCAAGTTTTTGGTTAGTGAGACATTTTCTAAGCTTTGTTTACATTATCTCAGCAAAATAAAAGT
AAATATATTTGATGATTACATAATTAGTTTGATCTATCAATTGTCATACATCATCAACAACAACAACACAACAAAGCTGT
TGTCCAATTTGTTTACATCAATAATATTGTTCTTCCAAAGAAAATAA
>LF003369-RA gene=LF003369
TTGTTTATTTTTTTTTCTTTTAAAATTTATAATTTATTAAAGTTTATTATTATTTTTATATATTTATTTGTGGTGTTAAC
AATGACATGTAACATGCAATGTATCCCATTGACAAAATACCCATAA
>LF003419-RA gene=LF003419
ATGCGTTTTTCTTATTTCAATGTCCAATTAAATAATGTTTTATTCCATTGTTCTTTTTTTAAAATTGGCCAACCACCAAT
TTGTTTTTTATACATACAAATCATACAAATTTTGTACAATTTAAAATATCTTGGTTCACTTGGTGATTCTGATGTTTCAT
TCAAGTTTTTTTTAAAATATAATTTATATATTTATATATAA
>LF004246-RA gene=LF004246
ATGCCGCGTGCTTATTATCATGTTTACGATGACTCTCTAAAAAATAATATATTATTTAAAAAAAAATATTTAATAATATA
TAGATATATTATATCAATTGATATTGTTAATTAA
>LF004952-RA gene=LF004952
ATCTCTGTACGAGGTCATACCACGAGGCCTCAGACAACCTTCGTAGTAATTCATTTTATTTCAAGATTCTTTCTTTGTCT
GTTTCAATTTTTTCTTGCTTACCTTGTACGAAACTTTGACGGTAACACACCATCCCAAGTTAGTTTGGTAAATTTATATA
TATATATTTATATATAT
>LF012808-RA gene=LF012808
ATGCTGGGAAAAATTACACTTGTTTGGAGCTTGTTGATTGTCATTGGTACTCTTGGTTTTTTGATGATAACAGTAAAAGC
TGATCCTATCACCGATAAAAAAGATCCTGATAAATATAAACTGGACTTGGGCATGGATCATGGTTATAGCGGTATGTCAG
CAGCAAATAATCCTAATGGACCTGGAAAAAAGCGCTGA
>LF002370-RA gene=LF002370
ATGAGGCCAATCATTTTGAGTGAAATATTATTAAAATATTTAAAAAGGGCGATTGTCGATAAGGGCGAAATCATTGTCGA
TATTAATTATGGTTTTGAAAAAAATCACAGAAGGCTTTATAATTTTTTGCGTCAGTCAAAGGCAATTGACCTTTTTATTT
TTACAGTATTTTTAAGAATTTTTCATGGGAGTTTTACATATGGGGTTGTCATGTTTGATATAAGGATTTTTCAAAAATTA
TTTAACCAGTTTCTAATTTTGTAG
>LF007140-RA gene=LF007140
ATGTTTTTAAAAACAATCAATTTATTAATTATTTTACAAATATTTTATCATTTTAATTTAAATGTTCATGGTAATATTTG
TGGCACACGTAAAAAATTTTGTTCTGAGTTTATTCCATGCTGTCTTAATTATACTTGTAATGAACAAAAAAAATGTCAAT
TAACATCTGAAATTTGTAAGCAACAATATACAAATTGCAAAAAAGATGTTGAATGTTGTGATGAGATGGTATGTACTGAT
AAGATTTGTCAACCAATACAAATAGATTGTCAAAAAATAAATGAAAGTTGTTATGGAAATAAAAAACCTTGCTGTGAAAA
TTTAGCTTGTAATGGAAATGGGTATAAATGTGAAGATCCTCATCGTAATAAAATTACACAAATAAAAATATAA
>LF007479-RA gene=LF007479
ATGGTCATTGTCGTTGTTGCCAAAGCTGAAAAAAAACGGCTCATTTTGCTCAAAAATCGACCAATGACACCAAGATGTGT
ATCAACAACATCCAATTTGTCAATACCAGCTGAGACTGTTTGTTATACCAATTTTGGACAATTTGACAATTTAACAACAT
TAAATACTGGTACATTTGAACCAACAATACGATAG
>LF010504-RA gene=LF010504
ATGGTCTTTGGCTTGATTATCCAACATGAAATATTGGCTATGACAATATCCTCGAAAATTGACGATGAACCAAATAATAA
TAGTGAGGATAATTTAAAAGATGCTGATGAAAAAAATATAAATACAGAACTTGTCACAACAGAGAAGATAAAGGTAAACA
ATTCTAAACCATATATTGATACTGCAGAAAAACCTTATTGTTACTACCCATATCTTGAAAGGCCTCCATATGAAGATTTT
CTTGAAGTTGACGCTGAAGCCCATCTAAATCAATCAGAATGCAGACTTAGCAAA
>LF000823-RA gene=LF000823
ATGTCTATGAAAATTTACAAAAACTTTCATTTTATTTTCATTTTTTTTATTTTTTTTTTAATCCCTCAAGTTTATTGTCT
TTTATTTATACACAATATCCAATATAATACACATACACAAATTTAA
>LF002705-RA gene=LF002705
ATGTATAACGAGATACGTGTGATGAAAACATATCATGTGTTAATAATGTATAATATTCATCAAAAACAATTATCAAAAAT
AGAATTAACAAAAAATAACGACAGTGTAAGTGTCATAAGGTTTGTTGGTTTTAGTTTTTGTTAG
>LF010990-RA gene=LF010990
ATGCATTTAAATTTTCATAAAGTAATTTTTTATATTAACAAGGAGCTACAAAAAACGTTGCAAATTAAAAAAAGACAATT
ACTAGTACAATTACTGTTGAACGAATTATTTGAACAATTTTATCTTTCTTCTTATCCATTT
>LF013040-RA gene=LF013040
AAAATTTTATTTTTTTTATTTTATTTTTTTTTTTTCAACAATTTAGATTTAACTACATCTATCGAAAATAAAATTTCTTC
GTTGGTTTTTATTATTATAAAATTTTTTTTTTTTTTTTACTTTTCTCACTTGCTCATTTTTGTTGGCTGCACTGCAGAGT
TGACATATGAATATATGATAAATATTGCAATATTGTATATTAAAAATAATAAACATCAAATAATACACCGGTAA
>LF014391-RA gene=LF014391
TATTTTACAAGTCAAAATAATACTAATATATTACCATCACCATATAAATCTTCAAGTGATATATCTGACGATGATGATTC
ATTTAAACCAAGAAAAATAATTCCACCTAGTGAGATTAATAATAATGATCCAGATGATAATTTAAATTGTCCATCACCTA
CAACATCACAGTGGAGTCACAAAACAATTGATTATGGATCACCAAAAACACTTGCTGCTAATATAGAATATCTTACTAAT
AAAATTTCATTAAACTTAACGGTTGATAAAACTCAAAGAAAAAGACAATTAGATAAAAAAAGAACAATTGAGGAACCAAT
AGTTAAAAAAAGAAAAATA
>LF003913-RA gene=LF003913
ATGAGAGAATATTTTTGGATTTTTTATGTGAATCAAGAGGACTTAGACTACTCTGACGATTTCTTTTTTGATGGTTTTCT
GGTAATTGATTTATACTTTTTTGTAAATTTTGAGCAACATGATAATCACAGTGTTCAAGATATTTTTCACCATCAATCAT
TTTATTACAATCATTACATTTAA
>LF011191-RA gene=LF011191
TTTTGGCTTGCAGACTGCTATTCTGCAGCGCTTCCACCACTTTTAGTTGTAGTAGTATGCACTACAGAGCATAGCGCCAG
TCAAACAAGTTATTTGATCAAGAGGCACGGTAGTGCCTCGAGTCAAGTATGA
>LF013266-RA gene=LF013266
ATGCTTATTTGTACACCAAGGCGCCAGGAATATATAGGACTAGAAGGACGCCTAGTTATATTCGTAACGAGGAAGCAACT
TTTGCGTGAGATCAGCAACACCCACGCATTGAAAACACACTTTCACATTTCTCATATAAAGTGTACAACTATTACAGAA
>LF010760-RA gene=LF010760
ATGTCGAGTGATCGAAAGACGACTGAATACTCAGACAGACGATCACTTCGAATACGAACAAACGACAAAAATTACAAAGA
ACAAGATCTACGAAAAAACGTACTTTTATATAATAACCAGACAACGAAAAATACCATAGAAGACTCCGGTTACGATAGCC
GTATCAGTGAAGAGTTAAATCAATCGTCTAGTGCTTCAGTGTCGGAAGTTAAAGAATTAATAGACGAAAGTGTAAATCAA
AGTGAAAGTGAGTTTGAAAGTGAAGAGAGTGTAGATCAAGAAAGTGACAGTTACTGGGAAGATAATACGACAATAGAACT
TAATATACTTAGCAATTCAAGTTCAGTGTCGAACCCAGAAGAAGTCGACCTCAGTAATATTAACTCAGATACAGAAGAAC
AAATAAACGCTAAAATGGCTCAAGAATCACCACTAGAAGTAATGCAAAGATTAGCAGCCCAGATGAACATCTTACGTGAT
GTCATCAGTGGTATCGAGATATATGATGGTAAAGATGGCTTATCAAATTTTATAGCTGAATTTATATCTATTGTTATGTT
ATAG
>LF002368-RA gene=LF002368
ATGGAAAATATCAGCCGATTCTACCCGGCGAATAGAATAATGAATCTACAATTTCACTGTACAAATAAATATTTTATTTT
CACGTATTTCATGATTATTTTATTATTTTATTAA
>LF002824-RA gene=LF002824
ATGAATTCGTGCATGATTATAGGTTTACATGTATTGTATGATAAAAACCACCCAGTCAATGTGTATGTATTAAGGGATGA
AATGTGGGTGTTTTGGTTTATTTTTGATTTTTATTTATTATTTTACAATGTATTAATAACAGTGGAAAATTGGGAAAAAT
ATGGCGACATTTATACATAG
>LF012293-RA gene=LF012293
ACGATTTATATTGTTGTTATTTTTTATGTGAAAATTTTTTTTTCCAGAGATAATATTCTGTATATTCGTTCTTTTTTTGA
AAGAAAAAAAATAATAAAAATTGATCAGTTATTCAATTTTCAATATTAA
>LF012525-RA gene=LF012525
ATGGTGAATTTTTTGAGCTTTTTTTTTTTGAATTTCAAAAAAATAGATTTATACAAAGCAACCCGAGTGGAAATTGAATC
CGGCTTGGCCTGA
>LF003020-RA gene=LF003020
ATGAGTGTTGAAAATCAAGACATTTGTTTACTTGTCATCAAAAATATTAAAAATGAGAATTTTAATATGGAATATGATGC
AGCTCAAGTACCAAGTGAATTATGTGGATGTCTTCAATGTAAAGAAGACTACAAGACATGGAAATCAACAATCATCAATA
AAATACCACTGGACAATGGCCCTTTTGAATTAGATAATGATTAA
>LF012162-RA gene=LF012162
ATGGAAAACAGATGTAGAGTTAAAGAACACTTGACTATTGTTGAAACTGCTGTGAGTGAATATGATGAAGTTAATGAGGT
TAAAAATCTTTATGAATCATTGAGAATAAAACAATTTGGTTACAATTTTATTAAATTTTATTATCTGGTACAAAAAGTAT
TTTTTAACCTACGATTTAATTTTTGTGTTGTTCTTATCTTAATAAATACATTAACACAAACTTGGAGTGTTAATTTAATA
TTATTATTTAGTTGA
>LF014077-RA gene=LF014077
AACACACACGTTAAAGGGTATATACTCTTACATGTATTTAGGTGTGACAGTGGACAAGCAGCTATACAAAATTCGTGGAG
GAGAAAATCGATTCGTGATGCCCATATAAGGAGAAATCAAAGGCAGATAGAATTCGAGGGAAAAGTCACCGTTCTCACTC
AACTGATTTCACGACTGATGTTGCTAGCCAGCCCAGTTACGAGGCCTGCTCCGTTCAGCCATGGAGTTAAGCGAGGTGAC
AATTCAGAAAATGAGGGGAACTCCATGTCGAAACGATAG
>LF000910-RA gene=LF000910
ATGACATCATCATCATCATCATCATCATCATTCATCATTGTTACAAACAAAGTGTGTGATAAAATAATGATGAATTTTGT
AAAATATTTGATAAAACAATGGGCATTGTCGTGGCTGTCAAAGCTCAACAAAAAATTGACCAATTTTGCTTTAAAATGTA
CAAAGGTTGGCTTTGTAAATGATGAAAGACAAAAACTGCTTGTATGCTTAAAAAAATAA
>LF011764-RA gene=LF011764
ATGGCAGGACTTCAAGTTCGTTATGTGAATGATGGAGATTCAACCGTCAGAGCTTGGATTCCCTCACAATGGTTACATGA
AGTCAAGGAATCAACTTTGGTTTTTATTATTAAAATCGCAAAAATAATTACAAAACCAGACAATGGAGTACAAGTCATTT
TCGATGATAAAAATGTTCAATGTACAATGGAAGACAATGAAATCTGTTTCACTTTGATTGAATAA
>LF006043-RA gene=LF006043
GCATCAAAATCAACGCTTATATGTACTGTAGATTTTTTTTTTTCAAACTCACAAAAAATATACCCTTTTCAACAGTTGAA
TTTTGAACGATTCTATAGCACATGGTGTATACGTGTGCATTTGGCGTGTGCCCTGTGGTAA
>LF008617-RA gene=LF008617
ATGATTAAAATAATAGTATACATGCAGATAAAAAGGCTGCAGGTGGCAGAAGTGTTTGGCCAGGAGAGAAAAAAAAGGGA
CAAGAGAGAGAGAGGTCATGTGTTATTTTTTTATTTATGTGATTGGTCGAGCAATGAGAGCAATTGA
>LF003088-RA gene=LF003088
GAATTAACAACTGGTTCAAGTGAAAGTACTTCAAGTTTATTAACATCAGCAGCTACTTTAAATGTAACAAGCAATGAAAT
TACAACTGAAATTTTTAAAGAAGCATCTTCAACATCTGAGAGTGAAAAATTGACAACTGTAGAATTTAAAGAAAATAATA
TCAGCGAATTAACAAGTGATACAACTGAAAAAGATTTAATTTTGTCAACACTAGCAGTGATTTTTAATGCAACCAATAAT
GAAATGACAACTGAATTTTTAAAAGAAATATTTACAACATCTGAGAGTGAGGAATTGACAAAAAAAATGACTACTATTGC
TGAGGAATTTAAAGAAAATAATATTAATGAATCAATGACAAGTGATACAACTGAAAATGATTTATTTTTATCAACATTAC
CAGTAAGTTTTACAGAAAAAAATTATAATGAGTCAATTATAACGACAGATGAAGTTGAAATTAATTTTTCAAGTACAATA
AAACCACTTGAAGAA
>LF007388-RA gene=LF007388
TACAATTATTATTATAATTTTTTTTTAAATTTAATTTCTAATTATTTCGAAATTTACATAATTTATAATTTTATTGGAGA
AATATTGAGTGATTTTTCTAAAAAAAAAAATTAA
>LF002534-RA gene=LF002534
ATGTGTCTTGATGCTATGATCGTCAACATCAAGTCATATACTGAACAGAGAAACTACACCATACAGATTAAACACCGAAA
GGGAAATGGTCCTGATGGGTGCAGATCCTGCGCAAAACCATCCAGTATCTTTGATGTATATGGTCCAAGTACAGAGATGA
GATACAAGATGAGACACAATCATCATCATATGATACGAAATCGAAATAATAGTTGA
>LF003660-RA gene=LF003660
ATGAATTATTTGAAAATTAATTCAATTAAAAAAAAAGATTATAGTAGTGAAAAAATAAATAACCACTGCTATATAAATTT
CTGTCGTGATTATGAAAATCATTGTAGTACAACGAAAGATGTTTCTTCAGACATCAGTACATCAAAATTTTTTCGAAAAA
GTTTATCTGAAAATAGCTTTCGAAAAATTAAATGTGAAGATGTTCAGATATTTACTGTACAAAGAAAAAAAAAAAAATGT
TTAAATAATGATAATATGTTTAATAAAAATTATTTTAACTACTCAAAAACTAAAAACAAAAAATAA
>LF010523-RA gene=LF010523
ATGAAAAGCTTTGCAAGATGGCAAATATTTTATCTATCAAATATATATGTATATATATTTTTATTTTTTTTAAATTTTAA
TTTTAAATATATGAATATGATTAATAAATTGAAAAATATAGATATAAATAATATAAAATTAAATTAA
>LF002564-RA gene=LF002564
ATGACCATCAAAAGTCATGTCATTGTCAGAGCAAAAAGAACAATGGACGACAAATTCACCAGACGCCAACAAGTCCAGTT
GATGTACATTTTTGGTACCATTTTGTTGGGATTAATTGGTGGATTTGTAACATCATTGGATCCAATGGCATCATCAATTA
CAATGCTGTTATTTTGCTTTTGTAAATGCAGTTTGGAAAACCATTTAAATTACATCAACATAATGAAAAAAAGAACATAT
TATTTGTGGAAAGACAAACCAGTTTTTAAAAGTATGAAAAAAGTATTTGGTGAATGA
>LF008644-RA gene=LF008644
ATGCTGATAAATGACAATATATTGCTGCGTCATTCATTGCTGATACACAACCAGTTATTTATACACTTGGAGTTTGGACA
TTCATCATCAACATGGACAATTTCAAAAGATGTCAATTCTTGCCATCATGCTGGACCACCCGGTATAATAATATTAACAA
GAAAATTAAAAGTCATCATACAAACACATTTATTTAACTTGATGGTGATGAAAAAATATATT
>LF012689-RA gene=LF012689
ATGGCCAGGGTTAGTGTTAAATTAACCCTGGCACATAAACAAATGGAAACAAAGAGTCTCATTTTTTTTAACAACAATAA
TAAATCTTGTTTTTATTGTTAA
>LF015109-RA gene=LF015109
ATTCTTCTCACTGATCAAAAAAAAAAAAAAAAAAAAAAACATTCAAACAGTATAATAGAGTGTATTATTTTTTTTTTTTT
GATAATAATTTGTTATTATTTAATTTTAATTTTTTTAAATTATTAA
>LF003347-RA gene=LF003347
ATGTACAAATTATTTTTAATACTGTGCATATTTTTATTAATAATTGTTGTTACATTTGGACAAAATGCTTGTAAAATGAG
TGGTGAAGTATGTGTTGATGAGTCTTCATGTTGTTCTAGTTTTGATTGTCGTGAAGATAATTCAAGTCCTCCAATTAAAT
CTTGTCAACTTAAGTTTCTAAATGATTGGGTCATTGAACTGATAAACAACAAAATAGGGTGTTACAAATTC
>LF009415-RA gene=LF009415
ATGTCAGAGTTTGTTGATATTTCAAGCAATATTGACAAAAGTAGGATTGAAGGACGAAGAAAAGAGAGATTGAGGGAAAA
TAAAAAAAAAAGAAACAGTAGATTTAGCGACGAATTGAAACGGATGGACAGACTGATAAAAAAAGGAAAAGGAAGTTGGT
ATTTCGAGTGGAGACTAAGAAGTTTACTCATTCGTCCACACAATAAAAAATATAAAATAAATAGCTCGATATTTTATCTG
ACACGATATATATATAACTTGCCAACTGATAACCAATATTATTTAATCATTCATTATTACACTTTTTTATATTCATTAAA
ATATATGTATGTTAAGTTTTTTATGAAGAAAATATAA
>LF010404-RA gene=LF010404
ATGTCAAAAATAATTCATATATTATATTTTTTAATAATTATTTTAATGTTTGTTCTTCCATACGGAGAAACTAGTTGTGT
TGCTAAATTTCGTCCTTGTACTGTATTTTCACGTTGTTGCATTCATTCATATCAATGTGTTCCAAATAATCCAGGTGAAA
CACGAGGAATATGCAAATATATTGACAGATCACTTACCCATTATGCATCTTCATTTATTGATCAAGAAAGTGATGTTGAA
GATACAGATGTTAAAAATGAAAAAATAGAAAATAGTAAAGTGACCAATAATTAA
>LF011911-RA gene=LF011911
ATGTTTGGGTGTTTTAGTGTTCAAGTGTTAGGTGTTTGGCGTTTTGTTTTCTTAGTATTTAGCTTTTTATGGTGTCTTGA
TGTTTCGTTGTTT
>LF012894-RA gene=LF012894
ATGATGATAACTATACATTTATTATTTATCAATTCAATGGTGATTGCATTATGCTTTGCGGATTGCATTTCGCCTAATAC
ATTCGATAGTATACCACAGGATAAACGAGTATGGTTGGTGCTCAGAAATGATTTGAGATACGAACATATAACTAAATGGT
ATTGTAAAAGAGCAATTTTGTCAGTTAGAGTTGAAGAAAATGTAAAAGGACAACAAGTAGATCTTTCAATAATTATGTGG
AAAGGTGACAACCATAGGTACAAAATAGAATATTTTTCGAAAAAAAATTTGTCTATGGAGACACTTTATATCGATATAAA
TGAGCAATTTGTACAAAAAATAAGACTAATTTTTACAATAGTTGCTAATCATGATCAAAAAATAAAACATATGGTGGTTT
TTTATGAATTGAAAGTTCATGATTATAGTATCAACAAATTTATGAATAATGTCTTTGATTTGAGTTCATTTGATGACAAT
GAATTCAACAATACAATTCATAATGAGATTGAAGAAAGTAAAATATATTTTAAAAATGTGGTAAAGCCTCAGTTCGCCCA
TTATGATAAGTGGGATATGAGTACAAGAGAACATGTTAAGTACATGGATAAGAGATAA
>LF001849-RA gene=LF001849
ATGGCGTCGGGACATGAACTGAAACAACTGAAATCTACTCCGAATACACCGAATGGTCCACTCTCTCACGGAGAGAGCAC
ACGGTGGCGAAGCGATGTTGCCCGGCTAGTTTTCACCGTACCGCTATTCGCCAGACATATACATTTTACACTAGCGCCAC
CATTTTGGTACTAA
>LF003465-RA gene=LF003465
ATGTGGGGGCTTTTTTTTTTTGAAAAAAAAAAGAAAAAAATAGAAAATTATTTTATTCGCGTAATCAGTAAATTCGATCT
TTCCATTCTTTCAATTCCAATTTAA
>LF004403-RA gene=LF004403
ATGTCAACCCATCAATTGGCTGCTCGCAAAGTCATCTGTTCTGATGAAACCCTTCAATTTGAAGCTAATAGGAACCACTC
CTGGCAACAACTTTTAATCATTTCGGTGACTGAAAAAGAAGAAGCTGAGCTCAGCTCAAAGACTTTTTTAGCTGTTGGTG
AAAATGAGCCCGAGTTAAAAAAAGATAATAAAAGAAAAAAAAAAATATCGAAAAGTAGAAAAACGTAG
>LF009725-RA gene=LF009725
TTTTTTCTTTTTTTTTTTACATTTTTATTTGCAAATAATTTTTTTAAATTATATTTTATTTTATTTATTTTTTTTTTTCT
CTGTACTGATATTACCAACGGTTTCGCGTTTTTCTTTTTATATACTTTCATCTACAATATATATATAACCACACACATAC
TTTTAGCATTTGAAACCTGTCCATGA
>LF000812-RA gene=LF000812
ATGTCAGATAAAATATTATATACAAGTACAGTAGGCTTGTTGATGGCAATGACTTTAATGGATTTTGTAAATAGTGAATT
GTTGGATGCATCAATCAGATATATTTTTTATATTTTTATCATTAAATTTACACAAATTATACAACAAGTAGTATCAAATG
ATCCAATTTTCATTTGGCTACTGTTGTTGGTGTTTTGTTAA
>LF003635-RA gene=LF003635
ATGAATAAAAAAACATGTTGTCTTGGATATCGGAATTTCCCCCAGAATTGTTTGTACACGACTTGCACTTGTAAAATAAT
TGTTCAAAAAATTATTTATCAAATTACATTTGTCTTCTTAGCTTTGAATCATTTGAAAATGTATTCTAAATAA
>LF004649-RA gene=LF004649
ATGCATTTTATAGTTTTTATAATATTATTTTTTTATTATAAAAAAAAAATATTTAGAGTTTATAAAAATTCATCTACAGT
AAAACCACTATTATTTTTAAATATTTTGCAATTTAATTTGATACTTAAATTAACCACAGTAAAAAAAATATATAATTTTT
TAAATAAAAAAAAATAA
>LF007211-RA gene=LF007211
ATGGTTGGAGAAAAGTTGGAGAATGGTTGGAGAAAGGTTGGACAAATATTCCGTATAATTTTCAGGTGGAGAAAGGTTGG
ACAAATGGCGGAGATATTTGTCCGCCATTTCTCCACCATGGGTCATTTTCGGAAAAAGATGGACAAAAGTCGGAGAAAAG
TGGAC
>LF008090-RA gene=LF008090
ATGCAAAATATGCTCTTTTTTATTGATAAAAAACATACATTATTTTATATCTGTATAATGTTGAAGCTTCTTGAAAGAAA
TCATAATACTATTGTTGCATTAAATGATATATCTACTGAATTGTATCAACTTTTTTTTTCCAATATATTATCATATTCTG
TTAAATTTATTATTCCTCAAATATTATCTCATATATGTCTCATGACATATAAATATTCTGACCTTTTTTTACGAAATATA
CAAAAATAA
>LF010601-RA gene=LF010601
ATGATAATACAAAAGTTACAAAGACAAAAGTTTTATTTCTGTCGAAATTTTTACGCAGTCATTAGAGGGGTCCTGTTTTC
ATTTGTAAGCTTTATAGTAAAGTTCTCATACACATACACATTGAGTAAATATATAGATATTTTATCATATATGGCTCCAG
CAATGCAGATAATGCATCCAGTAAAATGTACAAAGCCTGTATCCCAAAGGATTGGTGCGCACGAACAAAGTCAATACCTT
ATTCATAGCAACATAGTTAATGTACTTTGCTTCATATATTTTCAACTGTTTAAATTGTGGTGA
>LF013372-RA gene=LF013372
ATGGAGAAGTCTTATATGCTCACGATAAATAATCGGATAAGGCCGAACAGACTGAATATATTGAGAAGCTTACGGATTTG
GATGTTTTCGTATTCCGTTCATGGCAATTAG
>LF013946-RA gene=LF013946
ATGACAAAACAAGTTACATTAAAAATTGACTACAATTTCGAGTACTTGACTCTTTTTTTGTACAAAATACTTGTTTTTTG
TTTTTTGTTAGATATCACATCTTTTTGTAAAGTTTTTTTTGTAACATACACAATTTATATATCATCAAGTTTAATTTTTA
TTTATAATTATTTTACCGGTGTATCATTTGATGTTTATTATTTTTAA
>LF002447-RA gene=LF002447
ATGGCTTCTTTATTGTATTTAGTGTTTGTTCTACTCAGCCGAACATCATTTGAAGGTATCTTGAATCCTAGGACAACTCT
ACAGTGTTTTCGAAATATGATGCATCCAGAAAATGGCAAATCCATTTTGGTCGTTCAAATAAGTAAAGTAGAGGGACAAA
CTGTTGATTTTGTGATACGAGATGAAAATAGCTTACTTCCTACGCCTCATGAAAGTGATTATCATTTTTACAAAAATTTA
ACTACTTCAAAAGATAGTGAATCAAATTATGAATAA
>LF007424-RA gene=LF007424
ATGAAATCAATAGTTATTTTCATTTGTTTATTAGGGATTTTCATCCAATATGAAGTATCAACAATGACAGTAGCTCCAAA
AAAAATAGAATCACATAGCAATTGTAAGTGTTGTTCAAAAAAAGTTGAAGATGAAATTGAGACAACAGAAGATACAGATG
TGGAAACTTCGACACGATTTATTGAAAATAAAGATAAACCTTATTGCAAGCGAGGTGATCTTGAAAGACCTGGATATCTT
GATTTTATTGAAATTGACTCTGAATATTATCCAGAACAACCTTCACTATGTAGACTTAACCAACCAATTGACATTGGAAA
AATTATTACGAAACTGTGTCACCACACAATAATGGGTTCTATAATGTCATTTATAATATCAGATGGTTTGGAATGTAAAT
ATCTGTCAACAAAAAAAATAAAAATCCAAGCATTTTGTAGAATTTATCGTTATCCAGGCTTTGTTATTTATGTATCTAAA
AGAGTCAATAATACTGCCGAACATTGGGGTGGCTTTTACAATATTAATTATGATTATTTTGAATATTGTGATCATGGAAA
AAACATGAGTACATACAATAGAATATTGGACTAA
>LF007565-RA gene=LF007565
ATGCAATGCACCACAATGTACCAGGATTTCAAACGAGAAACAAATGATATTGAAAAATTAAAAAATATGTTGATGCAACA
AGTATACATTGGATATATATTGATGACAATAAATAATAACAAATATGTACATTGTAATAATAACAATACATGTCATCTAA
TAAGTAACATGGGTATTGAATTAACACAAAGTGTACAATTAGATGAGAATAAAAAAAATAAAAAAGCAGAATGA
>LF010983-RA gene=LF010983
ATGTTCAAGGACTCCGTGATGATAATAACGGATTCATTGTTAAGGAATTTGCAATAG
>LF012490-RA gene=LF012490
ATGCATATGACAAATGACAGTGTTAATCGATATGTTATTTTATACTTTTTATGCATTTTATTATTTTTAAATATTTGTTT
ATTTATTCTGAATGCGTTTGTGTTACTTTTCAAGTGGGTTACCCATGTTATTGGATTAATGTAA
>LF003814-RA gene=LF003814
ATGATTCAAGCTATTGTGAATGATCAAAAAAATATGCTCAAATTGATGTATCATCAATGGATCCAAAGTCATGATCAAGC
AATTAATGCTGTTAATTTAATTGTAGTGCAAAAGTGTCTTTTTGTTTTACAAGTTGTAATAGCTGAAATAAAAACAATCA
ACATGACATAA
>LF009444-RA gene=LF009444
ATGTCTGATAAAGTTGATGACTTTGCTCAAAATATTGTAGAAAATGCAATGATGAATGCTGTTGATGTATCAAGAGCTCA
AGTTCCAAATGAAACTATTGAGGTTGTAAATAAACAAGAAAGTAATGCATCAATTAATGATAATTCAAATGAAAAAGTTG
GACAAATTGTTCAATCAGTAACTGAATTAGCTGGTCTTGTTCAAGATTTTAGTGTTGATCTTCAAAATCTTCAAATTGAA
GTTGAGAGTAAAAATATCATACATCCAGGTGATGGAAAAATTGAAGTACCATTGTCAATGTCATCAACAGCATTAACAAC
ACATGTTGATAATGTTGATCAAAACACTGATATACCTGTCAACACTGAAAGAGAAATTATTAAAAAACGAATGACATTTA
TTGCAAGACTTCGAAGGTTCTTCCGAATTGGCAAAAATCCTGCTAAAAATTCATAG
>LF011976-RA gene=LF011976
ATGAAAAGTTTAGGTCACATCACTGTAAGAATTAAAACAAAAAGTCTATATTGGAGCCCGAAATTTTTGCTTGATATTGT
ACAAATTTCAGCCATCCACGGCCAAGTCGTATTCGGATAA
>LF013330-RA gene=LF013330
ATGCTACTATATTGCTCACAAGAATTATATTTGTCGGCAAGGCAAGAGTGCGTCCGATATTCTCTTCTCTCTCTTCCTTG
GCCAAAAAACAACGCGCGCAACAATTACACTTTTTTATATACGTCCTGTCAAAGAAATAATAGTTGTGTTGTATCGAACA
ACATTTTTTTAATTATTATAAATAATTATAGTAAATTATGGGACAACAGACTTATTACAATTAATAGTAACATTTTATTT
TTATAA
>LF000151-RA gene=LF000151
ATGTCATCAAGTGGAGAAAAAAATATAAATAAAGAAATAAAAATAAGAGAATATCTTAAAAATTTATTCAGTGAAAAAGT
ATCATCAATGATGAAAGAAAATCCAGTTAATGATTCAGTTGTTTTATTTGGTATGGCATTTTTAAAAGCTGGAACAGAAC
AACCATTAAGAAATAGAAGACAAAAAAAATTAATAAATGGAATTAAAAAATATTTTGATGATATAAAATATCTAAGAGAT
TTAAGAATTAGTAAATCAGATAATGAAAAAAATAAAATATTACAATGGATGGATAAAGATTCAAGAAATAAATTAAATTA
TATTGAATTAATTGTCATTGATAAATTACCATTATTAAATGATAATAATAATAATAATGAAAAAAATGAAACAATTAATT
ATTTAATTGATGAAGAATTTCAAAAAAATATAACATCATTTTTTGATTATAGAATTATTAAAAATCCACGTTTTATTGAT
TATTGGGATAATGGTGATAATAAAGAACAAGCAGAAAAAATTTATAAATCATTTTTATATGCACTTGAAGATATGATTAA
TATTTATGCTGTATCATCAATTGCATTTGGAACAAAATATGAAGAACTATTTGATGAAAATAAATTTATAGAAGCTGAAA
ATTATAGACTCAAATTTATATCAATTTTAAAAATATATTCTAATGAATTTAGTTATTTTATGAATTATGTTAATGATGTT
ATTGAACGTTTAGATGATATGATTAGAATGGATACTGAAGTTAATTTAAATTTTATAAATTTTATTCAACTGTTGATAGA
ATTAAAATAA
>LF006520-RA gene=LF006520
ATGTTGATAAAATATTTGTTATTATTTACTGGAATCATGCTCTTTAATGTAGTTTTTGCAACGTCAATTATAGAGGGTCC
ATCAAGTGAAATAGAAAAATTAAAAATGTATGACAGTATTGAGGAAAAACTACACTCTGCGAAAGTATTTTGTGCAGATT
CAAAGGATTTAATAAATACCTGTATTTTTACACAATTTTACGATAAAAAAAATGGATCAACAATTTTGGCCCTTTCAGGA
TCACCTGTACAGTTTACATATGATCCAAATCAAAGTCACGAGTATAAATTGTGGAACTGGTTAATAGTTCATGCACCAGA
TGAAATTCCA
>LF011571-RA gene=LF011571
ATGGTTAATACCTTGGCACTAATGTTTACAATGATGGGACCATGCAGCTTTGGTTTATTTAATTATTTTTATAACATAAT
AGTTCATTTAAATTTGTCAAATGATTGTGAAATAAATTATAAAAAAAAATCAAAGGATGGGATAGTCGTTTATTTAAATT
TAATTTGCCTGAGAGAATCACTATATGCAAATACCAATATATATATGTGCATACAAACAACACCAGCAGCACTCAAGGTT
ACTCAAGAGGACATTATCTGCATTTTGTGTCAAAACATGCTGTGA
>LF004904-RA gene=LF004904
ATGCCAAGTTGGCAAATCCTCAGTAAAATACTTGTAGCTGTTACCTCTTGTGATGGATTATGGCAAATGCTCGTTTATTT
ACGTGATTTATATGTGATGGGTGATTTATTTTTAAATTTTAAGCGCCGGGCAACTGACACATTGGAATGTTCCTTTGATC
CTTGTATGCTATATGATATTGTAGAGGGTACAATGCGATCAACCGTAGCATTGACATTGGGCCTGATGTTTATTGAAAAG
ATCAAAGGACTTTTTTTACTTATTTTTTTGACAGAAGAAGAGAAAGTTAAGTCAACAGAAAGAGGGGATTATAAGATTCC
TTAA
>LF012156-RA gene=LF012156
ATGTGTATGAATAAAGCTGGGCGAAATCGGCGAAGGCCTTTAGAAAGTATATATATATGTACAAACGATTCTGTGCGGGT
CCCCGTTGTGTATTATATATGCCCCAGGTCGTTGAGTCCGATAGCACTTGGTGTGTTTCATCATTGTCGTTGTATATCGT
TATATACATATGGATATATTTATTTTCAAAGTGTTTGTGTGGTATGCACCAGTGATTTCAACGCTCTGGCGAATTTAATG
CACATACTAATACTCATTGGACCATTATCATCATCATCATCA
>LF012296-RA gene=LF012296
ATGAGAGGTAGGCTAAGGAATAACATAGGATATATATTAAACAACTATCTAAATAACGTGCACGCAACTAACGGGAATCG
AACCGACGAACGACGATATCTTGATTTACTAACTAATGCTGTAGACCGATCGGCCACGGGACCGTCGATGCAAATTGTAA
TTTTTTTATCCTTATATTTTATGTTGGGTCAAGATGCACAAACGGAATTATAA
>LF015126-RA gene=LF015126
ATAATCAATCAACATTTAATTTTGTTTTATATAAAAATTTGTAGTAAAAGTTATAACAATTTAAAGAGAGAACGTAAATA
TAAAGTTATTTTT
>LF008168-RA gene=LF008168
ATGCAGCCAAATGCTTTAATATTTATCCAAATAACTCCAAAAGAATTACATAAAAGTTGCGAATGTAATTCAAGAAAAGA
TGATAAAGGAATTGCTACAACAGAAAATATAAAAGTGGAAACTTCAACACGATTTGTTGATAATAAAACTCATCCTTATT
GCAACTACCCTTATCTTGAAAAGCCTCATAACGAAGATTTTCTTGAAATTGACTCGGAATATCACCCAAAAGTACCTCAT
TGCAGACTTAAACAACCAATCGATATAGGAAAAATAATAAATGAAGTATGTAAAGATGAGATACCAGGTGGTGTAATGTC
ATATGTATTAACCGATGGATTGGGTTGTAAATATTTATCAACACCAAAAATTAAATTCGAAGCAAGATGTTTCAAGGACT
TTAGTGATAATTATACAGCCTTTACATTTCATCTTTATAAAAGAAATGCTCATGATGCCGATCGGTATCATGGTGTTTTT
GAAATTGAGTTAACAAATTTATATTCATGTGATTATATTATAACAATAATAATAATTGTGATATACAATATAAATAAATA
A
>LF010004-RA gene=LF010004
ATGTATTCAAGGCTGGATCTTGTTCAAGTATTGGATCATATGTGTTGGATAAATCCAAAGCTACAAATATCAGTCAATTT
ACCAAGTGATTTATTTGTCATCATCTCATCTGGTATCCTTGGAACTACATTGCAAATGAAGCTGATATTTTCATTGTACA
TGAAAGCAATTAATTTGCTGTGCAAATACAAGGATTCAGTACCACAATTGAACAAGTGGTTCATATGTATTCACAACGAT
CAACTGATTTGA
>LF008126-RA gene=LF008126
GAACATTGTTCCAGTTTCCATGGTTATGTGTATGACATAAATCAAATACCCCACCCAACCCCACCAGCATACATAACAAG
TACATACCCAGTGGCGCTTTATGGGTATCTGGCAACTCTCATCTGTGTATATTTTGATTTTGAAGTTTTACAACTCTGTT
CAGTCTAA
>LF008542-RA gene=LF008542
AGAGACCAGGAGAATAAACTTCGGCAGAAGGGTGTGGAGCTACTTGACTGCTTCGAACAGAAACTCGGTTTTTGGTTCGT
CTTTTTTTGTAGTTGTTCGGCTTTTTTAAATGGTATTTGTGTATTTGTGTAA
>LF011467-RA gene=LF011467
ATGGTTAATAAAATTACAAGTCGATTAGCTGATATTTGTACAAAAGCTGAAATGAATTTATTTTATGAAGTTGAAAAAAA
TTCAAAAAATATCGAAAACTATGTCACAAATACCACTAATAAATTTGAAAATAATAATCATACATACTTTTGTTTATCTC
TCACAAAAGAGACAATAACATATTTACATAATATAGCTTATATCGAACTCCAAAAATGTTTCGATAATACTTTTGAAAGT
TTCACAAACAGAATAAATCGTATTAAAAATACTGGACATGATATATTGAATGATCTTGAACAGTTGTATTCAATTAATTC
CAGCTTTATTAGAGTCAAAGAAAGAATTGAAAATCTTCAAAAAACAATTGACACTATTGATGATGCAACGAGCTCATCAT
TGATTGTAGAAATGATACTTTGTTATAATAATATTGAGAATAAATTTGTTGAATCACTTGAAAAAACAACGGATATTCAT
GATGACTGTATTTTTCGCCATCAATTTTGGCATTTGAATTTGACAAGTGTACCATGGAGTACATATGAGATTCGAATAAA
ATCATTGTATGATACTGTATCTAATCAATTGGAACCAAATCATTGTTAA
>LF011559-RA gene=LF011559
ATGGCCAGGGTTAGTGTTAAATTAACCCTGGCACATAAACAAATGGAAACAAAGAGTCTCATTTTTTTTAACAACAATAA
TAAATCTTGTTTTTATTGTTAA
>LF011752-RA gene=LF011752
TGTAACAAACACGATTGTGAAATAACAAATGTTGTGTTATTACATATGATGCTGCATTCAACAAAAACAATTATTAAAAA
AAAACATAGAAAAAATGTTGAACGTGTGCAAGTGATTGTTGTTACCAAGTGGTTCAATGGATGGATAAAATTGATCCACA
TATCCAATTGGTTATTTGGTTGTGGAGTAATTAATTATGCACAAGTAACAATATTGAAAACAAAAAAACCACCAAGTAAT
GCTTGA
>LF012534-RA gene=LF012534
ATGTCTTCGACACATAAAAAAGATAAAAAAGCACGTACAAGTGATGATATTAGTGATAGTGATAATGGAAAAGAATGTAA
AATGGACAAAATCATTATCACTGATCAATTAGATAAAAATAATTCAGTCATTTTTAAGAATTTCTTGAAGCAGATTGATC
AAAGTGAATCCATCAAAAACCCTCGACAAAGTAAAAAAGCACGTACAAGTGATGAAATTATTGATAATGGCTCAGTAGAT
TTTAAAAGTTCTACAAATAACAATCAAGTTAGTTCAAGCAAGACAAATGATCCAGACAATCCTAATATAAAAATAACAAC
TAAGTCGATCAATAATATTTCAACAAGAAGTAAAAATCAGAAAAAGAATATAACAACTGAAGAAGTTTCTTTGAATGATC
AGCAATTAAAAAAAAAGATTTCAGTTAAACGTGGAAGGCCACGAAAAAATTTTTCGTCTATTGTTGTACCAACTGAAAAT
AAAATAAATAAGCAAGCTCATGAAACATTGAAAAAAATAGAAAATGATGACGAAAACGAAAATAAAAGGGAAACAGAAAA
TACAGAAATTAATAATGTTGTCACCAATAAGCAAGATGTGAATGAAATTTTAGATACAAATGGACAAACAAAAATGAAAA
GAGTTAGTGCTGAAGATTTTAGTGAACAAAATTTTTCTGATACTCAAGAGCATGATAATAATAAGTATATCAATAACACA
AAATCTATTAATCAATCGGTAACAGATGAAAAAGTAATAAATCTGCATGAGTCATGTTGGAAAAAACATAAAATACAAGA
ACGTGAAATTAATTATTTGAAAACCAAAATTATTCAGTTAGAAAAGATGTTACAGGACCAACGAACGGTTTATCTTCAAC
AGCCATCACCACTTTTAAACAGCTCAATCATATCTTCAACCATCCAATATCCAAGGATGCAAGCACCTTCATTGCTTCCT
ACTCAATGGACGAATGTTCAAAGAATGCCATTTTTGCCTGTTCCAGACATGAACCATCTTGAAATGGTATCATATGTTCC
TTCATCAAATTTTTTATACTATGGTGGAAATCTTCCACGTACACAATTTCCTCGTGGTTTTTATTGA
>LF006999-RA gene=LF006999
ATGAAAAGTATACAGTGTCTGTTTCTTATGTTGGATTTAAAATTTGATGTTCAATTATCAAATTTTGATAACTTCTTCAA
CTGTTTCATCATTTGGTGA
>LF007742-RA gene=LF007742
ATGGGCTCTGTGATGATAAATGAAACCACGATCTTCATTGAATCTTATAGCCCGACCCCATGGGAATTTTGCAAAGAGTG
CGGTTTATTAAAACAACCCACGCATCGGTAG
>LF008648-RA gene=LF008648
GGATGCATTTGCAAAAAAGACGAGTACTTGCAAAATAATTGTTTAAAAAATTATTTATGCAATTGCATCTGTCTTCTTAG
CCTTTGGACATTTGAAAATGCATTTAAAATTAACAATTACTGA
>LF012619-RA gene=LF012619
ATGGTGATACAAGTCAAGTTGCTTCTTCAGTTGAGAGAATCATTCTACTGGAATGACAAACTAAGATGGAGTCATTTCAT
GTTACACCAATGTATATTGACTTTCCAAGGAAAAAAATGCAATATTCTTTTTTAA
>LF014661-RA gene=LF014661
ATGTCAGGGTATTACGTTCTTCACAAAACTAACAATCAAATGGAAGCATGGATTCCAATAGATCGGGAAACTTCTTTACA
TAAAGCAACGCTTGATCTTCTTATCCAAAGTATTAGAAAATTGGAGCTTCCAAACTACGATCTACAAGTAGAAGTGTAA
>LF007510-RA gene=LF007510
CTGTGTTTGAATATTATTGTTGTTTTTCAGAATAGAAAAACTGGTCATGAGCAGCTGGAGATCAAACACACTCTGGGATT
TGAGCTTGTACTAGTTGGACGCATGCTTTATAATCCTATGATGCTCTATATAATACTGAGAAAACGTGTTTATGCATTAC
TGATTGGTAGTTATATATATACACATGTGTGA
>LF010068-RA gene=LF010068
ATGGATAATTTGTTTGTATATATATTGAAGGTGAATATAAATAAAATATATAAAATAAAAAAAAAGTTGAGGCCAATTTA
TTCTGTATATAAAAATAACGGCATTTGTATCAAGTACACCCGCGACTTACTTGTTGCTGAACAACATATATTTAATGAAA
AAAAAATAATAATA
>LF010978-RA gene=LF010978
TCTTTAGTTGGATATGAATATTGCTTATATATAATATATTTAACTAAAAACGAGAAGATAAATAGTCTTTGCTGGACTCA
AAAAAATAACGAAATTTATTTTTCTGGACTTAGAAAAAAAAAAATATATACTTTAGCAGGATCTACCACCCATGCAAAGG
TAATAAAAAATTACCCACAATTATATTCTTAA
>LF014322-RA gene=LF014322
GTCCAATCGATTGGTATTGATTCCCTGAATATAAAAATAACAACGGCCGACCATTTAGGTGGAAAGACAAGTGGTGGCCG
ACGGTCAAAGTGGGCGGCCAACGGTCAAACTGAACTTACCTCATCGCAACAC
>LF001087-RA gene=LF001087
ATGAACAACAAACATCATTTAATGGAT
>LF010150-RA gene=LF010150
ATGTATAACAAAAAAAACATAAGAATTATTATTTTATTCATCTTAAAAGACCAGATTAGAGTCACATCATTATACAACTT
AATTTTTTATAAAATTTATTATTATAAAAATAAAATGTTACTATTAATTGTAACAAGTCTGTTGTCCCATAATTTGCTAT
AA
>LF013974-RA gene=LF013974
ATGTCTCAGCAATTATTATCATATGATACACACATTTTAGTGCGTGACCGTGAAAAAAAACCAATGATAATTGGTAATCA
AGTCTACCTCTGGAACAAAATTAGTAAATCGTTAGAAGTATACGATATCACTGACGAAATCCAAAATTTATTCAATTTTA
CATTTATTGGCAAGACCCAAAATTCTTCAAGCACATTACCAAGTGCATCAGCTTATTTGGAGAATACATTAACATCATGT
TTACCAAATGCCAATATATCAACACGAGTATTATCAAGCACAATAAAACCAGGTACATCAACATGTGTCAATTTTACATC
TTCAAGTGGCAGTAATAATCATCCACCATTCAATGAAATTGAAAGTGAAAATGTAGACTTTAGTGATTTTCCATCAACAT
CACAGACATCTACACGAGTATCTTATCAAGCCAAAGGAAAACACATCATTCAACAAGTTGGTGAAAATAATTGTAACTTG
AATAATGTCGAGCTGTTTGGTCAAGAAACAGCTCACTAA
>LF002938-RA gene=LF002938
ATGCTTTTAGCCTATGAGCATAGGCTAGGGCGCAGCCTACAACAACCAACAATTCTCTGGATTCAACTCTCTTTTCTGCA
ACGTAGTGCTCGCGCAACATCGTGTCATTTCTCGGCCCCAATCATTTATCTAATAGATATATAG
>LF006600-RA gene=LF006600
TCATTTAATTCATTATTATTTATTACTGGATTTTTAATACCAGAATTTAATATTGTTTTTTTAACAACTGAATTATTTAA
TTCATTATTATTTAATACTGGACGTTTAATACCAGAATTTACAGTTGTTTTTTTAACAACTGAATCATTTAATTTATTAT
TATTTAATATGTTATCTTTGTTCAATGAAGTATTATTTTGTTTAACCTGCTGTATTATTATATAA
>LF009034-RA gene=LF009034
ATGTTAAAATTAACATTTAAAAAAGTTACGATGCACAATGACAAAATTAGTTTCCATAGATTTCCAAAAAACTTGGTTGT
ATGTAGAGGTTGGATGGAAAAATGTCAAACTAAAAATATTGAATTAAATAATGTTCATGAAGATGTTGATTTAACTAAGC
CTTTAAAAGAAATAAGTACAAACAAAATTGCTTATAATAGTGCACAAAATATTGAAAAAAGCACGATAGATAAGAAAGCT
GCTCTTGATCCAGTTGACACAATAAATAATCATATTATTAATAATTCCAGTGACACAGATGAAATTTACAAAATAAAAAC
ACAAGCTGATGAATATCGTAAAGAAAATTATATTTTAAAACAACAATTACAAAAGTCAGAAACTGCGAATATTAAACAAC
TTCAAAGTCTTGCTGTTAATGAAAGAAAATTAGAAAAACAATATAAGTTGTTACAAAAATATATGAATGCATTGACATCT
GGTTTTACACTAACTCAAATTAAAATATTAATGAATCCTGGACAGACAAAAAGTCGCTGGAAAGCTGAAGACATTTTCCA
CTTCCTTCAATAA
>LF010989-RA gene=LF010989
ATGACATCTGATAATTTGGTTGAAGCTGCAGGAATACTTGAAAATGTAATCCTAAATGTCAATGCTGTTTTTTTTGGTGA
TGACGTTTCATCTTGTAGTGAAGATGAAGATGACGAGGATGTAATGCTCGATCAATTCTTTCACCCAAGAGATGATTTGA
ATCAACCTGTAAGGATTGAAGGATACATTGAATTTTTGTTTTGA
>LF012282-RA gene=LF012282
ATGCTTGATTGCTCAATAAATAAAAAAGATCAAAAGTCAATTTTGTGTGGGTTTTTATATTTTAAAAATATTACACATGT
GTTGGTTTTTTTTTTTTTTTATCATCATCATATACAAAATCAACAACAACTTGTCTATAAAAAAAATATATATATAATGT
TGAGGTTTTTATATAAAATATAA
>LF014949-RA gene=LF014949
ATGTTAAATGTGGGAAAAGACTTTTTCATTATTTATCAAAATATACCAATCATCGTGAGACACTTAAGAAATGTCCTTGA
TAAAATCGATGAAAAAAAATACAAAGTTTTCAAAACAACCTATGCTCGAAACTTCGTCAAAAAGTTCATGAAATCCATGA
TCATCGCCCCGATAGAAGGCGATTTTTATTATTATGAAGAGCTCAATGTATTTGGACCACCAGGATGCCCATCTTCAAAT
GATCGCGAACTAATACATTACGTTCGTGAACGTCAACTTGAGGAAATCATAAAAAAACATGGAGAGATGAAAAAAATAAA
AGCAGAAGAACATTTGCAACAAGATAATTAA
>LF003545-RA gene=LF003545
ATGCATATTGATGTTGCATTGCATTATCATCATTTATTATGTGAAAGCCTTGATAATATCGAAGTAATAAATTTAAAATA
CCTTCTTGTTCGACAACAAATATTTGATAATCAATTTGTTGTCTCAATAGTACTGGATGTAAATTATAAAGAAATATTTG
GGGGTACAAGTGGACATCTTTGTTGTAAAGTTGAATTAGGAGGAATAAATTTTGTTGTATTTGTATCAAACTTTGTTGCA
TTATTGACTTCATGA
>LF010591-RA gene=LF010591
ATGACCGAGATATGGAGTGAGGACAAGAGGAAGTTTATAGATGAGACTTTTCAATTATCTCGATTAAATTCACATTTACG
TGCAATGTGGCCTTGGGTGTTCCGGTCGAAGAACATTTCTGATATGCTCACTGGCCGTAATCATCCAGAGCATGGTAGAT
GTTCA
>LF005133-RA gene=LF005133
ATGAATGTTGATGATGTTGATCTTGGTAAAGGTGTTAGGCATGGTGTTGTTGATGTTGAACTTGGTGAAGATGTTGGAGA
TGGTGTTGTTGTTGATGTTGAATTTAGTGGAGGTGTTGGACTTGGTGGAAGCATGAAAGTTGATGATATTGATCTTGGTG
AAGGTGTTGGAGATGGTGTTGGTGAAAAATTATTTGTTTTGTAA
>LF006173-RA gene=LF006173
AAAAAAAAATTTTCAATATTAATTTTAATAATTATAAAAATACATTTAAATAAATATATATTTAATTTCTTTGAACTTTG
TGTTTAA
>LF006753-RA gene=LF006753
ATGTTGTTGTATAAAATATTTAACTTAATAACCCTTTTATTATTATTATTATTTTCAGTGTATATTCATAGATATAGAGT
TTCATATATAGCTAAAGAATATTTAAAAAAATATTTTTGGTGTTATCATATAGCATTTGCTGGTGGTATTGGTGATGATG
ATGATGATGATGATGATGATGGTGGTGTTGGTGTTGGTGATGGTGATGGTGATGGTGGTGCTTTTGAGCATTCAGTCTTT
GCTTCAAATATCGACTTGATAGTGGCAGCTTTAGAATTTTTTTTTTTGCAGCAGCAAAAGGGAGATGATGATGATGATAG
GAGTTAA
>LF008791-RA gene=LF008791
ATGTGTACATATTCATATTTTATATTGATCTATATTTTTAAAATAGATAAATCATCTATATACGCGTTAAGGCCATTATG
GATTAAAGGGTGCGGCATTGAAGGGAGAAAAACACCACCTAGCAACCGGCTGTTGCACCATCAGTGTCCATTTTCCAATT
TAATTTTAACAAAACCACAAAGAAATAATTCAAGGACACTATAA
>LF010252-RA gene=LF010252
ATGATATTATTTGTTTATTTTTTCTTTACAGAATATGCTCTTTTTTGTATTGATAAAAAATATACATTATTTTATATCTG
TATAATGTTGAAGCTTCTTGAAAAAAATCATAATACTATTGTTGCATTAAATGATATATCTGTGTCACGACATTTGATAA
AATTGAGAAATAGCAACATTGTGTTGTTGATGTTGAATAGTACCCAGCTCTTACAAAAAAAATTTTATGGACCCATAAAA
AATTATACTTTTATCAAGTAA
>LF010639-RA gene=LF010639
ATTTTCAATTTTAAATCTGAATTTAACTTGACTAATTTATCAATTATAAATTTCATAAAAATAAAAATTAAATTATTGTT
AATCATAAATATATAG
>LF013182-RA gene=LF013182
TTTTTTTTTTCTAAGTTTTTTCTTATCTTAGCATTTATATATACCTTTGCAATTACATATACCTTTGCAATTACATATAC
CTTTGCAATTACATATACCTTTGCAATTACATATACCTTTGCAATTATATATACCTTAGCAAGATCTACTAACCATGCAT
GGGTAATAAAAAATTATCCGCAATTATATTCCTAA
>LF001549-RA gene=LF001549
TTTCATTATGCATTTCAACAATTAATTAAACAATATAATTTATTTTTATCGTTGGATCAAAATGATTCAACAGTTGATAA
AATAGGCAACAAATCATTATTAACAATTAAAATGATTATATTAATTTCTAGTAATTTTTTAATGTAA
>LF009906-RA gene=LF009906
ATGTTTAATATTATACCTTCACCACCAACAACCTGGTTAGACAACTTTAATTCAACACATCCAAACACAAACACAACTCT
GCTGGATCTTGCTTATGATGTTGATGTTTGTGTTACTTTTATATGTATATATATATGCAGTAATATTAAGTTTATTTTCT
GTCTTGTAGATTACAAAGACGACACTGTATATATAACCAAAACGTATGTTGAAAATTAA
>LF010992-RA gene=LF010992
ATGGAAGCATTTCTTTTGCTGTCTTTCATAAGGTGTGTTCGTTCACTATTTACACCGAGCGTATGCACGGAGCGTATGCA
AGGAAGCGCTAGAGTCGTGCGGGCATTTGAAGAAACTTTTTTGATAAAATTTACTATTTATTTATTGTTATTTGTTTTTT
TCAGTTCTTTTGCTGTCTTTCATAATTATTAA
>LF003663-RA gene=LF003663
AATTTAATTGTTTTTTTTTTTTGTTTTATTTTTTTCTCTAATTTAAATAATTATATAATTAATTTGTTTCCTAAAAAACC
TTTAGATTATTTA
>LF007813-RA gene=LF007813
ATGTTCAACGATCGTAACGATCTGAGGATTTTGGTCCTTGCTTGTTTGAAAGTGAAGAATTTTGCAAGGGTTTGGGGTTT
TATTTCAGTGCCTCGAGAAAGTACCTGA
>LF012890-RA gene=LF012890
AGAAAAAGTTCTTTGTTGTGTTTTTTATATTGTTATTGTTATAATATTTACCAACAATTGAGAGTTAAAACTCTTAAATT
AATTTCATCTGTCATTTTTATTTTTTTATTAAAAAAATAA
>LF003122-RA gene=LF003122
ATGATCGGAAAAATTTTCAGGTCGAGAAAGGTCGGACAAATGTTGGAGATATTTGTCCGTCATTTCTCCATTATGGGTCA
TTTTCGGAAAAAGGTGGACAAAAGTCGGAGAAAAGTGGACAAAAGGCGGAGAAAAATTTTTATCAGGGAAAATAATAATA
TTAAAAAAAATAAAAGTTATAATACAAACATCAACATGAAACCAGAGATT
>LF004581-RA gene=LF004581
ATGAGTCTGCTCTCTCTCATCTTGACTATATATCAACACCTACAATTATTTTTTCACGTATACAAACATTGTGAATATAT
GAGATACAAAACACACACATGCAAACACACAACAAAAACATCTGTGTTTTGTATACATTTTTTTGGCGCAAAAAAAATAA
AATAA
>LF013306-RA gene=LF013306
GAGTTCGAAAGCCTGAGGTCTTCCATAGAAAGACTTTGCAAGCCCGAAGTCTTTCATAGGAAGTCTTCCGAAGACTTCCT
AGTTGGACAAATAAAGCGCGTTACAAGACTTCAAAGGATTTTAAGTTCGTTTAAGACTGAGATTTTTCTGTTAGGG
>LF014556-RA gene=LF014556
ATGACCGAGTCAATTACCGATGAATCCTGTAAGAGTCAACTGCTTTTCGACCGGAGTAGATATACGAATCGTGTGAACCT
AACCCCTTTATCATGTATTATTTCAACTCTTTTTTATTATTATAAAACATATAAAAGTCCAGATTTTGTCAGTTTAAATT
GTTGTTATTTTAATATTCCATTTATTTTTCATTTTTCTAACTCATTTCTCTTATTCGGCGCTTGA
>LF000570-RA gene=LF000570
ATGACATTGACAAATGACGATAAAATGCATCTTCTTCATGTGCAAGGAGCTATAGATAAAGATAAAATATTATCAAGGAT
GAGAAGAAAAGGGTGGTCTGTTATATGGTTCCTCATTAAAACACAAAAATATGTTTTGACATGTATAATTTCAATGGTTG
ACTCAGCATTGTACAATAATGATGATATTTATAAAACCTCAGGTGATAGAGAATTGTATACAGTATATTCTTGGGTTAAA
GAAGCCAACAGAGTATATCCTTAA
>LF006785-RA gene=LF006785
ATGGATAACACTCGTCATGTTATGCCCTGTTGGAGAATCCCTGGAATTTGGCCTATTGGTCACGCGATATTGGGCTATAT
TGGAGCAAAAGGTGGTGAATCCGTGCAGCATGATTGCAAGTCTAGGATTATTAAAAAACTTCAATATATTTATCCAAGAA
TTCGGAAGGAAACGACTCCTTTTTAA
>LF006901-RA gene=LF006901
ATGGTGTCTTTAAGAATGATGTTTTGGACTTTTATCGGATCGCTTATAAGTAGAGGTGAGCACATCTTTCCCATAGAAGA
TGGATACTGTTTTACTAAACTCAGTTTAGATCATGGTAAAGTAATTATATCAATTTTTGTCGAAACAGTAAAAGAACAAA
CGGTTGATTTAAAGATAACATCTCAATATGGTTATTTGCCTATAACAGATGAAGTACGATTTGTACAAGATAATATAACA
ACGAATAAAAGATTTCTAATTCCTTTTGTTAATACAAAAGAAGGAGTATATCATATATGTTTTAAAATTATTCCACAAAG
TTGTAAAAAACCAAAAAGTGCTAGATGTGATATTAAATATATTGACGATGAAGAAGAAGTTGAAAATATTTTTCAGTCAA
TTTTTGATTTAGGAATGGATGAAAGATAA
>LF008040-RA gene=LF008040
ATGCATGGATTCTCATACTCAATTATTTGTCATCATAAATATGCCATGGAATTGAACATCGTCGTCATTCTGGTAAACAT
GGAAAACATTCATCACAACAATTTACATCTGCTTGGCCTTTTTCTTTGTAAG
>LF010632-RA gene=LF010632
ATGTCTTTGACAAAGTGTTACATTACAACAGAAGTTAGTTTGATAATAAAATGGATAAAACATGATGATTGTTATCAAGA
AAATTACATATCATTGATGTCAATTGTGTATTTGGAAATACTTATACAATCAAATTCCCATCAAGAAACTATGGTAACTT
CATCATCATCATCATCATCATCATCATTCACAAATTGCATATGCTACTTGAAATGCAAATCAAAAAGTGATATTTTATTA
TTATCTATTAAAATAATACAACAAAACATTAATTAA
>LF012138-RA gene=LF012138
ATGTTTGTTATTTTTATTTTATACTTTTTTCTATTACTGACAATTATTTTATTTATTTATTTTGTGACTGATTAA
>LF013564-RA gene=LF013564
ATGACTTTTCATTTACATCAACATACAGCATTTCAAATTCTATCAATAGAGGAGGATTGTGTATACCATCTAAAAGCATT
TTTAAAATTGTTAAATATTGTGAAAAGTTATTCAGAGCACATGTTGATATTTTCAAAGATATTAACCATAAAAAATTTGA
ACAAACTATGTGTACTGCTGCAGTTAAATATTTTTCAACAAAAATTCTCAAATTGTTTAATT
>LF001478-RA gene=LF001478
ATGTCAACATCAATTGTCTCCTTTGTCTGTGTTTATTCATTCCAAACTTTTAGATTGTTTTGTTTTTTATTCCTTATTTA
TATGTACTCATTAATCAATTTAATAACCTCATTTTCATTGTTTTTTTGTTGGTAA
>LF010122-RA gene=LF010122
ATGGCTTTGAGTAGTATACCTGATGTTGAGCTTCATCTTCGTTATCTATTTCAATCATTATATATATCTCATCCTGATGC
TAATCATATTAAGTTTGAAGTTTCTTTGTTTAATACCAGCACCACTAGCAAGAATTGTGTGTCTGATGATTATATTAATA
ATTTGGCATATTATTCTCTCGTCAAAATTTCACAGAATCATCAGTTTTCTTCTTATCTTGATTTAATGCCCACTATTCAT
GTTCAGTCATGGAGAAGAACATTTTTATATGATTCTTACGTTCACCAGTTAATGCAACGTCGTTATTTTGATTCTCAGCT
TCTTGATTACTGTTTGAATCGATTGCCTTCAATCGTCAAAGAGGCATTTCAACTCGAATGTTTGGCTAAAAGTGAAGAAT
GTTGGTGA
>LF001651-RA gene=LF001651
ATGGTTCAGTGCACAGTAGAAACAAGAAAAAAACATATAACATTATATATATATAGAAATGAGAAAATATCACAAATACC
CAATGCATACTATATATAA
>LF002389-RA gene=LF002389
GGTTCTCGTCAAGCATGGCTAGATGTTCTAACTCCGTACTTGAAAAATAAAGCTGTTGAACGAAAACAATATTGTGTTTG
CGAATTACATTTTCAAGAAGATGATTTAATTCGATACACGTCATCTATCGAAAATAATGGAATAATTTGTGATGGAACAA
AATTGAAATTAAATAGAATACCAAGTATTTTCACTAATTCATAA
>LF002948-RA gene=LF002948
ATGAATTTGTTTCAATTTTTTATTGTTGTATTTTCTATGTTTATTTTTATTGAAGGACAATTGGATATTAATGGATATCT
ACCAGATGAAAAATTACAATTTAAAACTCATTTTACAAATAAATTTTGTAATATTTTTTGTAATAATTTAAATGGTAATC
AATTAATGAGACATTATAGTTTGTGTTCTATTAAATGTCCTAAATTAACAACTAATTCACCATCAATAACATCAACAACA
AAAACATCAACAATAATATCAACAACATCATCAACAATACCAATACCAACAATGAGTCATCAAGATCCAGTTAATGATAA
TGAAGTTGCACCATTTGATCCACCATCTCCATTTACGATTCTATCACAATCTTCAACAACTGTCAAACCTGCAATAGAAA
CTACAACAGATATTGATATTCGAAATTACTAG
>LF004005-RA gene=LF004005
ATGGCCGCAGCTTGGGGACATAACAAAGACGGCGATATCATTGGATATTTCAATACGAATCAAGTATTGAGATATGCATA
TTCTGAGATATTTACACATATCAAGCAGCCTCAGATCCAAAAAAGAGGACAAAATCATTTGTCAAAAATGTTGATTGGAC
AAGTGACAAATGTATTGGTACTTTATTGGACAAAAAACAATGTTACAGATTGTTATTGTACCAATTGGAGACAACTGAAA
TAA
>LF012239-RA gene=LF012239
ATGAAAAAAAATTACCCTAAAAATCTTCACGCATGTCGTTGTCACATTGCAATTCAATGCTTCCTCTTCAACTTGAGTCA
TATCTATATTTTGGTTTTTCAATATAGGTTAAGTTCTTTAATC
>LF014427-RA gene=LF014427
ATGACCCATGCATGGTTGGTAGATCCTGCTAAGGTATATATTTCCCGAAATGAAACACGGACTTCAGGCCCAAGGCTTCT
TGCGATGGATTATCACAGATTATGGCCTTTTCCATATTCGTATTTTACCAAGATACAATAA
>LF003933-RA gene=LF003933
ATGTCAATTATCTCTAAATATTATTGTTTTTGTGGTAATTTAAAATTACAAACAAGGTTTAATATTTTATTGATAAATAG
TATGTTTAAAGGATACAGAATCAAGGACATAATACGTGACTACTGGCAGTCTAAATTGCTAGACAATTATCCAAATCATT
TCTGGGAAAATAATAACAAAGTTGTTTTTATTGTCCATTTCATGGATACTTGTAGATAG
>LF007488-RA gene=LF007488
ATGATAAAAATAAATTTTTTAATATTTATTTTTATAAATGCAAAAAAAAAAAAAAAAACATTATACATAGAGACAACTAT
CAATAAAAATCATTTTAATGGAACGGCCTTGAGATTTCGTAGAACATCTTTTCTGCAATATCGAGGTCTTGAGAGGCACT
GGAGAGAAATCATCTTGAAAAGAAAATAA
>LF007881-RA gene=LF007881
AGATTCTTTTTAGGTAAAAAAGTTATACAAAAAAATATCCTATATGATATCACTGAGTTGCACTGGGTTGTTGAAACTTT
GTCGTTTGCTTTATTTTTTCATTCTAAATATAATTTTCGAGGTCAAGCCTTGACCATAAAGATGTCGGCCATTTTGATTA
TGAGTTGGCTTTTTTTTGATGTACTTAGTTTCCAGAAGAACATGTTGGATAAAATGCCAATTAATGGAGCTAATTTGATA
TATTAA
>LF011717-RA gene=LF011717
ATGTTTAAGTATAAATTATTTCTTACACATGACTCACAAACAAAAATTCGTTTAGTTGCTATGCTGTTGCTACAAGTGTG
TGATTATTATCATAAATTGAAAGTAAAGATTTGTTTGGTTGCTACGTGGTTGTTATACGGAAAAATGTCATACGAATTCA
CATCTGATGAAGAAACTTCGGAGTTTCGAACCGGTTTTGTTGATGCTATTTGA
>LF007855-RA gene=LF007855
ATGTTCAATTTAATAATAATAATAAAGAATAAAGATTTGAGACTGCAGTACATCATCCAGACAGTTGATATCAAGATTTT
TATTATGGATTCAATTCAACATATATAA
>LF007855-RB gene=LF007855
ATGGGAACATATTTGTTTTCATATTTTAATGTTCTCTTTGGTTGTTACCACCAGAATAAAGATTTGAGACTGCAGTACAT
CATCCAGACAGTTGATATCAAGATTTTTATTATGGATTCAATTCAACATATATAA
>LF009327-RA gene=LF009327
ATGTATATAAATGTTGGATTAATATATTTTTTAATAATAGCATTTTTATTAACAGTATTTTTAATTATTTTTGTAACAAG
TTTTTTTACATGTCCAAATAAATTTGGTATTAGTAGACACGAGGGACGTGTTCGACTTGGTACTTTACCAAGATCACCAT
ATCCATCACCAGTCGTCAATGATACAAAATACAAGATCAACAGAGTAACATGCAATATTGATGATACATAA
>LF009546-RA gene=LF009546
ATGTCAAAAAAATATCTGTTGAAAATTTTATACCTCAAGTATATATATACATTTTTTGTAACTGAAAAAGGTCCAAGTAT
TTCCTTGCATGACAATGATGATGCGGTAGATCGTTATAAAAAAAATATTTTTTTAAAGGACAATAATGTACCTATATATT
ATTAA
>LF011280-RA gene=LF011280
ATGAGCTGA
>LF002002-RA gene=LF002002
ATGTGTGATAAAATAATGATGGGTGTTGTAAAATTTTTTGATAAAATTATGAACATTGTCAAGGTCATTGATGATGAAAA
AAAAAAATGTCATTTATTGATAAATGGACCAATGATTAAACTAAAAAGCAACAAATGCAGTTGGTTTATGTTATTGAAGA
CAAGTCACTTATTGAAGTACAGTGAACTGATGGTTAAATAA
>LF006575-RA gene=LF006575
ATGGTGCTGGATGAGCAGCATATGCCAATGGTGCTGGATGAGCAGCGTATGCTAATGGTGCTGGATGAGCAGCATATGCC
AATGGTGCTGCTGGAAGAAAACCAGCTTTTGCTGCTGCTACAAGAGCGAAAAAGTTGTTTTTTATTACACACCTTGAATG
CCATTAAAGGAAAATATTAA
>LF007695-RA gene=LF007695
GATAACTTTTTTGTCGCTAAACATGAAAATTTTGGCTTAATTTGTATCCTTCTCAATGGTTTACATCAAAGGACTAAATC
ATTTTCAGGCGTTTTCATGTTATCCCATGTAGGTGGGATAATCGAGTCAAGAATAGCTACCCAGATGTTTACCACGTATG
ATACGTATGATACTGTACGATACGTATGA
>LF009313-RA gene=LF009313
ATGGCCGACCATTTGGGTGGAAAGAAAGTGGTGGCTGACGGTCAAAGTGGGCGGCCAACGGTCAAACTGAACTTACCTCA
TCGCATC
>LF013452-RA gene=LF013452
ATGAGCGTTTATAATAGGTTCATTTTAGAAGAACTCTCAACATGTGCTGAAAGTGCTTCTGCAGCTTATGAAGTGTCATC
AGCATCTTCTGGAATTTTGGATTCGAAAGTCAGTGTTTCAGAAGAACTTTCACAATCCGTTCATAAAATTAATGAGAACA
AAACAGAAGCAGCTGAATGGAACGGCGAATCATTTGATGCTTTCATAACATCACTGGAGAAAAAAAAAAAAAAAAGTCAC
AACCCTTTTTTGTTGCAGCAGATAAAGTTTTATGAATCATCAGCAGAACGTAAAAAATTGTTAACAGACTTTTTGGAAGA
ACATGAAGAAAAATTTCCGGGTTTTAGATACGCGTACGAGGCCATGAAAGAAGAAGCGTTGATTAAAGAAAAACGAGAAC
TTACTGATGAGGACAAGAAAAGGATAGAAAATATAAAATCAAAATTCCTCCCTTATCGTGATTAA
>LF009781-RA gene=LF009781
ATGGCATATTGGAATCAGCAGTGGGTTGTTTATTTTGTACAGATTTATAAATTTAATGTAATCATTTTTATGGATATAAC
AACAACTTGGATCACAACTTTGTGCTGTCAAAATACAACATAA
>LF011957-RA gene=LF011957
ATGGATGATTTGGTTGAGACTACAGGAATACTTGAAGATGTAATCCTAAATGTCAATTTATTATGTTCATCGTATAACAC
AGCATGTGTGACAGAAGATATTGCTTTTTCAGACATTTTTTATCGTACTTTTAAATATTTAACAATATTAATAGTTTTGA
TGACGAATAAAATAAATAAATTAACAACTCTGTATAAAGGTCTGTGTCGACTAGCATAA
>LF013515-RA gene=LF013515
ATGACCGAGTCAATTACCGATGAATCTTGTAAGGCTCAACTGCTTTTCGACCGGAGTAGATCTACGAATCGTGTGAATCT
AACCTCTTTATCATGTATTATTTCAACTCTTTTTTATTATTATAAAACATATCAAAGTCCAGATTTTGTCAGTTTAAATT
GTTGTTATTTTAATATTCCATTTATTTTTCATTTTTCTAACTCATTGCTCTTATTCGGCGATTGA
>LF012081-RA gene=LF012081
ATGAATTGCCCAGTCGACAAATGTAATTCCATATTAACTTTAGACTTATTAAAAAGTCACATTGAAGAATCGCATTCGAT
GATGGTAAAAGATAATTGGGAATGTTTTATTTGTCTTGAAATATATAAAAATTATTCCACTTTATTTGATCATTTGAACT
ATCGACACAAAAAAACCATCGATAATTTATCT
>LF014108-RA gene=LF014108
ATGACTGATTGTAAAGCGCAACACTCTGTGAAAGCCCATCCAAGTGGAATGTACTTAAAATTGGAAAAATGTAACTTCGA
GCATAATCATGAAGACTCTTTAGAACAAAGAAAAAAAAAATATAAATTATCTAAAAAAAACAACTTAGAAGAGGATCTTC
AACATAATCAAGAAGAAGATGGAGAAATGGAATACAATGAAGAAATACCTGTTGAAGAAGAAGGAGAAATTGATCATAAT
GAAGAAAGATTTGTTAATGATGGAGAAAGAGAAGAAGAAGAAGAAGTAGAAGAAGAAGAATGTTATGAAGAAAGGTCTGT
TGATGATGGAGAAAGAGAAGAAAAAGAAAAAGAAGTTTATTGTCATAAGGAAAGACCTGTTGACGATGAAAAAGAAGGAG
AAATTGAATCTGTTCAGGAAAGATATGATGAAGAAAGATCTGTTGATGATGAAGAAGGAGAAATTGAATGTTATCAAGGA
AGACCCAATGAAGAAGATGAAAAAAAAGGAGAAACCGATTAG
>LF014720-RA gene=LF014720
AAATTTGTAAAATTTTTCCAAAAAAAAAAAATCTGCACGGGATCGAACAGGTTTCTTGGGTGGAAGTCGGATAGGTTGAC
CACTCAACCACATCATCAATTGAAAATAAATGAATATATTTACTTCTTAGACTTTGAGTTTCTAATTTTTGTTATTTTAG
AAAATTTTATAACATGA
>LF000736-RA gene=LF000736
ATGCCTCAAGGTGAATATATGTGTAAATTTGCTACAACATGTTTAACACATGATTCTTATACAATACTATATTATTTTCT
TGGAAATATAATTTTATTATCATTCAAAAATACTATTATCATAAATTTAACATAA
>LF001930-RA gene=LF001930
ATGCATCAATTTGACAAAAAATGGACCAATGGTGAGCAATTATTATTTTATTTCATTTGCCATTTTCTTCGTGAAGATGA
CAAAAAGTATGCCAAAGACATCCAATGTGCTGATGTAGTTCATCAAACACAGTTATCAAAAATTAAAAATGAAATAAAAA
TGACTATTGATATAATGTCATTGGAGACAATATCACTTTGGAGTACAGTAAGTTATTGTAATTTGGATCATTAA
>LF002608-RA gene=LF002608
TTTTTTTTTTTTTTATATATATATTTTAACGCGCCACTATCGAATTTCACTCCAATTTCAAGATATCTCAAAAAGCCCCT
TTTTTATTTTTCTGAATTTTTGATCATAAATTTGAGGACGCAAAACAAGTATTTTAAGCCCTTGTAG
>LF004690-RA gene=LF004690
ATGGTTTGTGGAAAAAATTTTTATATTGGTACCACTCAAAAAATAAATGGATTTTTTATCTGTGTCAAAATTGTTCCAGA
TGATGGTCAGACAAGAAAACCTCAAAGCGGGCTAACATTAACGTCTTGTTGGGAATATAATTTACCAGCAGACTTTGATA
GAGATTGTTATTATTCCGTGCTAGCATATAATTCAACAATAGTAATTAAAATTTATATGGAAAAAGTACAAGGACAATCT
GTTGAATTAATATGGAAACGTACGATACCGACACACGGATTTCTTCCCCATACTGAAGTAATTTATTCGTTAAAAAATAT
GGTTTGTGGAAAAAATTTTTATATTGGTACCACTAAAAAAATAAATGAATTTTTTATCTGTGTCAGAATTATTCCAGACG
ATGGTCAGACAAGAAAACCTCAAAGCGGTACTTTTACTTTTTTTAGAGACATAGAGTAA
>LF009932-RA gene=LF009932
ATGACCCAGCCAAACCTTATTCTATTGTTATCTATCCTAATTCCTAGAAGTAGACATCAAAATTTTTATGAGATTTTGTT
TGTTTTTGTTTTCATAAAAAAAAATTTTCTAAACACTTGTAAACATCAAGCATGA
>LF014239-RA gene=LF014239
ATGGCAGATACCGTATTTATACATGGAAACATCGGTATTTTGGGATCTGTATCGTATTTTCGCTCGGTATTAATACGGTA
TTAA
>LF006830-RA gene=LF006830
TTTTTTTTCTGTATCATTAATTTATATAGGGATGCAGGAAATATATTTTTTACAAACATGAATTTTTATTGCATCAAACC
AATCGAAATTTGA
>LF010577-RA gene=LF010577
ATGGCAAAACAAGTTACATTACAAATTGACTACAATTTCGAGTACTTGACTCTTTTTTTTGTACAAAATACTTGTTTTTT
GTTTTTTTTGTTAGATCATTTTTATGAAATAGTTTTTTTAATAATAATAATTTTTTCAAGTTTAGTTTTTATTTATAATT
ATTTTACCAGTGTATCATTTGATTTTTATTATTTTTAA
>LF011689-RA gene=LF011689
ATGGAAAAACAAAAATTGATATTAAAACGTTTAAATGTTATTTATAAAACTAAAAATATGGCACCACATAAACCTAAATC
TGGTGATAGACTTGGTGATGTTATTATGACAACAACATCAACAAAAGCTACAGGTGATGCTTGTATTAACAGGGTTAGAG
TTGGTGCAAGAGTTGGACAAATGGAATCAAATGTTTTATTAACAAAAGAACAAGAAATAGATGTTGAAAAAATATGGTAA
>LF014168-RA gene=LF014168
ATGATAAAATTGGTTATTGTCATTAGAAACAAAATCATTTCAAGTACAGGAAGTATTTCAACATTGATGAATCCATATGA
TTTACAATTACTGGATATTTCA
>LF002816-RA gene=LF002816
ATGTTATACGAAATTTATTTGATTAAAAAGAAACTTTTATGGTATTTATTTTCTATAAAACCAATTGATTATAAATTTAC
TATTTGA
>LF008099-RA gene=LF008099
ATGGATTTACAAAATAGATCAAATTGGAATGCATTGAGTGTAGAAGCAGCATTACAACAATTAAATTGTCAAGATGATGA
TATGGAAAATATATTACCACGTTGTAATACACTTACAACTGAACATCCAACAATTGCAACAATTGCAAAGGATGAACAAA
ATACCAGTACACGACGAAAAAATCGAGGGTTTATTAAAATTTAA
>LF010320-RA gene=LF010320
ATGATTGGAGCAGTGTTTAAGATTCATGAACTAGGTCAACAAACTCATCAACGTGTAACTGGATTAATACAAAATCATAT
ATACTCAGTTCTACTGATAAAATCAATATCAACACATCTATTTTATTAA
>LF011716-RA gene=LF011716
ATGCATTTAAATTTTCATAAAGTCATTTTTTATATTAAAAAATGGCTACAAAAAACGTTGCAAATTAAAAAAAGACAATT
ACTAAGTACAATTACTGTTGAACGAATTATTTGA
>LF012137-RA gene=LF012137
ATGTTTATAAGTGAAATAAACGAAAATTTTTGGCAAATATTTGTTATAAAAATTGATTTTCCAAGATTGTTATATATTAA
TAGTCCAGGAAAATTCATAGAGGATTTTATCATTTTTGTCGTTGTT
>LF012377-RA gene=LF012377
ATGAAGCTAGAATTCAGGTGA
>LF013185-RA gene=LF013185
ATGACCGAGTCAATTACCGATGAATCCTGTAAGGCTCAACTGCTTTTCGACCGGAGTAGATATACGAATCGTCTGAACCT
AACCTCTTTATCATGTATTATTTCAACTCTTTTTTATTATTATAAAATATATAAAAGTCCAGATTTTGTCAGTTTAAATT
GTTGTTATTTTAATATTCCATTTATTTTTCATTTTTCTAACTCATTTCTCTTATTCGGCTCTTGA
>LF000116-RA gene=LF000116
ATGAATAAATTATTATTAAATATATTTATAAATTTTTTATTTATCATTTTGACAAATGGATTATCTGATTTATCAAAAAA
ATTTAATAATAATAATAAAAATGATATTATTGTTGATGCAAATAAAGCAGCAATTGATTATCGTCCATCAGGAATGATTG
ATTTTAAAAATCACAAAGATATTATTGAAAATAATTATTTAACACGTAGATCAAATACTGGTTCAAAGTTTAAATATTTA
CTGAAAAAAAAACCAATAAATGATATTAAACAATTAAATAATAATAAAACAACAATATTACAACGTAAATCATGTGGTAT
TAATTTAGCAAGATCAACAACAGATGTTTGTCAAATTGTTGATCGTTTAAGATATATCAATGATTTATTAAAAAAAAGAA
AAAAATATCAAGAACAATTAGATAGTACAAAATCAATAAGAAAAAATACAAATTCATCAACAGAAGTATTAAATTTTTTA
GAATATATTACTAAAAAAATTGAAGAAGGTAATATTAAATTAAAAGATAAATTAAAAATTCATAATAATATTGATATTAT
TGAAAAATTTAATAATACTGTTGTTAATAATTCAACAATATCAAATTCAGTTATTAAATTAGCAACATTGAGTCCAATTA
AATTAACAACATTAAGTACAATTAATTTAACAACAACAAATGAAAAAAAAAATCAAATAACAATTAATATTGGTAAATTT
TTGTTGTGTTTTAGTTTTCAAGTTGATTATTAA
>LF000770-RA gene=LF000770
ATGATGATGATTAAACCAGATAAATTTATCAGCAACAATTTCAGCTATCACATTCAGAAACACAACACAACACTTTTTAT
ATCAACTTAA
>LF001952-RA gene=LF001952
ATGAAGACTAGAGACATCTATCTCAGAGACCTTAAACTACCAAAAACAATGATTACAAAAAAAAAAAAAGAAAATAAACA
AAATGTCAAACCGAAAATACTCGATGTATTCCGATCACAAATTTCCGAATTAATGTGTTTTTTGTCCTTCAACCATAAAT
GTGTGTCAATGTGCGACCGAGAAAATAAAATAATCTATGAAAAGTGA
>LF004663-RA gene=LF004663
ATGTATATTAAATTTAATTTCCAAGAAAATAATTGTTTGACAGTTGGTATGTGTCAAGATATAAATCCACATGGAATCAA
AAACATTGGGTATATAATATCAACGACAATTGATTATGATCATGGTTCACAGAATTCTGTCAAACATGGTGTTGAACGGA
AAATGTGCGGGTGTAAAATTGAAAACCATATATACATATATTTATGTAAATCAAGTACATTTGGTGATGTTGAATCTGAT
GATGATCCAAGTTCAAATAAAGCCAGGTTATCTTGGATAAATTTTGCTTTGAATAGATTTACGTATATGGAATGTTGA
>LF005945-RA gene=LF005945
ATGGAATATTCAGATGATCGTGGTCCATCTAAATCCACATCTATAAAAGAAAATATGAAACCTCGAATCCAATTTTCTTC
CTTGAACAGATCAAGTGCCCGATCACAGAATGACTTATCTCAAAGATCAATTGAAGCAAAATATCAGTCAACAATTGAAC
TCTTGAACGTTGAAAAGGCAAGCCTAATGACAAGAAATGAAGAACTTGAACAAAAAAACGAACGTCTTGAAATGGAAAAT
AAGAGTTTTGACTGTGCCTTAAAAGATGCAGAAATAGAATTGCATGAACTTAAAAATAGAAAGGTTCAAATTACTGAAAA
TATTTCAATTGACGTTGAAACTTACATGAAAGCTGCCCAAGCACCTGACATGAGAAAAAGAGCAAACATTGCTATGAGAG
GAATTTGGAAGCCTTGTGAACTAATGCAGTTCGTGTTAAAGCGGGTTGGTGATGATGATGCTGTTACTCGACACGTCATA
ACTCAGGAAGATATTCTAATTTTACATGGCTCAGCGATCACTGTCACAAAAATGCAGGAGCATAAATTTCTAAGCACTGA
TGCCGAGGGAATGGATCTGACAAACTTACCAAATTGGTTGGCCTACCAGGCTAAAATGGCACGTTTGAATGCTCGCGTTG
CTGATGCAAAAAAAAATGGTACGACTACTTATATTGAACCAGAACTGAAAACAACAGAGAACGAAAATAATGACAGTGAA
TCGACAGAATTTCCTGATAGTAACAATGAAAGGGAATTGTCAGAACACTGTGATTACAGTAGCGATGAAGGTGACATTTC
GGATGCAAAAGATCCTTTGTCTGACACTAATGACATGTGTCATGATGATTCCCAAGACATTTAA
>LF007256-RA gene=LF007256
ATGTTCAACGATCGTAACGATCTGAGGATTTTGGTCCTTGCTTGTTTGAAAGTGAAGAATTTTGCAAGGGTTTGGGGTTT
TATTTCAGTGCCTCGAGAAAGTACCTGA
>LF008705-RA gene=LF008705
ATGAGTAGGAAAATTTTCAAGGAAATAATTATAATATATAAATTTGCATTCAATTATATTATGAAAAATATATTTATATA
TATATATATAAATTTTAAATCAAGATTAAAATACAACTCAAGA
>LF011780-RA gene=LF011780
ATGAACAAATGGTTACATTGTTTAGAAGAGGCAAAATGCAATAAAAAATGGACAATTACTTTTACAAATACTGTTGAAAT
TATTCGATCAATTGCATTCGTCTTCTTAAAGTCATTTGTTGATTTTAAATATAATAAAATTTATTTAAATTAA
>LF012478-RA gene=LF012478
ATGGCAATAGGTACATGGTTCTGGTCTATATACATGTTGGGAGCTATACAAGATGGTTCTGATGTAATTGAACCAGGATT
CAGTGTAGTGACAGGACCTTCTTGGCCGGTTACAGGAACATCGATTATAAAAGTCAATGCAGAAAAAATTCCTGGGCAAC
ATATTGTTCTAACGGTAATATGTGGGATTCCATATCGTCTAGAAAGAGAGCGCTATCAATGTTACTATGGAAAATTACCT
TCTGGAGTTGATCACTACATTGGTTTTACAACAAAAAACGAAAATATTATGGTAGAAAAAATTGTACAAGAAATTCTTGA
CCTAGGAGCATAA
>LF000303-RA gene=LF000303
ATGTCACGAGGTGCATCCGCAAATCTAACTTGCACGTTTCGTCAATATTTACAAAAAATATTACCTATCCAAATACAAAA
TGTCAATGCATCACTCCATTCAGTTTCTACTGTTATTCTTGGTTCAGCATCAATGTCATTTTCATTTCTTGGTGATGTCA
CAACTGAATATCAAATTATTTCTCTGATTATATGA
>LF004835-RA gene=LF004835
ATGAAGCGCGTTTTAAGACTTCAAAGGATTTTAAGTTCGTTTAAGACTGAGATTTTTCTGTTCGGGAATATATATAAAAA
A
>LF005332-RA gene=LF005332
ATGAAAACAAGTATTATTGACATTTTGAATATGTACTTTGTATTGCGAATTAAATATAAAATTGAAGACAATACAATATA
TTTTATAACTGACGTTGAGTTTTCTGATATCTTCCCCTCCAATTGCACCAGCTTTAATCATTAT
>LF007066-RA gene=LF007066
ATGAAACAAATAATAATTCAACAAAAACAAAACAACAACACCACCACCACCACCACCACATCACCATCATCATCATCATC
ATCATCATCATCATCATCATCATCATCATCATCAACAACAGGTAATGAAACAGAAACAATAGAAACAACATCAACAACAA
CAACAACAACAACAAACAGATGTAAAAAAAAATCAAGATATTAA
>LF007751-RA gene=LF007751
ATGTCTCGTTTAACAATTTATTTTCTCGTTGGAATTGCAGTACTTGGCTTTATTGGTACTGCAAAAAGTACAGAGAGATC
ATCATGTAGATTTTGTTTAGTAGATTTAATAAAAGCTTTAAAACCTCATAAATACTGTAATATTAGAAAATTAATTGAAG
GTTTAAAAGTACATCTCAGATTCCCAGGAACATTGACATTAAGTGTACTTACAAGAATAGTTGAATCATCTTGTTCAAAT
GAAGAATGTGGAAATGATTATGTACCAATAAGTAGTCTTCTCAGTCTTTGTGATACTTTGATCGGTAGTGGAATACTTAT
TTCTGGTGAAATTTATTTAAGTAGCTGGTTAAATATTTGTGGTAACATTTGGATTCCAAATTATAACACATGTCATGTAC
ATCCACTTATCAACATTCCATTATTATTATAA
>LF008561-RA gene=LF008561
ATGGATGATTTGGTTGAGGCTGCAGGAATACTTGAAAATGTAATCCTAAATGTCAATTTATTATGTTCATCATATAACAC
AGCATGTGTGACAGAAGATAATGTTTTTTCAGACATTTTTTATCGTACTTTTAAATATTTAACAATATTAATAGTTTTGA
TAACAATTAAAATAAATAAATTAACAACTCTATATATCATATATCTATTAACAAACATGTATCAAACTATCAACAAATAA
>LF008756-RA gene=LF008756
ATGGTACCACAACAAAAAACAACAACAATGACTCTTAAAATCAACAAAATATTACGACAGGTTGACCAAAAAAAAGCACA
AATTGTATATGAGGCATTAACATTTTGTCATCTTGAGGATGGTTGGACTAACGCAGGGTGTTGTAACTCAACAGATGGCT
ATCCTAGAGAAAATAAGAGATTTTAA
>LF012424-RA gene=LF012424
AAAAAAGACGAGTACTTGCAAAATAATTGTTTGAATAATTATATATGCGATTACATTTGTCCTTTTAGACCTTGGACATT
TAAAAATATAAATGAGAAATTTTTAAGAGAACAATTGGCTAAAGAAAAGGATGTCATTGCAAAAAAGACAAGTAATTACA
TAGATAATTGTCTTTTTTTCGTTCAGTCTATATTTTTTTCTCTTAAAAATCATAAATTCGTATTTTTAAATGCATTTTTA
ATATTCAATTTA
>LF013659-RA gene=LF013659
ATGAAATCAATAGTTATTTTCATTTGTTTATTAGGGATTTTCATCCAATATGAAGTATCAACAATGACAGTAGCTCCAAA
AAAAATAGAATCACATAGCAATTGTAAGTGTTGTTCAAAAAAAGTTGAAGATGAAATTGAGACAACAGAAGATACAGATG
TGGAAACTTCGACACGATTTATTGAAAATAAAGATAAACCTTATTGCAAGCGAGGTGATCTTGAAAGACCTGGATATCTT
GATTTTATTGAAATTGACTCTGAATATTATCCAGAACAACCTTCACTATGTAGACTTAACCAACCAATTGACATTGGAAA
AATTATTACGAAACTGTGTCACCACACAATAATGGGTTCTATAATGTCATTTATAATATCAGATGGTTTGGAATGTAAAT
ATCTGTCAACAAAAAAAATAAAAATCCAAGCATTTTGTAGAATTTATCGTCATCCAGGCTTTGTTATTTATGTATCTAAA
AGAGTCAATAATACTGCCGAACATTGGGGTGGCTTTTACAATATTAATTATGATTATTTTGAATATTGTGATCATGGAAA
AAACATGAGTACATACAATAGAATATTGGACTAA
>LF013758-RA gene=LF013758
ATGGTGTGTTGGATTGAGACTGGGATTAGGCACGTTTCTCTAGGATTGCCTGGAGGACATGAAATAAATCAAGCGTTGTC
GCACGTGTGGATATCCAGCCGCATTTCCCACGGGGATGGCACCACGCGAATGCGCATCCTGACAACTAGTTTGTCCTGTA
CACGTTGA
>LF000172-RA gene=LF000172
GATATATTAAATAATAATAAAAAAATATCTTTGCATAATTTTTTCTTTTTCATTATATTTTATATTTTTAATAAAATTTA
TATCAAAATTATAAAATTTAATATTTAA
>LF003075-RA gene=LF003075
ATGAATAAATATACTTTTTTTTTGGCGTATCCGAGTGATTCGGTGCAGCATGCTAGCTCATGTTGCTTGCGACAAGAAAT
TTTTGGCAATGGTAAAAGAAAGATGCATCAGACGCGAATGGTTCTTATCGTACCAACGAATCATTTTGCGTGGGCTCTCA
CGAATTATTTTGTTGTTATTAGTACTATGGAATTTGAACTTGTTCAAGAAGTATGGAATTTTTTTAATATACTTTTTATT
ACAACTTGA
>LF003763-RA gene=LF003763
ATGGCATATTGGAATCAGCACTGGGTTGTTTATTTTGTACAGATTTATAAATTTAATGTAATCATTTTTATGGATATAAC
AACAACTTGGATCACAACTTTGTGCTGTCAAAATACAACATAA
>LF004556-RA gene=LF004556
ATGGTACTGGTTACTCATATACATCTACAAATCATCACAATGACTTGA
>LF006380-RA gene=LF006380
ATGGCTATATTGCTTGGGGTTCAAATGAAGATGTGGGAGTATAAGAAGATGAGACAGTTGAATCAGTCTTCGCAGCTACA
GAAACAGACATACTGTTATAATTTGGATTAA
>LF010462-RA gene=LF010462
ATGACTATTTTTACCCACATTTCGTTGAATAAAAAAAAAATGATAAGCCCAACAGACCAAAAAAAAAACTCTATAAAGGG
AGTACTCCACGCAAATAGAAATGAAAAGCTTAGTTGA
>LF011349-RA gene=LF011349
ATGGATAACAGTGATCAAAATCGTCTTTGTCCAAGAAGACCATATAAAAAATATATAGAACTTGGTACTAAATTCAGTAT
TCCAAGACCTACTTTACTTGAGCAACCCAATACATATAGGGAATACAATGAGGGCAAAGACAATGAACGGACTATGGACA
TTTCTACTTCTTATTCTTCCGATGCAGATGCAGAAAATTCCAATGAGTTTCAAAACAAGATTGTCAATCAGAGCAATAAC
AAATATCGAGTAAAAACTTGTAAAGAAAATGTTAGTGACACTGATAGTGATAATAATTGTTTTGATAGTGAAAATAAACT
AAAAAATAAAAAAAAAGCAAATAATAGTGCTAGTTCCAGTGATAATTATGATCAACTAAAGAAAATTATAAACGAACGTA
TAAAAAAGCGAAGATTAACATCTTATGATGCTGTAAATAATGATTTTATTGACGATATAGAAGAAATATTAGAAAAAATT
ATGGATTTTATTGAAAAAATTGCTATTTCAGTTGATCAAAATACAGCTTCACTTAAATATGTTATAAATGAATTGACTGA
TCTACTCACTTCTTCACAACAATTGAGATCAACTAAAAATTATACTGAAAATTTGTCCACTAGTACAACAATTAATGCCG
AACAAGAAAATATATTGTTGTCTGAAGGATTTGATGAAACTGAAAAAATCGTTGATGATGCTGTGTTAGAGAATGCAAGT
ACATCACAAACTAGAGCTCCATTTACTAAACCACCTGTTTATTCGGATGATTTTTCATGCATCAGAAGTTACCAAGAAAA
AACTAATCAAAATATAAATCAACATCAAGAACATTTAGCACAAGATTCACTAACTGATCCGCTTATGTATAAAGTTATTG
GTTCAGAAAAAATTCCGATTTGTTTGTACAATAAAATCGTCTGCAGATATGAAAAAGAGTTTAAAAAAGCAGTTAAAAAA
TTATGTGTATTATATTTTGGAATGGAATACTTGAGCACACATTCATGGAGTGGAAAAAAATCAAATGCTTTTGCCAATAA
AAAACCAAAAATACTTCTTGATCGATCCAAAGTCTACGAATTACAAAACTTCATGTTCCTTACTCCTCCATTTAGGGAAC
ATTTTGATATTAAAATGTTTGAAAAAGGAGTCCAAGAAGCTTGTTGGAGTGCTGGCAAAAAAAAAGGTATTACTGAGTGC
TTTAAATAA
>LF012292-RA gene=LF012292
GTCAAGTATTCGAAATGTGATATACATATACAATATATAACATATGATAATATAGAAATAAACCAAAAAATAAAATTTAT
TTTTGATTCATGTAAGTTTAAGGTTGATTCCCAATCCCAAGGTAGAATATTTGTGCTTAAAAACGCTATATACCGTAACG
CTATATTTTATGCCCGGGTCCCCAAGATTTTTGTGCTGCTACTGATTGAAATATTGACTACTGTAATATATACACCAATC
TATGCTAGTACTCAAAATTTACATCGTGAAACACTGCTATTTCACACTATAAAAAAAATCCTATTGTATGTTTGGTATGT
CCGTATCTGTGTGTTGATTCCTCTTTCCGCCAGAGAAAAACAACGAAGGAGAGACAAACAG
>LF014488-RA gene=LF014488
ATGAAATTACCATTTATATATAACTATTTTTACAATTTTAACTTAAAAAGTGAGATCACATTCATGAAAGCAAGTTTAAG
TAGTTGGAGAGAGGATGTCATTGGATTTGGAAGTATTTCAGATGATTTAAGAGATTTATACTTACATGCATCACAAATGA
GTTTTTATGATTTGTTTAAAATTGTAACGTATACAAAAAATTATATTGAGATAAGAGGGATTTATCAATGTCATATAAAA
AAAATTAATTTATCAAAAGGAAATAGGTAA
>LF014644-RA gene=LF014644
ATGTCTCCTGATTCAGTTTCCAAGATGACTACTATTAAGACCAAATGCACACCATATCCTCCGCGCAAAAATAATATCGC
GATGAAAAGAGCTGCATCATTCAGCAACTCGACAGATGCATCACAAAACGCCATTTTTCGAATGAACAGTACTTTGCTCG
AAATGACTGTTCCTAATGCACTGATTCCGGCTACATCAACACTTAATAAAACTGTTGTATTTGATAATACAACTATGGTA
AAACCTACAACATTAAAAAACCCACAGGAAGTACAAAAAATTCTTTTACCACTCACACCAGCAACACAATTAAAACAAAA
ATTTGCAATTGTTGATGCCATGGGTAAACGTCACATAAATGTACCAATTAAATCAGCTGACTTAACAACAACAGCAACAA
CATCAGAAACAACAACAACGAGAGCACACACAGATGATTTTTCTGAATATCTCAGATTCGATTCTCCACGAAATAACTCC
ACTACAAAAGACTTCGAAAGCTTATTTGGAGATGATAATACATTAAATGATGAAGTCTACAGCGAAAATGAAGCTCCTAG
TGCAGACCTTACAATATTTCATGATAATGACATGCACATTCCAGAAATGTTGGATTTGAGAATTCAAAGTCAAGGAATCG
CTAAAGGAAGTGGCAATATGACCGATTTTAATATGGCTGCCATTCCAATATGGCGGTGCATCTGA
>LF000046-RA gene=LF000046
ATGATACTTTATTCTGGAGTGGATGTGTTGTTCTATCTTATTCTTCAGGTACTGCTTCCCAACAGCTTAAAGCAAGAATT
AATAGTAAACCCAGGAGAAGACTATCCAGTAATCCAGCATTTGCCAAAAGTTGGAATATCGATTTTCAAAATTAAACCAG
ACGATATACCTGGACAATATATCACTATTGAAGTCGACTGTATGCAGCGGAATTTTCTTTTGATGGAGAAACAACGAAAA
TGTTTAGATTTATACAAAGTACAGAATGGAAAAACTACTTATATTCAACTTCCAAAAACATATAAAGAATTATATATTAT
AACTATTCGTAGTAAAAGTATGACAAATGGCATTCCTTGGGCACACCGAATTTATTATGAATTAATATCAAATGATGACG
AAGTCGAAAAAATACGAAACTCGGTTTTCGACTTGGCATTATAA
>LF003831-RA gene=LF003831
AATATAATCCAAGTGATTGAAATAGACAGTGTATTTCACACGCTACATCTATTTGGTTGTATGACGTTAAACAAAGTGTA
TGTATCAAGTAAATAA
>LF004284-RA gene=LF004284
ATGTCAAAATTATTAGTCACTTTATTTATGATTATGGCAATAATATGTTTGTCTGGAACAGAAGGATTTAAATATTGTAG
TGAACTTGGTGAATCTTGCAAAGGAATTTTTGAATTTTGCTGTTCAGATCTCAAATGCACAGATTTACTGGTTTGTTTTC
AACAAGATAAAAGATCTGTTTGA
>LF004673-RA gene=LF004673
ATGAATAGTATTTTGTTTATCACGAGGTTCTCATTTTGGTACGAAGCCATCATCATAAGTATCATCATCATTTATGGTCA
GTCAAACCAGAGATTGCTGTCCAAGGTTATTGCTGTTTAG
>LF012479-RA gene=LF012479
ATGGCAATAGGTACATGGCTCTGGTCTATATGCATGTTGGGAGCTATACACGATGGTCCTCATACAATTAAACCAGGAAT
TACTGCAGTGACAGGACCTTTCTGGCCGGTTACAGGAACATCGATTATAAAAGTTAATGTAGAAAAAATTCCTGGGCAAC
ATATTGTTCTAACGACAATGTGTGGGATTCCATTTCGTCTAGAAAGAGAGCGTTATGAATGTTACAATGGAAAATTACCT
TCTGGTGTTGATTATTACATTGGTATTACAACAAAAAACGAAAATATTATGTTATTTTTCGATACTGTTTTGGAATATGA
TTTACATTTATTAATAAAAGTCAATAATTTAATGAAAAATTTATTATCAGGAGAATTAAAACCACATCGATTTACTTGTA
AAGTCATCACTGACAAAGATCAGTATGGTAGAAAAAATTGTACAAGAAATTCTTGA
>LF013516-RA gene=LF013516
ACGATTTATATTGTTGTTATTTTTTATGTGAAAATTTTCTTTTCCAGAGATAATATTCTGTATATATTCGTTCTTTTATT
GAAAGGAAAAAAATAA
>LF013516-RB gene=LF013516
AATTTATATTGTTATTTTTCAAGTAAAAATTTTTTTTTTCCCATAAATAATAAAGTTTGCATACATTTTTTTAAACAAAA
AAAAAACAATCATATCGATCAATTATTGAAGTTCTAA
>LF006784-RA gene=LF006784
ATGGATATTACATTGGTAATTGACAAATCAAATGACCCAGACTTGACAATTTCAAGTATTAAAAAAAAATATTCGTATCA
TGAAGTTACATATAAATCGAATGTATAT
>LF011412-RA gene=LF011412
ATGAAGCAATTATTTAAAAAATCATTTTTAGAAATAAAACATATGAAATTATTTGCTATGGAAGAAACATCAGTTAATAA
TGATCAAACATGTAATGCAGCAGAGTCAGACGTTGAATTTACGTATCAGTATTTACGATTACATTTAAACGAAGTAAAAT
TACCAAAATATTGGATGGCTATAAGATGTGACGAAGGTGTTTTATTTGGTGAATTAAAAGATCAATTTACACTAGGAAAG
AGAATTGGTTATCATTATAAGTAA
>LF013165-RA gene=LF013165
CATATACGTCCCGATCAATTTGCGGCGCCACTTCTGCTTCGAACAGAAATTCGGTTTTTGGTTCGTTTTTTTTCGAGGCT
GTTCGGCTTTGTTAAATGTTATTTGTGTATTTGTGTAATAAACAATAATAAATAA
>LF002373-RA gene=LF002373
ATGGAAAATCCCATCGTGTTTATAAATGCACTTGTGTATATCAAACAAAATGGCAGCTGTATTGTTTTAAAAATGAAACA
CAAAATGGCGAAATACATTAAGTCATTTCATAACGGTACTGACCAACATTCCATTAAATTGCAAAAACAACAACAACAAC
AACAACAACAAACAAACAACTACCTTATTTTGAAATTTAATACATCGCGGTTTCCGCAAGAATAA
>LF008755-RA gene=LF008755
ATGCTGTCTAGTGTACCAATTAAATCAACTGATGCAACTACTGATGATGACAGCAACAGATGGTACGTAAACACAGCTAA
ATCATTTAAAAGTATTTTAACAATTATACATTACATTTCAAGTTGTATCATTCATAGTTATATTGGTAGTTTGTTTATGA
TGAAAATAATTCATAAAATCAAAACTGAAGGAGAATGTCATCACTGA
>LF009849-RA gene=LF009849
CCACCATCACATCTACTTTTTATCATCTTTATTCATTTTCAACCCTCAACTGAAAAACTCTGCAAAACCAAGAATTATTT
CCACAAACATACAACAAGAAGCACACAAGTTCCTTCCGATTGTCGTCAATTGCCTACACCCTCATCATCAACAATCTTTG
CCATAATCTTATTTCTTTTATTTTTCAACAGTCGCCTATGTACAAAACAAAAATTATATAAATTTTGA
>LF010793-RA gene=LF010793
ATGTCTAGTTTTACCAAGTTTATGAGGGACTTAGTTTATGATATTTTGGTAAATAAATTTTTTTTTTTTTCTAAGATTTT
TTCTTACCTTAGCATTTATATATACCTTTGCAATTATATATACCTTTGCAAGATCTACTAA
>LF011128-RA gene=LF011128
ATGCATTTGGAAAAAAAACAAATACTTGTAAAAAAACAATTGGCTAAAGTGTCATTGCAAAAAAGACAAGTACTCAGAAC
AACTAGCTTAGAAGAAGGATGCATTTGCGAAAAAGAAAAGTACGCTGAACAAGTGGCGAAGGAAATAAATGCATTTGCAA
AAAAGACAATTAAAAATGTATAA
>LF013591-RA gene=LF013591
ATGTTGTTGGAGATACAAAAGAATTTTTTACTTATGGAAATGGACAAATGTTATTTTCATCATCAAATAGAAACAAATAA
AGTACTTGGCTGTGAGGTTAGGTTGGTGTATTTTATACACAAGGACAAAAAATTTATCAATTTATTTATAAAAATATTGC
TGTCATTTATTTATTTATAG
>LF002405-RA gene=LF002405
ATGAGAAAAAAAATTTATTCAATTAGAAAAACAAATGAAAATGAAAAGGCACTACCGAGACTAATATATACACGAAATAG
GGTAACCTTTGTCTTTGCTAAAATTAAATTGACTAATTTAAATATTTTAAATTATCAATATCAAAATTTCATTCAGATTG
TTTAA
>LF007280-RA gene=LF007280
GTCACTTGCATCATCGTCGTCCAGTTTTTCCCACGTTGTGTATATCTGTGTTTGCAAGTTGTTTTAGCTTTTCATTGGTT
TATATCTTGGTTGTCCTCTAAATTAACTATCCATCAAAATACACTATTGTTCAGGTAA
>LF009139-RA gene=LF009139
ATGGCCCATTCTAAGCATTTTCACGGGGTTTGCGGCCTGACCCCCTGCGATTTTGTTCATTTTTTAATATGTTGTAGATT
TTGGCATTAA
>LF009235-RA gene=LF009235
ATGCTGGGAAAAATTACACTTGTTTGGAGCTTGTTGATTGTCATTGGTACTCTTGGTTTTTTGATGATAACAGTAAAAGC
TGATCCTATCATCGATAAAAAAGATCCTGATAAATATAAACTGGACTTGGGCATGGATCATGGTTATAGCGGTATGTCAG
CAGCAAATAATCCTAATGGACCTGGAAAAAAGCGCTGA
>LF009977-RA gene=LF009977
ATGTTTATTATTTTTAATATACAATATTGCAATATTTATCATATATTCATATGTCAACTCTGCAGTGCAGCCAACAAAAA
TGAGCAAGTGAGAAAAGTAAAAAAAAAAAAAAAAATTTATAATCTTATACCCGAAAAACGCAAAACTGTTCATTTAATTG
TTCAATTAAAAAAAAAATATTCCACTAAAAAATCTGATTTTTTTTTTTAA
>LF010560-RA gene=LF010560
ATGTCTATTTTTTTTTTTATTAAAATTTATAACACAAATTCTTTAGCAGCACCTAATTACACGATATTTACGGATGATTG
TAATTTTAATGAAGTACATGAAATATTAGTAAGTCAATTACAACATGAAAAAAAATTACAAAAACATTTAACAAAGTCTT
ATTTAAAAAATAAAAATCATTTTAAATAA
>LF010823-RA gene=LF010823
ATGATGATATTTTATATTACTAAAATGATTATTTTTATGTACTCGCGTATTAACTGTTTCAACGATAAAAAAAGTCACTT
TGAATATTACAACAAACCGTTGGAATAA
>LF000798-RA gene=LF000798
GATATTTTTCTTAATGAAAAAATAGTTGAAACATTATCATCGTTAAACTTGGCTGTATCAGTTGAGTATTTATATTGTGT
ATAA
>LF002865-RA gene=LF002865
ATGATCCAATCTGAAAAAATATTTATACAACAAAAAGTTGGACCAGACAAACAAAGCCAAAATCACTCTGAAGTAAATAT
TACAGATGAATCAAAATTCTTTCTTGACCAAAAGAAGTGCTTAAATACAACAACTGTTTGTATATTAAAATACACTAAAA
AAAATGGTGAAGGTGATAAGAGTGTGATTAATTAG
>LF004020-RA gene=LF004020
ATGTCAACTTCAGCAATTGGTATTGGTATACCAATTGGCAATAATGATGATTCATCAGCAATATTTGTAATAACTGTACG
TATAATATATGTTGGACCAAGACCAAGTATACTACTTTCAATTCAATCATTAAACGTAATCTTAAAAAATCTTGTTGAAA
TGTATTATGAATTTTTTTAG
>LF005813-RA gene=LF005813
ATGACGCGTCGAATTTATCCTGCTGTTTATTGTCATATTAATCCAATTTATCAAAGTTTATCAATGTCAGAAAAAATGAT
GCCCAACTGCTGTGCCATTGTGTTTGTGCATTGTGTATTATCTTCACAATTCCTTTTCATATATTTTTTATATTTACCAT
CAACAAATCCAACAAATTTTGACTGA
>LF007309-RA gene=LF007309
ATGCTAACAAACGACGTCATTAATTTGCTGATGAAAACTTTGTGTTTCCCTTTATCGTTTTCAATAAGTGATTTTAAGAG
TAAAATTGAAATAATGCTGACAAAATGCTGTTGGTGGAAGTCCTGTGTCTTCTCTGTTATATTAACAATTGAC
>LF007365-RA gene=LF007365
ATGTACATAGAAAGACATTACAAACATATTTATAAAATACATATAAAATATAGTAAATCTATATACTCCAAAAAAAAATA
TATATACATAAAAAATTTAATCAAAATATATGAAAAAGGCTTGTTGACGAGCTTAACATATGCTATTTAA
>LF012053-RA gene=LF012053
ATGGATGATTTGGTTGAGGCTGCAGGAATACTTGAAAATGTAATCCTAAATGTCAATTTATTATGTTCATCATATAACAC
AGCATGTGTGACAGAAGATAATGTTTTTTCAGACATTTTT
>LF001587-RA gene=LF001587
ATGATGGAGTTTGTACGATTATTATTGATGGAATTGTTATCATATATTAATGATGGTCTTGGTATTGTTATGATATTTGT
TGATGAATTTATATTTGTTGTTCTT
>LF003128-RA gene=LF003128
ATGACGAGTAAAAACCACCCCTTTCGTCTTTTCTTACCACCAACATCATACTTGTCTCTTCAACAATCGATAAAGCTCCA
GTCGACGAGAGTTTTCTCATCAAAGGAGAAACTAATTACGTACGGGGTATCT
>LF006360-RA gene=LF006360
ATGGGAAAAAAAGAAGAATATTCTTGGGGCAATGCAAGTTTGTGTATTGCTGTTGTAAAAAATGATGATGGTATGCGTGC
AGGTATACCAGGTTGTAGTCGTCGTTGTTGCATTGAAAATAAAAGTGAAACAGAGAGTCGATGTAGTTATGGAGGCAAGA
CCATAAGATCACTAAAATGA
>LF008813-RA gene=LF008813
ATGACTTATAAAGACGTAGTCACATCCGTTTATACATTTGCCTCTGATGATAATTTTTCAAGATGTAAAAGTTTACTCCC
CTTTTTCAAAAGTTTTTCTGCACTGCGACTTTCAAAATTTATCAGAAAAAATGGGGATGATACTAGGCGAATATAA
>LF009276-RA gene=LF009276
ATGTTATTAAAATTGTATTATTATGATTTTATGAATCAACAAGTCCGTTGGTTTCATGTTACACCTTTAAGGTACAAGAT
TGTTTTTTTTGTCAGCATCAGTAAACATGATATAGTCTATGGTCTAATACAGTCTAATGCAATCCAATGCAATCCAATGC
AATCTAATGGCTTGTCAAATATACAATTAAAATTGATTAAAATAGCAAAAAGTCAATTGACATTTGATAAAGATCCAAGA
AAAAGTTATGACATTAGAAAAAAATTTGATCTTCAAGTTGAACATCCTTCTAATTATTTATTCTTTATGAATTTTGAAAA
AATAAAAATAACATTAATAATTATCAATAAACTATTTAGAAAAAATATACAA
>LF009583-RA gene=LF009583
ATGTCACGTCTTTCATATCTTGATGCATTTCAAAATTTTATAAAAAATTTATATACAAAAGGAATATTATTTTATAAAGA
TAAAAAAAGCTCAATTAATATCAAACATCCAACCCTCTCTGTAATACTAGTTGAGGGATCAATCGAGCAAGAGACTAAAA
TGAATGAGTCATATTGGTTGTAA
>LF009908-RA gene=LF009908
ATGTCTGAACATCATTTACAAATAAATAAAAAAATAGTAAAACACATATCAACTAGAAAAAATAAATATATACATAGAAA
AAAGTTCAAGAGTCACAGTTTGTTTTGA
>LF011357-RA gene=LF011357
ATGGCCAGGGTTAGTGTTAAATTAACCCTGGCACATAAACAAACGGAAACAAAGAGTCTCATTTTTTTTAACAACAATAA
TAAATCTTGTTTTTATTGTTAA
>LF011479-RA gene=LF011479
ATGTCGAAAAATTTTTGTGTATTTTCTAACATTTTAACTATAAATTGTAAATTGACTAGAAAATTTTACTGTGTACTTTA
TTTTAACCATCCATTTATGTAA
>LF013061-RA gene=LF013061
GTACGAGGGTTAGTTCAATATAATTCGCCAGAGAGCGACCGTTTTGTGCAAGCGCTTAGGCAAAGCGTAATCTTTACCTG
GCGTTTGGTTTATGATTTCGAGAGAGATAATTGA
>LF013366-RA gene=LF013366
ATGAGTTTACAAGATTTTATGGATCTAGACTACATTAAGAATTCATCGATCCCTGATCTTGTCGATACAAGGTGCATGAA
AACTAGAAAATTACAATTACGTCTTTGGACTGAATATATTAATATGAAACACTTGAAATTTTCTACAAAGTTAGAATTAG
ATCGATTGAAAAATATTATAAGGACACCTGTTATTGAACTATATAACATGTGCAAAGATGTTACTCCACAAATACATGAT
TATATGACACGTTTGATGAATGGTGTTGATTATAACGATGATTCTGCCAATGAGACAGAAGAGTCTACCTAA
>LF001306-RA gene=LF001306
ATGCTATTTGATTATATATTAACAAATATAAATATTTGTTATATAGTAGTTATCTATGTGTTTAAATATATACTTAAATA
TATATATATTTTTACTTTATCATTTTCATGTGTATTTTAA
>LF001398-RA gene=LF001398
ATGAATTTATTGAATGGAAATTTAAAAAGACAAACTGTGAATTTAAAAGTAGGTAAAAAAATAAATATAAAAAAAAAAAA
AAAAAAAAAATTA
>LF001562-RA gene=LF001562
ATGTACAATACATATTATAAATACAAGTGTAATAAAATGATTATAATGTACTCTGTACATACATGTCACATACTTGACTA
A
>LF002055-RA gene=LF002055
ATGACAATAATTAAGGTGGATTATCGTGGTGGTTTGTCAAAGGGGGGTACTTGGCCTCGTGGTCGTGCTACCCCTCGACG
ATATCGACCACGTAATATTGAAGATGCTCGTATCATCTACATTTCTTATGCACTTCTTGCTGAACTTCATTATTTTGAAC
AGTATAAATTTTTTTTTTTTATTTCTGGTTATGCATTAGCTTCTGACACGAATGAA
>LF003222-RA gene=LF003222
ATGACTTCAAGAAGTGAGAAATTGATACAAAGTGAACCAATACCAATTCCATATGTCAGGCCGTACAGAAGATTTATGCA
TAAAGATTCAGAACTCCACGATGTGTTTCGGGTAGTAAAAAATTTAGAAGAACCTGCAATTAACAAACATGTTCATGAAG
AAAAAACTATCGACGAAACAAATAGAAGTAGTAGTCAACCACCAGTAGAAACTGCATTTGATGCAGAACTTTATCAATCA
TCTGGTTTTTTTCCTCATCCAACTGAACCATGTGAAATTCTCAAAGTTGCTGAAGAAGTTCATTCATTCATTCATATAGT
CAAGAATAAAATTAAAAAAACAATTTCTTTATAA
>LF003833-RA gene=LF003833
ATGCCTGAAGCTAACCATGTTTCTGGTCTTAGCATACTCATTTACATTTACTACACTTATAGAGGAAGGATAAAGTTATT
GTGTGTCAGGGGGATGATAACGACCTTGAACAATCTACCCTGTTCGATGGTATATTCTGATTGTTGGTACTCAACATCTT
GGACTACTTGGGCGTTGTCTAATCATGACTAA
>LF005904-RA gene=LF005904
ATGAATTACTGCTTGCCAGATGTTTTAGCTTCTGTATATTTATATATTATTATAATATTTGATAAAACTACCAACAATAT
AAAAACATTTCAAGCAAATAGTATAAATTTTGACACGACCACAATTACATTGCAGAGTGGAATAAGGAAGTGGAGAAGAG
TAAAAGTGAGGTTATATTGGTACTGCGATCTAAAGGCGGAAAATTTTTTGGTTATTGTTGATGATGGAACACACAGTGGC
TGTTTAGTTGAAAGTGGTCATCAAAGATTATATTTTTGCATGAGAAAAAATAAAATAGATTAA
>LF005933-RA gene=LF005933
AAAGTAAACACAAAAAAAAAAAATATATTCATAGATTTTATACAATTTTTACATGTAAATCTTTGGCGCAAATATAGTTT
TAAAAATGTAATTTATCTCGATATTATTTATTAA
>LF008643-RA gene=LF008643
TTACATGCAATAAGCCATGATACAGAGTACAAGTGTAGTAGCAACTCATTGTCTGCTCAACCATATCCAAAATGCCTTTT
AAACAAAGCAAAAATAAAAAAAATTAAAAAGACGATATGGATGTTACAACAGTCAGTTCATTTGAACGTTAATCGTCGAG
ACTCAAGAACAATTTACTCCTGTGACATTGATGAGTCTTCGATGACGTGGTCACGCCTGCAAGCCCTTGAAAAATCTTGA
>LF009470-RA gene=LF009470
ATGATTATTCATTTATTAAATAAAAAATTGTACAAAAGAAATAAAAAAGAGAGTGAGATCACATTCATGAAAGCAAGTTT
AAGTAGTTGGAGAGAGGATGTCATTGGATTTGGAAGTATTTCAGATGATTTAAGAGATTTATACTTACATGCATCACTAA
TGAGTTTTTATGATTTGTTTAAAATTGTAACGTATACAAAAAATTATATTGAGATAAGAGGGATTTATCAATGTCATATA
AAAAAAATTAATTTATCAAAAGGAAATAGGTAA
>LF010538-RA gene=LF010538
AGAAAATATTTACCAGAGGCTATTTTATGGAAAAAAAAAATAAGCATGCATGATGTGTTTGGTGGATGTACAATATTTTT
GCTCCATTTATACCAGAGGGGTTTTTATCGTCATTTTCAGAATATTCAAGATACATCAAAGTATATATTTTCGACAGGTA
AAGAAAGAGAGTTAAGAATAACATTACAAACAACTACCTCAGGCATTAAGGATCCAAGTTGTCCAGTTTGTATGCCAACA
ACGTTCATGTTCACTTCACTTGGATACCGGCTGGTTGCACCTAATCCACTGTTCTGTGAGAATTTATCGGAAAATAATGG
ACCTAAGCGCACGGAAAAATCGTCCAGATACCGGATAAGACCATCATACAGCGTTGAAATAAAAATAAAAAAAAATAAAA
AAAAAATGAAAAATAAATATGACAATAAAAAATACAAAAATGATCAATTCTTTTTTGATTCTAAAATGGCTTTTTATTCT
TCAGAAACTCTTTGA
>LF011821-RA gene=LF011821
TACGCATGCGTGGTAGATGAAAGCTCTTGTTCATCTTTGAAAATAAAGCTTGACTACGCCTTAGTGAATGAAAATTTGAT
CCACAGTCAGTTACCAGACAGAAGCACTTCAACTTCAATCATTTTTTTTATTCATCAATTTTATTATCACCTATTTTCAT
CATGGATAATTATAATTCAAAAAAATTATAGTTGA
>LF011881-RA gene=LF011881
ATGAGCTCATATCCTGCACCACAATTATTTGAAATCAAAAAAGAAGAGGAAGAAGGAGAAGATGCCGATATGATTTTGAT
GAACCCGGAAGGCTTCGATGCAGCAATCACATTTGATCCAGCACCAAAATTATTTGAAATCAAAAAAGAAGAGGAAGAAG
GAGAAGATGCTGTTATGATGCTGATGAACCCGGAAAGCTTCATGTGGATTTCTTCAACTGCATGTACAGACCTAGGCAGT
ATTCCAGATCCAGTCGAAGATGTTTGTATCCAGTGTGGTGGGAAAACTACATCTTTTATTAAATTTTATTATATTGTTAT
GTAA
>LF012206-RA gene=LF012206
ATGATGACAATCGGAGTAACACAGAAATCAAGGAATCAAGGAATTGGGAAGTCAAGGATACGTTTTGCAGCTTCATATAC
AATTGAGAAGACAATTTGGTGGTCCGGATGTAATAACATTTATATCATGAAGGACGACAGAAATCCTGAGCTGATATTAT
GTTTGATTAATATAAATTGCAATTGGTTTTTGTTTATTGAAAACGATTGCGATCTTTCACTTGCAAAATGCAAAAAAGGA
GTTTACTTCAGCACAAATGTCAAGGGATAG
>LF012645-RA gene=LF012645
ATGGTGGTAGTAAATATTATTGTTTTTGTGTTCAAGATAAATAGTATGTTTAAAGGATACAGAATCAAGGACATAATACG
TGACTACTGGCAGTCTAAATTGCTAGACAATTATCCAAATCATTTCTGGGAAAATAATAACAAAGTTGTTTTTATTGTCC
ATTTCATGGATACTTGTAGATAG
>LF014754-RA gene=LF014754
ATGCGTGATAATAATTTTCAAGTAAACATCAACTATGGAATGAAATGTACTCGCAAAAAAAGACAATTCATGCTTTCATT
TATTTAA
>LF015087-RA gene=LF015087
ATGACCGAGTCAATTACCGATGAATCTTGTAAGGCTCAACTGCTTTTCGACCGGAGTAGATATACGAATCGTGCGAACCT
AACCTCTTTATCATGTATTATTTCAACTCTTTTTTATTATTATAAATCATATAAAAGTCCAGATTTTGTCAGTTTAAATT
GTTGTTATTTTAATATTCCATTTATTTTTCATTTTTTTGACTCATTTCTCTTATTCGGCGCTTGGGAATTACGTTTTATA
TATGCTGTCGAATTGCTCTCAAATCGCTGTCGACTGAGCGCAACATTGGAGTGTCGACGCATCCGCTAG
>LF000575-RA gene=LF000575
TTTTTTTTTTTTTTGCAATTTTTGAGGGCGCCACTATCGAATTTCACTCCAATTTCAAGATATCTCAAAAAGCCCCTTTT
TTATTTTTCTGAATTTTTGATCATAAATTCGAGGACGCAAAACAAGTATTTTAAGCCCTTGTAG
>LF001413-RA gene=LF001413
AGAAAAAGTTCTTTGTTGTGTTTTTTATATTGTTATTGTTATAATATTTACCAACAATTGAGAGTTAAAACTCTTAAATT
AATTTCATCTGTCATTTTTATTTTTTTATTAAAAAAATAA
>LF001926-RA gene=LF001926
ATGCTACCCAAGATCAAAATAAAGTCTGGTGAATTGTTGGAATGTGACCCAAAGATCAAAATATATTTCATTGATGTGAG
TGGCCTTGGTGGTAACATCAAGGATTCCAAAATATCTTCAAGGTGGTACTTTAGTGTAGAATCCTAA
>LF005763-RA gene=LF005763
ATGATATCTGATAATTCTGATGATGAATTATTATCTAATGATAATTTATCAGTTAATTCCAATTCATTAACACTTGATTC
AGCATTTAATATTTTTTCTTCAGATGTTCATCAAGTTCTTGATTCAATTGTTTTTTCATTTGTTGATAATTCATTTTTTA
TATTATTTTTATATTCATCTAAATTTTTATCAACTTGTGATAATTTTTCTTCACGTTCAGCAAGTTGTATCATTAAATTA
TTAATTTTATCTTTAAGTGATGATTCAATAAGAACAAAATTTTCTTGCATTAATGACATTTCATTTTTTAAATCACTAAT
CATATTTGTATCTGTTACTGAATTATCAATTTTATTAATAATATCTTCAATTGTTTCATTTTGTGTTATTATTGAAACTG
GTCTTACTGCTTTTGGTGTTTTAGCTTCACTAATATCATTGATATCCTCAATAATTGGTAATGAAGTATTATGCTTTATT
GTTGTTGATGATGATGCTGATAAATTATCAACATTTGTTGATGGTTCAACACTTCGTCGTGATAATTTTCTCATACTTTG
GCAATTATCTGTTTCTGTAACATCCTGCATATTGATGACACCAGATGTACCAGTGTCATCCACCAATTCAGGTGGTTCAT
GTGATGATACTGTTGATGATTCACCCGACATGTTAATCAATAAATAA
>LF008276-RA gene=LF008276
ATGCGAGGGGCTATTTATTGTAGCAATCATGGTGTCATGATGGTTGACAATCGACTGGCAATCATGACAATCATGACAGT
CATCATGGCAGTTGTTGAAATAATATTTATGTTTTTATTTATTTTGACATGTGCCAATATTATTTATTATTATTTAAATT
AA
>LF009991-RA gene=LF009991
ATGACTGGTGTTTTTTTGTGGTTTTTTCGTGGTAATGACAGGTATTATTTTGTGTTTATAGATGATGTTTTCTCGCGGTA
A
>LF010290-RA gene=LF010290
ATTTTGTCTAGTATCACATTAATCATACTTTTAACACTATCTCTTTTGTCTTGGTATATTTTTGTCTTTTATAACAATAC
TGGTTCAAGTATACACCATTGTTTGATGATTATTAATCTATCAAGTAGTATATATTTAATATATCATTTAGTTTTATCAT
TTGGTAACAATGACTAA
>LF010468-RA gene=LF010468
TTTGTATTACATTCTCAGTTACATTTTTTTCTCAGCTACAAAGTATATTTTTTTTTTCATTATTATATCCTTAGCTACAT
CTTTTTTCTTAGCTACCTACATTTATATAAAAATTCTTCAATACTGACTGATGGAGAGGAAAAATTTATCATTTCTGTTT
TATCTACCCAGCCGTACCCCTCTGACGTCCCCGATCTACCTTTTCCCTGA
>LF010754-RA gene=LF010754
ATGAAATATTATTTTCGTAATAATTTTAATACGTTTACAAATGTCTCAAAAAAAATTGAGTCAATTAATTTTTCTAAATA
TCCAGAAATTGATGATTGTCGAGATAAAACGATTATGGATTTTCATAAATTAGATTTTGATGCAAATAATGGTATAAAAA
ATTGCTATGACAAAGAATTCACAAAATTTAATGATATCATTGAAAATATTATTTTGGTTGGTTTGGATATACATTCCCAG
CTAGACAATAGTGAAGATGATTTCATGTTGGATTCAATAAAAAATCAAATTTATTTGTTCAAGAATAATATAATGTTTCT
TAAAAATGGTTATGATGAAACATTTAAAGTTAGCATGCTTGTATGTTGTTCAGAAGTTGTAGTGGATTATGTCGCAGCAA
CTGAAAAACTGATAACAGGAGCTATGAATGTAAAAAATCACAGTAATAAAATAAAAATTTAA
>LF010935-RA gene=LF010935
ATGACAAAACAAGTTACATTACAAATTGACTACAATTTCGAATACTTGACGCTTTTTTTTGTACAAAATACTTTTGTATA
TAGGTATCTAACAAAAAACAAGTATTTTGTACAAAAAAAAGAGTCAAGTACTCGAAAATGTAGTCAATTTGTAATGTAA
>LF011272-RA gene=LF011272
TACTTTCTCATTTTCATAATATCCACTTTAATCGTGAAGAGTCAAAAAAGAGTTTGTTCCAGTAGAAATAACTTCGATTT
TCGTGTCTATCAGTCAATACTGAATAGAGAAACAAGAAACTTTATTAAGACAATCATGGTTGTCACGACATTTAGTTACA
TAGCTGTCTTTTGA
>LF012017-RA gene=LF012017
ATGAAGGGGACTACCCCAGAGACTTCTCAGCACTTCTCAGCTTTCAATAAAATGAAAATAAATAAAAAAATTATTCTGAG
GATTCTGAGAATTAAATGTAAACACTTTTACTCAAAAAAATAA
>LF013108-RA gene=LF013108
CTTAAAGTGTTTATCTATTTTTTTTATAATTCAACAATCATTGATTTTTTTTGTTATTTAATTCGTAAACTATTTGCAAA
AATAATTATTTAA
>LF000014-RA gene=LF000014
ATGAGCTTAGTTTTAACCATGAAAAATACACGTAAATATATATATGATAATAAAAAAAACCCAGGATCATCAAGAAAGAC
GTCCCTTTATGCAGAACACATATTTTTACAACTTCTGGACTACACTTGTAATATATATTTTCCTACTTTACTTATGGATA
TGCAAAGAAATAAAATATAA
>LF002748-RA gene=LF002748
GGAAGCGGCATTGAATACCTCTCTTCAAGTCATGTTCGCCTAGTATTTTCAACATTTTTTTCGATAAATTTTAAAAAAAG
TCAATACGGCCACTTATGA
>LF006781-RA gene=LF006781
ATGATTGTAGTGGACCAAGTGCTGTCATTGATTTTAAATATATAA
>LF007259-RA gene=LF007259
ATGGTCTCTTCTTTTCCGAGACTCGATTGCCAGGTCGTTAGGACGTGTCCCCCGTGTTTAATGGTGGCATTTTGCCTCGC
ATTGATTTCTGGAGTGGAGCCAGTTGAATCACGTACAATGTGA
>LF009083-RA gene=LF009083
ATGTCAAAAACCAATTGCCATAGTGGCTTGTACTTA
>LF009550-RA gene=LF009550
ATGCATTGGATTAATATATCCTTGGTAACACATCAATTGGATATGAGACCACAACCAGCTGGTACAAGACAACCTGCTTG
TAAACTTATAAAATATAACATGAACAATATACCAAGACAATGGTGA
>LF010278-RA gene=LF010278
TATTGTCAAATTATAATTGATAATTACACTGCAATTGAATATTTTTTTTTTTTTTTTCAGACAATTTTTTATCATTTTTA
TAAATTATTTTTAAGTCTTTATTATTATTATTTTTATTGTAGTTTAATTTGA
>LF011130-RA gene=LF011130
ATGACATCTGATGATTTGATTGAGGCTGCAGGAATACTTAAAAATGTAATCCTAAATGTCAATGCTGTTTTTTTTGGTGA
TGACATTTCATCTAATAGTGAAGATGAAGATGACGAAGATGTAATGCTCGATCAATTCTTTCACCCCAGAGATGATTTAA
ACCAACCAGAGGCACGTTCTCAAATACAAGATTTACGGGGTAGAGTTAGGAGGGTTAAGTCAACACTAGACTATAACCCT
GACCGTTCTTAA
>LF011225-RA gene=LF011225
ATGAAATATCTCATACAGATATCATCTGAAAACTCTGGTCACTCTGAAGTCTCAAATTGCTCTTCTTGCAACCCAGAATT
TTTTAACAAGTTGGTACAACTCTTATTCTCTCTGGTACGAAACATCTTGATGATAATTCTTTGA
>LF011769-RA gene=LF011769
ATGATCCCCTTTCTTCTACACCCCCTTATTTGCTATATAAAGATCTACAAAATTATTTCATCGCTCATTAACCATTGTGT
AACTCTTCGATCGTGTAATCAGAGAAAAAAAATCAAGATGTCAAAAGTTTACGTTCTCTATGTTAACATTGAGGATCCAA
ATGTGAAAGCCTGGATTCCTGAAGACTGGGATCAGATTTTCGATGGAGAGTCAATCTCATCCATTATTGCCACGGGAAAA
TCATTATTGCCAACAACAGAATCATTACAAATGAGATTTCAGAACATCGTAGTGAAGATTGTGGAAATTAATAATGAAAC
ATATTTTCTTGATATAAAAACAATACTTTTTTATAATTACGTTTTTGATATAATTTTATATATGCAT
>LF012258-RA gene=LF012258
ATGTATGATTTGGTTGAGGCTGCAGGAATACTTGAAAATGTAATCCTAAATGTCAATTTATTATGTTCATCATATAACAC
AGGATGTGTGACAGAAAATAATGCTTTTTCAGACATTATTTATCGTACTTTTAAATATTTAACAATGATAATAGTTTTGA
TAACGATTAAAATAAATAAATTAACAACTCTATATAACGTATATCTATTAACAAACATGTATCAAACTATCAACAAATAA
>LF013316-RA gene=LF013316
ATGGCGGAGCTTGGAAATTTTTTGATATTTTGTTGTGACCTGATTTTTTTTTTTGTTTACAAACAATCTCATATGACATC
TGATGTTTTGGTTGAGGCTGCAGGAATACTTGAAAATGTAATCCTAAATGTCAATTTATTATGTTCATCATATAACACAG
CATGTGTGACAGAAGATAATTTTTGA
>LF014317-RA gene=LF014317
ATGCACTCATTTGAGTTCAATCGACATAGGAGAACTGGGGTGTCGGAGAAAGGGATACTCAAATTTGTACAACGTGCCAG
CAACTTGAAGTTAATAAGCATTGAAGATTTAGAAATATCAATGAAGACAATGAACGAAATGATAAAAATTCTCGCGGATC
GACGAAAACAGGTGACAATAGTCGTTGACACACGTTTATGGATGAAATATGTGCCACCACATAATTTGGAG
>LF015082-RA gene=LF015082
ATGTCTAGTTTTACCAAGTTTATGAGGGACTTAGTTTATGTTATTTTGGCAAATAAATTCTTTTTTTTTTCTAAGTTTTT
TTCTTACCTTAGCATTTATACCTTTGCAATTATATATACCTTTGCAAGATCTACTAACCATGCATGGGTGATAAAAAATT
ATCCGCAATTATATTCCTAA
>LF007713-RA gene=LF007713
ATGTATATAGTAAAGGGTTGTCTGAGTCTATTTCGTTGTTGTTCTATTTCTATGCTCGTTTGTCCTCCATTTAGATTATT
TTTAAATTTAAGTTTGAAGATAATTTATATTTTTTTAAATGATTATATGCTTATTAAAGAAATTAAATTAGTACTTAATC
AATGTGAGCAAAATAATAAAGTAGGATAG
>LF009035-RA gene=LF009035
ATGGTTAAAAATACCTTTGTCAAGCAAATATCAAGATATTGTCGATATAGCCAAAAAAACATTTCCAGAGTTGAATAA
>LF009945-RA gene=LF009945
ATGTTTTATACTTTATTTTTTTTACACTTTGAAGAAAAATTCTTTATCTTTTCGTGGGTAATGTCGTTATCAAAAGGTGA
AATCAAGTATGATGTTATTTCCGTAGAATAT
>LF010503-RA gene=LF010503
ATGGTCTTTGGCTTGATTATCCAACATGAAATATTGGCTATGACAATATCCTCGAAAATTGACGATGAACCAAATAATAA
TAGTGAGGATAATTTAAAAGATGTTGATGAAAAAAATGTAAATACAGAACTTGTCACAACAGAGAAGATAAAGGTAAACA
ATTCTAAACCATATATTGATACTGAAGAAAAACCTTATTGCCACAACCCGTATCTTGAAAGACCTCCATATGAAGATTTC
GTCGAAATTGACTCTGAAGTTCATCGAAACCAATCCAAATGCAGACTTAGTAAACGTAACGATTGA
>LF010966-RA gene=LF010966
ATGATTAGTTTAATTTATTTTAAGTTTTTTCGTTTCATTAATTATATACGAAGACCAAATCCATTAAGAAGTTACAAATC
AATTCTAATTAAAATGTCGAAATTTTTTTTTTCAATTTTGAAATTCGATCCATTTTGGTTCATATATCTTGATCAGGATT
GGATCCAGTATCTTGATCAAGTGTAG
>LF011573-RA gene=LF011573
ATGTCACACACATCACACAGTGTCATGCATTTACAATTTACCTTCACTCTAACGGGTCTTAATTCTCTCTTTTTTTATCT
TTCTATATTTTTATGTTATTTTTATTTAAATTCTAGATATTTTTTTTTTATACAATCTCAAGGCCGTAGGTCAGACACC
>LF011749-RA gene=LF011749
ATGTACTCAAAAAAAGACAATTTATTCTTTATTTTTAAGTTATTCAATTTATTAAAAAAAATGAAAAACAAGCACTTATT
TGTTTACTTAAAA
>LF012898-RA gene=LF012898
ATGAAAAATTCAATACTTCGATGCATTAAAAGTGTATATGCATTGTCACTTATTCATTTATTTTTGTTTTTTTATTTTGT
TATTTTAATCAATACTTCATATTTTAAAAATATATATTATTATTCTATTATATAA
>LF013761-RA gene=LF013761
ATGAATAGAAATAAATTATCTGTTGCTCCGAAACGACGTCTTCCATCGTTGTTAACTCAATTCAATCCTAATATTTCAAT
TTTTCAACCGAGAAAAATTTATTTTCACCAAAATGCTTTATTTTCAAAAAGATGA
>LF014030-RA gene=LF014030
ATGGCGGCGTTTCAGTGTTTTATATTTTTTTTTGATGACAACTGTGACAACCTGTTATTCGCTATTTTCGTTATTACAAA
TAATGATTTAATCGCTATTACTTATCATTGA
>LF015105-RA gene=LF015105
ATGGCCGACCATTTAGGTGAAAAGACAAGTGGTGGCCGACGGTCAAAGTGGGCGGCCAACGGTCAAACTGAACTTACCTC
ATCGCAACAC
>LF002046-RA gene=LF002046
ATGCTAAATTAA
>LF003080-RA gene=LF003080
AGTTTAGACAATCGGAGTAACACAGAAATCAAGGAATCAAGGAATTGGGAAGTCAAGGATACGTTTTGCAGCTTCATATA
CTTGGAATTGAGAAGACAATTTGGTGGTCCGGATTTGCAATTGAAAAAGGAGTTTACTTCAGCACAAATGTCAAGGGATA
GGAGAGATCCAATTTTATCGCTGCGATGTTGG
>LF005335-RA gene=LF005335
ATGAAAATTAAAGATTATATAATTCAAAATTTTTTCGAAAAATTTAAAAAAATGTTAATATCGATATCTCGAAAAATA
>LF005518-RA gene=LF005518
ATGATGATGATTAAACCAGATAAATTTATCAGCAACAATTTCAGCTATCACATTCAGAAACACAACACAACACTTTTTAT
ATCAACTTAA
>LF005837-RA gene=LF005837
ATGTTATTATTACCTGGTTGGATTCGTTCATCAAGGTGGAACATGTTGGGACTTGTTGTTGGAGCTAAATTTATGAATTC
AAGTAAAAATTTCATCTGGACATCAAAAAGATACTCAATATCACATTTATTATTAAAAAAAACAACTCATCAAAAAATTA
TATCAGCAATTGGCATTAGGGTAATTTATTAA
>LF010970-RA gene=LF010970
ACGATTTATATTGTTGTTATTTTTTATGTGAAAATTTTTTTTTCCAGAGATAATATTCTGTATATTCGTTCTTTTTTTGA
AAGAAAAAAAATAATAAAAATTGATCAGTTATTCAATTTTCAATATTAA
>LF011285-RA gene=LF011285
TTATTTTCAGCTTCTTTTTCTGTAGTTCTAGTAGTTTTAGATTTTTTTCTATCGTTCTTAATAATAAGTAAAACAAGATC
TCTACAAATTGGAAAAGTTTTTTAA
>LF012255-RA gene=LF012255
ATGTATGATTTGGTTGAGGCTGCAGGAATACTTGAAAATGTAATCCTAAATGTCAATTTATTATGTCCATCATATAACAC
AGCATGTGTGACAGAAGATAATGTTTTTTCAGACATTTTTTATCGTACTTTTAAATATTTAACAATATTAATAGTTTTGA
TAACAATTAAAATAAATAAATTAACAACTGTATATATCATATGTCTATTAACAAACATGTATCAAACTATTAACAAGTAA
>LF013843-RA gene=LF013843
ATGAATATTGAACTAGAAAAGAAAAATTCAAATCAATTTACTCGATCATCACGTCTTTGTGATTTAGAAATATTAAGCTG
TGCATTTATGATGTATTATATCTATTTGTGTAATATGAAAAAAAAAATTAGATATTTTAGTTTTCTTGAAAAGACATTCC
TCAGTCAACAAAGAATAAAATTAAAAATAAATGATGAAGAAGAAGAAGAAGAAAAGTGTAGTTTTTATGCAAGTGCAACA
ACGCCTTCACCAGGCCAAGGTCGAGCCGGTGAATGTGATGATAATTGTCTTCTTCTTCTTGTTCGTGGTGATGTACCAAC
AATAATTGCTAAATCACTGAGTGACACTTGA
>LF014112-RA gene=LF014112
ATGAACATTAGATTCCTACCTGGAAATGTTCTCAATTTCGACCAAGAATATATACAGTGCAGTTTGACTATTTATTTAAA
GAATTTCAAACTTACATGGCCGCCCATGGATAGCCCT
>LF000549-RA gene=LF000549
ATGTTGATAAAATATTTGTTATTATTTACTGGAATCATGCTCTTTAATGTCATTTATGCAACGTCAATTATAGAGGGTCC
ATCAAGTGAAATAGAAAAATTAAAATTTTATGATAGTATAGATAAAAAAAAACGCTCTGTAAAAGTATTTTGTGCAGATT
CAAAGGATTTGAAAAATAACTGTATTTTTGTACAACACTATGGTAAAAGAAAAGGATCAACAATATATACATTAACAAAT
CACTTGTCCATGTAA
>LF001386-RA gene=LF001386
ATGAATATTAAAATAAATAATATAAATGAGTTACGAGAAAATACTCGTAATTATCTCATAAAATTTAAAATAAGACAGTG
TTGTAAACTCCTCTACAAGGTCGACATGGAGTTTTTTTTTTTTGGGCCAAGTGAAGACAGTGTGCTGCCACCTCAAAGCT
TGCTAGTGAACGTGCTTTTATTTAGTTGGAATAAAATATATTTTAAAACAGAATTGAAGCTTTATCATCTAAGGCATTTA
AATTTCTAA
>LF005561-RA gene=LF005561
AAAAAAAAAAAAAAAACAGAACATATAAATTTAAAATTGGTAATATTTGACGAAAATAAGGAACAAGTGATTCACCAACA
CAATCAGCTGATTTAA
>LF006062-RA gene=LF006062
ATGCATATAAAATATTCAAAAAAAAATTTTTTTTTATTTTTATTCATTATAATTTGTGTTCGAAATATTTCATACATTTT
TACATTTAAAATAAAAAATAAACAAAAAAAAAAAGATTCAACAATTTTGTTTTTTTTTTTTTTT
>LF006569-RA gene=LF006569
ATGGAAGTTGTCAAAGCTGTTGAAGCTGACAAAAAAAAAATTATTCCTCTTCCAAATGGACCAATGATTGAATTAGACAA
ACAAAAGTCTCAGATGGACAAATTTGTTTATAAAAAGCAGTTGCTGGACTATCTAAAACATCACAACAATCAAGTTGTTG
TGTATATACCTGAACCAGCAACGTATTATCAAAGAGAAAAAAAAAAACATTTAGACTATCTACTACATCATCATAGAATG
TATACCAAGAAAATAGTACTAATATTAAAAATGTTGAAAGTTTAA
>LF006925-RA gene=LF006925
ATGAATTTTATGTGTAAATTGAGTACATTTCATGACAAGTGTAATGAAAATTTATATTTTAAACAAAATTTAAAATTATA
TAAAGATAAATTCAGATATCCCAATAATCAATCTAAAAAATTTTTTCATTATCATCTTCTTTATGTTTTTTCAGCTGTTA
CCGCCCGTCTCTCTGGTAGCCGGTTTATTGCTAAGCAATAA
>LF007600-RA gene=LF007600
ATGTTTAGACAAGGTGTAGATATCACTAATTTACTGGAGCTAGCTACTGCAGCTGAGCTTTATCTTCCAGAGAGTCGAGG
TACATCTACCTCTGACGAGGATATTGATGTGACTGATCAACAATTGATAAATACATTTTTGGATAAATATAGATCAGATA
TTCGTGATATGTATACAGCATATTGTAATCATGTAAATATAATAGAAACAAAGATATCATCAACAAAAAGTATGCTTGAA
AATATTTCAAGACAACTATCTTCTGTACGATCAATTATTTTACGAAAAACATTTAATTTAGAAGAAGAAACACCACCAAG
TGAAAACAATTCATCTGCAATTATATTACAATCAAGACAATCACTATCAAATTTACAAAGAATGGAATTAAATTATTTAA
AAATAATTCAAAAATTAAATCATGAAATGTTCAATCATCAAATGAATCTTATTATTTATCGAGAAATGATTCTTAATACT
TTAAATCAATTTGTTGATACAAAAACTCGTGAATTAGAAAATTTAATTGAACAAGTTTTACAAAGAAATAATAATGAAAA
TTAA
>LF009048-RA gene=LF009048
TTTTTTATTACCCATGCATGGTTAGTAGATCTTGCTAAGGTATATATAATTGCAAAGGTATATATAATTGCAAAGGTTTA
TGTAATTGCAAAGGTATATATAAATACTTAG
>LF009551-RA gene=LF009551
ATGTATCAGCATCAACTGGCCTTTGTTGTACAGTCTTTGTCAGTACACCAAGGATTGTGGTTAACAACAGCCAATATTTG
GATTAATATATCCTTGGTAACACATCAATTGGATATGAGACCACAACCAGCTGGTACAAGACAACCTGCTTGTAAACTTA
TAAAATATAACATGAACAATATACCAAGACAATGGTGA
>LF009615-RA gene=LF009615
ATGGCCAGGGTTAGTGTTAAATTAACCCTGGCACATAAACAAATGGAAACAAAGAGTCTCATTTTTTTTAACAACAATAA
TAAATCTTGTTTTTATTGTTAA
>LF009810-RA gene=LF009810
TACGCATGCGTGGTAGATGAAAGCTCTTGTTCATCTTTGAAAATAAAGCTTGACTACGCCTTAGTGAATGAAAATTTGAT
CCACAGTCAGTTACCAGACAGAAGCACTTCAACTTCAATCATTTTTTTTATTCATCAATTTTATTATCACCTATTTTCAT
CATGGATAATTATAATTCAAAAAAATTATAGTTGA
>LF011109-RA gene=LF011109
ATGGCCAGGGTTAGTGTTAAATTAACCCTGGCACATAAACAAATGGAAACAAAGAGTCTCATTTTTTTTAACAACAATAA
TAAATCTTGTTTTTATTGTTAA
>LF011252-RA gene=LF011252
ATGGCCAGGGTTAGTGTTAAATTAACCCTGGCACATAAACAAATGGAAACAAAGAGTCTCATTTTTTTTAACAACAATAA
TAAATCTTGTTTTTATTGTTAA
>LF012026-RA gene=LF012026
ATGACTAACATTTACCTGGCGGGTGTTGAATCAAAAGGTGGTGGAGGTCGCGGTGGTGGTGGTTTTCATGTTGTTAGATT
TTATAGTGGTGGACATTATACATCAACTGGAAAATCTGAACCATTACCAATATGGATAACTATATTCTTAACTGTGATAA
TAATTATATATGCTATATTCATAATCATTTATTTTGCATTCTGCATTATGGAGATATATTGTGGTTGCACAGAAGAAAAT
GATACCATTTTTGAAATCAACAATGAAAGAGCTGTAAATGTTGATCAATCTATGCCTGATACTGTTATTGATGTAGAATC
ATCAGTTATATAA
>LF012170-RA gene=LF012170
ATGGTTTACATCAAACGACTATATCATTTTCAGGCGTTTTCCTATTTTATCCCATGTAGGTGGGATAATCGAGTCAAGAA
TAGCTACCCAGATCATTATTAA
>LF012458-RA gene=LF012458
ATGATGCAGAGTAAAACGAAAAAGCCAGTGAGACGAGTGAGTTCGGCAACACACAGAGTTTCACATTTTGCCACGAGTGA
TTACTTGGATTTTTCAACAGTGTTTCATGTGATTTTACGATTCAATTTATTGTTGACATATGTAGCTAGAATGACATAG
>LF012622-RA gene=LF012622
ATGTTTATTATTTTTAATATACAATATTGCAATATTTATCATATATTCACATGTCAACTCTGCAGTACAGCCAACAAAAA
CGAGCAAGAGATAAAAAAAAAAAAAAAAAATTTATATAATAATGTTATACCCCAAAAGCACAAAACTGTTAATTTAATTA
TTCAATTAAAAAAAATATATAGCACTAAAAAATCAGAT
>LF013013-RA gene=LF013013
CTTATCGAAATATATATCGAAAAAAATTCGTCTCGAAAAGACGATTCTGAATCGATTTATACTTTTTTTCTAGGATCGAT
ATTTTTCGATATATCGATAGTAACTTCTCGAAATATATATCGAAAAAAATTTGAGATATATCTAAATTTCACGACTCGAA
AAGACGATTTTAAATCGATTTATACTTTTTTTCTA
>LF013435-RA gene=LF013435
ATTCTAAATAATTTCATTTATTTTATATTTACAAAAAATACTTCTTCACCATTTGTTTGTTTATTTAAAAAATTATTTTT
TCCGTCGTTATTTTTGAGGTATGAATTCTGA
>LF014023-RA gene=LF014023
ATGGATGATTTGGTTGAGGCTGCAGGAATACTTGAAAATGTAATCCTAAATGTCAATTTATTATGTTCATCATATAACAC
AGCATGTGTAACAGAAGATAATGTTTTTTCAGACATTTTT
>LF014289-RA gene=LF014289
ATGACAAAAGAAGTCACATTACAAATTGACTACAATTTCGAATACTTGACGCTTTTTTTTGTTCAAAATAATTGTTTTTT
GTTTTTTGTTAGATTTGTTTATACTTGCCAATTACATTTCACAGGTATATTTGATTGTTCATTATCATTGGTTTATTATG
TTCATCATATAACACAGCATACATTTTTTATCGAAATTTTAAATATTTAA
>LF014594-RA gene=LF014594
ACGATTTATATTGTTGTTATTTTTTATGTGAAAATTTTCTTTTCCAGAGATAATATTCTGTATATTCGTTCTTTTTTTGA
AAGAAAAAAAATAATAAAAATTGATCAGTTATTCAATTTTCAATATTAA
>LF014894-RA gene=LF014894
ATGTTTGTGGTCAATGCAGAAATACACAGTTCATGCAATGTGCCTCAACCAACCACACTAAAATCCAGAGACACTACCCA
ATCATGTACAACTACTGCAAGCTTGTTTCCTGTTCAACTTGATATCGTATATATTGTATATATATATATATATATA
>LF002598-RA gene=LF002598
ATGAATAAAATAGAAAGCTCTTGTATTAAAATTCAATTAAATATTTCAATCAAAAAAATATATAGTCTGAGATTATTTTT
ATCAAAATTGATTTATTCTTGTTGTTTTTTTTTTTTTTCTCTTTTAAATATAAGTATATTTCTTTTATTTTTTTTTTTTG
TATGA
>LF005098-RA gene=LF005098
ATGGCTCGTATATCATTGTTTTCAGTAATTGGCTTAGCCACTTTATTTCTTGTTGGTGCAGTTATAGCAAGACCTGACTC
ATCATCATCATCAAATTCAAATGCAAGTAGTGATGGATCAGCAACAACAAAAGTTAAAGTAGATGTCAAAACAAATGCAG
CATCTGGATCAAATTCAGGATCTAGTTCAAGCTCTCAATCAGGAGGACAATCATCAGAAAATGGAAATTCACAAACATCA
TCATCAAATAACTCAGGATCACAATCATCTCAAAACTCAAATTCACAAACATCATCAGAAAATCAAGGTTCATCCATGTC
ATCAGGAAGTCAAGGTTCATCTACATCATCAGGAGGCCAAGGCTCATCCACATCATCAGGAAGTTATAGTTCAGGTTTAT
GCATTGTTGATATGAAAAAACAAAAAGAAATTGAAAGAAAACTTAGATGGTTGGTCAAAAACTCTGATAAAAATATGAGT
GAATCACAAAAAAAAGGTTTTCTTACTGAATTGATTAAGTTAGTAGAAAGTCTTCTTGTTCAAATTTTAAACAACGTAGA
AGGTCTTTTGGGTAGTATCACTGGTAAAAAAGGATTAGTTATTGAAGTTTTGAGAGCACTTTTAGGTCGTCATGGTGTAC
TTAGTAAACTTTTAAGTGGTAAAGGTGGTCTTCTTGATCAACTTTTAAATGGAAAAAAAGGTCTTGTTAGTGATCTTTTA
GACAGCCTTTTAGGACCACATAGTCTTCTTGGTAAACTTTTAGGTGGAGGTGGTTTAAGTCATATTCTTGGTGGAATTTT
GGGTGGTTCTAGTTCTAGTAACTCTGGTAGTTCTGGTAATTGGAAGGGTAGTCAATCTAGTCAATCAAGTGGAGGCCTTT
TAGGAGGTCTTTTAGGAGGATTGTAA
>LF006320-RA gene=LF006320
ATCGATATTTTTCGATTTATCGATATTAACTTATTTCAAAATTTATTGAAAGAATTGGGAAAAATACTAGGCAAACATGA
CTTGAAAAGAGGTATTCAATGCCGTTCCCCGTTTTTATCTACCATCGATATTTTTTTATTTTTTGATATTAACTTATTTT
AA
>LF008672-RA gene=LF008672
ATGTTTGACGAGTATCCGAAATACAATTGTATCTGGTTAAAATATGTGATAGGGTATACTCAAAAATACTATTGTATTCC
ATCAAAATACTTGCTGATTAAATATTCCAAAATACTATTGTATCCGGTTATATTCGACTCAAGGATTATAATACTTTATA
GTAGAAGTGATATAAAATTTTTCCAAGTCCCGTAA
>LF009317-RA gene=LF009317
ATGACATGGAGGTCTATAAGGAGGATTATCTCTCAAAATTTACTGAGGATGACGGAATGGAGCAATTTAATAACTCTATC
GACCACTGACGGCGCTAGTCTTGGTAGGTACCGAAGTCTAGGTCATATGTTATTATTATTGTGTGGCTCAGTTAAAGTAA
TTTTTTGTGTAAAAAAATAA
>LF009486-RA gene=LF009486
ATGATACATTGTAGTATTCAAAAAGAAGCAATAATTCAAATAAGGACCGGAAAAAGAAAAAAATTCTATAAAGGGAGTAT
CTCTACGAAAATAAAGATGAAAAGTTTAGGTCACATCACTGTAAGAATTAAAACAAAAAGTCTATATTGGAGCCCGAAAT
TTTTGCTTGATATTGTACAAATTTCAGCCAACCACGGCCAAGTAGTATTCGGATAA
>LF009637-RA gene=LF009637
ATGACACTTCAAGAAGCTAGTGAAGTCTGA
>LF011444-RA gene=LF011444
ATGTTTAATATTACATTTATTAATATTAAAATTATGAGCATATATATATATATTTATTATAAAAAGAAAAATATAATTAG
CAATATTAATGACAAAAATATGCTCATGAAAAAATAA
>LF012139-RA gene=LF012139
TATGGTGTTGTTATTTTTCTTTCCGAATCCAATGCGTTAGTAAATTTTATCAATAAAGTTTCTTCAAATGGCCGCACGAC
TCTAGCGCTTCCTTGCATACTCTCCGTGCATATGCTCGGTGTGAATAGTGAACGAACACACCTATTTTTGTGTCAAGATA
ATTTTTTTTGA
>LF012272-RA gene=LF012272
ATGGCCAGGGTTAGTGTTAAATTAACCCTGGCACATAAACAAACGGAAACAAAGAGTCTCATTTTTTTTAACAACAATAA
TAAATCTTGTTTTTATTGTTAA
>LF012349-RA gene=LF012349
ATGCAATCACATTTCCAAGAAAAAAGACGTATTTGCAAAAAAGAAAATTTGCAAAAAAGACAAGTACTTGTAAAAGAACA
GCTGGCTAAGAAAAAGGATGCATTTGCAAAAAAGACGAGAATACAATTGGCTAAGAAGAAGGATGCATTTGCAAAAAACA
ACAGTACGCGCAATAGACAATTAATAATACATTTTAATGAACAAGTGGCTAAAAAAAAAGATAATACAATTGGCTTAGAA
AAAGGATGCACATGTAAAAAAGACAATGACGTGGCTAAAGAAAAAGGATGCATTTGCAAAAAAGACGAATACTTTAAACA
ATTGGTTGAAGAAAAAAATGCATTTGCAAAAAAGACAAAACAATTGCCTAAAGAAAAGGATGTAATTGCAAAAAAGACAA
CCACTTGTTCACTTAAAAATTGT
>LF012623-RA gene=LF012623
ACAGAAAAAAAAAGTAAACAAATACATAAACACCTACACAGATTTTCAAAACATATTTTATCACTACAAAATAAACGTGG
TGCGATTCAAGTGACGACTCGTTATTTTCCATTTTTAATCAAACAATAA
>LF012643-RA gene=LF012643
TTTTTTATTACCCATGCATGGTTAGTAGATCTTGCTAAGGTATATATAATTGCAAAGGTATATGTAATTGCAAAGGTATA
TATAATTGCAAAGGTTTATGTAATTGCAAAGGTATATATAAATACTTAG
>LF013726-RA gene=LF013726
ATTTATATACCCGAGTGGAAATTTCAGTCCGATTCGGATCCAGTTCGGATCGGGGTCTACCTGATTACAAATCCGATTCG
GACCGAAAATGTAACGCAGGCTAGGCTCCGGATCGGATCCGGCAAACCTGATCCAGTTACAATAAGGACACCTTGGCTAA
ATCGGATACCAAAACATCTATCCGAAATTACATCTGAATCGGATCCGATTTTACATGCAAATCGGATCCAATTTTACATT
CAAATCGGATATGTATTTATGTCTAATTCG
>LF013968-RA gene=LF013968
AAAGGTTGGACAAATTGTGGAAAAAAAGCGGAAAAATTTTTAGGTGGAGAAAGGTTGGATAAAAGTTGGACAAGTGATCG
GAAAAATTTTCAGGTGGAGAAAGGTTGGACAAATGGTGGAGATATTTGTCCGCCATTTCTCTACCATGGGTCATTTTCTG
AAAAAGGTGGACAAAAGTCGGAGAAAAGTGGACAA
>LF014008-RA gene=LF014008
ATGAGCTCATATCCTGCACCAAAATTATTTATAATCAAAAAAGAAGAGGAAGAAGGAGAAGATGCTGATATGATTCTGAT
GAACCCGGAAGGCTTCGATGCAGCAATCACATTTGATCCAGCACCAAAATTATTTGAAATCAAAAAAGAAGAGGAAGAAG
GAGAAGATGCTGATATGATGCTGATGAACCCGGAAGGCTTCGGTGCAGGAATCACATTCGATCCTGCTCCACAATTATTT
GAAAGTAAGTTTTTTATTATTTTTTAA
>LF014045-RA gene=LF014045
ATGTTTAGACAAGGTGTAGATATCACTAATTTACTGGAGCTAGCTACTGCAGCTGAGCTTTATCTTCCAGAGAGTCGAGG
TACATCTACCTCTGACGAGGATATTGATGTGACTGATCAACAATTGATAAATACATTTTTGGATAAATATAGATCAGATA
TTCGTGATATGTATACAGCATATTGTAATCATGTAAATATAATAGAAACAAAGATATCATCAACAAAAAGTATGCTTGAA
AATATTTCAAGACAACTATCTTCTGTACGATCAATTATTTTACGAAAAACATTTAATTTAGAAGAAGAAACACCACCAAG
TGAAAACAATTCATCTGCAATTATATTACAATCAAGACAATCACTATCAAATTTACAAAGAATGGAATTAAATTATTTAA
AAATAATTCAAAAATTAAATCATGAAATGTTCAATCATCAAATGAATCTTATTATTTATCGAGAAATGATTCTTAATACT
TTAAATCAATTTGTTGATACAAAAACTCGTGAATTAGAAAATTTAATTGAACAAGTTTTACAAAGAAATAATAATGAAAA
TTAA
>LF014233-RA gene=LF014233
AAAAAAAAAAAAATCAATTTTCGAAAGTTGAAAAAAAATTTTTTTTTTTTAAATTTCAAAAATCGAAAAAAAATACTTCC
CATTAAGTGCCCTACTTTCTACAAGGGCTTAAAATACTTGTTGTGCGTCCTCGAATTTATGATCAAAAACTCAGAAAAAT
AA
>LF014247-RA gene=LF014247
ATGTCAAAATTATTAGTCACTTTATTTATGATTATGGCAATAATATGTTTGTCTGGAACAGAAGGATTTAAATATTGTAG
TGAACTTGGTGAATCTTGCAAAGGAATTTTTGAATTTTGCTGTTCAGATCTCAAATGCACAGATTTACTGGTTTGTTTTC
AACAAGATAAAAGATCTGTTTGA
>LF014286-RA gene=LF014286
ATGACCGAGTCAATTACCGATGAATCCTGTAAGGCTCAACTGCTTTTCGACTGGAGTAGATATAGGAATCGTGTGAACCT
AACCTCTTTATCATGTATTATTTCAACTTTTTTTTATTATTATAAATCATATAAAAGTCCAGATTTTGTCAGTTTAAATT
GTTGTTATTTTAATATTCCATTTATTTTCCATTTTTTTAACTCATTTCTCTTATTCAGCGCTTGGGAATTACGTTTTATA
TATGCTGTCGAATTGCTCTCAAATCGCTGTCGACTGAGCGCAACATTGGAGTGTCGACGCATCCGCTAG
>LF014760-RA gene=LF014760
ATGGTGATGAATGAAGATGATTTAGAACAAAGAATTTTTCAAGTGGCAGAACAAATTCCACCAGGAATAATTCACAGAGC
AACACACAGTGTTTTACGTCGAGCACGAGCTTGCGTACATCAAAATGTATATTTATTGATTGTTCAAGTGCTCAACAATA
AAAACAGAAAAAAATATGTAGTTGTAACAGAAGGTTCATGA
>LF003216-RA gene=LF003216
ATGGCCAACATATCGATAAAATTTTGTAATGAATTAACATGTGAACAATATTGGAATATAGAATCAGTATTACCAAAACG
AGGGATTTGCACACTTGGTTTATGTACTTGTAATTATGGATTTGCACGTGATGAAAATAATATATGTATTCCAGTATCAA
AATGTAAACAAGCTGTTGAATATCAAGATGAATATCAAGATTTATTTAATAGTGATTCTTCATCTCATAATGAAAATGCT
AATACTGATAATAATAAAAATAATGATGATTAA
>LF006342-RA gene=LF006342
ATGTTGAAAATACTAGGCGAACATGAATTGAGGAGAGGTATTCAGTGCCGCTTCCCGTTTTTTTCTATCATCAATATTTT
TCAATGTGGCCGTAGTCACTTATTTTAA
>LF007942-RA gene=LF007942
ATGGCAAAAATACTAGGCGAACATGACTTGAAAAGAGGTATTCGATGCCGTTTCCCGTTTTTCTGTATTATCGATATTTT
TCATTTTATCAACATTAACTTATTTTAA
>LF008398-RA gene=LF008398
ATGATACAGTGTATCATACAGTATCATACATCTCCAGTTTCGTACACGATGTATCATACATTTGAAGAGCGCCTCTATAT
TTTAATTTTGAAACTATTTTTCTGGTGCCTCAATCGGCGCCTAGAAAAAATATGTAATCATAACACATAA
>LF008881-RA gene=LF008881
ATGGTTAATAAAGTTACAAGTCGATTAGCTGATATTTTTACAAAAGCTGAAATGAATTTATTTTATGAAGTTGAAAAAAA
TTCAAAAAATATCGAAAACTATGTCACAAATACCACTAATAAATTTGAAAATAATAATCATACATACTTTTGTTTATCTC
TCACAAAAGAGACAATAACATATTTACATAATATAGCTTATATCGAACTCCAAAAATGTTTCGATAATACTTTTGAAAGT
TTCACAAACAGAATAAATCGTATTAAAAATACTGGACATGATATATTGAATGATCTTGAACAGTTGTATTCAATTAATTC
CAGCTTTATTAGAGTCAAAGAAAGAATTGAAAATCTTCAAAAAACAATTGACACTATTGATGATGCAACGAGCTCATCAT
TGATAGTAGAAATGATACTTTGTTATAATAATATTGAGAATAAATTTGTTGAATCACTTGAAAAAACAACGGGTATTCAT
GATGACTGTATTTTTCGCCATCAATTTTGGCATTTGAATTTGACAAGTGTACCATGGAGTACATATGAGATTCGAATAAA
ATCATTGTATGATACTGTATCTAATCAATTGGAACCAAATCATTGTTAA
>LF009560-RA gene=LF009560
GGTGTTGTAATAATGCATAAAATAAATATAAATAATAATTATGAAGATGAAAAAGAGGATATTATAAAATTACAAAAAAT
ATTAATTAAAAATAAAGTTAAAAAAGATAATAAAAGAAATGAGTCAATTGGAATTGACAGTGATATTGATAATTTTAAAT
ATTATTTTTATTCTGGTTCTTCAAATTCTAAATGA
>LF009570-RA gene=LF009570
ATGGATATTGGAATAGCAATATTGATAGTTTTCGGTGGATGTATTGCAGTTTTTGTTGTCTTTTGTATTTGTTACAATTG
TCAAAAAAAAAAAATTCAAAATTCAGATGGTGATGTTGAACATGGGCGCAGTCGTCATGGTCGTCGTCGTGGTCATGGTG
GTGGTGGTGGTGGTGGTGGACATTATGGTGGAGATTATGGTGGTGGACATCATGGTGGAGATTTTGGTGGCGGTGATTTT
GGTGGTGGTGATTGCGGTGGTGGTGGCGGCGGAGATTGTGAGCTGGACGTTTAA
>LF010201-RA gene=LF010201
ATGAAGCGCGTTTTAAGACTTCAAAGGATTTTAAAGTCGTTTAAGACTGAGATTTTTCTGTTCGGGCTTACATATAAAGT
T
>LF010458-RA gene=LF010458
ATGAAAGAGTCGATTAATTTAAATTTGTCCGGAGTTAAAATAGGCCCCGTGGATCTCCGAGATGGGCTGATCAACGATTT
GATCAGACATTTGACACGTTCAGGGGCAACGAGGGATAGTATGGCGAATCTCCCAGCGAGGGAATATCATCCCGTACAAG
ATCTGCCTCGTGCGTTGGTGTTGCCTGAGGTGCATCTTCGCCCCCTCCCAGCTATGGCAACACACTTATCAAGGTTGCCT
GCCCCAACCCTCTTGCATGGGGCAGTCGTTAATAAAGAAGCGAGAGTTATATTAAATAGGATTAGGAATAATTTCGCGTC
GCGTGCAGTTACCCCTCTTAAAAATTTTCAGGTTCACTCTTCCGGATCAACAGCTCCAAAAACACCTTCTGGTCTGCATT
CAGAAAAAGGAAATTCACAGGGGTAA
>LF010596-RA gene=LF010596
ATGAAAAAAAAAGTAACAACAAATTATTATTACAAGTTTCAATTTCTAAGTGATATAAAATTGGTACTTTACGAATTACG
TAACTGA
>LF010936-RA gene=LF010936
ACGATTTATATTGTTGTTATTTTTTATGTGAAAATTTTCTTTTCCAGAGATAATATTCTGTATATATTCGTTCTTTTTTT
GAAAGAAAAAAAATAA
>LF011074-RA gene=LF011074
ATGTATAGCAAGGTCAAGTATATTTTTTTTTTTTTTATTATATTTTTTTTTTTCAACAATTTAGATTTAACTACATGTAT
CGAAAATAAAATTTCTTCGTTGGTTTTTATTGTATCATATTTTTTTTTAAATTGTAGTCAATTTCGAATACTTGACGCTT
TTTTTTGTACAAAATACTTGTTTTTTTTTTTTTGTTATATATAA
>LF011618-RA gene=LF011618
TTTTTTTTTTTTTTTATACATAAATATAATTTTATAGTACAGTGCGATTACGTATTGATATATTTTGATATAATTTTAAA
TCATCCATTTTCATACTTGTTGATAATTCATAATTACGAATAA
>LF011949-RA gene=LF011949
ATGGACAAAAGTAGTGACAGTGTAAGTGTAATGTTGGTTTTGATTGTTGTTACCAAGTGGTTAATAAAACAAATAGAATT
GACTCTGAACCATTTGGTATGTGTATATAATATTAGTGATGGTGTTATAAAGCTTGTTGAGTTTGTGTTACCAAGATGTC
AAAAAGTTAATGAAATTCATTTTAAGCTATTTGATAAATCAACAATTAGTGATTACTGGTATATACTTGAACCAGCAACA
TAA
>LF012413-RA gene=LF012413
GAAAATAAAAAAGTGAAATCAAAAAGAAAAATAAAATCTGTAGGTGTAAAAAAGAGAAAAAATCAAAATCAAAAAAGTAA
AATAAATTTTTTTTGTTACAAAAGAAAAAGTAAAATAAAAAAA
>LF012415-RA gene=LF012415
ACGATTTATATTGTTGTTATTTTTTATGTGAAATATTTCTATTCCAGAGATAAAATTCTGTATATATTCGTTCTTTTTTT
GAAAGAAAAAAAATAA
>LF013517-RA gene=LF013517
ATGAAAGTTCTTGAAAAGCTCTTTAATAGGATATTCGGGTTTTTTTGCGACCTTGAAGAGTTTTTGAGAAAAAAAATTAA
ATATCTGAGTCTTTTTTTTTCTATTTTAAAGTTTTTTTTTTTTCCACCAAAAACTATTAAAGATAGCGGAAAAAACCACA
ATGCGGGCGATAGAGATTTTTGA
>LF013665-RA gene=LF013665
ATGAATTTTCGCCCATTGTACGTCCAACGTAATGTCAAAGCTTACCGCGCCGTAATTGCCACCGTTGTACCGTGCAGAGT
TCCGCCAGGGCAAGCACTGTTCGACTTCGAATGGACATTAGATTCCTACCTGGAAATGTTCTCAATTTCGACCAAGAATA
TATACAGTGCAGTTTGA
>LF013842-RA gene=LF013842
ATGTTGAAAATACTAGGCGAACATGAATTGAAGAGAGGTATTCAGTGCCGTTCCCCGTTTTTTTCTATCATCAATATTTT
TCAAAGTGGCCGCATTAATTTTTTTTAA
>LF013981-RA gene=LF013981
ATGATCCCCTTTCTTCTACACCCCCTTATTTGCTATATAAAGATCTACAAAATTATTTCATCGCTCATTAACCATTGTGT
AACTCTTCGATCGTGTAATCAGAGAAAAAAAATCAAGATGTCAAAAGTTTACGTTCTCTATGTTAACATTGAGGATTCAA
ATGTGAAAGCCTGGATTCCTGAAGACTGGGATCAGATTTTCGATGGAGAGTCAATCTCATCCATTATTGCCACGGGAAAA
TCATTATTGCCAACAACAGAATCATTACAAATGAGATTTCAGAACATCGTAGTGAAGATTGTGGAAATTAATAATGAAAC
ATATTTTCTTGATATAAGTGATTACAAAAATCTCATTGAAGAAATAGAAGAATAA
>LF014034-RA gene=LF014034
ATGGATCAACGAGAGCTCTTCAAATTCTCGATATTAAAGAAGGACCAGTTGAAGAACTTTTATTTGCTCGTCTTGCTGGA
ATAA
>LF014884-RA gene=LF014884
TGTTCATTAATTGTTTTAATAAAAAAATTGTTTATTCTTGTTTTAGGGTGTTTACAAATTCCAATTTTTTTCTTACAAAT
TGCTTTGAGAATTTCTGAATCAAATGGCACATGCAGAATTTGA
>LF014946-RA gene=LF014946
ATGGATGATTTGGTTGAGGCTGCAGGAATACTTGAAAATGTAATCCTAAATGTCAATGCTGTTTCTTATGGTGATGACAT
AAATAAATTAACAACTCTATATAAC
>LF015054-RA gene=LF015054
ATGGCCCGAGTGGAAATTTCAGTCCGATTTGGATCCAGTTCAGATCGGGTTTACCTGATTACAAATCCGATACGGAACCG
GCCAGCCGGATCCGATTCGGACCAAGAATGTAACGCAGGCTGGGCTCCGGATCGGATCCGGCAAACCTGA
>LF015058-RA gene=LF015058
ATGCGACCATCTTCTAAGCTAGTTGTTCTCTTAAAAATTCTTAATCTATATTTTTCTATGCATTTTTATATGTCCAAAGA
CTGTGAAAGTCATAGGTTTACTCAAAACCAAAAAATTAATCGTTATAATTTTCGTCTAATCAAGTATAGGTAA
>LF000813-RA gene=LF000813
ATGAAGCGCGTTTTAAGACTTCAAAGGATTTTAAGTTCGTTTAAGACTGAGATTTTTCTGTTCGGGTTGACAGAAACCAA
GACCACC
>LF001396-RA gene=LF001396
ATGACTGAAGAGGTATGCGATTTTTTTTTTTTTTTTGAAAAAAATTTTGAATTTGTATTAGGCAAATATAATGACCGAAG
AGGTATTGAATTTTTTTTTTTTTGA
>LF001912-RA gene=LF001912
ATATCGATAGTAACTTATCGAAAAATATATCGAATAAATTTCGAGATATATCGAAATTTTAGGCCTCGAAAAGACGATTT
CAAATCAATTTATACATTTTTTCTAAAATCGATATTTTTCGAGATATCGATATAA
>LF003836-RA gene=LF003836
ATGTTGAAAATACTAGGCGAACATGAATTGAAGAGAGGTATTCAGTGCCGCTTCCCCGTTTTTTTCTATCATCAATATTT
TTCAAAGTGGCCGCATTAA
>LF003852-RA gene=LF003852
ATGTTGAAAATACTAGGCGAACATGAATTGAAGAGAGGTATTCAGTGCCGCTTCCCGTTTTTTTCTATCATCAATATTTT
TCAAAGTGGCCGCATTAACTTTTTTTAA
>LF004977-RA gene=LF004977
TTAGATATTATTGAAAAATGTAGTTATTCATTAAAAAATAAATTTAATTTCTTTAAAACCTTTTTTTATATAAATAATAT
ATTTTTTAGAAAAAAAAAAAAAAACCACGAAATTTGA
>LF006859-RA gene=LF006859
ATGTCTCGAAAAGACGATTTCAAATCGATTTATACTTTTTTTCTAGGATCGATATTTTTCGATATGTCGATAGTAACATA
TCGAAATATTTATCGAATAAATTTCGAGATATATCGATCTTTTAGGTCTCGAAAAGACGATTTTAAATCGATTTATACAT
TTTTTCTAGGATCGATATTTTTCGATATATCGATAGTAACATATCGAAAAATT
>LF006859-RB gene=LF006859
TCGATAGTAACTTATCGAAAGATATATCGAAAAAATTTCGAGTCTCGAAAAGACGATTTCAAATCGATTTATACTTTTTT
TCTAGGATCGATATTTTTCGATATATCGATAGTAAAATATCGAAATATTTATCGAATAAATTTCGAGATATATCGAAATT
TTATGTCTCGAAAAGACGATTTCAAATCGATTTATACTTTTTTTCTA
>LF008886-RA gene=LF008886
ATGAAAATAATAATAATTTTTTTAATTTTATTTAAATTAGTTGTTTCTGAAATTTCATTACCAATTATCTCACAGTCAGG
CTCTAGTTTATGTCCAGGAATTCTTCAACCATTATATTTAAAAACTCTAAGTACAGTTGATATTATTGGAAAATATAATG
AAAATACAACTTTATTATTTAAAAATATACAAGATGATCAAACAAAATTATTATCATCTCATACTGATATTGGTAAAGAA
GTTATTGAAAAATTAATTAAAACAGCACGAACAAAAGAGAAAAAAAATTTTTCAAATTGTTTAAAAAATGGTACACAAAT
GATAATTGATGCAATGGAAAAAATTAAATATGAAATTGAAGAATGTTATGATAATGCTGTTATAAAATATGAAGAATCTG
TTGCTTTTATTTCTGATATGGGAATAAATGTAACAAATATGTTTAAAGAATTAATTGTTGTTGGAAAATGTCATAATTTT
AATATACCAAATGTATGTAGAGATTGGATTGGTCCAAGTGCTCAAAAAACAGTATCAGAATTTGAAAATACTGTAAATAA
TTTAATTAATTCAAATGATACATTTATTGTTGAATTAAAAAAAAAAATGATTGATTGTTGTGGTAAATTAATTAACAGTT
TAAAATTAACAATTGATGATGCAAAAAATAAAACTGAAGCTTGTGTACAAAAACGTATTAATAAAGATTTAAAATTAAAT
GGAAAAAATAATAAACGACATGGATAA
>LF009450-RA gene=LF009450
TTTTTTTATTGTAAAATTTTCACTACCTCTGGCGGCCATTTTGTTTACCATAGTCTTGCTTTGTGTTTTGACGTGTTCAC
GTCGTCTCCGTTAAAAATGTCTCTCTCAGTCAATTTATTGCTCAAAAAGTTATTAATTTGTGTTTTTATTGTTAATTAA
>LF009975-RA gene=LF009975
ATGGTCGTCTTCACAGAGGTTCGTAATGCGAAATTTCGGCTAGGAAGTCGTAATTTTGTAAAATTACAGATGACCTTCAC
AAACTACCAGAGAGTTTTAGGATCAATCTCGACTATATTGAGTATTGGATATATGCTCCCACAGACTCGATATCTTGCTT
TATATAAAGAGGGCTTTAAAAAATTTACTGAAAACATTGGTGGTAGAAATAACATTAGCGATATGTGGAATAGTATGAAA
ATATTAAGAAAACAAGTTGATAAATAA
>LF010030-RA gene=LF010030
GTGACAATAGTTCTGTGCCATCGGGATTATTTAGAAGTGCTGTTTTTTGTTTTTGTCTTTCACGATAATTTCGAGCACAT
TCAGCATTTGTCAAAGGTGCAGGTGGTAATCCTTCTATTCCGTCAGGATTCTTTTTAA
>LF010483-RA gene=LF010483
ATGCATTTTCTTTCACACATATACATCAACACACCCTTATATTTCATAGACGTCAATTTTCTTCTTCGACACAAACTGTG
GAATTATTATTGTAAAATAATAATTAATTCTAACGAAGCAACAATAAGTTAG
>LF010788-RA gene=LF010788
ATGAATTTTACCCGAAAGAAATTTCTGTCTTGGCATTGCATAATAATTTTATTAATCATTATATAA
>LF010861-RA gene=LF010861
ATGAAGCGCGTTTTAAGACTTCAAAGGATTTTAAGTTCGTTTAAGACTGAGATTTTTCTGTTCGGGAACTTAAGAAAGTT
ACATATAGCAATT
>LF010933-RA gene=LF010933
ATGATAATGTTGAATGTTTTATTTTCAAATAAAAAGTTAATACTTGAAAATAAAACATTTATCATTATCATTATTTTACA
TCATATTGAAAATGTAATTTTTAATTTTATCATTATTTACGAATAA
>LF011119-RA gene=LF011119
ATGGTTGTTTATATATTTGTGACAGATGTCTTAATCATTTTTCATCACAAATATATTTCAAAAACATTTGTCTGA
>LF011354-RA gene=LF011354
ATGGTTTACATCAAACGACTAAATCAATTTCAGGCGTTTTCATGTTATCCCGTAATAAACTGTAAACCAATTGATGAACA
AGCTTCATCAACTGACAATAACAACAACACAACATCAACATGTTCAACTACTGTGATAAGTACTAAAGATTTAGAGTTAA
TTCTAAGTCATGATTTAGATACATCTGGTACTGGTTCACAACCCATCTCTTTTGTACCATCTAAAAAAAGAAAACTATCC
AATACTAGATCTTTGAATCTAAACTTTTTGTCTTTGACAGACAGTGACAAAAATGAATTAAAGAATTTTTTAGAATCAGT
CAAAGTCATGTGTCCTGTTTACAAGCCATTATCACCAACTGAAATGGCGAGTGAATGCTTGAATAAAGCTTATGATTAA
>LF011356-RA gene=LF011356
ATGGATGATTTGGTTAAAGCTGCAGGAATACTTGAAAATGTAATCCTAAATGTCAATGCTGTTTTTTTTGGTGATGACGT
TTCATCTACAGTAGTGAAGATGAACATGACGAGAGGTGTGTTCGTTCACTATTTACAC
>LF011774-RA gene=LF011774
ATGATGAGTACTGTTTTTTATATGCAGTCACAGCAGCTTTGTATCCAGCTCAATCGCACAGTTATCGTACCACATCATAC
CCAGATTTTAAGACAATTTTAA
>LF012088-RA gene=LF012088
ATGGCTAAAGAAAAAGATGCATTTGCGAAAAAGACAAAACAATTGCCTAAAGAAAAGGATGTAATTGCAAAAAAGACAAT
ATACATTTTTATATCTGATTGGCTAAGAGAACAAATGCAATCGGCTTATCATTTTTTTTTTTCATTTCATGAAATGTGGG
CCTTAATAATAGAAGATTTAAAATCTTATCTTCTATTTTATCAAACCAACCTTAATGGAATTAAACTTTGTATCTTTTTC
GGAATTCACTGGGATATAATGAGGATCCTAGTAGATATATGGCTAATTCCACGTGTTTTT
>LF012142-RA gene=LF012142
CGCAGGGCAGGAAAACTAGTTTTTAAGTTGGCCGATAAAAAATGTATAAGCAGTTCTGAATACCTCTTTCAAAGTCATGT
TCGCCTAGTATTTTTCCGAATTTTTTCAATAAATTTTGAAAGTCGCAGGGCAGGAAAACTAGTTTTTAAGTTGGCCGATA
AAAAATGTATAAGCAGTTCTGAATACCTCTTTCAAAGTCATGTTCGCCTAGTATTTTTCCGAATTTTTTCAATAAATTTT
GAAAGTCGCAGGGCAGGAAAACTAGTTTTTAAGTTGGCCGATAAAAAATGTATAAGCAGTTCTGAATACCTCTTTCAAAG
TCATGTTCGCCTAGTATTTTTCCGAATTTTTTCAATAAATTTTGAAAGTCGCAGGGCAGGAAAACTAGTTTTTAAGTTGG
CCGATAAAAAATGTATAAGCAGTTCTGAATACCTCTTTCAAAGTCATGTTCGCCTAGTATTTTTCCGAATTTTTTCAATA
AATTTTGAAAGTCGCAGGGCAGGAAAACTAGTTTTTAAGTTGGCCGATAAAAAATGTATAAGCAGTTCTGAATACCTCTC
TCAAAGTCATGTTCGCCTAGTATTTTTCCGAATTTTTTCAATAAATTTTAAAAGCCGCAGGGCAGGAAAACTAGTTTTTA
AGTTGGCCGATAAAAAATGTATAAGCAGTTCTGAATACCTCTTTCAAAGTCATGTTCGCCTAACTATGTTGACAATAAGA
AAGAACTGTAAATTTTCGGTAAAATTCCAAACTGTACCAGGA
>LF012307-RA gene=LF012307
AATATTATTACTATCAGAAGTACAGTCTTGCACTTATCACTTATCACTTATCAGGCCGCCCACACTCATACAACTAAAAA
CGCGACAGTAAAGTATAAAAATCTATGA
>LF012544-RA gene=LF012544
ATATTGACCAGGATTCTTGATCAAGATCTGGTCAGGATACTTGATCTCATTTTGATCAGGGAATATTGTTTTAAAAAAAA
TTATTTATTTAGAAAAATATATTTTGATAATTTTTTGATCAAAAATTGA
>LF013148-RA gene=LF013148
ATGAAGCGCGTTTTAAGACTTCAAAGGATTTTAAGTTCGTTTAAGACTGAGATTTTTCTGTTCGGGAATGTACAAATTTC
AGCC
>LF013240-RA gene=LF013240
ATGAGACTCTTTGTTTCCATTTGTTTCTATTGCCACCCTATAGCCGTCATGGCTGAACTATTTCTACCCAAGCGCTATGC
CATAGAACTTTTTAGAAAAACTATGCTAGTCAACAAGGGCCTT
>LF013572-RA gene=LF013572
TTTAGTGAATTGCGCGGGCAAAATCTACGCGGTAACAACAGTACAAGAGCGACATCTAACAAAAAAAAATGGCGTCTTAT
CAATAATAGTAAAGTATTTATTATTCATCATGCTGCAGCTAATATTTCCACAACAATAGATGTCAAACGAGCTGAACTAG
CTGAATTTTTGTTGATTTATAAACAATATACAAGATCATGA
>LF013636-RA gene=LF013636
ATGCTCTACGTGTCGCACTACTTGACAAATGCGCAAATGTAG
>LF013663-RA gene=LF013663
ATGGATGATTTGGTTGAGGCTGCAGGAATACTTGAAAATGTAATCCTAAATGTCAATTTATTATGTTCATCATATAACAC
AGCATGTGTGACAGAAGATAATGTTTTTTCAGACATTTTTTATCGTACTTTTAAATATTTAACAATATTAATAGTTTTGA
TAACAATTAAAATAAATAAATTAACAACTCTATATATCATATATCTATTAACAAACATGTATCAAACTATCAACAAATAA
>LF013941-RA gene=LF013941
ATGTTCAAGGATTCCGTGATGATAATAACGGATTCATTGTTAAGGAATTTGCAATAG
>LF013972-RA gene=LF013972
TATAATACGAAAAACTCGGGAGTAGGGATAGGCGAGGGGTTAGCGCGACGTATTCGTAGAAACGTGGACTTGTTGGAAAA
ATGCAAGAGTAAACTCATTGGAAAGAGAGTCATTGATTTACATAATGAAACTATTTTTACTTTTTTTTTTTAA
>LF014288-RA gene=LF014288
ATGAATGCTCCGCTAGCATCATGTCGACTTAGCAGAGCAATTTTGAAAATTGATTTTCTCCGAACCTATGGGAGCAGAAA
AATCCTTTCTATGGCAGTAAAATAG
>LF014407-RA gene=LF014407
ATGTTATTTATATGTATTAATTCAGTAGCTTTTACTCAGTACTTTTTACAGATAGTAAAAATTTCATTGTTGATATTTAA
AAAAAATTCAACCAAATACATATTAAAGGTTTTGAATTGA
>LF014904-RA gene=LF014904
ACTTTCGACTATCATACATATACGTATCATACAGTATCATACGTATCATACGTTAGAAAAAATTTGGAAACAGGTTGGAA
AAATGGTGAAATAATTTTCAGGTTGAGAAAAGTTGGAGAAAAGTTGGAGAATGGTTGGAGAAAAGTTGGAGAATGGTTGG
AGAAAGGTTGGACAATGTTTGGAGAATGGTGGAGAAAGGTTGGA
>LF014977-RA gene=LF014977
ATGTCACGTCTTTCATATCTTGATGCATTTCAAAATTTTATAAAAAATTTATATACAAAAGGAATATTATTTTATAAAGA
TAAAAAAAGCTCAATTAATATCAAACATCCAACCCTCTCTGTAATACTAGTTGAGGGATCAATCGAGCAAGAGACTAAAA
TGAATGAGTCATATTGTGAATGA
>LF014981-RA gene=LF014981
AAATTTTATGTGAATAGTTCACATAAAACTTATACCTATAGTATCTATTACATATATTATCTATTTAGTTACCCGACGGA
ACAAACACAAAAAAATTTTCAAAGTCAAAATCTTTTTGTATTAAATCATAAAAAATTTTTAATAATAATAAAAAATTAA
>LF014994-RA gene=LF014994
ACGATTTATATTGTTGTTATTTTTTATGTGAAAATTTTCTTTTCCAGAGATAATATTCTGTATATATTCGTTCTTTTTTT
GAAAGAAAAAAAATAA
>LF015112-RA gene=LF015112
GGAAGCGGCATTGAATACCTCTCTTCAAGTCATGTTCGCCTAGTATTTTCAGCATTTTTTTCGATAAATTTTAAAAAAAG
TTACTACGGCCACTATTGA
>LF001679-RA gene=LF001679
GGATGCATTTGCAAAAAAGACGAGTACTTGCAAAATAATTGTTTAAAAAATTATTTATGCAATTGCATCTGTCTTCTTAG
CCTTTGGACATTTGAAAATGCATTTAAAATTAACAATTACTGA
>LF002224-RA gene=LF002224
ATGAGTTTGAGAAAGTCGGACTTTTGCAAACTCATACAGTTATTAAAAAAAATATTTCTAAGCAATATATTCATAATATA
CATGGTTTTATTATTCAAAAAAACCCTCAAAAATAATAAATAA
>LF002372-RA gene=LF002372
ATGCATTTGCAAAAAAGAAAAGTACTTGTAAAAGAACAACTGGCTAAGAAAAAGGATGCATTTGCAAGAAAGACGATGGC
TAAAGAAAAAGATAATACAATTGGCTACGAAAAAAGATGTATTTGCAAAAAAGACAAAGAACAATTGGCTAAAGAAAAGG
ATGTAATTGCAAAAAAGACAACTATATGGACAAATTACTTTTCTTTTTTGCAAATGCATCCTTACTGGCTAAGAAGAAGG
ATGCATTTGCAAAAAAGAAAAGTACTTGTAAAAAAACAATTGGCTAAAGAAAAGAATAGAACAACTAGCTTAGAAGAAGG
ATGCATTTGCAAAAAAGACAAACTAAACGAAAAAAAGACAATTATTTATTACTCGTCTTTCTTGCAAATGCATCCTTTTT
CTTAG
>LF002983-RA gene=LF002983
ATGGTGTTGAATGTAAACAAATTATATAGGATATATATAAGCATTCAAGTTAGTTTGATATTTTTAGTACCTATCTTGTT
TCTAATAATCAAAGAAATAATATACTACAAATAA
>LF003031-RA gene=LF003031
GGATGCATTTGCAAAAAAGACGAGTACTTGCAAAATAATTGTTTAAAAAATTATTTATGCAATTGCATCTGTCTTCTTAG
CCTTTGGACATTTGAAAATGCATTTAAAATTAACAATTACTGA
>LF003032-RA gene=LF003032
GGATGCATTTGCAAAAAAGACGAGTACTTGCAAAATAATTGTTTAAAAAATTATTTATGCAATTGCATCTGTCTTCTTAG
CCTTTGGACATTTGAAAATGCATTTAAAATTAACAATTACTGA
>LF004712-RA gene=LF004712
ATGAATAGAAATAATTTATTTTATGATTGGAAACAACGTCTTCCATTATTGTTAACACAACTCAACCATATTCCGATGAA
ATTATTGCTCAGAAAAATTTATTTTAGCCAAAATACCCTATTTTCACCAAGATGA
>LF005640-RA gene=LF005640
ATGTTGAAGCTTCTTGAAAAAAATCATAATACTATTGTTGCATTAAATGATATATCTGTGTCACGACATTTGATAAAATT
GAGAAATAGCAACATTGTGTTGTTGATGTTGAATAGTACCCAGCTCTTACAAAAAAAATTTTATGGACCCATAAAAAATT
ATACTTTTATCAAGTTTTAT
>LF007011-RA gene=LF007011
ATGAAAACATTATATTTGAACTTAAAAAAAATATTATCGAGCAAAATGCTTTATTTCCACAAACCTGACTCTAGCTTGGA
TGTCGACGTTCACGTCAAAGTTCAACAAAATCTTAAAATGAATAGAAATAATTTTTTTTATGATTCTAAACAACGTCTTC
CATTGTTGTTGATTAAATTCAATCATAATATTTCAATATTTTAA
>LF007194-RA gene=LF007194
ATGAAGCGCGTTTTAAGACTTCAAAGGATTTTAAGTTCGTTTAAGACTGAGATTTTTCTGTTCGGGGGGATAAAAAAT
>LF007238-RA gene=LF007238
TCTTGTAAAAACACAACGAAAGTATTTTTTGATATTTTTTTCTTTCTACTTTCAAGCAGTTTCAAGTCATTCGGTGTTTC
TTTGCAGTGTATTGCAGTTGTATATTTTTTTGTGTATATATATATTATAAATTATTATTGGAAATTTTTTTTCAACTCTT
GTACATTTAATTTATAA
>LF008425-RA gene=LF008425
CAGTTTGTTAATTTAGGTCCACCAACAAAACGTTTGTTAATTAAACAAACATTTTATTTGTTAAATAAGGTCTACCAACA
ACTGTTTGTTAATTTTACAAATTTTTGTTTGTACAATGAAATTTACAAACAGCTGTTAATTACCTATAGAAATAATAAAC
TTTTCTATTATTCCATGATTGTAACATACATTTTTGATGACGATTAG
>LF008454-RA gene=LF008454
ATGCTCTTAAACAACGTCTTCCATTGTTTTAAACACGATTCAATCATAATATTTAAATATTTTAACCAAGAAAAATTTAT
TTTAACGAAAATGTCTCATTTTCAAAAAGGTGACTCTGAGTCGGAGGTAGAAGTTATCTTCAAAGTCCAATAA
>LF009950-RA gene=LF009950
ATGAAAATGGTTCATTTTTTAATTTGTTTTTTATCACTGATTAATAAAAATACATATTCATACATAAGTATATATGTAAT
AATTTGTCCAATTGGAAAAAAAAAAAAAAGAAAAAGGTGTCTCTTGCACTTTAATAGTCTTGATAGTCATGCTTCTGATA
TAACAATTGATGTAATATTACTGTTAATACGTGGACATCCATCAACATTAAATCTCTCAAGTTTATCACAATTTTTAAGT
ATTACATGA
>LF010202-RA gene=LF010202
TTTTTTCTAAGTCCCGAACAGAAAAATCTCAATCTTAAACGAACTTCCATTAGCTTCCCAAATAAAATTTTCATTGAAAT
AAGTTTTAAAGCCTTTAATTTTAAGACTACAAGCTTTCGAAATCGTATTTATTGA
>LF010604-RA gene=LF010604
ACGTTGTTTCCAACCATTAAATCAATTATTTCTACTAATTTTGAAGTTTTATCGGACTTTGAATTAGCTTTAACCTCCGA
CTTAGAGTCATCTTGGTGA
>LF010761-RA gene=LF010761
CATACAATATATTTATACTTATATATTATAGAAATTGTAAACGAAATCAATATATATTCAAAAGATGGAGAGAATCTTGT
CTTTGAAGATCATATTATAAATGGAAATGGTAAATAA
>LF010786-RA gene=LF010786
ATGTATTTAAAAAACATCTGTGTACTACATTTGATATATATAGAGATATATACCGGGCCCCACGTGCTACCACTGTATAG
GAGTATATCTATATATTGTAGAAAAAAAGGCGTGCATATACACTGGGCCTTGCATGTCTATACTTGCATGCCTCTTGGTC
GACGAAACAGCTGA
>LF010920-RA gene=LF010920
ATGACTGTTGAAAAATGTTTGAGAATTCATATACGTGATTGTGAAGAAGCTGATATTGTAATGGGTGCAAAAGTTCAAGA
TTATATCATTAAAAAAATGAGAAAGAAAATTCCAACTTGCCAAACAATAGTGGAAAATTTAATGGAAACGTCTGATGAAA
TCAACAATGCTTTTGAAACATGGAAAGGTCGTGTAAATAACGACATTCATGGATTTGGACCGTATGATGATGTTAAAGAT
AATAATTTAGAACACTCTATGGATCTAGATTTCCTCCAAAACAATGACGTAAATGATGTTTTCAATTCAACACCTGTACC
ATCAGAAGTTAATGGCATTAATTCAAATAATGGCTTACCAACTGAACATTCAACTATGATAGATTAA
>LF010923-RA gene=LF010923
ACGATTTATATTGTTGTTATTTTTTATGTGAAAATTTTCTTTTCCAGAGATAATATTCTGTATATATTCGTTCTTTTTTT
GAAAGAAAAAAAATAA
>LF011255-RA gene=LF011255
ATGCCGAATTGGGATCCCAAATATGTACAGCTGTTGATTGTTGTTGGCAGACATAACTTAGAGCTGATGGGAGACCACTT
CATGAAATTTAGTCTCAAGGATTTAAGAGGAACTCAAAACATGATGGAAAATTCACAGCAACTTGTCAATATTGTTTTAA
AGAGTTTTCGAATACCTCAAGTGAAAGACTCAGCAAACTGTCAAGCAACTGATGTACAGACATTATCATCATGTCTATTT
GGAGGCTTATAA
>LF011629-RA gene=LF011629
ATATCGATAGTAACTTATCGAAAAATATATCGAAAAAATTTCGAGTTATATCGAAGTTGGAGGTCTCGAAAAGACGATTC
AAAATCGATTTATACTTTTTTTCTAGGATCGATATTTTTCGAGATATCGATAGTAACACACCTTAAAATTTTTCGAAAAA
ATTACAAGTTAAAATTTTGA
>LF011663-RA gene=LF011663
ACGATTTATATTGTTGTTATTTTTTATGTGAAAATTTTCTTTTCCAGAGATAATATTCTGTATATTCGTTCTTTTTTGAA
AGAAAAAAAATAA
>LF011664-RA gene=LF011664
TTTTTAATATTTATTTTTTATAAACAAATCAAATTATTTAAAAAAATTTTTTTTCTTTATAATATAAGTGTCAACTTGCC
TCTTTTAAACAAAAAAAAATTTTTCAAATCAATCAATTATTGA
>LF012546-RA gene=LF012546
ATGGGATATATATATTTTTTGACTACATCCTTTTTCTTAGCTACATCCTTTTTCTTAGCTATTTGTTTATTTAACAATTA
TATTCAAGCATTAATATATATATTTTTTTTTTCAAATATAAATATAGTCATTGGCATAAAGAAACTTGTACCACATTATT
ATGAATTTAAAAAAATAAAATTCTATATCTATAGGTATATCCAAGTTAAGGATGGAGTTTTCAACATATACATATTATAT
AAAATATTTGAATAA
>LF012659-RA gene=LF012659
TTTTCCCAATACTTTGATTTTGGTTCATTGAATTTTTTTTCCTTTCCTTCATCTAACAGCAAAGTCTTTTCTGAATACTT
GTCGATGGATTTGTTTTTGCGTTCAAACATTTTTCTTTTTTGTTGA
>LF012726-RA gene=LF012726
CAGCGGTCGAAGTTGGTGTATGAGGTAAGTAAATTTACCTCATCGCATCACGAGTGGAAATATGTCCAATCGCTTGGTAT
TGATGCCCTGAATACGAAAATAACAATGGCCGACCATTTGGGTGGAAAGACAAGTAGTGGCCGACGGTCAAAGTGGGCGG
CCAACGGTCAAACTGAACTTACCTCATCGCATCAC
>LF012907-RA gene=LF012907
CCAGCCTGGATCAGGCATCTGGATCCAATCTTGATCAAGATACTGGATCCAATCCTGATCAAGATACATGAACCAAAATG
GATCGAATTTCAAAATCGAAAAAAAAATTTCGACATTTTAATTAGTATTGATTTGTAA
>LF012908-RA gene=LF012908
GATAACCTGATTTCAAATCCAGCCTGGATCAGGTATCTGGATCCGATTTTGATCAAGATACTGGATCCAATCCTGATCAA
GATACATGAACCAAATGGATCGAATTTCAAAATCGAAAAAAAACTTTCGACATTTTAA
>LF012981-RA gene=LF012981
ATGACCGAGTCAATTACCGATGAATCCTGTAAGGCTCAACTGCTTTTCGACCGGAGTAGATATACGAATCGTCTGAACCT
AACCTCTTTATCTTGTATTATTTCAACTCTTTTTTATTATTATAAAATATATAAAAGTCCAGATTTTGTCAGTTTAAATT
GTTTTTATTTTAATATTCCATTTATTTTTCATTTTTCTAACTCATTTCTCTTATTCGGCGCTTGA
>LF013065-RA gene=LF013065
ATGCAAAATTTAAATTATATGAAAGTCACGCAGATTGACGTAGTAGAGGATTCATATAGAGCAAGTACCGACAGTCTGGA
AGGGGGAAGGGGGGCCAATAATTCTTATGATTATTTGCCTCTGACAATATTTTACTGTTCGGTTAGGACAGAAAATTTAT
TTTCAGAAATATTAAAAATATCAGAAACAAATTTATCGTCAATTAAAAGAGATGCATTTTTTGGAATTTTAAATTAA
>LF013290-RA gene=LF013290
ATGGATTATTTGGTTGAAGCTGCAGGAATTCTTGAAAATGTAATCCTAAATGTCAATGCTGTTTTTTTTGGTGATGACGT
TTCATCTAGTAGTGAAGATGAAGATGACGAGGATGTAATGCTCGATCAATTCTTTCACCCAAGAGATGATTTGAATCAAC
CT
>LF013404-RA gene=LF013404
ATGGCCGCAGCTTGGGGACATAACAAAGACGGCGATATCATTGGATATTTCAATACGAATCAAGTATTGAGATATGCATA
TTCTGAGATATTTACACATATCAAGCAGCCTCAGATCCAAAAAAGAGGACAAAATCATTTGTCAAAAATGTTGATTGGAC
AAGTGACAAATGTATTGGTACTTTATTGGACAAAAAACAATGTTACAGATTGTTATTGTACCAATTGGAGACAACTGAAA
TAA
>LF013450-RA gene=LF013450
ATGAGTTTACAAGATTTTATGGATCTAGACTACATTAAGAATTCATCGATCCCTGATCTTGTCGATACAAGGTGCATGAA
AACTAGAAAATTACAATTACGTCTTTGGACTGAATATATTAATATGAAACACTTGAAATTTTCTACAAAGTTAGAATTAG
ATCGATTGAAAAATATTATAAGGACACCTGTTATTGAACTATATAACATGTGCAAAGATGTTACTCCACAAATACATGAT
TATATGACACGTTTGATGAATGGTGTTGATTATAACGATGATTCTGCCAATGAGACAGAAGAGTCTACCTAA
>LF013460-RA gene=LF013460
ATGAAATTGTTAAAAAAAAAATTTGATATGACTACAAATACGTACACTTATTTTGAAACGGTTGAAATAGACCAAGATTT
TAAAGCATCAACAGAAGAAATCGAACAACTAAAAAGTAACATTATAAAAAATATGATGAAGGAAGTACCGTGCGTAATTT
GCGAGAAAGGATACTTCGAAAAAGAAGAAAAAGTAGTCATATGCTCGTTTTGTAAAGTAATGATTCAGACATCAAAGATA
ACTAATCTCGAAAAACTGAATGATAATTTGAAAAGTATACAAACTGAT
>LF013479-RA gene=LF013479
ATGTTATATATTGTATATGTATCTGCAAATTTCTACCAGGGCATAAAAATAATATTATTTTTAATAAATATCTCTAAGCA
ATTGAATAAAAAATTTTTTTTTGAGCGTCTAATGTACATTTTCTTTCTCATATATATTAAATCTAACAAAAAACAAGTAT
TTTGTACAAAAAAAAAGCGTCAAGTATTCGAAATTGTAATTAATTTATAA
>LF013695-RA gene=LF013695
ATGACTGGCAGCGTTACTATACAAAAAAATACATGGGCTAGGAAAATCAAAACTGAATGTCTGATAATTATGTGCTTTTT
ATGTGCTATTTTACTGCTCAATCAGATATTTTATTGCTCCTATAGTTTTCCAGAAAAAAAAGATATACCTTAA
>LF013717-RA gene=LF013717
ATGTCGAAATTTTTTTTTTCGATTTTGAAATTCGATCCATTTTGGTTCATGTATCAGGATTGGATCCAGTATTTTAATCA
AGATCGGATTCGGTATTCTGATCCGTTTTGGATC
>LF013808-RA gene=LF013808
CTTGAAAAGAGGTATTCAGAACTGCTTATACAATTTATATCGGCCAAGTTAAAAACTACTTTTCCTGCCCTGCAGCTTTT
AAAATTTATAGAAAAACGGGCGGATTTCACTAGGCGAACATAA
>LF013896-RA gene=LF013896
ATGTTTTGCGACAAAAAAGTTATCCCAGTCGCTCGGGATAACTTGCGGATAATCGATTCAAGAATAGCTACCCTGGTCTC
TAGTCTTCTTGCCAAGAAGACTAGAGACCAGGAGAATAAACTTCAGTAG
>LF014012-RA gene=LF014012
ATGAGCTCATATCCTGCACTAAAATTATTTGAAATCAAAAAAGAAGAGGAAGAAGGAGAAGATGCTGATATGATTCTGAT
GAACCCGGAAGGCTTCGATGCAGCAATCACATTTGATCTAGCATCAAAATTATTTGAAATCAAAAAAAAAGAGGAAGAAG
GAGAAGATGCTGATATGATTCTGATGAACCCGGAAGGCTTCGATGCAGCAATCACATTTGATCCAGCACCAAAATTATTT
GAAATCAAAAAAGAAGAAGAAGAAGGAGAAGATGCTGATATGATGCTGATGAACCCGAAAGGCTTTGGTGCAGGAATCAC
ATTCGATCCTGCTCCACAATTATTTGAAATCAAAAAAGAAGAGGAAGAAGGAGAA
>LF014181-RA gene=LF014181
ATGGTGTTGAATGTAAACAAATTATATAGGATATATATAAGCATTCAAGTTAGTTTGATATTTTTAGTACCTATCTTGTT
TCTAATAATCAAAGAAATAATATACTACAAATAA
>LF014377-RA gene=LF014377
ATGAGCTCTTTGGAGCTTTATGACTGGGCGAAAAATACAGAATCATGTGTAACAGTCTTGCATAAAGATATAAATGATTA
TGAAAATACAAAAAAATTACTTGTTGGTCGCTTCGAAAATTGCAAGACAGTACAAGGCACTCAGCAAGTTCATTATATAC
AACCAAATAATAACATGTTGATCACACGGATGTATTCATCATATTTATTTAAAAAAAATTTAAAAAGAAAAAGCAAATAA
>LF014428-RA gene=LF014428
CTAGAGACCAGGAGAATAAACTTCGGCAGAAGGGTGTGGAGCCAATTGACTGCGAACAGAAACTCGGTTTTTGGTTCGTC
TTTTTTTGAAGCTGTTCGGCTCTTTTAA
>LF014617-RA gene=LF014617
ATGGATAAGAAGAAAAATGCAATTGTTCGAATAATTCGTTCAAAAGTAATTGTACTAAAAGATAGATGTAATTGCATAAA
TAAATTTTTTAATAATTATTTTTCAAGTATTTGTTTAAAAAGTAATTTTGAATGTATTTCACAAAAACAAACAGCTAGAA
AAAAAGATGCATCCGGTACCTCCTATGCTTGTTTAAATATAATTTATTTGTTTATTTATTATAAACAAATGGCCAAAGAT
GCAATTGATTGA
>LF014635-RA gene=LF014635
AGTTTGTATCCATTCTCTTTAAACAAAAAAAAAAAAAAACAAAATCAATCAATTATTGAAGTTATAATTGAATTTTTAAT
ATTTATTTTTTATAAACAAATCAAATTATTTAAAAAATTTTTTTTTCTTTATAATATAAGAGTGTCAACTTGCCTCTTTT
AA
>LF014688-RA gene=LF014688
ATAAAATTGATTGAAAAATCAAGAGGTACGGTAGTGCCTCGAATCAAGTATGAGAAAGAAAATATATATGTGTGTGTAAG
AGTAACTACCGTGTTTTATTATACACGACACATTGGTGACCTTTTCCGTCTCCAATTGTTTATGAATCCATTAAAAAATG
AAGAAATTTAA
>LF014724-RA gene=LF014724
ATGAAGCGCGTTTTAAGACTTCAAAGGATTTTAAGTTCGTTTAAGACTGAGATTTTTCTGTTCGGGAACTTAAGAAAGTT
ACATATAGCAATT
>LF014756-RA gene=LF014756
TTTCTTGATCAGATTTTGATAATATTTCTTGATCAAATTTTTGTCTTACGCTTTGGATCAATTCTTGATCAAGTTGCCAG
ACAGCTTCCCGAGTGGAAATTGAATCCGGCTTGGCCTGATCTTGATCCGAATTGGACCCGGTTTGTCGAAGGTGAAACGG
ACCCGGTTTACCTGATTGTTTCTGACATTGGAATCGGACCCGGTTTATCTAAGGCGACCCGGATCCGTTCACCCGGACTT
ATAACGGATCCGAATCGGAACAGGATAACCTGCTTT
>LF014803-RA gene=LF014803
ATGCTGATGATGTCAAATTATATTTACCTGTACGTACTCGCAATCACTGCCAATTTTTGCAAGGAAATATTGATAAATTT
ATAA
>LF014893-RA gene=LF014893
ATGTTTGTGGTCAATGCAGAAATACACAGTTCATGCAATGTGCCTCAACCAACCACACTAAAATCCAGAGACACTACCCA
ATCATGTACAACTACTGCAAGCTTGTTTCCTGTTCAACTTGATATCGTATATATTGTATATATATATATATATATA
>LF014947-RA gene=LF014947
ATGGCGGAGCTTGGTAATTTCTTGATACTTTGTTGTGGTAGACCTGATTTTCTTTTTGTTTACAAACAATCTCATATGAC
ATCTGATGATTTGGTTGAGGCTGCAGGAATACTTGAAAATGTAATCCTAAATGTCAATGCTGTTTCTTATGGTGATGACA
TAAATAAATTAACAACTCTATATAAC
>LF015066-RA gene=LF015066
ATGTGCTTTTTATGTGCTATTTTACTGCTAAATCAGATATTTTATTGCTCCAATAGTTTTCTCAAAAAAAAAAAATTTTC
CTCAAGAATCATGATAACGCTGCCAGTCATATTGGAAAATTCTTGTTAA
>LF015096-RA gene=LF015096
ATGGCCAGGGTTAGTGTTAAATTAACCCTGGCACATAAACAAATGGAAACAAAGAGTCTCATTTTTTTTAACAACAATAA
TAAATCTTGTTTTTATTGTTAA
>LF015102-RA gene=LF015102
AAAAAAAAAAAAATATCGGCATTTTTTTTTTTTTTTAATTATTTAACTTGTAAAAAATTATTTAAAAAAACTATTTTATA
TATAATTTTTATTTTTTTTCAACAATAA
>LF015133-RA gene=LF015133
ATTTTTATTGGTATACGACTTGGCCGTGGTTGGCTGAAATTTGTACATTATCAAGCAAAAATATCGGTACCTAAACTTTT
TTTTAATATATTTTTTTTTGGTCTTTTGGGCTTATCATGTTTTTTTTTTCAACGAAATGTGGGTGAAAATGGTCATGAAT
TTTTTTCTTTTTGTGGGCCTTATTTGGATTATTATGACCAATTTCTCGGTCATATACTAATTTTTTTA
