# Supplementary material for: Functional insights from the GC-poor genomes of two aphid parasitoids, Aphidius ervi and Lysiphlebus fabarum
Source: BMC Genomics. 2020 May 29;21:376. doi: 10.1186/s12864-020-6764-0 (PMC7257214; doi:10.1186/s12864-020-6764-0)
Supplement: Supplementary file 6 — Additional file 6. Details of CDS used to compare GC content across taxa. Genbank numbers and taxonomic information for genome (CDS) graphed in Supplementary Figure 9, detailing the GC content in predicted genes of other arthropods. [file 12864_2020_6764_MOESM6_ESM.xlsx]

## Sheet: Sheet1
Species	GenBank assembly	Mean GC*	Whole genome GC (aphids only, below)	*mean calculated as average of separate calculation for each predicted gene
Culex quinquefasciatus (southern house mosquito)	GCF_000209185.1_CulPip1.0_rna	54.6576
Drosophila persimilis (flies)	GCF_000005195.2_dper_caf1_rna	54.5302
Anopheles gambiae str. PEST (African malaria mosquito)	GCF_000005575.2_AgamP3_rna	54.1255
Drosophila sechellia (flies)	GCF_000005215.3_dsec_caf1_rna	53.6827
Drosophila biarmipes (flies)	GCF_000233415.1_Dbia_2.0_rna	51.6878
Drosophila erecta (flies)	GCF_000005135.1_dere_caf1_rna	51.477
Drosophila grimshawi (flies)	GCF_000005155.2_dgri_caf1_rna	51.0253
Drosophila miranda (flies)	GCF_000269505.1_DroMir_2.2_rna	50.6317
Drosophila kikkawai (flies)	GCF_000224215.1_Dkik_2.0_rna	50.4297
Drosophila obscura (flies)	GCF_002217835.1_Dobs_1.0_rna	50.3743
Drosophila elegans (flies)	GCF_000224195.1_Dele_2.0_rna	50.3136
Drosophila suzukii (flies)	GCF_000472105.1_Dsuzukii.v01_rna	50.0542
Drosophila takahashii (flies)	GCF_000224235.1_Dtak_2.0_rna	49.958
Drosophila serrata (flies)	GCF_002093755.1_Dser1.0_rna	49.9457
Drosophila ananassae (flies)	GCF_000005115.1_dana_caf1_rna	49.7874
Drosophila navojoa (flies)	GCF_001654015.1_ASM165401v1_rna	49.7202
Drosophila ficusphila (flies)	GCF_000220665.1_Dfic_2.0_rna	49.6417
Drosophila yakuba (flies)	GCF_000005975.2_dyak_caf1_rna	49.5722
Drosophila arizonae (flies)	GCF_001654025.1_ASM165402v1_rna	49.4507
Drosophila rhopaloa (flies)	GCF_000236305.1_Drho_2.0_rna	49.4398
Drosophila bipectinata (flies)	GCF_000236285.1_Dbip_2.0_rna	49.1104
Drosophila simulans (flies)	GCF_000754195.2_ASM75419v2_rna	48.9596
Plutella xylostella (diamondback moth)	GCF_000330985.1_DBM_FJ_V1.1_rna	48.7707
Drosophila melanogaster (fruit fly)	GCF_000001215.4_Release_6_plus_ISO1_MT_rna	48.4855
Frankliniella occidentalis (western flower thrips)	GCF_000697945.2_Focc_2.1_rna	48.4066
Drosophila virilis (flies)	GCF_000005245.1_dvir_caf1_rna	48.321
Drosophila mojavensis (flies)	GCF_000005175.2_dmoj_caf1_rna	48.2628
Drosophila hydei (flies)	GCF_002780465.1_ASM278046v1_rna	47.5509
Drosophila eugracilis (flies)	GCF_000236325.1_Deug_2.0_rna	47.2904
Aedes albopictus (Asian tiger mosquito)	GCF_001876365.2_canu_80X_arrow2.2_rna	47.2246
Drosophila busckii (flies)	GCF_001277935.1_ASM127793v1_rna	47.0624
Dinoponera quadriceps (ants)	GCF_001313825.1_ASM131382v1_rna	46.7322
Orussus abietinus (hymenopterans)	GCF_000612105.2_Oabi_2.0_rna	45.8161
Aedes aegypti (yellow fever mosquito)	GCF_002204515.2_AaegL5.0_rna	45.7014
Harpegnathos saltator (Jerdon's jumping ant)	GCF_003227715.1_Hsal_v8.5_rna	45.2278
Vollenhovia emeryi (ants)	GCF_000949405.1_V.emery_V1.0_rna	45.1486
Papilio machaon (common yellow swallowtail)	GCF_001298355.1_Pap_ma_1.0_rna	44.2284
Copidosoma floridanum (wasps &c.)	GCF_000648655.2_Cflo_2.0_rna	44.1472
Drosophila willistoni (flies)	GCF_000005925.1_dwil_caf1_rna	44.1326
Diachasma alloeum (wasps &c.)	GCF_001412515.1_Dall1.0_rna	44.0643
Diaphorina citri (Asian citrus psyllid)	GCF_000475195.1_Diaci_psyllid_genome_assembly_version_1.1_rna	43.8702
Helicoverpa armigera (cotton bollworm)	GCF_002156985.1_Harm_1.0_rna	43.847
Hyposmocoma kahamanoa (moths)	GCF_003589595.1_ASM358959v1_rna	43.825
Ooceraea biroi (clonal raider ant)	GCF_000611835.1_CerBir1.0_rna	43.7655
Rhagoletis zephyria (snowberry fruit fly)	GCF_001687245.1_Rhagoletis_zephyria_1.0_rna	43.6974
Nasonia vitripennis (jewel wasp)	GCF_000002325.3_Nvit_2.1_rna	43.645
Bicyclus anynana (squinting bush brown)	GCF_900239965.1_Bicyclus_anynana_v1.2_rna	43.618
Temnothorax curvispinosus (ants)	GCF_003070985.1_ASM307098v1_rna	43.6038
Nicrophorus vespilloides (beetles)	GCF_001412225.1_Nicve_v1.0_rna	43.4496
Dufourea novaeangliae (bees)	GCF_001272555.1_ASM127255v1_rna	43.3461
Ceratina calcarata (bees)	GCF_001652005.1_ASM165200v1_rna	43.3439
Amyelois transitella (moths)	GCF_001186105.1_ASM118610v1_rna	43.2667
Wasmannia auropunctata (little fire ant)	GCF_000956235.1_wasmannia.A_1.0_rna	43.1581
Nilaparvata lugens (brown planthopper)	GCF_000757685.1_NilLug1.0_rna	43.0446
Tribolium castaneum (red flour beetle)	GCF_000002335.3_Tcas5.2_rna	43.0022
Monomorium pharaonis (pharaoh ant)	GCF_000980195.1_M.pharaonis_V2.0_rna	42.7714
Trachymyrmex zeteki (ants)	GCF_001594055.1_Tzet1.0_rna	42.5707
Folsomia candida (springtails)	GCF_002217175.1_ASM221717v1_rna	42.5143
Dendroctonus ponderosae (mountain pine beetle)	GCF_000355655.1_DendPond_male_1.0_rna	42.4928
Spodoptera litura (moths)	GCF_002706865.1_ASM270686v1_rna	42.4819
Trachymyrmex septentrionalis (ants)	GCF_001594115.1_Tsep1.0_rna	42.336
Athalia rosae (coleseed sawfly)	GCF_000344095.2_Aros_2.0_rna	42.2904
Cryptotermes secundus (termites)	GCF_002891405.2_Csec_1.0_rna	42.2732
Fopius arisanus (wasps &c.)	GCF_000806365.1_ASM80636v1_rna	42.2367
Trachymyrmex cornetzi (ants)	GCF_001594075.1_Tcor1.0_rna	42.1967
Cyphomyrmex costatus (ants)	GCF_001594065.1_Ccosl1.0_rna	42.1947
Papilio polytes (common Mormon)	GCF_000836215.1_Ppol_1.0_rna	42.0435
Vanessa tameamea (butterflies)	GCF_002938995.1_ASM293899v1_rna	42.0314
Trichogramma pretiosum (wasps &c.)	GCF_000599845.2_Tpre_2.0_rna	41.971
Trichogramma pretiosum (wasps &c.)	GCF_000143395.1_Attacep1.0_rna	41.9141
Habropoda laboriosa (bees)	GCF_001263275.1_ASM126327v1_rna	41.8506
Pseudomyrmex gracilis (ants)	GCF_002006095.1_ASM200609v1_rna	41.8437
Bombyx mori (domestic silkworm)	GCF_000151625.1_ASM15162v1_rna	41.8364
Linepithema humile (Argentine ant)	GCF_000217595.1_Lhum_UMD_V04_rna	41.6771
Papilio xuthus (Asian swallowtail)	GCF_000836235.1_Pxut_1.0_rna	41.6608
Solenopsis invicta (red fire ant)	GCF_000188075.2_Si_gnH_rna	41.5708
Cephus cinctus (wheat stem sawfly)	GCF_000341935.1_Ccin1_rna	41.5378
Atta colombica (ants)	GCF_001594045.1_Acol1.0_rna	41.5301
Camponotus floridanus (Florida carpenter ant)	GCF_003227725.1_Cflo_v7.5_rna	41.4747
Bemisia tabaci (sweet potato whitefly)	GCF_001854935.1_ASM185493v1_rna	41.4558
Aethina tumida (small hive beetle)	GCF_001937115.1_Atum_1.0_rna	41.3914
Zootermopsis nevadensis (termites)	GCF_000696155.1_ZooNev1.0_rna	41.3803
Zeugodacus cucurbitae (melon fly)	GCF_000806345.1_ASM80634v1_rna	41.346
Pogonomyrmex barbatus (red harvester ant)	GCF_000187915.1_Pbar_UMD_V03_rna	41.3271
Acromyrmex echinatior (Panamanian leafcutter ant)	GCF_000204515.1_Aech_3.9_rna	41.2457
Bactrocera oleae (olive fruit fly)	GCF_001188975.1_gapfilled_joined_lt9474.gt500.covgt10_rna	41.1957
Bactrocera latifrons (flies)	GCF_001853355.1_ASM185335v1_rna	41.0444
Bactrocera dorsalis (oriental fruit fly)	GCF_000789215.1_ASM78921v2_rna	40.6933
Eufriesea mexicana (bees)	GCF_001483705.1_ASM148370v1_rna	40.6278
Cimex lectularius (bed bug)	GCF_000648675.2_Clec_2.1_rna	40.4371
Pieris rapae (cabbage white)	GCF_001856805.1_P_rapae_3842_assembly_v2_rna	40.4365
Ceratosolen solmsi marchali (wasps &c.)	GCF_000503995.1_CerSol_1.0_rna	40.3963
Musca domestica (house fly)	GCF_000371365.1_Musca_domestica-2.0.2_rna	40.163
Stomoxys calcitrans (stable fly)	GCF_001015335.1_Stomoxys_calcitrans-1.0.1_rna	40.1509
Ceratitis capitata (Mediterranean fruit fly)	GCF_000347755.3_Ccap_2.1_rna	40.0883
Anoplophora glabripennis (Asian longhorned beetle)	GCF_000390285.2_Agla_2.0_rna	39.8867
Megachile rotundata (alfalfa leafcutting bee)	GCF_000220905.1_MROT_1.0_rna	39.266
Leptinotarsa decemlineata (Colorado potato beetle)	GCF_000500325.1_Ldec_2.0_rna	38.6171
Ctenocephalides felis (cat flea)	GCF_003426905.1_ASM342690v1_rna	38.5241
Bombus impatiens (common eastern bumble bee)	GCF_000188095.2_BIMP_2.1_rna	38.4494
Halyomorpha halys (brown marmorated stink bug)	GCF_000696795.2_Hhal_2.0_rna	38.2438
Bombus terrestris (buff-tailed bumblebee)	GCF_000214255.1_Bter_1.0_rna	38.2436
Apis florea (little honeybee)	GCF_000184785.2_Aflo_1.0_rna	37.5839
Lucilia cuprina (Australian sheep blowfly)	GCF_000699065.1_Lcup_2.0_rna	37.5067
Sipha flava (yellow sugarcane aphid)	GCF_003268045.1_YSA_version1_rna	37.414	0.3
Apis mellifera (honey bee)	GCF_003254395.2_Amel_HAv3.1_rna	37.2667
Diuraphis noxia (Russian wheat aphid)	GCF_001186385.1_Dnoxia_1.0_rna	37.044	0.291
Agrilus planipennis (emerald ash borer)	GCF_000699045.2_Apla_2.0_rna	36.9832
Apis dorsata (giant honeybee)	GCF_000469605.1_Apis_dorsata_1.3_rna	36.6813
Microplitis demolitor (wasps &c.)	GCF_000572035.2_Mdem2_rna	36.6119
Acyrthosiphon pisum (pea aphid)	GCF_000142985.2_Acyr_2.0_rna	36.479	0.298
Melanaphis sacchari (aphids)	GCF_002803265.2_SCAv2.0_rna	36.4783	0.268
Myzus persicae (green peach aphid)	GCF_001856785.1_MPER_G0061.0_rna	36.3786	0.3
Polistes canadensis (wasps &c.)	GCF_001313835.1_ASM131383v1_rna	36.3016
Polistes dominula (European paper wasp)	GCF_001465965.1_Pdom_r1.2_rna	36.2464
Apis cerana (Asiatic honeybee)	GCF_001442555.1_ACSNU-2.0_rna	36.205
Pediculus humanus corporis (human body louse)	GCF_000006295.1_JCVI_LOUSE_1.0_rna	36.0269
Onthophagus taurus (beetles)	GCF_000648695.1_Otau_2.0_rna	35.7984
A. ervi (this study)	A. ervi (this study)	31.9771
L. fabarum (this study)	L. fabarum (this study)	29.7914
