# Supplementary material for: Functional insights from the GC-poor genomes of two aphid parasitoids, Aphidius ervi and Lysiphlebus fabarum
Source: BMC Genomics. 2020 May 29;21:376. doi: 10.1186/s12864-020-6764-0 (PMC7257214; doi:10.1186/s12864-020-6764-0)
Supplement: Supplementary file 7 — Additional file 7. Analysis of GC content and expression. Full details of analyses that drew from expression data in both taxa. This file details (a) GC content, carbon, and nitrogen for all predicted genes, (b) the most highly expressed genes in both taxa and (c) full analysis of differential expression between adult and larval L. fabarum, and corresponding comparison of GC content. [file 12864_2020_6764_MOESM7_ESM.xlsx]

## Sheet: Details
These data sheets detail the genes used to examine GC, Carbon, and Nitrogen content in the context of expression
1	This description
2	Details of GC content, carbon, and nitrogen calculated for each predicted gene in L. fabarum and A. ervi
3	List of A. ervi genes that are the most highly and lowly expressed (10%)
4	List of L. fabarum genes that are most highly and lowly expressed (overall and in adults vs. larvae)
5	Full results of differential expression analysis between adult and larval L. fabarum

## Sheet: All_genes
For all predicted genes
Lysiphlebus fabarum								Aphidius ervi
Gene ID	% GC- content	Length (bp)	N atoms per base	n Carbon atoms in a.a.	n Nitrogen atoms in a.a.			Gene ID	% GC- content	Length (bp)	N atoms per base	n Carbon atoms in a.a.	n Nitrogen atoms in a.a.
LF000001	31.5686	510	3.88235	873	245			AE3000001	42.328	378	3.86772	588	188
LF000002	38.6473	414	3.94686	662	180			AE3000002	25.9259	162	3.59877	333	79
LF000003	35.4167	720	3.68889	1185	327			AE3000003	31.896	9462	3.79286
LF000004	26.8437	678	3.73304	1123	310			AE3000004	35	60	3.96667	100	28
LF000005	28.5609	1362	3.8605	2301	630			AE3000005	32.2188	987	3.68592	1813	446
LF000006	29.5577	927	3.86839	1543	427			AE3000006	34.6232	1473	3.96809	2444	688
LF000007	23.8838	2307	3.77893	3850	1026			AE3000007	26.4804	3006	3.88523	4881	1389
LF000008	20.7692	390	3.90256	650	182			AE3000008	31.7269	1245	3.77671	2029	550
LF000009	22.0447	1878	3.6885	3259	849			AE3000009	38.8707	2745	3.87031	4395	1206
LF000010	28.7179	195	3.92308	325	90			AE3000010	32.4567	9810	3.69959	16951	4377
LF000011	26.6805	2901	3.70355	5005	1285			AE3000011	30.6366	2262	3.78028	3858	998
LF000012	27.2257	1932	3.77433	3271	893			AE3000012	43.0712	267	3.76779	459	126
LF000013	29.3844	1722	3.83508	2853	771			AE3000013	28.693	2586	3.7935	4360	1165
LF000014	26.6667	180	3.75556	317	83			AE3000014	40.411	1314	3.77473	2149	644
LF000015	19.1697	1638	3.67766	2929	745			AE3000015	32.1608	1194	3.77303	1956	522
LF000016	27.1062	273	3.89011	468	129			AE3000016	32.7088	1281	3.82748	2166	610
LF000017	33.6463	5112	3.9018	8002	2418			AE3000017	35.2564	312	3.75962	511	137
LF000018	30.8943	7257	3.86964	12141	3515			AE3000018	30.4348	138	3.86957	231	66
LF000019	26.3417	2031	3.65239	3582	882			AE3000019	41.6667	216	3.67593	320	96
LF000020	29.9803	1521	3.85141	2550	713			AE3000020	26.087	138	3.52899	258	63
LF000021	33.2669	1506	3.82005	2456	682			AE3000021	31.4792	7281	3.84247	11937	3310
LF000022	34.1118	1413	3.81387	2199	654			AE3000022	32.5137	1098	3.7541	1858	519
LF000023	31.5657	396	3.81313	696	191			AE3000023	35.411	1107	3.74526	1865	511
LF000024	35.6086	1758	3.82025	2781	815			AE3000024	35.3135	303	3.57096	538	137
LF000025	37.7953	762	3.83596	1339	398			AE3000025	36.6469	2022	3.66469	3416	922
LF000026	25.8321	12318	3.75183	20569	5447			AE3000026	35.4839	1302	3.76421	2190	596
LF000027	19.8946	759	3.79183	1310	360			AE3000027	40.3101	129	3.5814	218	50
LF000028	23.6808	777	3.74646	1351	371			AE3000028	28.7859	2265	3.88035	3588	1078
LF000029	24.1212	825	3.80727	1405	388			AE3000029	25.9259	81	3.65432	145	36
LF000030	32.1937	2808	3.75712	4674	1347			AE3000030	30.3382	1035	3.68889	1788	475
LF000031	28.4907	1239	3.79096	2049	560			AE3000031	36.3739	1776	3.74324	2984	785
LF000032	28.3019	318	3.36478	578	137			AE3000032	35.969	1290	3.75736	2139	588
LF000033	27.2847	3786	3.85314	6216	1783			AE3000033	34.2593	108	3.7963	175	52
LF000034	28.5024	207	3.96135	329	102			AE3000034	29.5954	2274	3.7898	3727	1020
LF000035	28.4444	450	4.00444	761	235			AE3000035	28.8353	3357	3.72475	5945	1557
LF000036	23.6082	1419	3.74771	2384	612			AE3000036	32.6503	732	3.78825	1255	336
LF000037	33.3333	618	3.73948	1041	300			AE3000037	33.8736	4257	3.78177	7295	1987
LF000038	30.2889	3219	3.927	5207	1499			AE3000038	33.2495	2385	3.76059	4126	1073
LF000039	25.4671	1017	3.73156	1798	453			AE3000039	29.6907	1455	3.75945	2580	673
LF000040	29.6296	297	4.03704	536	166			AE3000040	28.3333	420	3.64524	755	179
LF000041	38.8889	216	3.76389	308	79			AE3000041	28.2407	216	3.56481	374	100
LF000042	27.4797	615	3.67967	988	267			AE3000042	31.7269	249	3.90763	422	123
LF000043	25.0771	2919	3.78691	4949	1345			AE3000043	31.2075	2352	3.87415	3983	1103
LF000044	30.0175	573	3.77487	991	270			AE3000044	32.3083	2439	3.84953	3886	1165
LF000045	27.2257	966	3.77743	1659	455			AE3000045	37.4024	2433	3.82943	4092	1185
LF000046	32.2072	444	3.77252	790	194			AE3000046	46.0317	441	3.81179	684	203
LF000047	29.6407	1002	3.88623	1709	449			AE3000047	26.3374	243	3.71193	424	109
LF000048	30.2979	1779	3.78696	2998	798			AE3000048	44.4444	144	3.55556	242	62
LF000049	31.3559	1770	3.76441	2969	899			AE3000049	23.5772	123	3.43902	247	51
LF000050	39.3617	564	3.8156	942	282			AE3000050	30.5556	324	3.69444	551	143
LF000051	28.1706	1782	3.86139	2885	847			AE3000051	25.4593	762	3.93438	1323	384
LF000052	25.9459	1110	3.76216	1893	506			AE3000052	46.1171	837	3.89128	1213	417
LF000053	27.1018	2712	3.75074	4605	1251			AE3000053	32.9965	8016	3.75012	13103	3659
LF000054	24.0385	312	3.75	549	148			AE3000054	30.0546	1281	3.67603	2181	565
LF000055	28.1481	1620	3.76173	2732	730			AE3000055	29.2256	1485	3.69697	2462	635
LF000056	24.2255	4293	3.90636	7063	2055			AE3000056	31.348	957	3.82654	1619	445
LF000057	30.9955	1326	3.80468	2151	653			AE3000057	31.3462	1560	3.88397	2633	708
LF000058	29.8985	1281	3.84075	2094	563			AE3000058	31.853	1959	3.69117	3414	878
LF000059	23.36	1875	3.69653	3301	853			AE3000059	29.1667	312	3.5641	534	126
LF000060	26.917	4395	3.80159	7480	1987			AE3000060	35.1852	648	3.68981	1110	282
LF000061	26.064	3219	3.81609	5272	1567			AE3000061	33.3333	396	3.77273	645	187
LF000062	30.8858	858	3.78089	1337	359			AE3000062	28.2828	7524	3.87068	11928	3467
LF000063	26.0504	1785	3.70252	3226	838			AE3000063	33.0212	1602	3.71286	2604	664
LF000064	26.2752	1686	3.70937	2882	751			AE3000064	28.6013	1437	3.79402	2558	687
LF000065	27.101	1059	3.78565	1882	489			AE3000065	26.739	2487	3.62726	4398	1079
LF000066	30.2005	798	3.84461	1392	376			AE3000066	24.408	1098	3.64026	1955	467
LF000067	32.1522	762	3.75459	1199	340			AE3000067	27.6637	1023	3.77517	1774	463
LF000068	25.1792	1116	3.79839	1881	510			AE3000068	31.1111	180	3.42222	344	76
LF000069	29.656	1686	3.81791	2828	785			AE3000069	31.0769	975	3.79077	1625	432
LF000070	22.7273	1980	3.74343	3410	919			AE3000070	31.8034	2157	3.78118	3613	1078
LF000071	27.7778	360	3.75278	603	159			AE3000071	28.3854	1152	3.76823	1997	540
LF000072	25.5682	528	3.89583	882	274			AE3000072	35.6759	2604	3.79493	3779	1184
LF000073	29.2908	1410	3.80284	2159	634			AE3000073	40.4472	492	3.90447	800	229
LF000074	29.1206	3798	3.7841	6382	1689			AE3000074	34.5281	837	3.9092	1314	358
LF000075	27.3466	1353	3.76571	2311	638			AE3000075	36.0624	513	3.66862	811	245
LF000076	24.4112	3609	3.81241	6128	1809			AE3000076	30.235	936	3.82158	1536	427
LF000077	31.5972	576	3.80382	965	259			AE3000077	28.4483	348	3.79885	610	162
LF000078	27.0042	4029	3.72276	6886	1786			AE3000078	29.1667	480	3.72292	796	229
LF000079	26.0317	2205	3.6517	3862	961			AE3000079	32.6288	2271	3.67768	3776	945
LF000080	29.8655	1413	3.86907	2387	687			AE3000080	29.4372	231	3.69264	382	97
LF000081	24.6965	4284	3.9993	7125	2109			AE3000081	35.1032	339	3.61652	574	149
LF000082	21.7968	2037	3.69759	3640	894			AE3000082	32.0231	1908	3.77044	3123	857
LF000083	21.2183	1461	3.96235	2444	671			AE3000083	28.9544	1119	3.75335	1959	525
LF000084	23.6705	4212	3.88651	6945	1983			AE3000084	35.9441	1647	3.78203	2690	738
LF000085	22.2863	1041	3.72719	1804	457			AE3000085	23.8889	180	3.65556	329	80
LF000086	24.9497	1491	3.78404	2563	666			AE3000086	33.3095	4191	3.71868	6962	1920
LF000087	29.6859	7896	3.72784	13370	3507			AE3000087	23.0277	1407	3.5693	2498	572
LF000088	27.9373	1149	3.73281	1924	509			AE3000088	36.9771	1482	3.80432	2393	721
LF000089	31.1443	4020	3.74652	6800	1817			AE3000089	27.5738	1389	3.74154	2259	630
LF000090	26.4935	1155	3.77749	1977	515			AE3000090	29.4372	1155	3.72987	1973	510
LF000091	32.0377	849	3.72203	1371	363			AE3000091	26.2626	594	3.867	1023	282
LF000092	29.4574	2451	3.83639	3651	1106			AE3000092	32.1429	672	3.89435	1103	293
LF000093	23.7847	576	3.8559	940	286			AE3000093	35.4978	231	3.89177	371	104
LF000094	37.9433	564	3.83156	943	281			AE3000094	25.5833	2400	3.86917	3935	1159
LF000095	27.9883	1029	3.76968	1744	456			AE3000095	29.4662	2379	3.88525	3660	1092
LF000096	29.014	2292	3.77923	3699	995			AE3000096	31.0398	654	3.64985	1152	283
LF000097	27.0739	1326	3.83183	2128	629			AE3000097	35.3333	300	3.79333	487	132
LF000098	31.4567	3357	3.83527	5127	1550			AE3000098	30.0459	1308	3.72706	2331	594
LF000099	27.6	750	3.87067	1237	348			AE3000099	32.3323	1998	3.60561	3437	868
LF000100	24.3084	2205	3.77959	3656	1054			AE3000100	26.5646	5097	3.83265	8578	2269
LF000101	37.8307	378	3.89947	636	202			AE3000101	32.5321	624	3.78686	1016	273
LF000102	28.1116	1398	3.66023	2490	624			AE3000102	34.1463	1353	3.87953	2213	624
LF000103	37.5661	378	3.88889	637	202			AE3000103	34.0239	1593	3.73823	2691	739
LF000104	34.3023	1032	4.03585	1656	531			AE3000104	33.3333	351	3.87749	588	174
LF000105	29.554	3969	3.85261	6120	1842			AE3000105	31.25	528	3.77652	850	259
LF000106	31.5315	444	3.4009	734	168			AE3000106	30.6122	147	3.64626	250	73
LF000107	25.1852	945	3.77037	1627	429			AE3000107	26.2883	1533	3.77104	2673	727
LF000108	26.3158	1140	3.65614	2032	526			AE3000108	36.8707	1470	3.78912	2363	621
LF000109	29.7281	3384	3.79048	5637	1538			AE3000109	28.1982	1110	3.75766	1894	532
LF000110	20.2912	3228	3.6614	5686	1410			AE3000110	36.0544	1470	3.75782	2363	626
LF000111	38.8441	744	3.88172	1227	336			AE3000111	31.8103	8601	3.75852	13099	3875
LF000112	26.1224	735	3.85986	1243	340			AE3000112	29.3532	201	3.59204	362	95
LF000113	26.6606	3297	3.84258	5466	1535			AE3000113	32.0106	1890	3.84074	3019	894
LF000114	24.2303	747	3.68541	1341	334			AE3000114	29.902	204	3.7549	350	93
LF000115	19.1806	1074	3.82588	1875	511			AE3000115	32.7273	990	3.73434	1613	440
LF000116	17.6627	753	3.80744	1287	356			AE3000116	32.2319	3087	3.71493	5131	1364
LF000117	35.8876	1566	3.85441	2457	757			AE3000117	28.1359	3444	3.85947	5534	1494
LF000118	25.2874	870	3.74713	1411	364			AE3000118	35.8423	1116	3.71147	1687	476
LF000119	45.1713	963	3.90654	1310	429			AE3000119	25.641	234	3.98718	419	115
LF000120	24.4624	744	3.87366	1246	338			AE3000120	26.359	975	3.72718	1684	448
LF000121	38.4615	429	3.78788	706	200			AE3000121	30.1829	984	3.71951	1755	448
LF000122	24.7475	594	3.95791	980	272			AE3000122	30.4426	1107	3.70822	1951	514
LF000123	25.0744	1344	3.89435	2268	630			AE3000123	31.1562	1332	3.70646	2351	605
LF000124	22.8956	891	3.78114	1429	397			AE3000124	33.9204	1533	3.84671	2542	717
LF000125	27.6923	3120	3.82436	5208	1479			AE3000125	39.6226	159	3.55975	298	74
LF000126	29.8246	1197	3.98413	1938	535			AE3000126	47.2222	144	3.90972	215	76
LF000127	32.7519	1032	3.98256	1732	490			AE3000127	34.1418	3216	3.82369	5257	1527
LF000128	31.8471	471	3.72399	777	214			AE3000128	32.0552	1956	3.78476	3312	874
LF000129	31.6286	2757	3.75807	4464	1221			AE3000129	29.6163	1668	3.6307	2859	677
LF000130	21.567	3561	3.76355	6077	1591			AE3000130	31.6555	894	3.78523	1503	413
LF000131	26.1808	741	3.74899	1287	311			AE3000131	30.0534	1311	3.72616	2270	603
LF000132	30.7527	465	3.76989	784	202			AE3000132	31.6667	420	3.69286	756	190
LF000133	38.7978	183	3.89071	314	99			AE3000133	41.9569	603	3.86235	969	278
LF000134	32.0948	1857	3.77329	3166	831			AE3000134	36.6197	213	3.71831	354	96
LF000135	34.3053	1749	3.79017	2968	780			AE3000135	39.6491	570	3.89825	912	251
LF000136	33.8346	399	3.88471	677	188			AE3000136	34.0686	1224	3.82353	2040	551
LF000137	31.6886	912	3.75	1550	399			AE3000137	30.186	1398	3.73391	2463	636
LF000138	32.6644	897	3.77815	1533	456			AE3000138	35.5932	177	3.85876	271	81
LF000139	29.376	1314	3.72146	2190	582			AE3000139	36.3996	2022	3.8541	3374	945
LF000140	23.1802	4767	3.79631	8174	2185			AE3000140	34.0326	1716	3.79371	2787	794
LF000141	30.254	1299	3.81986	2211	600			AE3000141	27.7987	2385	3.75514	4115	1116
LF000142	26.7436	2079	3.93458	3352	1028			AE3000142	28.4406	3822	3.90502	6188	1842
LF000143	29.0467	3126	3.70026	5497	1419			AE3000143	31.857	1287	3.70707	2248	567
LF000144	30.4348	621	3.78583	986	276			AE3000144	38.5827	381	3.83727	589	156
LF000145	25.4197	1251	3.85691	2078	576			AE3000145	34.5986	2292	3.86082	3811	1063
LF000146	27.6316	228	3.67982	392	93			AE3000146	32.5	600	4.15667	1005	314
LF000147	28.4519	2151	3.88424	3586	1106			AE3000147	27.5583	987	3.91996	1649	475
LF000148	24.0027	1479	3.68695	2588	651			AE3000148	27.7193	855	3.88655	1419	392
LF000149	35.9903	414	3.97585	660	207			AE3000149	34.5486	576	3.86285	988	297
LF000150	26.929	1296	3.71914	2299	590			AE3000150	26.7994	1959	3.85962	3185	895
LF000151	18.8889	810	3.84321	1458	374			AE3000151	30.9368	459	3.82353	749	216
LF000152	22.7191	1677	3.74836	2826	737			AE3000152	30.9179	5175	3.71304	9118	2347
LF000153	37.1585	183	3.67213	313	82			AE3000153	28.9216	204	3.62745	364	88
LF000154	39.4366	213	3.6338	383	104			AE3000154	33.3333	225	3.68444	370	95
LF000155	24.378	14751	3.79432	25708	6640			AE3000155	30.2761	1014	3.79783	1744	488
LF000156	38.6293	321	3.90343	545	145			AE3000156	29.0614	1662	3.61853	2954	714
LF000157	25.7279	1683	3.66132	2862	743			AE3000157	35.5072	276	3.83696	411	117
LF000158	39.0476	210	3.7	335	94			AE3000158	33.3333	1275	3.79686	2077	572
LF000159	25.8964	1506	3.749	2475	652			AE3000159	42.4908	273	4.01465	428	136
LF000160	29.1902	531	3.67797	877	240			AE3000160	41.7784	2013	3.83905	3047	980
LF000161	33.2051	780	3.77692	1243	346			AE3000161	31.4376	1899	3.81727	3076	829
LF000162	31.6667	3720	3.70565	6025	1571			AE3000162	29.8633	951	3.76972	1629	438
LF000163	27.4629	1482	3.65992	2593	606			AE3000163	30.1846	2763	3.88599	4506	1228
LF000164	25.9868	2736	3.81725	4731	1303			AE3000164	39.3333	150	3.56	245	60
LF000165	26.2899	1221	3.81491	2101	559			AE3000165	39.2857	168	3.78571	280	73
LF000166	34.9462	1116	3.83781	1751	540			AE3000166	42.3506	987	3.8541	1559	482
LF000167	30.6785	339	3.9292	576	172			AE3000167	39.1125	969	3.77193	1533	465
LF000168	34.3685	483	3.86957	747	213			AE3000168	27.7186	4221	3.73845	7376	1954
LF000169	31.7996	978	3.8681	1548	474			AE3000169	38.0222	1173	3.75192	1814	560
LF000170	33.0317	663	3.94419	1025	309			AE3000170	31.0545	4827	3.78123	8359	2181
LF000171	35.1104	1857	3.77868	2969	867			AE3000171	15.1515	198	3.33838	402	75
LF000172	6.48148	108	3.43519	220	48			AE3000172	40.1235	648	3.77469	1003	280
LF000173	34.558	1878	3.94941	2878	947			AE3000173	30.5638	1011	3.74679	1758	468
LF000174	29.4675	2742	3.78775	4687	1269			AE3000174	37.9907	1503	3.77778	2435	695
LF000175	29.6296	1485	3.81145	2525	690			AE3000175	31.2361	2241	3.96921	3737	1207
LF000176	30.2569	2958	3.83266	4525	1404			AE3000176	27.3646	1089	3.63085	1954	455
LF000177	24.149	1557	3.74566	2720	739			AE3000177	29.1702	3579	3.78039	5979	1622
LF000178	25.6681	1422	3.72714	2409	627			AE3000178	25.7143	315	3.63175	517	148
LF000179	27.907	903	3.72204	1548	389			AE3000179	33.3333	750	3.804	1239	340
LF000180	22.7106	819	3.85714	1368	367			AE3000180	29.9242	264	3.64015	478	119
LF000181	26.1299	708	3.83898	1213	338			AE3000181	34.5763	1770	3.83672	2872	823
LF000182	29.1809	1758	3.73094	2962	806			AE3000182	27.129	822	3.67153	1433	369
LF000183	25.2874	609	3.81117	1038	278			AE3000183	36.0063	1272	3.87579	2028	559
LF000184	28.9495	1209	3.6708	2085	503			AE3000184	29.529	1104	3.85688	1803	542
LF000185	28.75	1200	3.70917	2079	510			AE3000185	34.5363	1995	3.73083	3206	883
LF000186	30.2796	2325	3.64215	3998	956			AE3000186	34.0058	1041	3.74256	1692	463
LF000187	22.5	480	3.84375	843	223			AE3000187	32.6007	819	3.80952	1265	375
LF000188	25.6971	3981	3.72997	6795	1787			AE3000188	29.052	654	3.8685	1114	309
LF000189	21.447	2709	3.87818	4667	1295			AE3000189	30.644	1413	3.73673	2483	633
LF000190	18.1724	963	3.77466	1675	500			AE3000190	32.043	1860	3.83226	2957	861
LF000191	20.028	1428	3.82353	2454	647			AE3000191	38.2353	204	3.75	338	98
LF000192	28.9831	1770	3.8113	2990	817			AE3000192	31.6316	9696	3.86293	15706	4475
LF000193	22.4399	3828	3.85005	6473	1785			AE3000193	27.2586	642	3.80218	1044	313
LF000194	24.1599	2202	3.77702	3861	1030			AE3000194	30.6932	12651	3.85788	21322	5742
LF000195	29.1328	738	3.80488	1227	350			AE3000195	31.2885	4059	3.87805	6766	1913
LF000196	30.0609	1314	3.65906	2281	560			AE3000196	29.8982	786	3.70483	1344	351
LF000197	20.0078	2574	3.86791	4300	1273			AE3000197	34.4649	4065	3.80517	6297	1815
LF000198	25.3461	4695	3.70351	8291	2110			AE3000198	31.7498	1263	3.73238	2065	568
LF000199	34.4538	357	3.66947	586	159			AE3000199	29.4719	5283	3.93413	8126	2384
LF000200	36.2162	555	3.87568	909	277			AE3000200	38.0952	546	4.02564	876	235
LF000201	27.7778	342	3.70468	606	149			AE3000201	29.9943	1767	3.60102	3178	745
LF000202	26.8293	1845	3.81192	3153	822			AE3000202	32.7126	3705	3.75655	6073	1668
LF000203	39.5062	243	3.86008	349	119			AE3000203	34.7339	357	3.68067	554	171
LF000204	29.1954	435	3.84598	725	212			AE3000204	26.0474	549	3.79053	877	263
LF000205	23.1092	2142	3.80719	3577	996			AE3000205	27.264	1038	3.89403	1739	500
LF000206	32.0911	1449	3.88958	2322	634			AE3000206	37.4788	1182	3.82234	1822	550
LF000207	33.8603	759	3.81159	1241	358			AE3000207	38.911	753	3.78088	1233	376
LF000208	23.3886	543	3.46961	987	218			AE3000208	28.8958	969	3.74923	1727	439
LF000209	31.8095	525	3.6419	886	213			AE3000209	30.9589	1095	3.89863	1850	539
LF000210	21.4015	528	3.49811	962	219			AE3000210	30.4598	174	3.59195	310	84
LF000211	27.3224	549	3.46995	977	214			AE3000211	31.4922	1032	3.84884	1711	518
LF000212	28.4916	537	3.56238	987	225			AE3000212	54.902	51	4.07843	62	22
LF000213	27.2381	525	3.53333	915	225			AE3000213	28.86	1386	3.78355	2448	644
LF000214	25.4296	582	3.49828	1075	231			AE3000214	28.9001	1782	3.75533	3187	822
LF000215	21.6802	1107	3.59259	1992	458			AE3000215	31.07	486	3.85597	816	234
LF000216	23.7338	1698	3.79152	2904	774			AE3000216	33.3333	834	3.81055	1296	413
LF000217	28.4417	3414	3.73989	5562	1537			AE3000217	36.8836	507	3.93491	847	259
LF000218	29.3173	498	3.85944	847	233			AE3000218	31.9783	369	3.72087	616	162
LF000219	26.214	2430	3.84362	4067	1073			AE3000219	28.6563	3870	3.8199	6159	1876
LF000220	26.1084	2436	3.8358	4094	1078			AE3000220	28.136	2559	3.98398	4360	1259
LF000221	28.5216	1434	3.55927	2489	601			AE3000221	36.7041	267	3.26966	492	122
LF000222	35.2017	2355	3.79278	3782	1101			AE3000222	35.9848	264	4.0303	467	149
LF000223	32.0463	1554	3.68855	2600	673			AE3000223	36.5801	924	3.71104	1588	402
LF000224	29.7729	1629	3.80786	2794	743			AE3000224	26.0274	657	3.77169	1111	315
LF000225	31.6565	1968	3.80894	3143	952			AE3000225	31.6372	1356	3.73156	2347	615
LF000226	34.1753	2613	3.78569	4158	1226			AE3000226	32.2851	2385	3.71866	4241	1094
LF000227	29.0155	1737	3.635	2929	712			AE3000227	31.9444	504	3.82143	888	228
LF000228	29.1159	5169	3.60321	8776	2072			AE3000228	33.8028	213	3.6338	370	90
LF000229	27.4775	444	3.59009	766	181			AE3000229	33.3333	240	3.79583	400	99
LF000230	30.5085	177	3.68362	278	68			AE3000230	33.1237	954	3.72851	1669	442
LF000231	27.4194	186	3.82796	295	80			AE3000231	30.2381	420	3.82381	665	189
LF000232	25	2532	3.74684	4445	1152			AE3000232	33.7386	1974	3.83131	3195	883
LF000233	25.8229	2157	3.89522	3563	1012			AE3000233	35.213	798	3.78321	1295	366
LF000234	26.2079	2049	3.7794	3516	948			AE3000234	34.3124	2247	3.84824	3696	1032
LF000235	24.4599	1296	3.75386	2254	556			AE3000235	33.7221	1029	3.63848	1797	442
LF000236	24.8287	2481	3.89359	4037	1150			AE3000236	29.5585	2967	3.81261	4832	1360
LF000237	30.4221	687	3.80204	1162	334			AE3000237	25.098	1020	3.62059	1838	439
LF008484	26.5207	1233	3.7867	2027	565			AE3000238	27.451	663	3.66516	1149	305
LF008485	29.5869	4938	3.75253	8466	2214			AE3000239	28.14	3543	3.83912	6000	1617
LF008486	23.3786	663	3.63801	1154	276			AE3000240	31.8384	4950	3.72768	8728	2275
LF008487	36.1656	918	3.70479	1488	454			AE3000241	31.3131	198	3.64141	350	84
LF008488	28.3688	141	3.43972	251	52			AE3000242	31.0658	441	3.5102	766	180
LF008489	27.9528	762	3.79921	1304	359			AE3000243	35.5096	2757	3.86036	4416	1368
LF008490	35.2321	474	3.95992	746	204			AE3000244	33.503	1179	3.78202	2048	578
LF008491	35.0084	597	3.87437	952	286			AE3000245	32.0896	1608	3.71642	2824	713
LF008492	26.1168	582	3.73024	1013	255			AE3000246	32.7044	795	3.7195	1408	364
LF008493	32.8463	1848	3.70996	2970	849			AE3000247	30.5051	990	3.78788	1684	452
LF008494	32.1777	4413	3.7453	7295	1913			AE3000248	31.5143	2199	3.77626	3629	1016
LF008495	30.0079	1263	3.80206	2128	614			AE3000249	29.5284	1866	3.80225	3273	829
LF008496	31.49	651	4.06759	1090	296			AE3000250	26.608	3747	3.94582	6118	1741
LF008497	31.3725	357	3.80392	641	166			AE3000251	29.4203	4140	3.79855	6865	1885
LF008498	26.4722	1851	3.76985	3087	851			AE3000252	30.0275	726	3.74242	1253	319
LF008499	26.3522	1590	3.73774	2823	753			AE3000253	28.7073	2313	3.83225	3939	1065
LF008500	20.5776	1662	3.66787	2929	734			AE3000254	28.5714	2436	3.84811	4023	1168
LF008501	26.6968	1326	3.72474	2244	588			AE3000255	30.6595	561	3.71658	1011	253
LF008502	25.6231	1284	3.76402	2139	571			AE3000256	31.7901	1296	3.69367	2324	581
LF008503	32.4675	693	3.82251	1151	322			AE3000257	35.3191	705	3.77589	1186	300
LF008504	32.549	1530	3.67712	2707	707			AE3000258	28.4644	267	3.80899	436	127
LF008505	31.25	288	3.82986	465	138			AE3000259	25.4428	621	3.63607	1122	260
LF000238	22.4938	6015	3.76409	10108	2623			AE3000260	27.0202	396	3.64899	705	176
LF000239	30.3318	633	3.62717	1118	284			AE3000261	27.385	891	4.00337	1461	437
LF000240	29.0752	1503	3.77645	2538	702			AE3000262	29.9145	351	3.78917	0	0
LF000241	29.7753	3738	3.73997	6123	1725			AE3000263	43.9583	480	3.85208	811	231
LF000242	29.5985	1071	3.78992	1773	479			AE3000264	26.8919	5682	3.82189	9436	2568
LF000243	19.7596	2829	3.80771	4799	1295			AE3000265	31.0861	534	3.7397	903	227
LF000244	22.0711	1323	3.80877	2234	610			AE3000266	34.963	675	3.66963	1221	318
LF000245	31.5018	273	3.95604	454	116			AE3000267	32.9638	1353	3.74649	2370	631
LF000246	33.9848	921	3.84473	1499	452			AE3000268	29.5659	1221	3.86241	2040	580
LF000247	26.0646	4086	3.92046	6656	2010			AE3000269	25.5006	1698	3.77208	3028	777
LF000248	25	408	3.96078	696	203			AE3000270	28.3271	3216	3.82618	5289	1562
LF000249	18.9744	195	3.8	362	101			AE3000271	30.4498	867	3.8639	1475	404
LF000250	24.7678	969	3.69247	1751	446			AE3000272	30.8017	1422	3.81435	2450	693
LF000251	30.1282	1404	3.82479	2407	662			AE3000273	27.9599	1098	3.8725	1828	476
LF000252	23.6923	975	3.79692	1758	449			AE3000274	28.769	723	3.80221	1250	338
LF000253	26.0288	972	3.75617	1707	457			AE3000275	30.2141	1635	3.79939	2733	696
LF000254	24.1655	4374	3.76452	7489	2024			AE3000276	25.8929	336	3.89583	566	155
LF000255	30.52	6327	3.87103	10125	3115			AE3000277	24.6978	1737	3.83362	2885	787
LF000256	29.5945	3798	3.68826	6436	1681			AE3000278	33.3333	1770	3.74011	2977	800
LF000257	25.3098	3228	3.76642	5566	1519			AE3000279	33.727	762	3.8622	1207	335
LF000258	20.2147	1677	3.93202	2852	773			AE3000280	24.167	8793	3.94769	14743	4082
LF000259	27.2727	297	3.72054	480	132			AE3000281	27.1582	1587	3.69754	2790	692
LF000260	25.6181	2346	3.83078	3738	1154			AE3000282	23.8832	582	3.41065	977	227
LF000261	29.321	324	3.78395	523	139			AE3000283	26.8214	4008	3.94686	6425	1823
LF000262	31.8555	1218	3.80049	2025	566			AE3000284	26.3305	714	3.7577	1240	318
LF000263	29.6795	1560	3.69551	2712	687			AE3000285	27.5032	6192	3.85352	10256	2924
LF000264	24.5478	1548	3.81008	2693	726			AE3000286	25.7703	2142	3.80439	3444	955
LF000265	23.2099	1215	3.76296	2192	545			AE3000287	25.9009	444	3.49099	718	166
LF000266	26.9477	11886	3.78252	19356	5239			AE3000288	33.0159	630	3.84127	1043	294
LF000267	27.3576	1071	3.66853	1795	483			AE3000289	31.8489	5322	3.73375	8934	2284
LF000268	24.1397	1947	3.71546	3325	885			AE3000290	34.4468	1437	3.77871	2267	626
LF000269	25.9135	2682	3.717	4749	1210			AE3000291	24.5902	183	3.15847	370	76
LF000270	19.8512	2151	3.95537	3669	1038			AE3000292	38.3721	258	3.6938	426	116
LF000271	35.0388	1290	3.75581	2132	565			AE3000293	42.7673	159	3.49057	270	67
LF000272	23.6984	2958	3.8215	4975	1365			AE3000294	36.127	1575	3.79111	2367	739
LF000273	22.2222	2898	3.78744	5071	1351			AE3000295	30.4008	2046	3.85484	3281	966
LF000274	20.4959	3630	3.78981	6322	1640			AE3000296	30.7018	570	3.8193	956	263
LF000275	29.4845	2832	3.85417	4643	1353			AE3000297	33.0733	2307	3.71868	3832	1051
LF000276	25.1036	3378	3.81113	5799	1613			AE3000298	29.6296	297	3.78451	487	130
LF000277	28.9237	2109	3.81413	3556	999			AE3000299	34.5794	321	3.81931	529	141
LF000278	35.2449	837	3.77419	1443	396			AE3000300	32.5333	750	3.79333	1260	336
LF000279	34.4828	261	3.56705	427	141			AE3000301	28.4553	123	3.90244	211	59
LF000280	25.9649	285	4.02807	484	140			AE3000302	33.945	327	3.737	544	151
LF000281	28.6395	1470	3.75782	2531	644			AE3000303	28.2828	198	3.78283	334	92
LF000282	33.3333	606	3.84818	949	262			AE3000304	33.79	219	3.84475	367	94
LF000283	30.6085	1101	3.71662	1873	491			AE3000305	33.6879	282	3.93617	441	127
LF000284	32.7416	507	3.88757	813	223			AE3000306	25.1178	1485	3.94276	2364	648
LF000285	26.4933	1038	3.7052	1802	453			AE3000307	31.723	621	3.83575	1063	269
LF000286	29.845	258	3.80233	450	130			AE3000308	34.539	1410	3.77872	2274	710
LF000287	45.7516	459	3.77342	711	163			AE3000309	34.2738	957	3.76176	1522	457
LF000288	44.3918	633	3.67299	930	248			AE3000310	41.1215	642	3.99065	987	303
LF000289	24.5943	801	3.75406	1405	345			AE3000311	16.6667	114	4.13158	205	58
LF000290	25.641	273	3.82784	474	127			AE3000312	30.0226	1329	3.7532	2319	598
LF000291	21.5784	3003	3.81818	5286	1374			AE3000313	26.1697	3099	3.84253	5135	1548
LF000292	26.097	1299	3.73287	2204	582			AE3000314	32	225	3.53333	391	92
LF000293	27.5591	762	3.66929	1282	328			AE3000315	26.087	207	3.32367	370	86
LF000294	29.3233	399	3.69925	669	179			AE3000316	26.6747	2493	3.87926	4093	1147
LF000295	25.3165	711	4.09142	1202	330			AE3000317	32.5416	1263	3.87569	2054	647
LF000296	32.7858	2922	3.66085	5002	1327			AE3000318	28.3851	2223	3.82996	3682	1001
LF000297	21.8337	2574	3.81624	4378	1218			AE3000319	28.3111	2250	3.79467	3785	960
LF000298	29.9769	864	3.82986	1446	393			AE3000320	29.7043	744	3.81317	1288	333
LF000299	35.0446	1344	3.71949	2204	608			AE3000321	25.7373	2238	3.91108	3598	1067
LF000300	31.2325	714	3.68908	1218	332			AE3000322	40.3509	456	3.82456	774	227
LF000301	40.1826	219	3.85845	367	100			AE3000323	29.0745	1221	3.77068	2110	557
LF000302	36.8	375	3.85333	593	176			AE3000324	31.3131	198	4.19697	328	117
LF000303	32.8205	195	3.49744	311	81			AE3000325	29.8519	1350	3.73778	2356	612
LF000304	23.7197	1113	3.78527	1912	526			AE3000326	26.2873	369	3.85908	624	174
LF000305	23.3333	240	3.6375	445	112			AE3000327	27.9667	1323	3.73394	2355	613
LF000306	30.4199	3810	3.78425	6356	1693			AE3000328	30.9179	207	3.55072	345	86
LF000307	27.7608	4917	3.76876	8229	2212			AE3000329	33.3333	222	3.64865	387	93
LF000308	33.2552	3840	3.75859	6231	1723			AE3000330	29.1005	189	3.62434	331	94
LF000309	47.032	219	3.78539	364	106			AE3000331	32.3671	207	3.72464	347	89
LF000310	28.5897	1560	3.73013	2602	738			AE3000332	29.2047	2955	3.73536	4868	1354
LF000311	18.9922	1548	3.92248	2700	745			AE3000333	40.7407	135	3.67407	219	60
LF000312	27.5605	537	3.87523	909	241			AE3000334	30.4455	2424	3.82715	4072	1159
LF000313	19.9475	762	3.82415	1333	343			AE3000335	34.8384	2259	3.80611	3719	1026
LF000314	36.3868	393	3.77608	656	178			AE3000336	35.8888	2661	3.9658	4185	1320
LF000315	25.8537	615	3.66504	1096	266			AE3000337	28.7057	1383	3.7491	2418	628
LF000316	38.7755	294	3.83673	471	130			AE3000338	27.2395	1641	3.85253	2704	759
LF000317	37.156	654	3.58257	1123	270			AE3000339	35.034	1764	3.86735	2782	836
LF000318	25.5422	1245	3.71004	2183	588			AE3000340	28.628	2019	3.82021	3252	924
LF000319	27.0014	2211	3.79873	3802	1016			AE3000341	27.2826	3669	3.95503	6034	1736
LF000320	37.1968	1113	3.78976	1749	527			AE3000342	37.7193	228	3.89474	345	84
LF000321	34.9865	2601	3.80546	4109	1248			AE3000343	35.4516	4296	3.848	6587	2109
LF000322	28.3823	1737	3.80023	2875	797			AE3000344	39.3443	183	3.62295	291	66
LF000323	25.9581	1383	3.56978	2367	546			AE3000345	27.7955	6573	3.80313	10758	3023
LF000324	28.8613	2661	3.86622	4353	1254			AE3000346	27.6899	1896	3.81857	3384	858
LF000325	26.8326	723	3.80221	1196	325			AE3000347	30.3922	510	3.75294	914	230
LF000326	32.3963	747	3.67202	1251	322			AE3000348	29.8695	1992	3.81878	3489	940
LF000327	25.4095	2625	3.75619	4586	1251			AE3000349	31.3131	1386	3.79726	2358	666
LF000328	32.4649	1497	3.82766	2571	727			AE3000350	34.7917	960	3.76875	1598	448
LF000329	25.5938	2442	3.95127	4184	1162			AE3000351	27.0936	1218	3.86453	2138	540
LF000330	38.2106	3096	3.7949	4900	1533			AE3000352	29.0374	1257	3.7502	2195	569
LF000331	26.6132	2619	3.958	4396	1252			AE3000353	29.6464	1329	3.73664	2340	603
LF000332	27.68	1875	3.8256	3097	855			AE3000354	25.8145	399	3.82456	659	169
LF000333	32.9955	888	3.73198	1459	377			AE3000355	26.0982	774	3.79328	1319	342
LF000334	30.0699	429	3.81119	734	200			AE3000356	39.1304	345	3.8087	555	190
LF000335	36.6228	912	3.91447	1391	430			AE3000357	31.0219	822	3.80049	1381	377
LF000336	35.9363	2574	3.76845	4210	1201			AE3000358	28.9308	477	3.80084	808	215
LF000337	27.9096	2655	3.86139	4373	1259			AE3000359	30.6011	183	3.79781	285	78
LF000338	20.3704	162	3.6358	303	70			AE3000360	35.8815	1452	3.82713	2470	652
LF000339	25.1389	720	3.875	1218	332			AE3000361	31.7972	1302	3.7596	2272	588
LF000340	25.8868	7386	3.88058	11736	3527			AE3000362	32.0434	4419	3.65897	7589	1889
LF000341	31.2649	5028	3.81325	7522	2153			AE3000363	34.1653	1803	3.8142	2971	813
LF000342	27.1078	4080	3.84387	6716	1899			AE3000364	39.1304	345	3.81159	555	190
LF000343	29.5812	2292	3.67845	3904	1001			AE3000365	32.6923	780	3.99359	1335	403
LF000344	23.4681	4896	3.68934	8365	2184			AE3000366	34.2529	435	3.81149	725	213
LF000345	20.4239	1038	3.94509	1810	471			AE3000367	30.6085	1101	3.80018	1909	515
LF000346	32.568	1176	3.82228	1973	566			AE3000368	29.108	426	3.5446	745	180
LF000347	25.5603	2097	3.7568	3514	935			AE3000369	32.1978	3963	3.77063	6843	1832
LF000348	18.7654	405	3.85432	706	185			AE3000370	33.8542	768	3.92708	1269	348
LF000349	23.4671	1794	3.73523	3052	821			AE3000371	35.7057	4173	3.79248	6978	1889
LF000350	27.8075	561	3.62745	1032	237			AE3000372	27.9343	852	3.84859	1403	405
LF000351	25.5952	672	3.80655	1161	319			AE3000373	45.7143	105	3.71429	162	51
LF000352	29.7445	1644	3.77129	2692	805			AE3000374	35	120	3.78333	204	48
LF000353	29.3934	1599	3.74609	2741	733			AE3000375	35.1852	756	3.87434	1254	356
LF000354	26.7185	1542	3.74838	2728	704			AE3000376	29.2911	6630	3.63333	11811	2870
LF000355	28.3711	927	3.863	1574	429			AE3000377	27.8515	1131	3.67816	2029	486
LF000356	26.3068	2334	3.81105	3919	1098			AE3000378	31.2887	1614	3.63941	2868	672
LF000357	26.4069	1155	3.7645	2033	521			AE3000379	25.9259	432	3.84028	792	198
LF000358	29.3801	2226	3.76146	3759	985			AE3000380	33.1439	528	3.91098	840	226
LF000359	24.8246	1140	3.71491	1949	527			AE3000381	28.8107	1194	3.73451	2137	528
LF000360	26.5885	1023	3.72239	1722	439			AE3000382	29.8511	4566	3.68068	8070	2016
LF000361	26.5896	1038	3.68593	1791	477			AE3000383	30.3609	471	3.64331	848	196
LF000362	33.5749	414	3.7971	664	183			AE3000384	28.8791	2043	3.72981	3674	903
LF000363	23.5333	3000	3.75467	5256	1370			AE3000385	25.679	405	3.94568	743	211
LF000364	20.2703	222	3.45495	428	94			AE3000386	34.5946	555	3.78919	943	244
LF000365	33.9044	1401	3.90507	2236	699			AE3000387	37.3984	615	3.75122	1058	276
LF000366	29.7297	1332	3.69069	2271	605			AE3000388	26.455	378	4.02646	649	169
LF000367	23.8666	3507	3.8061	5872	1760			AE3000389	39.3707	1176	3.7619	1951	521
LF000368	33.4758	702	4.07977	1107	326			AE3000390	29.7542	5085	3.73727	8902	2301
LF000369	22.0711	1323	3.80045	2243	609			AE3000391	28.744	414	3.79952	700	186
LF000370	25.7605	1545	3.86796	2651	779			AE3000392	33.9596	1437	3.72512	2434	637
LF000371	33.5102	1131	4	1828	578			AE3000393	31.8939	1320	3.80606	2174	606
LF000372	29.7483	1311	3.6926	2204	563			AE3000394	33.2121	825	3.78182	1262	380
LF000373	26.4298	2955	3.67716	5175	1284			AE3000395	26.0234	342	3.61404	599	140
LF000374	33.6346	3651	3.82005	5909	1818			AE3000396	28.1711	1356	3.88864	2159	624
LF000375	40.4306	4227	3.83298	6662	2115			AE3000397	38.0376	744	3.78629	1222	359
LF000376	27.7641	1221	3.78788	2056	539			AE3000398	31.4176	783	3.73819	1285	355
LF000377	20.1962	9888	3.93578	16706	4711			AE3000399	29.572	771	3.75227	1291	375
LF000378	22.8697	1596	3.70865	2775	733			AE3000400	31.3053	8136	3.80027	13318	3661
LF000379	30.8458	1608	3.81032	2685	787			AE3000401	32.5155	3057	3.7648	4931	1307
LF000380	33.1689	2433	3.77271	3553	1000			AE3000402	30.3167	663	3.71493	1106	290
LF000381	35.206	1335	3.81199	2093	643			AE3000403	33.1232	3807	3.7586	6352	1769
LF000382	22.9934	2118	3.58735	3866	914			AE3000404	29.9479	768	3.74089	1323	331
LF000383	24.5203	1407	3.63682	2473	606			AE3000405	34.1808	1416	3.74788	2335	662
LF000384	34.1385	1242	3.78663	2002	619			AE3000406	30.3387	2037	3.87236	3295	918
LF000385	21.8206	747	3.78046	1327	325			AE3000407	33.7908	1530	3.7549	2506	745
LF000386	29.2035	678	3.66519	1178	302			AE3000408	22.0238	168	3.17857	356	71
LF000387	24.6017	1569	3.79095	2694	717			AE3000409	30.7116	1602	3.93134	2619	714
LF000388	32.3899	318	3.80503	471	142			AE3000410	29.5939	2487	3.79775	3985	1178
LF000389	18.9317	1479	3.88438	2460	719			AE3000411	23.1884	138	3.34058	278	60
LF000390	31.4394	264	3.88258	432	116			AE3000412	31.8821	2205	3.84671	3563	1050
LF000391	26.3158	969	3.7709	1714	441			AE3000413	28.371	5844	3.72741	9816	2669
LF000392	28.7784	5730	3.75689	9480	2650			AE3000414	30.1305	4215	3.71435	7153	1892
LF000393	31.0757	1506	3.81341	2426	668			AE3000415	26.5629	7710	3.6965	13527	3441
LF000394	40.5914	1116	3.71057	1844	499			AE3000416	31.7541	1773	3.76988	2962	824
LF000395	26.3649	1392	3.75216	2417	642			AE3000417	36.6366	333	3.7958	583	163
LF000396	21.8519	1350	3.74296	2322	628			AE3000418	25.0582	3009	3.69691	5280	1362
LF000397	35.9649	2622	3.92067	4256	1227			AE3000419	30.2053	1023	3.75562	1697	443
LF000398	24.5935	2460	3.8435	4034	1127			AE3000420	25.1485	1515	3.7736	2682	705
LF000399	24.8839	1077	3.6286	1922	440			AE3000421	32.5065	2298	3.84117	3869	1023
LF000400	36.8979	1038	3.9499	1663	580			AE3000422	33.7017	543	3.92081	874	254
LF000401	34.9718	1953	3.85151	3132	834			AE3000423	13.5135	111	3.35135	222	48
LF000402	20.6881	2238	3.77971	3942	990			AE3000424	41.2773	642	3.89097	974	299
LF000403	23.8124	4884	3.71355	8348	2193			AE3000425	34.6667	1650	3.68788	2874	755
LF000404	28.366	765	3.96471	1347	405			AE3000426	29.3447	351	3.69801	640	172
LF000405	24.9245	2319	3.81975	3960	1046			AE3000427	26.556	723	3.73721	1221	305
LF000406	23.5235	999	3.65766	1792	431			AE3000428	31.1212	1989	3.75968	3589	966
LF000407	28.2353	1530	3.74248	2570	699			AE3000429	32.8165	387	3.86047	659	178
LF000408	20.6897	3741	3.69126	6817	1668			AE3000430	29.4118	1173	3.7971	1984	526
LF000409	31.2139	519	3.7052	906	244			AE3000431	30.6397	1188	3.77357	1956	529
LF000410	34.792	1851	3.88817	3003	957			AE3000432	30.2008	1245	3.83775	2020	555
LF000411	33.5532	2274	3.85664	3649	1106			AE3000433	36.1111	360	3.75556	581	161
LF013497	33.1183	465	3.8	770	225			AE3000434	32.1372	1254	3.78947	2061	548
LF013498	31.5126	2142	3.83847	3438	1046			AE3000435	25.7384	1422	3.6744	2501	605
LF013499	22.49	249	3.54618	448	111			AE3000436	30.6488	1341	3.75839	2239	600
LF014707	28.2828	99	3.76768	167	44			AE3000437	29.8116	1221	3.62244	2175	553
LF014708	35.0598	1506	3.73705	2388	682			AE3000438	29.0509	864	3.85995	1490	435
LF014709	30.5936	219	3.78995	380	116			AE3000439	31.3546	657	3.87215	1114	299
LF014678	31.4667	1125	3.89867	1719	551			AE3000440	35.8974	975	3.77026	1582	414
LF014679	36.1742	1584	3.86616	2484	749			AE3000441	30.1075	465	3.72903	768	208
LF014619	39.234	966	3.93789	1533	457			AE3000442	36.9497	1908	3.74843	2954	820
LF014620	34.1389	6579	3.58094	11108	2696			AE3000443	25.756	2943	3.86748	4879	1391
LF011322	24.7039	1182	3.74535	2034	511			AE3000444	28.8991	654	3.75535	1127	279
LF011323	30.2671	2022	3.80712	3439	975			AE3000445	36.12	933	3.93998	1420	446
LF011324	32.9218	972	3.8251	1499	442			AE3000446	32.7481	4101	3.81614	6596	2011
LF011325	25.3061	735	3.77823	1254	321			AE3000447	36.4583	288	3.79167	490	147
LF011326	24.0266	1053	3.74169	1887	502			AE3000448	33.7535	714	3.79832	1140	335
LF011327	37.0968	372	3.93011	640	194			AE3000449	36.2393	1170	3.90684	1854	589
LF011328	21.2924	2832	3.92479	4793	1323			AE3000450	26.9476	783	3.85951	1355	371
LF011329	20.5852	957	3.75131	1672	443			AE3000451	26.8182	660	3.62424	1175	277
LF003015	34.1463	246	3.70325	426	109			AE3000452	30.6811	1659	3.74081	2671	768
LF003016	28.0236	339	3.65782	600	151			AE3000453	33.0104	8361	3.70554	13865	3777
LF003017	34.8837	258	3.90698	423	121			AE3000454	32.4343	1446	3.72407	2478	629
LF003018	34.6899	516	3.76744	861	241			AE3000455	24.6265	2343	3.78276	4102	1060
LF003019	39.9002	1203	3.85287	1994	548			AE3000456	33.3333	537	3.76536	879	220
LF003020	29.4118	204	3.86275	335	85			AE3000457	31.2149	4626	3.77043	7908	2083
LF003021	37.1622	888	3.78041	1466	398			AE3000458	35.8101	969	3.68937	1603	445
LF003022	38.8626	633	3.95261	1016	315			AE3000459	35.8248	2649	3.75576	4503	1187
LF003023	31.0328	2043	3.86001	3395	951			AE3000460	37.2396	384	3.875	637	177
LF003024	31.8584	339	3.87906	542	152			AE3000461	28.5115	1908	3.63836	3345	826
LF003025	31.1874	1398	3.80615	2314	666			AE3000462	33.3333	1476	3.61856	2527	652
LF003026	32.858	1683	3.82234	2705	747			AE3000463	28.5379	2982	3.81187	4824	1359
LF003027	30.2277	483	3.90476	791	213			AE3000464	42.517	294	3.69728	429	121
LF003028	35.3801	342	3.87719	557	156			AE3000465	36.2069	1044	3.76533	1654	455
LF003029	32.5758	528	3.7197	881	224			AE3000466	42.288	2535	3.95621	3593	1132
LF003030	41.4365	543	3.72376	871	247			AE3000467	29.6296	1431	3.79804	2431	645
LF003031	27.6423	123	3.69106	211	53			AE3000468	29.1005	1512	3.71296	2654	667
LF003032	27.6423	123	3.69106	211	53			AE3000469	31.7352	438	3.96804	709	184
LF003033	33.9881	1680	3.72619	2704	754			AE3000470	27.6575	4158	3.7684	6864	1869
LF003034	32.6297	1137	3.83817	1817	545			AE3000471	32.043	465	3.86882	831	264
LF003035	29.5186	1101	3.84832	1784	489			AE3000472	34	1350	3.77037	2273	631
LF003036	32.25	1200	3.81417	1992	540			AE3000473	27.7694	1995	3.76742	3311	941
LF003037	29.5238	840	3.80952	1427	379			AE3000474	28.2051	312	3.74038	533	139
LF003038	31.3415	1707	3.64206	2925	766			AE3000475	18.1818	132	3.55303	258	59
LF003039	34.7518	987	3.70213	1643	432			AE3000476	36.4324	2646	3.78345	4364	1202
LF003040	30.0535	1494	3.68742	2593	648			AE3000477	31.7073	246	3.6748	394	108
LF003041	32.2644	2526	3.73001	4213	1145			AE3000478	32.3772	6066	3.85559	9829	2919
LF003042	33.5986	1131	3.69142	1880	522			AE3000479	29.0859	1083	3.75254	1972	494
LF003043	32.9227	1461	3.59343	2517	633			AE3000480	26.597	861	3.60163	1538	361
LF003044	24.0523	12477	3.94101	20355	6062			AE3000481	31.0817	2043	3.73372	3386	901
LF003045	30.1347	1782	3.94949	2883	856			AE3000482	34.4183	1659	3.81615	2747	719
LF003046	34.2508	1308	3.70719	2204	585			AE3000483	32.2394	1554	3.80373	2599	669
LF003047	27.5418	1554	3.80309	2600	779			AE3000484	33.671	2073	3.79981	3408	999
LF003048	34.914	2151	3.84426	3402	1048			AE3000485	33.5341	498	3.75301	841	219
LF003049	31.6919	792	3.83081	1324	365			AE3000486	37.5	144	3.79861	235	62
LF003050	24.9564	12045	3.75127	21017	5375			AE3000487	31.8557	2301	3.68405	3958	1036
LF003051	26.4822	759	3.57971	1389	335			AE3000488	28.1071	1569	3.79541	2815	722
LF003052	38.388	732	3.76093	1184	335			AE3000489	31.1111	315	3.69524	554	135
LF003053	31.0235	2814	3.7779	4602	1208			AE3000490	38.6997	1938	3.79618	3153	933
LF003054	37.594	798	3.65163	1264	320			AE3000491	27.9503	966	3.67598	1731	430
LF003055	27.0244	6150	3.90407	9892	2839			AE3000492	31.3279	5934	3.82777	9788	2848
LF003056	26.2395	1311	3.65904	2267	564			AE3000493	32.6109	969	3.70588	1745	416
LF003057	34.8611	720	3.84306	1069	323			AE3000494	42.5076	327	3.79205	523	146
LF003058	33.543	954	3.83438	1628	446			AE3000495	30.1494	2544	3.71895	4275	1149
LF003059	30.8378	1683	3.86096	2727	784			AE3000496	33.7531	4050	3.75235	6507	1784
LF003060	32.07	1029	3.77648	1770	480			AE3000497	34.5144	762	3.69554	1255	335
LF003061	33.7571	708	3.78531	1213	340			AE3000498	33.4535	1665	3.76456	2727	720
LF003062	37.2642	1272	3.81604	2078	589			AE3000499	29.2776	1578	3.79721	0	0
LF003063	38.3299	1461	3.82957	2248	689			AE3000500	28.1033	3174	3.94612	5226	1623
LF003064	37.2881	354	3.82486	567	170			AE3000501	38.2173	819	3.90965	1296	455
LF003065	31.7474	3405	3.83407	5468	1585			AE3000502	32.3457	405	3.64444	686	156
LF003066	38.7755	147	3.89116	244	60			AE3000503	31.2005	1641	3.68312	2853	690
LF003067	23.8596	855	3.83275	1474	389			AE3000504	37.594	399	3.75439	669	191
LF003068	29.296	4929	3.73788	8559	2179			AE3000505	32.1166	3123	3.85463	5076	1487
LF003069	28.6559	1860	3.73978	3215	827			AE3000506	56.4103	39	4	61	20
LF003070	31.9039	1749	3.74843	2990	776			AE3000507	42.4837	459	3.76253	718	197
LF003071	31.1475	183	3.63388	320	82			AE3000508	26.5351	456	3.80482	822	205
LF003072	37.4359	195	3.61026	299	75			AE3000509	34.4322	273	3.73626	499	137
LF003073	39.0625	192	3.63021	287	80			AE3000510	32.6974	1887	3.82353	3190	865
LF003074	25.9504	1815	3.75537	3345	835			AE3000511	31.3589	861	3.89431	1468	399
LF003075	34.1365	249	3.59839	448	112			AE3000512	32.3529	408	3.76716	678	184
LF003076	30.3922	408	3.78186	709	197			AE3000513	38.9387	1338	3.88266	2192	576
LF003077	32.3333	2400	3.87375	3891	1240			AE3000514	39.7473	1029	3.77259	1754	474
LF014776	29.3521	1281	3.78454	2107	561			AE3000515	35.6446	1947	3.68464	3257	839
LF001293	28.8472	1761	3.90857	2963	831			AE3000516	30.2083	96	3.6875	157	41
LF001294	31.2	375	3.72	627	159			AE3000517	31.6384	708	3.81215	1163	314
LF001295	28.4861	2847	3.82227	4770	1274			AE3000518	31.1385	729	3.72154	1221	326
LF001296	21.4112	1233	3.67478	2205	563			AE3000519	30.101	495	3.85455	842	219
LF001297	23.3333	2400	3.78667	4173	1105			AE3000520	35.4667	375	3.76533	592	154
LF001298	22.043	558	3.53763	954	225			AE3000521	37.0879	1092	3.79029	1735	469
LF001299	29.9257	1614	3.79802	2759	746			AE3000522	34.0796	402	3.69154	641	174
LF001300	28.0612	1176	3.80952	2047	532			AE3000523	31.6057	984	3.74797	1631	430
LF001301	34.2593	432	3.99074	688	205			AE3000524	39.4495	327	3.73089	510	147
LF001302	29.7959	1470	3.84694	2463	688			AE3000525	31.6109	987	3.73658	1672	433
LF001303	28.7514	873	4.01718	1458	411			AE3000526	29.1517	837	3.76344	1403	368
LF001304	29.5146	1545	3.74563	2548	691			AE3000527	36.1496	2166	3.85411	3477	1074
LF001305	34.4398	723	3.84232	1228	356			AE3000528	39.5238	210	3.65714	355	92
LF001306	13.3333	120	3.35833	240	43			AE3000529	36.612	183	3.67213	319	81
LF001307	40.5556	180	3.71111	331	88			AE3000530	29.4561	1857	3.72967	3269	823
LF001308	25.2921	4365	3.77984	7399	1926			AE3000531	32.9149	717	3.7894	1196	312
LF001309	36.5079	315	3.83175	526	138			AE3000532	39.0244	369	3.70732	567	140
LF001310	28.9665	2061	3.67055	3645	937			AE3000533	31.7056	1413	3.69498	2333	607
LF001311	31.6049	810	3.80494	1423	386			AE3000534	35.9213	3864	3.78675	6426	1782
LF001312	30.2188	2697	3.99073	4387	1322			AE3000535	28.0528	606	4.0198	1036	278
LF001313	27.3607	2997	3.7334	5165	1356			AE3000536	32.381	105	3.48571	192	41
LF001314	31.8578	1491	3.73977	2505	675			AE3000537	31.3639	2031	3.80945	3448	911
LF001315	32.2034	708	3.65113	1215	292			AE3000538	31.2821	195	3.76923	335	87
LF001316	20.0663	603	3.86567	1080	291			AE3000539	29.9528	6774	3.76735	11500	3132
LF001317	31.3043	1035	3.77585	1790	467			AE3000540	31.7551	1584	3.79924	2622	723
LF001318	35.8127	363	3.75482	630	174			AE3000541	30.566	1590	3.79371	2571	756
LF001319	28.3802	747	3.82597	1256	339			AE3000542	30	180	3.86111	295	76
LF001320	29.4679	1992	3.66215	3591	916			AE3000543	25.4958	1059	3.73466	1919	481
LF001321	30.525	1638	3.84921	2781	768			AE3000544	28.3333	120	3.84167	209	53
LF001322	43.4268	1605	3.59813	2614	642			AE3000545	30.4843	351	3.82051	558	163
LF001323	29.8246	228	3.57018	408	96			AE3000546	35.249	261	3.68199	466	130
LF001324	35.2713	258	3.78295	440	123			AE3000547	43.1973	294	3.73469	464	122
LF001325	36.7209	1476	3.77913	2263	639			AE3000548	30.0962	1143	3.77165	1958	518
LF001326	12.4294	177	3.45763	364	72			AE3000549	36.129	465	3.77419	802	201
LF001327	13.1783	129	3.50388	249	56			AE3000550	31.2037	1080	3.76944	1875	461
LF001328	37.7868	1482	3.82861	2381	743			AE3000551	32.9243	1467	3.79755	2492	697
LF001329	29.4197	741	3.81242	1195	315			AE3000552	30.4405	1521	3.80802	2467	682
LF001330	32.9235	732	3.87842	1129	318			AE3000553	28.9954	1752	3.76655	2976	830
LF001331	30.4791	981	3.78695	1650	443			AE3000554	33.5145	552	3.63587	973	260
LF001332	26.4588	2982	3.78806	4964	1397			AE3000555	29.8516	3504	3.77226	5822	1615
LF001333	28.2872	2061	3.76128	3494	968			AE3000556	34.827	1272	3.71305	2099	562
LF001334	26.0829	1062	3.69397	1742	472			AE3000557	32.8585	1053	3.65812	1813	475
LF001335	27.9048	2100	3.7719	3565	939			AE3000558	33.6961	2481	3.84079	4227	1088
LF001336	25.9887	885	3.61582	1563	363			AE3000559	27.196	2607	3.82892	4428	1166
LF001337	28.5079	1575	3.94984	2571	731			AE3000560	28.547	1170	3.83162	2021	536
LF001338	41.9684	1077	3.86908	1652	524			AE3000561	26.466	1296	3.60031	2386	562
LF001339	34.1463	246	3.78049	405	114			AE3000562	32.5712	2493	3.80947	4187	1129
LF001340	29.4118	1020	3.66471	1757	455			AE3000563	35.2617	1452	3.81612	2509	670
LF001341	28.8288	333	3.58859	572	138			AE3000564	21.0145	138	4.10145	237	76
LF001342	32.3432	1515	3.74719	2476	654			AE3000565	35.6771	768	3.66146	1274	340
LF001343	28.5714	399	3.91228	682	184			AE3000566	37.3534	597	3.8057	919	289
LF001344	24.0212	2835	3.82787	4744	1348			AE3000567	32.1476	759	3.77339	1300	325
LF001345	28.9916	714	3.83894	1146	362			AE3000568	29.4491	2523	3.81768	4333	1091
LF001346	30.8333	240	3.80417	384	114			AE3000569	29.3907	279	3.61649	503	122
LF001347	23.9537	5352	3.80699	9350	2477			AE3000570	26.8582	2610	3.79349	4578	1177
LF001348	28.0892	3318	3.74473	5617	1510			AE3000571	34.8987	1086	3.72836	1708	471
LF001349	28.8584	1095	3.81279	1914	492			AE3000572	32.6331	1428	3.87185	2388	685
LF001350	30.8197	915	3.9224	1501	410			AE3000573	25.8053	2763	3.92363	4402	1315
LF001351	36.2239	1626	3.89545	2629	745			AE3000574	31.2593	2025	3.68296	3585	898
LF001352	30.2405	291	3.80756	475	127			AE3000575	30.3752	1386	3.69481	2498	645
LF001353	27.5799	1095	3.79817	1901	488			AE3000576	32.8205	1560	3.66923	2732	676
LF001354	31.5859	3777	3.72756	6278	1773			AE3000577	32.8841	2226	3.84816	3679	1044
LF001355	29.1542	5001	3.77205	8234	2261			AE3000578	33.2965	2715	3.90276	4370	1314
LF001356	26.5403	1899	3.7941	3248	875			AE3000579	36.3144	369	3.8916	606	170
LF001357	31.0734	1239	3.70944	2164	565			AE3000580	28.9406	774	3.81008	1285	362
LF001358	29.2475	7734	3.91751	12046	3512			AE3000581	31.7647	510	3.76275	888	232
LF001359	26.6839	1158	3.66235	2094	504			AE3000582	31.8387	2877	3.80813	4692	1405
LF001360	28.0212	753	3.86853	1302	378			AE3000583	33.1383	4614	3.81274	7758	2081
LF001361	26.7901	810	3.77284	1328	413			AE3000584	27.8962	3237	3.67254	5601	1430
LF001362	31.6029	1098	3.87614	1784	487			AE3000585	28.8062	3225	3.70853	5550	1440
LF001363	31.0433	1179	3.84818	1816	540			AE3000586	29.8125	2613	3.80061	4419	1178
LF001364	39.4231	1248	3.79087	2004	584			AE3000587	30.2872	1149	3.80505	1978	531
LF001365	33.8798	183	3.80328	289	79			AE3000588	32.4226	1647	3.82514	2724	756
LF001366	40.5533	1482	3.8502	2258	663			AE3000589	31.4869	1029	3.79592	1687	454
LF001367	28.5714	945	3.72487	1551	405			AE3000590	30.8439	5463	3.75618	9161	2513
LF001368	30.4734	2028	3.74606	3326	901			AE3000591	32.4242	660	4.04242	1052	303
LF001369	33.6612	915	3.76612	1454	391			AE3000592	39.0756	714	3.84454	1097	305
LF001370	25.4902	3927	3.81131	6694	1830			AE3000593	30.8943	369	3.58537	647	153
LF001371	26.7021	2820	3.88794	4696	1253			AE3000594	28.2282	666	3.83333	1186	315
LF001372	33.2329	996	3.78112	1788	491			AE3000595	30.1961	765	3.70588	1351	333
LF001373	27.5345	2535	3.97002	4137	1245			AE3000596	29.7347	13644	3.76165	23675	6200
LF001374	30.6667	150	3.52	268	68			AE3000597	33.5597	1767	3.65874	2996	747
LF001375	36.9676	2559	3.69246	4315	1170			AE3000598	29.4545	825	3.94909	1371	375
LF001376	28.5285	1332	3.66817	2313	600			AE3000599	29.9259	1350	3.81259	2303	608
LF001377	28.5791	1872	3.87179	3107	926			AE3000600	28.7321	978	3.76585	1637	418
LF001378	29.661	2124	3.92797	3634	1079			AE3000601	23.0392	1020	3.68235	1794	448
LF001379	28.3917	1113	3.83019	1848	492			AE3000602	37.9195	894	3.86689	1432	423
LF001380	29.0161	996	3.84739	1665	447			AE3000603	39.0102	687	3.81805	1058	337
LF001381	34.5992	237	3.83544	434	112			AE3000604	34.9593	492	3.9248	845	245
LF001382	32.8522	1455	3.69278	2380	595			AE3000605	31.6729	2409	3.79577	3870	1111
LF001383	30.6818	528	3.76326	946	240			AE3000606	36.1516	1029	3.76385	1662	449
LF001384	30.7692	546	3.82967	951	256			AE3000607	29.5284	1866	3.84566	3055	890
LF001385	33.0866	17430	3.8354	28884	7861			AE3000608	41.0148	1419	3.77026	2198	632
LF001386	28.9157	249	3.71888	469	118			AE3000609	34.4723	1317	3.86409	2104	611
LF001387	26.4469	1365	3.7326	2297	611			AE3000610	31.2889	3375	3.76207	5742	1537
LF001388	25.3623	690	3.83333	1186	322			AE3000611	41.0853	645	3.95969	1005	281
LF001389	31.3725	714	3.65686	1191	317			AE3000612	33.8624	189	3.52381	333	74
LF001390	32.1619	939	3.75506	1548	408			AE3000613	37.7611	1197	3.76023	1885	586
LF001391	31.6872	729	3.7284	1228	313			AE3000614	30.8432	2289	3.75535	3816	1036
LF001392	23.4424	1284	3.73053	2214	580			AE3000615	35.0381	2229	3.8681	3543	1063
LF001393	28.4056	4221	3.64914	7324	1803			AE3000616	28.3	3000	3.74733	5156	1334
LF001394	36	975	3.84821	1519	426			AE3000617	27.4485	2328	3.70275	4020	1005
LF001395	29.4737	570	3.78421	1008	263			AE3000618	31.8684	4983	3.78607	8167	2399
LF001396	22.8571	105	3.50476	211	44			AE3000619	34.1075	2325	3.88602	3888	1065
LF001397	28.4553	984	3.80894	1592	449			AE3000620	30.9718	1101	3.79292	1910	516
LF001398	12.9032	93	4.24731	162	51			AE3000621	30.6738	1692	3.80851	2743	783
LF001399	43.2099	243	3.74486	372	100			AE3000622	29.1564	3663	3.8463	6001	1690
LF001400	37.2222	180	4.05	286	95			AE3000623	31.9282	1281	3.72209	2241	572
LF001401	31.8452	336	3.47321	588	139			AE3000624	34.1625	1206	3.87231	1926	558
LF001402	32.6565	1773	3.66723	3062	829			AE3000625	32.5203	246	3.96748	418	119
LF000814	15.2778	72	3.44444	139	28			AE3000626	30.2026	2172	3.90101	3498	1048
LF000815	37.3904	912	3.83662	1435	437			AE3000627	38.7421	795	3.7522	1280	377
LF000816	19.7701	435	3.77471	738	192			AE3000628	28.3713	1713	3.90893	2901	783
LF000817	27.2031	783	3.65262	1446	332			AE3000629	29.7619	840	3.84881	1405	395
LF000818	34.8791	2523	3.81649	4098	1142			AE3000630	29.7311	1971	3.80162	3345	898
LF000819	31.5476	336	3.79167	547	162			AE3000631	31.2568	3660	3.7582	6035	1638
LF000820	27.451	204	3.83824	382	88			AE3000632	34.6743	522	3.79502	929	267
LF000821	26.6667	420	3.75714	744	193			AE3000633	36.8254	315	3.73333	500	123
LF000822	28.2805	2652	3.78922	4360	1193			AE3000634	44.2308	936	3.8515	1440	463
LF000823	17.4603	126	3.2619	256	55			AE3000635	18.5185	27	3.7037	40	9
LF000824	28.5267	15333	3.76632	24541	6840			AE3000636	46.3415	984	3.85671	1501	415
LF000825	29.4521	1314	3.79909	2226	633			AE3000637	33.0081	615	3.80488	997	261
LF000826	32.6991	1419	3.80479	2368	742			AE3000638	28.8998	1827	3.69896	3044	805
LF000827	27.0483	891	3.86083	1494	394			AE3000639	30.3587	2286	3.74059	3901	1044
LF000828	29.0178	5793	3.75384	9727	2730			AE3000640	31.1111	720	3.80833	1226	340
LF000829	28.4919	2334	3.93231	3807	1132			AE3000641	28.4553	615	3.97236	1029	287
LF000830	22.695	282	3.87943	478	129			AE3000642	29.4795	2517	3.80373	4169	1165
LF000831	28.3908	870	3.84713	1454	426			AE3000643	34.3631	2622	3.8196	4264	1178
LF000832	27.5214	1755	3.71681	3116	775			AE3000644	24.3386	189	3.79894	346	86
LF000833	24.3728	279	3.66308	478	117			AE3000645	40.3509	342	3.81871	541	157
LF000834	24.4536	2928	3.72712	5078	1304			AE3000646	23.5294	306	3.65686	599	142
LF000835	23.2558	2709	3.66113	4803	1138			AE3000647	36.2745	408	3.76716	638	182
LF000836	26.8376	1170	3.91709	1893	550			AE3000648	34.8093	813	3.80566	1346	362
LF000837	23.5556	225	3.87556	424	104			AE3000649	34.1713	1074	3.77654	1792	501
LF000838	31.1111	180	3.56667	291	79			AE3000650	34.0611	687	3.84571	1169	329
LF000839	38.5965	171	3.74854	289	89			AE3000651	27.8333	600	3.64	1040	253
LF000840	25.7716	648	3.74846	1148	301			AE3000652	30.1951	2358	3.7324	3886	1036
LF000841	23.1221	852	3.73592	1505	403			AE3000653	32.7462	1533	3.72016	2662	695
LF000842	23.6726	1356	3.78909	2299	616			AE3000654	31.467	2304	3.85981	3753	1146
LF000843	23.6364	660	3.67121	1144	281			AE3000655	27.0303	825	3.73455	1392	373
LF000844	26.0856	3201	3.75914	5654	1445			AE3000656	36.5741	864	3.77199	1433	386
LF000845	25.672	2976	3.85249	5201	1368			AE3000657	31.3253	996	3.7741	1699	439
LF000846	35.3598	2418	3.80438	3886	1104			AE3000658	31.0688	2208	3.67935	3750	986
LF000847	30.6785	1695	3.72035	2957	783			AE3000659	37.6067	28104	3.88261	46408	12689
LF000848	39.5189	291	4.02062	449	145			AE3000660	32.2404	183	3.56831	317	84
LF000849	28.1734	969	3.80289	1583	461			AE3000661	33.1597	576	3.74826	992	261
LF000850	25.7862	2385	3.76184	3975	1112			AE3000662	30.1034	774	3.91344	1211	358
LF000851	28.4203	1323	3.84958	2139	573			AE3000663	30.7551	1629	3.92572	2648	760
LF000852	26.1194	1608	3.74005	2763	693			AE3000664	31.4685	858	4.00233	1423	418
LF000853	25.5859	1536	3.83594	2541	746			AE3000665	26.8116	414	3.92512	693	202
LF000854	28.5256	624	3.77885	1059	274			AE3000666	30.475	2484	3.70209	4241	1077
LF000855	28.7048	4926	3.83597	8015	2194			AE3000667	29.4118	867	3.84775	1442	408
LF000856	29.5652	345	3.65217	646	154			AE3000668	35.7298	1377	3.76688	2312	608
LF000857	27.8912	1617	3.76994	2564	767			AE3000669	28.7611	678	4.02065	1102	328
LF000858	28.0303	924	3.71429	1488	417			AE3000670	30.541	1146	3.79145	1819	502
LF000859	28.0818	1809	3.90381	3052	918			AE3000671	31.8959	3687	3.78085	6179	1711
LF000860	30.303	924	3.74459	1600	434			AE3000672	34.8485	5082	3.88548	7869	2195
LF000861	27.7994	2313	3.77562	3959	1078			AE3000673	37.2195	1827	3.81609	2922	817
LF000862	27.8986	276	3.5942	516	131			AE3000674	38.2609	345	3.42319	628	145
LF000863	27.5882	1758	3.74972	2975	825			AE3000675	34.2877	2829	3.83139	4590	1345
LF000864	24.7261	639	3.83881	1072	313			AE3000676	33.3333	591	3.81218	1061	314
LF000865	27.7011	1740	3.82241	2942	801			AE3000677	38.9558	249	3.74699	445	122
LF000866	28.0847	2172	3.80893	3674	1026			AE3000678	29.7258	1386	3.71356	2358	644
LF000867	34.4398	723	3.78976	1162	320			AE3000679	23.6817	6372	3.81576	11046	2835
LF000868	37.1295	1923	4.01872	2866	876			AE3000680	33.518	2166	3.84211	3656	959
LF000869	29.567	5496	3.76656	9243	2575			AE3000681	30.9859	426	3.76761	724	187
LF000870	34.8214	1008	3.70139	1657	461			AE3000682	25.5016	1545	3.64595	2802	676
LF000871	24.4936	1086	3.71547	1943	502			AE3000683	23.5645	2682	3.71551	4647	1235
LF000872	27.6538	1479	3.82759	2386	673			AE3000684	26.5537	177	3.59322	339	79
LF000873	28.4514	2499	3.72589	4220	1180			AE3000685	32.5819	1863	3.88191	2958	886
LF000874	23.6645	1872	3.74466	3154	872			AE3000686	51.6667	120	4.18333	191	75
LF000875	20.0206	969	3.73787	1680	454			AE3000687	30	1620	3.78951	2717	718
LF000876	23.9766	1026	3.91326	1759	487			AE3000688	31.8182	594	3.75421	1019	267
LF000877	35.3016	1575	3.8419	2390	680			AE3000689	28.9216	204	3.82843	353	94
LF000878	28.1421	366	3.74044	621	163			AE3000690	27.1605	567	3.83598	989	264
LF000879	44.6328	885	3.91073	1278	417			AE3000691	35.1246	1284	3.79595	2134	578
LF000880	24.0427	1593	3.93032	2695	772			AE3000692	23.0274	1242	3.7351	2233	551
LF000881	34.9206	945	3.79153	1521	430			AE3000693	36.6487	1116	3.85663	1861	523
LF000882	27.8014	4230	3.86052	7180	2006			AE3000694	30.0375	1335	3.82397	2284	609
LF000883	37.3656	372	3.80645	613	163			AE3000695	30.3254	2028	3.7283	3648	907
LF000884	33.2351	4071	3.74232	6619	1910			AE3000696	21.447	387	3.86047	673	191
LF000885	37.2937	606	3.58911	958	260			AE3000697	21.0606	1320	3.99394	2362	643
LF000886	33.486	6552	3.83959	10435	3283			AE3000698	37.0558	591	3.80711	970	271
LF000887	24.2788	1248	3.69952	2232	566			AE3000699	38.9744	195	3.48718	319	80
LF000888	31.0016	1887	4.00636	2936	866			AE3000700	37.7029	801	3.71161	1289	319
LF000889	22.0339	354	3.80791	592	161			AE3000701	28.2401	2199	3.63165	3861	952
LF000890	23.379	1095	3.75525	1889	516			AE3000702	28.5363	2439	3.63551	4282	1038
LF000891	31.8008	1044	3.84004	1749	496			AE3000703	28.2486	1239	3.63358	2183	541
LF000892	27.5362	345	3.77971	616	161			AE3000704	24.2021	1128	3.63652	2003	481
LF000893	35.6269	654	3.74465	1107	317			AE3000705	26.0476	2100	3.67	3726	904
LF000894	32.3293	1494	3.73963	2474	688			AE3000706	24.5614	2337	3.63843	4183	989
LF000895	25.9778	2787	3.68102	4729	1255			AE3000707	34.4086	1209	3.71464	1959	535
LF000896	28.3388	1842	3.77633	3147	828			AE3000708	29.6958	1512	3.72884	2496	685
LF000897	26.5213	2202	3.80291	3731	998			AE3000709	27.1084	996	3.7249	1768	471
LF000898	31.2576	1638	3.77717	2625	694			AE3000710	27.5897	975	3.69846	1680	453
LF000899	31.5214	3753	3.81535	6198	1660			AE3000711	27.5799	1095	3.68858	1895	487
LF000900	31.8228	993	3.78751	1605	453			AE3000712	27.4794	3519	3.70531	6202	1531
LF000901	29.8851	609	3.80624	996	284			AE3000713	34.6051	2988	3.9083	4737	1475
LF000902	37.3486	1569	3.92607	2439	692			AE3000714	25.4016	996	3.84337	1699	480
LF000903	33.3333	534	3.69476	914	248			AE3000715	27.5057	6555	3.81937	10922	3043
LF000904	29.3137	4080	3.74044	6819	1840			AE3000716	39.0504	2064	3.81153	3274	973
LF000905	20.7792	231	3.60606	411	91			AE3000717	27.9035	1989	3.99548	3313	913
LF000906	23.3574	2496	3.7488	4438	1162			AE3000718	29.4933	12474	3.89242	21075	6182
LF000907	32.2785	1422	3.81435	2408	686			AE3000719	43.0998	471	3.64544	750	197
LF000908	36.7901	405	3.88889	723	213			AE3000720	42.7083	480	3.64375	764	203
LF000909	26.4397	2379	3.79655	4130	1080			AE3000721	37.5427	879	3.75995	1410	413
LF000910	28.7671	219	3.79452	374	96			AE3000722	30.4348	897	3.82274	1426	438
LF000911	32.9915	585	4.05641	933	265			AE3000723	30.3922	612	3.72549	1092	270
LF000912	35.3704	540	3.84259	843	235			AE3000724	29.9625	7209	3.79914	12084	3468
LF000913	31.5556	450	3.89778	763	204			AE3000725	29.977	3039	3.86048	5093	1440
LF000914	39.2015	2079	3.89081	3189	974			AE3000726	31.7949	975	3.83897	1605	454
LF000915	41.4677	2262	3.74005	3714	988			AE3000727	32.549	765	3.8183	1320	376
LF000916	40.4404	999	3.72072	1664	434			AE3000728	33.4786	3441	3.85353	5523	1659
LF000917	32.9549	2907	3.91228	4698	1353			AE3000729	31.5152	495	3.68081	839	218
LF000918	23.4945	1179	3.77863	1987	535			AE3000730	32.766	1410	3.72199	2298	635
LF000919	27.0287	1602	3.85955	2669	748			AE3000731	36.7265	501	3.69661	771	203
LF000920	24.6528	288	3.80208	508	130			AE3000732	29.0043	231	3.92641	396	109
LF000921	33.7398	1476	3.84621	2465	737			AE3000733	32.1468	7248	3.85527	11758	3216
LF000922	24.5325	909	3.86029	1581	425			AE3000734	30.4589	3966	3.76551	6804	1884
LF000923	31.5315	444	3.86712	736	229			AE3000735	30.0457	1095	3.80091	1931	494
LF000924	28.5185	270	3.75185	477	120			AE3000736	28.1734	969	3.76367	1750	438
LF000925	19.9811	1056	3.74716	1848	493			AE3000737	32.0331	846	3.97754	1397	426
LF000926	24.3446	1335	3.7618	2220	607			AE3000738	22.1342	1893	3.93185	3163	902
LF000927	29.6467	651	3.86482	1100	322			AE3000739	35.743	249	3.7992	403	119
LF000928	28.957	1371	3.90153	2379	651			AE3000740	41.7303	393	3.78117	636	193
LF000929	33.5522	2742	3.8089	4267	1311			AE3000741	30.2617	879	3.81001	1470	386
LF000930	29.2994	471	3.75796	834	226			AE3000742	29.0429	909	3.90539	1512	432
LF000931	33.631	336	3.6756	571	158			AE3000743	29.9451	1092	3.84524	1807	518
LF000932	31.1575	2298	3.7376	4036	1074			AE3000744	39.4444	180	3.72222	287	66
LF000933	38.8592	1683	3.93702	2738	776			AE3000745	31.4346	1422	3.92686	2297	649
LF000934	32.6165	2790	3.73477	4643	1271			AE3000746	30.4833	807	3.71004	1374	354
LF006711	23.7624	303	3.75908	540	146			AE3000747	27.6817	867	3.59746	1544	372
LF006712	28.1481	1620	3.76173	2732	730			AE3000748	30.8442	924	3.87229	1595	459
LF006713	37.1641	1749	3.69811	2958	838			AE3000749	29.5562	1059	3.75071	1789	481
LF006714	27.3611	720	3.925	1174	380			AE3000750	29.7419	891	3.82043	1449	416
LF006715	29.8611	864	3.71875	1465	395			AE3000751	33.3942	1644	3.64477	2713	680
LF006716	7.57576	132	3.52273	262	56			AE3000752	37.8323	489	3.90798	789	215
LF006717	29.0466	1353	3.78788	2186	633			AE3000753	24.1324	2478	3.57385	4570	1092
LF006718	34.4237	1284	3.82944	2075	607			AE3000754	26.2821	624	3.57372	1150	268
LF006719	26.1713	3351	3.7547	5752	1525			AE3000755	23.9849	1059	3.73371	1843	472
LF006720	27.9874	954	4.06394	1629	518			AE3000756	24.1573	1068	3.77434	1829	478
LF006721	26.431	594	3.5202	1057	257			AE3000757	32.8984	2529	3.7849	4288	1206
LF006722	23.1996	1944	3.58693	3556	853			AE3000758	28.9012	1083	3.83934	1839	495
LF006723	26.6667	615	3.59837	1120	259			AE3000759	36.1429	3666	3.80115	5928	1714
LF006724	20.5843	753	3.61886	1390	333			AE3000760	31.9728	882	3.74376	1507	403
LF006725	25.098	510	3.62353	905	218			AE3000761	30.1739	2817	3.80192	4696	1299
LF006726	24.2009	2409	3.55044	4355	1046			AE3000762	33.5111	1125	3.89867	1900	535
LF006727	24.0693	1155	3.54372	2084	498			AE3000763	31.7343	813	3.64084	1434	353
LF006728	25	1416	3.76977	2477	657			AE3000764	28.2308	2097	3.87458	3440	988
LF006729	23.8506	1392	3.65733	2502	612			AE3000765	30.5556	828	3.82126	1407	391
LF006730	32.8647	1707	3.86936	2656	786			AE3000766	34.104	519	3.65896	872	215
LF006731	23.1884	1518	3.57049	2889	663			AE3000767	31.6731	783	3.67816	1321	349
LF006732	21.4464	1203	3.79052	2118	552			AE3000768	24.1948	1335	3.64494	2427	588
LF006733	30.8816	1917	3.74022	3282	839			AE3000769	36.2047	801	3.80025	1322	377
LF006734	36.6279	516	3.76938	873	224			AE3000770	28	150	3.86	262	74
LF006735	29.771	393	3.79644	621	168			AE3000771	32.6118	1386	3.78788	2311	659
LF006736	25.9259	621	3.82126	1051	279			AE3000772	26.9266	1077	3.79016	1839	482
LF006737	28.1915	564	3.78191	934	245			AE3000773	32.8308	1194	3.69012	1999	542
LF006738	26.5233	3069	3.75464	5174	1356			AE3000774	33.9286	168	3.94643	297	82
LF006739	30.2899	2070	3.75121	3532	925			AE3000775	28.4045	1968	3.77033	3323	867
LF006740	24.5296	1488	3.84543	2518	686			AE3000776	34.6591	528	3.80871	948	260
LF001061	37.6089	1263	3.84561	2023	578			AE3000777	28.6734	4485	3.85931	7322	2172
LF001062	31.6203	2802	3.98644	4581	1448			AE3000778	21.9436	957	3.58098	1768	405
LF001063	24.359	1014	3.71302	1825	438			AE3000779	23.9206	1158	3.56304	2128	502
LF001064	23.1579	1995	3.74035	3459	910			AE3000780	27.6292	1122	3.54991	1989	495
LF001065	33.9713	627	3.57257	1001	241			AE3000781	20.4981	1044	3.53736	1965	445
LF001066	26.5636	1359	3.61663	2466	593			AE3000782	30.2814	2097	3.64521	3568	936
LF001067	29.1158	2703	3.73659	4691	1245			AE3000783	32.7891	735	3.84762	1188	372
LF001068	25.2595	867	3.85352	1458	386			AE3000784	27.3576	1071	3.76004	1834	491
LF001069	30.5141	1206	3.77695	2043	541			AE3000785	29.7578	867	3.78662	1500	418
LF001070	32.2725	1791	3.78615	2986	826			AE3000786	32.3741	417	3.66667	684	181
LF001071	31.9166	2541	3.91067	4307	1247			AE3000787	33.3333	276	3.91304	465	124
LF001072	25.9472	4170	3.7235	7200	1860			AE3000788	30.4381	2625	3.82552	4289	1245
LF001073	26.4093	1632	3.81863	2692	762			AE3000789	32.4444	675	3.6637	1097	287
LF001074	27.4854	342	3.73392	586	155			AE3000790	31.7224	807	3.84634	1381	360
LF001075	24.8009	879	3.69511	1488	372			AE3000791	40.5303	264	3.76515	425	133
LF001076	27.2059	1224	3.73448	2014	532			AE3000792	43.3198	741	3.96221	1139	325
LF001077	27.619	525	3.87619	883	243			AE3000793	33.6292	1014	3.68047	1682	446
LF001078	31.2853	5664	3.81727	8961	2635			AE3000794	36.5741	432	3.76389	720	236
LF001079	24.279	2982	3.72803	5089	1329			AE3000795	28.6822	1677	3.76088	2896	792
LF001080	25.9115	768	3.81901	1319	352			AE3000796	39.4495	327	3.92049	522	144
LF001081	27.4441	849	3.73969	1364	372			AE3000797	37.5479	261	3.83525	428	124
LF001082	21.6599	1482	3.68826	2555	675			AE3000798	30.6306	222	3.86937	307	92
LF001083	27.3109	3570	3.72353	6056	1543			AE3000799	33.3333	2343	3.78489	3847	1090
LF001084	33.2036	771	3.8249	1241	349			AE3000800	32.1287	6060	3.84488	9726	2910
LF001085	33.82	411	3.70316	667	183			AE3000801	29.1045	1206	3.61692	2176	516
LF001086	23.1415	1668	3.73381	2852	731			AE3000802	31.8182	1518	3.86891	2525	710
LF001087	25.9259	27	3.92593	46	16			AE3000803	29.5419	1266	3.86256	2050	594
LF001088	26.8608	309	3.74434	530	135			AE3000804	35.5072	276	3.93841	461	137
LF001089	35.7786	1554	3.77477	2509	690			AE3000805	34.8485	198	3.98485	326	92
LF001090	31.6973	489	3.81186	844	232			AE3000806	35.1942	1236	3.86003	1999	586
LF001091	27.3081	2058	3.88727	3432	954			AE3000807	27.5	480	3.99375	830	227
LF001092	31.5104	384	3.73698	620	171			AE3000808	33.8926	894	3.72819	1476	388
LF001093	29.4554	1212	3.84323	1990	546			AE3000809	29.3258	2670	3.76929	4609	1215
LF001094	20.6573	1065	3.84225	1780	486			AE3000810	31.0466	1137	3.80563	1865	513
LF001095	33.6765	2040	3.74853	3335	921			AE3000811	29.932	294	3.79252	491	128
LF001096	52.4345	267	3.82397	417	133			AE3000812	30.2198	546	3.9304	914	250
LF001097	25.5517	861	3.83856	1434	419			AE3000813	29.5567	609	3.78161	1007	268
LF001098	43.2432	1110	3.86757	1597	500			AE3000814	30	390	3.90256	657	170
LF001099	23.9332	1617	3.73717	2817	756			AE3000815	36.8627	510	3.78235	837	219
LF001100	32.8636	4896	3.85069	7675	2229			AE3000816	36.3636	165	3.81212	293	75
LF001101	20.1878	1065	3.73803	1868	481			AE3000817	30.2041	735	3.76054	1268	329
LF001102	34.8786	453	4.12362	684	184			AE3000818	29.5311	789	3.93536	1305	377
LF001103	27.7033	1119	3.69169	1946	484			AE3000819	26.151	543	3.99816	927	267
LF001104	31.7585	762	3.75197	1197	331			AE3000820	38.0952	294	3.85714	480	138
LF001105	31.4262	1206	3.64096	2017	500			AE3000821	31.5953	1611	3.65673	2806	672
LF001106	28.2486	1062	3.82015	1794	498			AE3000822	45.5285	246	3.65854	341	85
LF001107	23.6301	1752	3.80936	2993	817			AE3000823	32.0423	2556	3.83216	4166	1199
LF001108	27.3954	741	3.74629	1228	324			AE3000824	31.6049	1620	3.76358	2746	793
LF001109	36.4583	480	3.81458	812	250			AE3000825	33.0511	3189	3.69802	5430	1450
LF001110	19.794	1359	3.77704	2371	626			AE3000826	34.0463	561	3.67201	967	233
LF001111	20.5506	1017	3.77876	1754	466			AE3000827	44.8575	807	3.88228	1155	394
LF001112	23.2855	627	3.75598	1058	294			AE3000828	31.2989	2556	3.75391	4206	1171
LF001113	20.5638	603	3.82753	1039	272			AE3000829	32.3129	2940	3.69456	4953	1363
LF001114	29.3103	522	3.78544	871	237			AE3000830	38.0503	318	3.85535	501	154
LF001115	24.6819	393	3.96947	663	178			AE3000831	35.0373	939	3.77742	1504	442
LF001116	27.7333	3000	3.85433	4904	1436			AE3000832	28.7429	1416	3.73023	2459	621
LF001117	20.7191	5034	3.79698	8719	2342			AE3000833	46.2532	774	3.6615	1231	318
LF001118	28.6055	4188	3.82521	6984	2045			AE3000834	28.0303	528	3.80303	885	249
LF001119	22.0884	2490	3.72008	4292	1127			AE3000835	25.9003	2166	3.84949	3601	985
LF001120	31.3609	507	3.82643	867	220			AE3000836	34.1667	480	4.01667	748	235
LF001121	37.0172	1683	3.84492	2631	796			AE3000837	31.4785	1887	3.75252	3119	788
LF001122	20.9366	363	3.74656	644	174			AE3000838	28.0858	4383	3.86881	7183	1977
LF001123	33.1921	2124	3.8065	3502	989			AE3000839	25.2525	99	3.59596	200	40
LF001124	33.7278	507	3.77712	866	223			AE3000840	31.7434	1824	3.82401	3049	780
LF001125	33.1111	1800	3.82111	2978	797			AE3000841	29.43	1614	3.98079	2628	757
LF001126	24.537	216	4.06944	370	105			AE3000842	29.7398	807	3.94052	1414	388
LF001127	25.4942	1467	3.64076	2681	646			AE3000843	32.4826	1293	3.77726	2215	580
LF001128	25.5449	3441	3.7338	5874	1518			AE3000844	29.6748	1230	3.80569	2032	582
LF001129	28.3582	1407	3.75551	2473	667			AE3000845	26.614	759	3.71278	1264	328
LF001130	33.2326	993	3.87311	1653	433			AE3000846	30.7629	1206	3.78109	2115	563
LF001131	38.523	501	3.88423	768	232			AE3000847	38.2846	2565	3.8117	4160	1217
LF001132	26.522	1659	3.82761	2830	774			AE3000848	29.6754	1941	3.73004	3377	884
LF001133	23.2026	612	3.79902	1067	284			AE3000849	34.471	879	3.77019	1463	401
LF001134	30.4995	2082	3.75889	3661	960			AE3000850	38.0747	696	3.86494	997	343
LF001135	27.2989	1392	3.89009	2309	633			AE3000851	35.6863	255	3.76863	436	114
LF001136	26.5004	2766	3.84273	4680	1282			AE3000852	43.9153	189	3.73545	307	92
LF001137	28.7758	1887	3.76895	3302	843			AE3000853	43.2432	222	3.52252	0	0
LF001138	23.8687	2895	3.75579	4764	1282			AE3000854	38.6807	2001	3.7991	3363	918
LF001139	30.4924	528	3.75758	816	234			AE3000855	26.8779	1704	3.625	3072	724
LF001140	20.9851	13095	3.748	22742	5904			AE3000856	31.2961	2847	3.75237	4761	1260
LF001141	28.1324	1692	3.75887	2882	818			AE3000857	33.626	3417	3.87562	5276	1531
LF001142	27.2678	1830	3.75574	3202	835			AE3000858	24.6753	231	3.39827	397	79
LF001143	26.9752	2139	3.8504	3534	1100			AE3000859	38.9914	2439	3.81632	3862	1201
LF001144	30.4251	1341	3.77107	2163	604			AE3000860	29.2754	345	3.7942	594	162
LF001145	28.0556	2160	3.78796	3528	964			AE3000861	35.5903	576	3.74826	953	253
LF001146	30.1153	5811	3.88969	9192	2838			AE3000862	32.9966	1188	3.82997	2050	594
LF001147	28.0332	3132	3.89559	5067	1454			AE3000863	35.9833	2151	3.73733	3468	936
LF001148	24.6728	2598	3.77213	4369	1194			AE3000864	42.381	840	3.77024	1309	442
LF001149	23.8622	2439	3.71915	4183	1087			AE3000865	32.3205	5529	3.79273	9207	2532
LF001150	31.6302	822	3.64964	1390	359			AE3000866	29.615	2286	3.89458	3808	1072
LF001151	37.0833	1680	3.78036	2611	762			AE3000867	36.4444	1800	3.83222	2900	859
LF001152	32.4242	1320	3.78258	2246	596			AE3000868	32.9004	231	3.49351	392	103
LF001153	33.1111	450	3.94444	724	217			AE3000869	32.7799	2349	3.77395	4056	1081
LF001154	38.9262	447	3.85906	704	215			AE3000870	37.0445	1482	3.85223	2369	711
LF001155	34.7682	906	3.81236	1479	456			AE3000871	36.7232	354	3.73446	548	159
LF001156	32.3841	5478	3.77017	8616	2527			AE3000872	33.0097	309	3.86731	524	140
LF001157	29.6524	1467	3.69939	2563	681			AE3000873	36.028	3711	3.8658	5963	1714
LF001158	30.3077	1950	3.77897	3280	902			AE3000874	38.5057	348	3.76724	547	162
LF001159	27.3161	1047	3.79274	1701	508			AE3000875	45.3901	564	3.82979	877	228
LF001160	33.373	2523	3.79112	4000	1236			AE3000876	41.2558	5781	3.78983	9291	2619
LF001161	31.5789	171	3.49123	278	68			AE3000877	32.3977	855	4.04094	1412	398
LF001162	22.4314	1275	3.74275	2219	555			AE3000878	34.1391	3351	3.71919	5561	1522
LF001163	30.5018	3567	3.83544	5841	1795			AE3000879	34.6667	1650	3.83818	2643	743
LF001164	30.9618	759	3.65744	1316	330			AE3000880	30.6878	1134	3.74956	1938	500
LF001165	26.4191	2343	3.95092	3873	1209			AE3000881	36.4751	1305	3.79234	2164	587
LF001166	25.3383	813	3.95818	1388	409			AE3000882	35.0183	1365	3.79048	2227	634
LF001167	28.7091	1038	4.09345	1755	485			AE3000883	30.5791	1416	3.57698	2426	559
LF001168	24.7738	1437	3.87752	2494	666			AE3000884	30.8841	1674	3.74373	2821	748
LF001169	31.7792	3732	3.84834	6058	1843			AE3000885	31.7604	1653	3.79189	2954	793
LF001170	32.159	1107	3.84914	1867	514			AE3000886	29.5201	1521	3.72781	2630	657
LF001171	32.0571	1332	3.73724	2249	604			AE3000887	31.0621	1497	3.75484	2599	674
LF001172	28.356	1326	3.82956	2283	634			AE3000888	32.3723	1977	3.8174	3433	930
LF001173	29.8611	576	3.86285	993	262			AE3000889	37.1747	807	3.71375	1338	372
LF001174	35.2713	258	3.82558	422	126			AE3000890	37.0629	429	3.82284	710	213
LF001175	32.4715	3597	3.76341	5765	1673			AE3000891	31.0535	1272	3.72642	2152	604
LF001176	44.3366	309	3.54045	497	122			AE3000892	31.4465	1113	3.75202	1911	499
LF001177	37.5	696	3.70977	1109	262			AE3000893	27.9412	204	3.59314	376	94
LF001178	33.1556	1125	3.71644	1839	493			AE3000894	29.0476	210	3.77143	354	114
LF001179	39.7306	297	3.54882	476	114			AE3000895	29.8039	255	3.6	435	119
LF001180	44.9438	267	3.54307	431	97			AE3000896	34.7826	276	3.99275	448	124
LF001181	40.4762	546	3.59158	848	214			AE3000897	40.3846	312	3.74359	512	145
LF001182	24.237	1671	3.68522	2962	748			AE3000898	33.3646	3195	3.78842	5320	1514
LF001183	31.7708	384	3.80729	623	171			AE3000899	34.8318	3003	3.80553	4866	1378
LF001184	23.9628	1398	3.69027	2496	632			AE3000900	37.2113	3507	3.83205	5732	1705
LF001185	21.1782	2682	3.86689	4502	1277			AE3000901	37.2917	960	3.78437	1580	436
LF001186	27.5735	1632	3.71324	2873	736			AE3000902	33.6182	351	3.68661	593	171
LF001187	28.6195	297	3.53199	516	120			AE3000903	37.1277	4533	3.79859	7364	2107
LF001188	25.3696	2097	3.76252	3621	950			AE3000904	40.6326	822	3.78345	1340	372
LF001189	29.7778	225	3.96889	385	115			AE3000905	26.4069	231	3.87879	391	110
LF015039	33.3333	180	3.61667	323	77			AE3000906	28.0236	1356	3.59366	2297	536
LF001625	25.3333	300	3.46333	546	124			AE3000907	29.6438	786	3.90967	1303	360
LF001626	30.5556	2376	3.79209	3903	1059			AE3000908	35.3034	1269	3.72104	2223	581
LF001627	46.3768	207	4.11111	330	110			AE3000909	39.3258	267	3.97753	446	126
LF001628	33.5456	1884	3.72611	3026	848			AE3000910	33.7082	3468	3.80825	5531	1683
LF001629	21.7923	1473	3.73999	2626	660			AE3000911	37.9487	1560	3.82628	2434	704
LF001630	19.7138	2166	3.7687	3815	993			AE3000912	25.6951	3273	3.92148	5478	1567
LF001631	29.7806	957	3.82027	1610	436			AE3000913	33.9576	801	3.6829	1354	352
LF001632	23.0238	4491	3.75351	7575	2073			AE3000914	33.9846	1689	3.84547	2817	783
LF001633	27.6923	1170	3.69744	2044	538			AE3000915	35.1575	603	3.75124	982	280
LF001634	27.8505	1605	3.62492	2790	661			AE3000916	32.4484	678	3.74484	1161	296
LF001635	28.5298	2061	3.74478	3412	961			AE3000917	36.1582	177	3.79096	326	84
LF001636	25.6539	2982	3.67304	5282	1334			AE3000918	29.5019	783	3.76884	1300	331
LF001637	30.5955	2922	3.72245	4860	1322			AE3000919	33.3333	999	3.85986	1719	463
LF001638	29.2657	1893	3.7158	3158	813			AE3000920	29.9548	3759	3.79197	6341	1708
LF001639	23.3671	1776	3.68806	3076	781			AE3000921	33.5681	426	3.80986	704	190
LF001640	31.9658	585	3.79658	916	262			AE3000922	31.773	1410	3.78723	2423	645
LF001641	25.903	969	4.09494	1645	504			AE3000923	37.2727	660	3.97576	1075	291
LF001642	29.678	1149	3.61445	1972	475			AE3000924	36.1245	1863	3.82555	3058	876
LF001643	31.5705	624	3.75321	1051	276			AE3000925	28.1366	7293	3.91814	11820	3450
LF001644	25.5319	282	3.64894	481	118			AE3000926	28.5611	1383	3.92552	2225	665
LF001645	30.6034	696	3.78017	1153	312			AE3000927	29.318	1569	3.82728	2646	719
LF001646	30.5556	36	3.77778	56	13			AE3000928	29.8686	837	3.74671	1412	378
LF001647	32.7354	2676	3.80792	4542	1277			AE3000929	29.3117	1293	3.69296	2313	602
LF001648	24.3728	2232	3.78629	3696	1061			AE3000930	32.8815	2877	3.7553	4708	1275
LF001649	25.5003	1749	3.8805	2818	863			AE3000931	31.742	1194	3.78894	1914	506
LF001650	26.7251	2739	3.84556	4396	1310			AE3000932	30.2354	807	3.94548	1383	380
LF001651	24.2424	99	4.0101	177	47			AE3000933	28.8437	2361	3.95383	3945	1166
LF001652	34.8261	5895	3.8553	9329	2737			AE3000934	27.1889	651	3.38249	1048	255
LF001653	28.7494	2247	3.82332	3740	1039			AE3000935	29.1205	1353	3.83518	2192	624
LF001654	27.7293	1374	3.72562	2360	621			AE3000936	31.6302	2877	3.76816	4909	1298
LF001655	29.9828	1164	3.85223	1836	563			AE3000937	25.5121	1074	3.73836	1872	480
LF001656	34.5752	4590	3.7671	7434	2100			AE3000938	35.913	1977	3.79211	3316	865
LF001657	24.1257	2259	3.74325	3865	1029			AE3000939	24.1507	4857	3.77064	8148	2196
LF001658	28.3755	948	3.7384	1671	428			AE3000940	34.022	3630	3.7832	5767	1687
LF001659	28.826	954	3.71384	1686	433			AE3000941	32.3749	939	3.78807	1577	434
LF001660	32.8502	414	3.67874	662	193			AE3000942	33.3333	1017	3.77679	1698	445
LF001661	23.6307	1917	3.69431	3407	849			AE3000943	36.3137	1275	3.74902	2108	567
LF001662	25.6469	1314	3.69406	2219	580			AE3000944	30.5974	1791	3.73143	3097	821
LF001663	20.4825	4311	3.84945	7589	1998			AE3000945	39.9543	1752	3.92637	2664	808
LF001664	26.8556	741	3.7085	1245	315			AE3000946	32.6733	303	3.57096	555	135
LF001665	21.4945	1191	3.63812	2052	527			AE3000947	33.2565	1302	3.64286	2303	567
LF001666	22.6519	1086	3.77072	1996	499			AE3000948	32.9146	3582	3.86628	5807	1674
LF001667	17.0213	141	3.25532	290	61			AE3000949	37.7778	90	3.93333	154	45
LF001668	30.7863	903	3.92913	1418	456			AE3000950	27.5304	2964	3.7726	5128	1367
LF001669	38.2353	102	3.62745	184	44			AE3000951	32.5397	252	3.81349	442	115
LF001670	29.5597	159	3.66038	289	78			AE3000952	29.7229	1191	3.67674	1975	512
LF001671	27.8125	960	3.77292	1674	447			AE3000953	23.6036	1665	3.78559	2790	819
LF001672	30.7692	741	3.84076	1231	346			AE3000954	28.7356	696	3.86351	1178	324
LF001673	29.8905	639	3.73709	1078	292			AE3000955	30.2536	552	3.81522	927	241
LF001674	34.8986	1725	3.89971	2791	821			AE3000956	32.716	486	3.84568	803	229
LF001675	30.1449	1380	3.85507	2260	638			AE3000957	29.4118	1020	3.77843	1673	440
LF001676	36.4103	390	3.75641	677	208			AE3000958	24.408	549	3.80328	971	268
LF001677	27.1452	1212	3.82591	2068	585			AE3000959	32.2169	1254	3.80383	2049	582
LF001678	32.8537	417	3.89928	691	217			AE3000960	30.8703	2436	3.82307	3828	1158
LF001679	27.6423	123	3.69106	211	53			AE3000961	36.0215	186	3.72581	342	91
LF001680	29.0123	486	3.60494	884	240			AE3000962	35.977	870	3.71264	1403	394
LF001681	27.907	129	3.53488	240	72			AE3000962	35.977	870	3.71264	1403	394
LF001682	21.9196	771	3.74968	1385	347			AE3000962	35.977	1071	3.81326	1403	394
LF001683	28.5556	900	3.75556	1474	420			AE3000962	35.977	1071	3.81326	1403	394
LF001684	29.5343	3264	3.87684	5218	1488			AE3000963	35.0669	2019	3.77514	3237	917
LF001685	23.9316	2574	4.02409	4129	1249			AE3000964	39.3791	612	3.70752	955	272
LF001686	26.8702	1965	3.67023	3412	885			AE3000965	34.0528	1251	3.7442	2039	562
LF001687	34.2138	795	3.80503	1279	381			AE3000966	30.4852	948	3.71624	1540	427
LF001688	25.3333	225	3.85778	422	109			AE3000967	31.77	1791	3.66723	3081	770
LF001689	38.7941	879	3.67349	1459	400			AE3000968	37.1951	492	3.97154	818	252
LF001690	25.0877	1140	3.81842	1957	534			AE3000969	18.2292	192	3.84896	335	96
LF001691	26.3244	1227	3.9454	1998	588			AE3000970	30.1754	285	3.66316	500	136
LF001692	27.2974	2949	3.73618	5130	1345			AE3000971	27.3927	303	3.71947	564	140
LF001693	23.2558	258	3.63953	457	113			AE3000972	38.1127	1632	3.84191	2524	777
LF001694	25.5861	981	3.71865	1575	474			AE3000973	35.3333	300	3.96667	553	174
LF001695	42.4242	99	3.66667	157	39			AE3000974	34.8659	261	4.13027	454	146
LF001696	30.3813	813	3.63838	1421	347			AE3000975	19.8582	141	3.3617	277	59
LF001697	27.0217	507	3.83629	877	238			AE3000975	19.8582	141	3.3617	277	59
LF001698	43.1686	2064	3.84012	3348	986			AE3000975	19.8582	141	3.41135	277	59
LF001699	31.2418	1530	3.74575	2541	716			AE3000975	19.8582	141	3.41135	277	59
LF001700	24.0506	237	3.87342	434	107			AE3000976	28.9451	1185	3.8557	1982	578
LF001701	26.0205	3993	3.93539	6438	1893			AE3000977	29.2712	1674	3.68877	2799	712
LF001702	31.5936	1437	3.73138	2363	616			AE3000978	28.9116	294	3.87075	488	136
LF001703	32.5926	675	3.84148	1119	311			AE3000979	30.8844	735	3.79048	1291	320
LF001704	36.0772	984	3.80081	1571	439			AE3000980	31.0204	735	3.68435	1285	313
LF001705	44.8485	165	3.73939	266	76			AE3000981	40.9241	303	3.9868	465	115
LF001706	29.552	2433	3.776	4038	1059			AE3000982	32.4665	1269	3.83452	2084	602
LF001707	32.3841	3582	3.77052	5858	1608			AE3000983	28.9973	1845	3.83415	3079	839
LF001708	28.5486	627	3.89952	1091	289			AE3000984	40.9396	447	3.80984	760	220
LF001709	23.2387	951	3.91798	1612	433			AE3000985	28.1846	2991	3.94183	4980	1387
LF001710	26.5359	765	3.86536	1254	336			AE3000986	31.6054	1794	3.84783	2983	818
LF001711	29.6552	1740	3.73678	2921	768			AE3000987	28.0771	2283	3.78274	3678	1034
LF001712	35.591	753	3.84595	1274	388			AE3000988	34.3958	1506	3.78552	2439	655
LF001713	34.1026	390	3.75641	584	195			AE3000989	35.8053	2589	3.8231	4126	1213
LF001714	36.9983	573	3.84817	939	267			AE3000990	35.9712	417	3.7506	672	168
LF001715	33.3333	267	3.76404	447	111			AE3000991	35.6426	996	3.87851	1519	466
LF001716	35.2941	102	3.29412	184	42			AE3000992	31.2792	2142	3.84781	3440	1067
LF001717	35.8333	840	3.7381	1372	375			AE3000993	28.7879	1584	3.75379	2775	708
LF001718	33.3333	282	4.00355	460	113			AE3000994	32.4275	552	3.78261	895	241
LF001719	34.2857	630	3.79683	1095	279			AE3000995	30.791	708	3.88136	1138	335
LF001720	36.4742	987	3.8227	1539	440			AE3000996	28.0899	534	3.82584	905	236
LF001721	24.8062	258	3.89535	472	129			AE3000997	26.0755	6462	3.764	10668	2900
LF001722	21.9697	660	3.68182	1102	284			AE3000998	27.3772	957	3.74295	1613	417
LF001723	29.7163	1410	3.79504	2280	624			AE3000999	25.6318	1662	3.79122	2777	717
LF001724	33.2731	3318	3.86498	5627	1551			AE3001000	26.0606	495	3.52121	818	218
LF001725	30.1364	2346	3.74893	4084	1047			AE3001001	25.8978	4734	3.80376	7936	2152
LF001726	40.4674	813	3.81919	1277	386			AE3001002	31.4465	318	3.79874	541	129
LF001727	26.6667	1050	3.92857	1796	494			AE3001003	31.4935	924	3.85823	1571	506
LF001728	30.922	1410	3.8	2426	647			AE3001004	28.3465	1524	3.74869	2603	679
LF001729	41.1003	309	3.70874	532	127			AE3001005	27.7405	3129	3.76638	5197	1394
LF001730	30.8458	201	3.81095	343	87			AE3001006	31.6667	1020	3.75882	1624	468
LF001731	30.5353	822	3.74696	1429	385			AE3001007	35.6589	516	3.77519	822	255
LF001732	40.1891	423	3.76359	687	204			AE3001008	31.0734	354	3.68362	652	168
LF001733	37.6471	255	3.81961	444	126			AE3001009	32.4786	117	3.7094	207	58
LF001734	32.3764	627	3.81978	1052	293			AE3001010	27.2727	330	3.62727	602	149
LF001735	30.3483	201	4.00498	330	101			AE3001011	38.75	240	3.84167	350	106
LF013777	28.692	948	3.74262	1669	428			AE3001012	35.3982	339	3.79351	542	146
LF013778	28.4848	825	3.70788	1460	372			AE3001013	31.7109	678	3.73156	1114	292
LF013779	32.8502	414	3.67874	662	193			AE3001014	32.8785	1539	3.83626	2535	703
LF001190	31.0734	1416	3.68644	2339	608			AE3001015	23.1268	4164	3.72719	7307	1850
LF001191	44.9612	129	3.64341	218	53			AE3001016	24.9228	1296	3.76312	2216	601
LF001192	35.1515	330	3.70303	523	126			AE3001017	33.2384	6318	3.83729	10204	3044
LF001193	30.6944	720	3.7625	1201	315			AE3001018	32.381	1575	3.79302	2494	684
LF001194	33.6543	2181	3.85649	3520	1096			AE3001019	28.9017	519	3.79191	878	229
LF001195	26.4038	837	3.76464	1415	372			AE3001020	37.6667	300	3.70667	495	129
LF001196	29.7175	885	3.71977	1519	393			AE3001021	32.7891	735	3.67211	1238	291
LF001197	25.2525	495	3.93131	839	220			AE3001022	29.595	5136	3.92329	8427	2501
LF001198	28.9438	729	3.73663	1208	323			AE3001023	32.9883	1449	3.78606	2376	651
LF001199	27.8481	711	3.79887	1172	316			AE3001024	33.5812	807	3.8798	1288	391
LF001200	33.3333	1941	3.67594	3251	840			AE3001025	29.8049	3486	3.87435	5586	1614
LF001201	37.9412	1020	3.8049	1720	473			AE3001026	31.9635	438	3.87671	734	222
LF001202	35.2856	1383	3.8684	2274	597			AE3001027	28.096	7122	3.73238	12342	3185
LF001203	28.6195	297	3.86532	498	127			AE3001028	28.9528	1461	3.62423	2475	672
LF001204	25.8772	912	3.84978	1592	420			AE3001029	28.7098	4542	3.7664	7957	2053
LF001205	30.809	1743	3.77969	2936	776			AE3001030	34.6203	777	3.68211	1308	340
LF001206	22.1256	1035	3.75266	1807	478			AE3001031	26.3593	846	3.73877	1484	379
LF001207	39.1304	276	3.77899	411	117			AE3001032	36.9231	195	3.82564	343	94
LF001208	34.4086	93	3.70968	149	43			AE3001033	34.2222	225	3.66667	381	89
LF001209	30.3598	4002	3.83558	6509	1951			AE3001034	31.746	819	3.68742	1365	352
LF001210	28.8889	405	3.63704	681	156			AE3001035	25.895	2514	3.78083	4382	1148
LF001211	34.6516	1062	3.9661	1700	593			AE3001036	28.2104	1464	3.77254	2518	659
LF001212	23.5214	2925	3.90017	4881	1468			AE3001037	23.2068	1185	4.04895	2049	598
LF001213	29.1413	1479	3.74713	2443	683			AE3001038	23.9583	768	4.08073	1354	391
LF001214	29.9095	3534	3.72184	5724	1533			AE3001039	37.457	1455	3.74845	2134	647
LF001215	30.634	1593	3.75706	2623	703			AE3001040	29.4153	3318	4.022	5316	1515
LF001216	27.2374	771	3.64591	1306	325			AE3001041	32.5944	1218	3.76355	2098	544
LF001217	27.6029	2478	3.70985	4172	1124			AE3001042	29.9283	558	3.75269	1001	266
LF001218	38.5321	327	3.78899	523	146			AE3001043	32.2344	546	3.77656	902	239
LF001219	28.9855	966	3.68427	1744	422			AE3001044	32.3383	201	3.87562	345	93
LF001220	28.9562	3861	3.85677	6363	1874			AE3001045	39.1304	276	3.6413	459	107
LF001221	30.6418	1449	3.69082	2451	664			AE3001046	33.7942	651	3.69892	1118	291
LF001222	26.8817	465	3.95914	763	233			AE3001047	34.142	1113	3.74124	1838	503
LF001223	36.476	1941	3.79701	3159	937			AE3001048	32.7869	183	3.7541	310	86
LF001224	27.8453	2223	3.67251	3863	988			AE3001049	25.378	2778	4.06443	4809	1321
LF001225	32.4895	474	3.73418	801	205			AE3001050	34.5781	723	3.87967	1167	326
LF001226	25.9703	1752	3.6661	3169	814			AE3001051	32.4904	1305	3.71724	2227	577
LF001227	26.2553	1653	3.69631	2951	775			AE3001052	30.4304	999	3.75676	1656	446
LF001228	29.2914	2004	3.8024	3323	965			AE3001053	25.6747	1371	3.66156	2459	623
LF001229	33.3333	180	3.79444	293	83			AE3001054	28.1761	1590	3.7717	2622	732
LF001230	31.5127	3021	3.8143	5045	1300			AE3001055	30.4189	1098	3.63024	1786	470
LF001231	33.0855	1614	3.80793	2683	694			AE3001056	31.5432	1620	3.77593	2594	694
LF001232	30.0243	2055	3.74404	3390	912			AE3001057	28.7072	3156	3.79214	5356	1451
LF001233	24.2337	1044	3.58525	1875	443			AE3001058	32.7608	1572	3.82952	2577	736
LF001234	21.5054	186	3.5914	368	92			AE3001059	31.3505	1866	3.78403	2971	823
LF001235	28.7676	5826	3.86268	9602	2813			AE3001060	35.3365	1248	3.63702	2077	562
LF001236	26.1384	1098	3.74681	2017	497			AE3001061	24.4444	180	3.26667	378	70
LF001237	33.3049	3513	3.76231	5838	1592			AE3001062	29.4161	2706	3.78714	4644	1206
LF001238	32.8165	387	3.77003	662	191			AE3001063	31.1922	2055	3.86715	3404	997
LF001239	26.91	2055	3.76594	3415	979			AE3001064	29.2757	2292	3.90401	3820	1048
LF001240	33.4094	1314	3.78539	2211	609			AE3001065	29.361	1158	3.74957	1950	507
LF001241	26.3158	741	3.85155	1281	389			AE3001066	29.8357	2373	3.73662	4035	1031
LF001242	26.237	1536	3.70052	2711	678			AE3001067	29.361	1158	3.63212	1983	529
LF001243	28.5814	1431	3.78966	2434	642			AE3001068	28.9524	525	3.83619	914	237
LF001244	39.0935	2118	3.9169	3095	967			AE3001069	29.0366	5190	3.84663	8521	2363
LF001245	35.0575	1044	3.75	1649	455			AE3001070	31.8471	2355	3.83992	3808	1027
LF001246	27.0859	2481	3.81137	4074	1150			AE3001071	29.105	1419	3.7019	2391	640
LF001247	29.2058	1599	3.64603	2772	714			AE3001072	33.0617	2577	3.74156	4310	1170
LF001248	28.6855	4131	3.76253	6935	1818			AE3001073	32.0652	552	3.61413	957	240
LF001249	25.949	1923	3.64639	3385	832			AE3001074	28.9247	3720	3.70672	6461	1656
LF001250	34.2934	2604	3.74923	4445	1164			AE3001075	27.8129	2844	3.65577	5032	1228
LF001251	35.7895	1140	3.68596	1889	537			AE3001076	23.4399	657	3.78995	1119	296
LF001252	30.5106	4074	3.75822	6994	1831			AE3001077	30.8962	2544	3.78459	4200	1180
LF001253	30.54	537	3.76536	884	221			AE3001078	32.3037	5439	3.80658	9055	2581
LF001254	19.9915	2346	3.76982	4135	1065			AE3001079	33.8415	984	3.61382	1786	436
LF001255	31.694	1647	3.72556	2819	719			AE3001080	29.9371	795	3.74843	1363	341
LF001256	31.883	8274	3.7051	13735	3737			AE3001081	33.9339	333	3.86787	535	156
LF001257	29.1975	1620	3.75494	2611	756			AE3001082	33.475	2118	3.94334	3194	1028
LF001258	34.4671	882	3.94898	1400	454			AE3001083	22.0588	1836	3.88072	3145	874
LF001259	30.791	354	3.84463	567	157			AE3001084	34.2452	987	3.7538	1602	446
LF001260	25.8922	1317	3.75095	2271	594			AE3001085	32.021	3810	3.80446	6244	1767
LF001261	31.4465	477	3.81342	759	262			AE3001086	32.6779	1068	3.78371	1814	453
LF001262	29.5619	3447	3.81433	5666	1652			AE3001087	40.7778	900	3.77667	1413	371
LF001263	31.6073	1854	3.88457	2904	842			AE3001088	41.9118	408	3.78922	666	185
LF001264	24.9263	678	3.71091	1156	290			AE3001089	31.1753	3429	3.84835	5575	1497
LF001265	21.3791	2886	3.86279	4864	1381			AE3001090	30.2493	1524	3.8622	2559	703
LF001266	34.6091	2430	3.75391	3715	1025			AE3001091	30.303	1815	3.75152	3131	807
LF001267	28.3154	558	3.70072	953	243			AE3001092	29.2278	3069	3.78299	5179	1354
LF001268	34.283	1053	3.77873	1709	448			AE3001093	27.381	336	3.76786	561	153
LF001269	30.2326	645	3.85736	1098	293			AE3001094	31.1558	597	3.8057	995	266
LF001270	26.3682	1005	3.60498	1828	449			AE3001095	32.8244	393	3.77863	614	165
LF001271	28.1648	1335	3.75955	2248	587			AE3001096	33.3333	1503	3.78177	2549	660
LF001272	23.6808	1554	3.66731	2704	666			AE3001097	13.4921	126	3.43651	261	61
LF001273	30.8839	939	3.77849	1563	413			AE3001098	36	150	3.9	256	72
LF001274	27.0961	978	3.82515	1615	446			AE3001099	38.2946	1290	3.91628	2113	597
LF001275	28.7879	1188	3.78872	1964	530			AE3001100	45.9649	285	3.65263	485	138
LF001276	26.3644	1191	3.80353	2035	536			AE3001101	42.6282	312	3.84615	511	162
LF001277	25.5556	810	3.88519	1353	376			AE3001102	34.555	573	3.94939	887	253
LF001278	24.9242	1320	3.75379	2286	592			AE3001103	34.8394	996	3.88353	1623	441
LF001279	33.0958	1263	3.8559	1966	561			AE3001104	31.0646	573	3.96335	949	260
LF001280	24.5421	273	3.69231	499	127			AE3001105	32.4675	231	3.8355	389	101
LF001280	24.5421	273	3.69231	499	127			AE3001106	39.6226	318	3.87736	498	139
LF001281	24.0602	1995	3.73183	3471	931			AE3001107	31.5789	969	3.79463	1602	425
LF001282	30.7018	684	3.83333	1114	312			AE3001108	28.9683	504	3.52183	879	199
LF001283	24.6801	1641	4.00061	2735	793			AE3001109	31.4335	579	3.53541	1018	225
LF001284	27.1148	1785	3.81905	2971	831			AE3001110	30.6518	5109	3.7203	8787	2285
LF001285	26.1728	405	3.87407	674	196			AE3001111	31.8143	1185	3.69198	1950	524
LF001286	31.25	240	3.89167	377	103			AE3001112	27.3778	1125	3.69778	1888	496
LF001287	31.8457	1815	3.7438	3070	791			AE3001113	29.6501	1086	3.70074	1925	512
LF001288	33.1801	2610	3.7613	4258	1192			AE3001114	26.9557	2007	3.80568	3315	956
LF001289	33.627	2724	3.9163	4111	1385			AE3001115	32.1722	2067	3.77117	3381	979
LF001290	27.3375	2385	3.72914	3963	1101			AE3001116	40.613	522	3.68199	877	245
LF001291	22.8265	2703	3.77395	4600	1251			AE3001117	45.0667	375	3.872	608	181
LF001292	28.75	960	3.84375	1555	439			AE3001118	30.246	2073	3.73951	3559	949
LF010077	40.2381	420	3.70476	648	197			AE3001119	26.5324	2235	3.85324	3734	1063
LF010078	33.4171	1194	3.87353	1882	627			AE3001120	30.9942	513	3.67836	886	232
LF010079	26.8551	849	3.60306	1423	351			AE3001121	30.9575	33588	3.72255	57714	15044
LF010080	27.9945	1461	3.64956	2485	640			AE3001122	31	300	3.68333	504	141
LF010081	31.5617	1524	3.76312	2521	676			AE3001123	32.8829	2664	3.63776	4604	1282
LF010082	25.5556	1260	3.87063	2157	577			AE3001124	32.0988	405	3.68148	701	202
LF010083	30.6527	1716	3.81993	2897	820			AE3001125	24.2063	252	3.60714	438	113
LF010084	22.9678	1833	3.92199	3092	867			AE3001126	31.1111	2430	3.80988	4046	1125
LF010085	22.6073	606	3.90759	998	315			AE3001127	31.9124	11049	3.76659	18836	4963
LF010086	26.4368	348	3.73276	594	165			AE3001128	28.5141	249	3.6988	439	100
LF010087	35.6176	1182	3.83926	1807	490			AE3001129	24.2242	999	3.55756	1862	434
LF010088	27.6614	1146	3.78447	1941	488			AE3001130	25.5361	1026	3.55556	1880	450
LF010089	27.1795	195	3.68718	346	85			AE3001131	28.5572	1005	3.64378	1792	412
LF010090	28.0181	2427	3.80058	4019	1072			AE3001132	27.3453	501	3.69062	883	211
LF010091	32.4324	888	3.77928	1411	434			AE3001133	31.7204	744	3.86425	1244	329
LF013126	35.6436	606	3.86304	982	311			AE3001134	26.135	2445	3.75542	4269	1097
LF013127	28.7706	1578	3.81749	2661	720			AE3001135	26.3158	969	3.76161	1682	420
LF013128	32.8452	1434	3.70084	2446	595			AE3001136	34.9638	552	3.81703	957	278
LF013129	34.3137	102	3.77451	168	47			AE3001137	29.0152	1320	3.74848	2218	564
LF013130	22.7564	624	3.83974	1077	297			AE3001138	25.7752	516	3.93798	836	266
LF013131	32.0635	315	3.91746	526	145			AE3001139	31.6537	1548	3.80685	2635	684
LF014851	15.0106	1419	3.9408	2513	687			AE3001140	29.7327	2694	3.86192	4306	1310
LF014852	27.9202	1053	3.92403	1714	473			AE3001141	30.8911	1515	3.89043	2596	672
LF013117	30.6769	1167	3.89632	1841	581			AE3001142	36.3527	828	3.81159	1408	404
LF013118	21.2737	738	3.94715	1241	343			AE3001143	42.3559	399	3.80952	614	193
LF013119	26.2946	1989	3.80794	3362	916			AE3001144	40.9396	447	3.87696	755	233
LF013120	31.685	546	3.96337	918	282			AE3001145	26.4983	3921	3.734	6509	1760
LF001940	13.3333	135	3.14074	294	54			AE3001146	40.9171	567	3.81658	958	307
LF001941	32.5069	363	3.93939	641	170			AE3001147	28.9163	1947	3.78891	3252	900
LF001942	40.8793	3207	3.89928	4952	1568			AE3001148	36.3636	231	4.01732	396	111
LF001943	34.2857	210	3.53333	324	89			AE3001149	27.0833	720	3.70417	1248	329
LF001944	30.8244	279	3.70609	451	119			AE3001150	29.746	3150	3.71556	5457	1395
LF001945	30.1347	594	3.86532	932	277			AE3001151	30.7359	3696	3.72321	6328	1621
LF001946	41.9228	1269	3.89283	1768	490			AE3001152	29.159	3258	3.73788	5703	1486
LF001947	29.6731	2814	3.78252	4496	1225			AE3001153	30.7259	1419	3.73643	2448	619
LF001948	26.9939	978	3.74131	1676	450			AE3001154	29.4013	1119	3.78195	1761	528
LF001949	26.3021	384	3.76562	645	182			AE3001155	28.9216	408	3.91176	708	205
LF001950	22.903	1371	3.93873	2317	651			AE3001156	31.1785	2274	3.74846	3623	1062
LF001951	26.4583	480	3.70625	771	213			AE3001157	28.6496	1644	3.81873	2702	753
LF001952	29.9517	207	3.93237	365	101			AE3001158	29.806	567	3.82011	965	256
LF001953	34.9887	1329	3.76072	2119	627			AE3001159	43.9456	735	3.76054	1177	328
LF001954	35.248	1149	3.82158	1907	529			AE3001160	24.7126	174	3.70115	327	81
LF001955	21.8918	2421	3.82404	4271	1202			AE3001161	26.2333	2169	3.92623	3524	1012
LF001956	29.6636	654	3.79052	1107	286			AE3001162	32.4201	1314	3.78919	2188	594
LF001957	29.902	612	3.77288	1060	253			AE3001163	29.6692	1965	3.74453	3370	891
LF001958	28.4354	735	3.77959	1292	311			AE3001164	31.1297	11481	3.77746	19699	5157
LF001959	30.4147	651	3.74962	1092	270			AE3001165	30.4094	171	3.40351	281	72
LF001960	29.6656	927	3.91046	1478	437			AE3001166	25	216	3.30093	407	88
LF001961	29.2818	543	3.85267	939	260			AE3001166	25	216	3.30093	407	88
LF001962	39.2248	1290	3.86357	2143	664			AE3001166	25	264	3.39394	407	88
LF001963	20.1404	1425	3.81404	2471	651			AE3001166	25	264	3.39394	407	88
LF001964	22.739	387	3.73385	650	166			AE3001167	25.2114	4494	3.69804	0	0
LF001965	24.9344	1143	3.93701	1927	535			AE3001168	26.8531	2145	3.74499	3734	990
LF001966	28.3784	444	3.74099	748	196			AE3001169	28.1899	3033	3.83053	4939	1340
LF001967	24.9442	4029	3.98982	6456	1821			AE3001170	35.5085	3540	3.95876	5817	1731
LF001968	29.8374	1230	3.80976	1949	585			AE3001171	22.3188	345	3.62609	593	154
LF001969	36.7681	1281	3.75956	2146	574			AE3001172	32.0695	12027	3.69111	20053	5283
LF001970	24.4444	135	3.36296	268	51			AE3001173	35.1319	834	3.65588	1443	424
LF001971	29.5238	525	3.74857	922	233			AE3001174	33.2183	3477	3.63791	6002	1693
LF001972	34.3089	615	3.73821	1064	275			AE3001175	32.9129	7611	3.63237	13151	3679
LF001973	25.8621	1044	3.70881	1857	460			AE3001176	33.1641	591	3.60914	994	272
LF001974	28.2486	177	3.74011	293	79			AE3001177	30.5356	1251	3.66747	2091	565
LF001975	26.6204	432	3.74306	767	194			AE3001178	29.6762	5250	3.61905	8894	2321
LF001976	27.6423	2829	3.68328	5006	1212			AE3001179	27.0306	3792	3.63212	6461	1664
LF001977	27.9476	1374	3.62227	2419	579			AE3001180	28.7356	1392	3.80532	2327	596
LF001978	24.3926	2058	3.6103	3718	879			AE3001181	31.8627	3876	3.87926	6204	1844
LF001979	29.359	780	3.87051	1300	376			AE3001182	31.6302	411	3.50608	637	155
LF001980	25.434	1152	3.84115	1843	537			AE3001183	31.0658	2205	3.75737	3543	1010
LF001981	26.4957	117	3.50427	220	47			AE3001184	29.893	1308	3.74388	2139	611
LF001982	31.3333	750	3.89867	1250	342			AE3001185	33.5728	2088	3.75383	3550	893
LF001983	31.6602	1554	3.8166	2582	708			AE3001186	25.0712	351	3.62678	612	160
LF001984	30.7692	780	3.96795	1334	404			AE3001187	25.0855	4680	3.84209	7681	2091
LF001985	38.2184	348	3.79598	560	192			AE3001188	29.5775	639	3.56025	1157	264
LF001986	31.5585	1803	3.78647	2983	814			AE3001189	25.5624	978	3.81186	1728	450
LF001987	30.0762	1443	3.62855	2476	600			AE3001190	32.6194	2241	3.79563	3650	1097
LF001988	29.8314	1542	3.69844	2646	644			AE3001191	32.246	2667	3.8234	4350	1269
LF001989	28.4615	780	3.7	1341	345			AE3001192	39.3805	678	4.01622	1050	295
LF001990	30.4762	2520	3.74563	4234	1089			AE3001193	42.9448	489	3.82618	820	236
LF001991	28.6482	1302	3.75038	2276	581			AE3001194	44.0351	570	3.78246	906	299
LF001992	27.4892	462	3.82251	792	207			AE3001195	28.3913	1983	3.7524	3478	914
LF001993	25.4469	951	3.63512	1746	424			AE3001196	35.0755	861	3.68757	1377	352
LF001994	38.5057	348	3.79885	560	192			AE3001197	40.5797	207	4.03382	333	113
LF001995	23.4615	780	3.76538	1340	346			AE3001198	40.8408	333	3.85285	518	141
LF001996	31.9749	957	3.76071	1595	447			AE3001199	29.2578	2331	3.79494	3816	1085
LF001997	30.3558	1377	3.78867	2341	658			AE3001200	30.5847	2001	3.75662	3314	882
LF001998	23.2497	1914	3.78736	3392	905			AE3001201	31.6268	879	3.84528	1381	372
LF001999	26.9048	1260	3.83492	1976	634			AE3001202	32.4235	1209	3.82382	2054	540
LF002000	26.8344	477	3.74214	860	220			AE3001203	33.7822	6015	3.70607	9949	2609
LF002001	25	6852	3.7967	11253	3154			AE3001204	35.4691	1311	3.61937	2249	628
LF002002	26.3682	201	3.8806	353	87			AE3001205	29.052	1308	3.7607	2243	635
LF002003	33.1153	4128	3.83939	6347	2029			AE3001206	34.4595	444	3.59009	773	180
LF002004	40.2707	591	3.97462	913	252			AE3001207	31.7117	555	3.76396	937	249
LF002005	24.8294	3516	3.9616	5782	1665			AE3001208	31.0023	429	3.88811	678	209
LF002006	24.5243	1419	3.81818	2322	651			AE3001209	24.8718	390	3.92051	638	176
LF002007	33.4487	1734	3.87313	2738	830			AE3001210	24.1192	738	3.69648	1363	321
LF002008	25.3165	1659	3.84448	2739	765			AE3001211	24.2009	438	3.62785	809	192
LF002009	34.9887	2658	3.94432	4197	1323			AE3001212	25.1068	1872	3.74038	3439	827
LF002010	33.9973	2259	3.81762	3719	1027			AE3001213	45	360	3.78333	572	143
LF002011	28.6309	2403	3.82688	4047	1153			AE3001214	29.6296	189	3.78307	321	89
LF002012	23.9712	2916	3.72908	4854	1336			AE3001215	30.5936	219	3.78082	376	118
LF002013	33.3333	219	3.61644	387	99			AE3001216	32.1101	981	3.73904	1635	444
LF002014	30.0926	216	3.64815	370	106			AE3001217	35.8744	1338	3.96487	2098	666
LF002015	27.0579	1227	3.74409	2124	549			AE3001218	31.015	1596	3.82018	2630	712
LF002016	30.2158	1251	3.77698	2052	560			AE3001219	29.3674	5043	3.76641	8369	2275
LF002017	21.4417	2178	3.90358	3557	1036			AE3001220	24.3661	3234	3.85931	5269	1496
LF002018	26.1705	2862	3.77778	4874	1240			AE3001221	33.547	468	3.62393	786	192
LF002019	24.7875	2235	3.81566	3729	997			AE3001222	31.5018	1092	3.81502	1844	486
LF002020	31.7315	1311	3.85736	2094	657			AE3001223	26.2189	2010	3.76866	3390	902
LF002021	20.3552	1464	3.90642	2384	687			AE3001224	38.8889	936	3.76389	1497	435
LF002022	21.1409	894	4.07606	1494	449			AE3001225	39.8907	183	3.78142	285	78
LF002023	23.0418	2847	3.8321	4728	1427			AE3001226	40.3846	156	3.66667	236	56
LF002024	38.0062	642	3.97664	981	303			AE3001227	36.4444	225	3.89778	356	98
LF002025	32.2534	1389	3.81641	2242	708			AE3001228	31.5359	612	3.76144	1007	284
LF002026	27.3752	621	3.81481	1069	268			AE3001229	40.0188	1062	3.66667	1772	449
LF002027	22.4462	1488	3.9086	2380	665			AE3001230	36.2124	1563	3.66283	2560	623
LF002028	30.4965	282	3.91844	444	126			AE3001231	33.1066	1323	3.8322	2221	607
LF002029	30.8333	480	3.78542	814	246			AE3001232	30.5996	1134	3.82892	1914	531
LF002030	30.7692	78	3.87179	127	38			AE3001233	27.9822	897	3.7748	1600	411
LF002031	32.2903	2301	3.71925	3825	1047			AE3001234	27.3684	285	3.83509	499	132
LF002032	27.5439	570	3.81754	956	263			AE3001235	26.1905	1008	3.88194	1651	453
LF002033	28.7407	1350	3.9	2182	659			AE3001236	25.9459	555	3.94775	927	285
LF002034	36.1582	1770	3.81808	2683	849			AE3001237	32.6291	426	3.83099	752	217
LF014756	44.9275	276	3.60145	486	126			AE3001238	31.6319	1293	3.76257	2122	590
LF014757	36.9115	1062	3.72976	1825	511			AE3001239	32.7114	1608	3.87189	2832	758
LF014758	41.7508	594	3.65488	966	290			AE3001240	26.7574	441	3.81179	765	187
LF002035	30.0813	123	3.68293	223	55			AE3001241	25.8065	1209	3.78412	2073	547
LF002036	29.4964	417	3.65228	722	188			AE3001242	24.6612	1476	3.55691	2767	643
LF002037	29.1188	261	3.65134	449	126			AE3001243	25.4049	2346	3.84228	3982	1108
LF002038	33.1145	1371	3.73158	2284	650			AE3001244	26.3305	2499	3.84394	4276	1173
LF002039	28.6299	489	3.73415	802	214			AE3001245	28.8747	2826	3.84006	4803	1314
LF002040	33.0136	1251	3.65308	2209	548			AE3001246	29.2812	2838	3.87209	4767	1312
LF002041	42.067	687	3.83552	1069	341			AE3001247	32.5871	1608	3.87065	2833	758
LF002042	21.0914	1356	3.75221	2385	613			AE3001248	25.7081	459	3.5207	869	183
LF002043	22.1523	1431	3.66108	2471	627			AE3001249	34.2593	1188	3.86279	1965	540
LF002044	31.9035	1119	3.62288	1947	503			AE3001250	25.2573	1263	3.58749	2255	514
LF002045	30.4436	4914	3.79589	8274	2289			AE3001251	29.8298	999	3.56757	1746	413
LF002046	16.6667	12	3.83333	#N/A	#N/A			AE3001252	29.6698	2211	3.75622	3807	1032
LF002047	34.9762	1887	3.82512	3115	889			AE3001253	22.5225	111	3.64865	218	49
LF002048	13.8211	123	3.82114	226	61			AE3001254	31.0997	1164	3.81615	1991	529
LF002049	23.1495	2121	3.92268	3606	995			AE3001255	25.9259	1620	3.80494	2667	726
LF002050	25.4444	900	3.74667	1563	413			AE3001256	27.8575	1881	3.75917	3137	854
LF002051	30.5865	5388	3.85226	8853	2577			AE3001257	38.3333	180	3.86111	320	90
LF002052	31.786	2262	3.81123	3714	1069			AE3001258	20.5882	102	3.48039	208	39
LF002053	23.1481	216	3.72222	369	90			AE3001259	31.2281	285	3.65263	494	128
LF002054	37.2742	609	3.84401	1014	316			AE3001260	26.0017	1173	3.86616	2044	547
LF002055	37.963	216	3.52315	391	105			AE3001261	32.0357	1233	3.7429	2090	567
LF002056	29.5597	1431	3.78756	2204	670			AE3001262	36.5801	462	3.83117	776	239
LF002057	37.2396	768	3.89714	1299	397			AE3001263	30	690	3.87101	1164	316
LF002058	24.5323	8124	3.86891	13882	3804			AE3001264	28.5974	549	3.8561	966	273
LF002059	31.2821	195	3.70769	355	97			AE3001265	31.1207	8994	3.88059	14207	4308
LF002060	25.8264	2904	3.70351	4778	1301			AE3001266	29.8197	2163	3.96024	3591	1026
LF002061	24.6667	300	3.7	496	136			AE3001267	28.6772	945	3.7873	1697	413
LF002062	32.5037	2049	3.71059	3423	932			AE3001268	32.9825	285	3.87368	479	122
LF002063	24.1017	3618	3.75567	6135	1641			AE3001269	32.9825	285	3.87368	479	122
LF002064	24.7086	429	3.77855	725	185			AE3001270	26.2467	381	3.75328	0	0
LF002065	14.5238	420	3.79048	770	204			AE3001271	29.6131	2016	3.71577	3430	911
LF002066	19.0601	1149	3.87119	1960	568			AE3001272	30.1887	159	3.77987	279	78
LF002067	27.7487	2292	3.86169	3781	1110			AE3001273	26.3158	969	3.6677	1686	423
LF002068	32.2807	570	3.85439	967	252			AE3001274	26.5071	2256	3.80408	3836	1021
LF002069	27.9661	354	3.98023	625	189			AE3001275	31.5033	765	3.97386	1343	415
LF002070	25.6007	5910	3.79526	9864	2756			AE3001276	43.0556	72	3.58333	108	27
LF002071	23.6684	2835	3.75485	4804	1300			AE3001277	34.6542	1287	3.79487	2159	597
LF002072	24.9084	546	3.86081	928	252			AE3001278	29.5597	636	3.91981	1050	276
LF002073	31.7829	2580	3.88256	4231	1263			AE3001279	42.5	360	4.18333	529	180
LF002074	28.525	1539	3.7141	2602	701			AE3001280	36.5801	462	3.83117	776	239
LF002075	27.7655	2712	3.72198	4547	1253			AE3001281	28.626	2358	3.8045	3965	1104
LF002076	26.7121	2643	3.72456	4521	1248			AE3001282	31.8996	279	3.84946	478	123
LF002077	25.0896	2511	3.73596	4422	1124			AE3001283	29.7399	3729	3.88361	5852	1825
LF002078	23.6811	1668	3.8759	2701	771			AE3001284	32.3024	291	3.76976	454	128
LF002079	25.9642	1452	3.84986	2303	735			AE3001285	40.404	198	3.75758	354	104
LF002080	29.4227	1074	3.82309	1824	523			AE3001286	27.3228	3810	3.69816	6586	1684
LF002081	33.4716	1446	3.80429	2342	652			AE3001287	28.0899	2136	3.66573	3686	936
LF002082	32.3988	321	3.92212	513	146			AE3001288	34.9949	2949	3.81655	4719	1397
LF002083	30.3665	1146	3.97382	1886	553			AE3001289	32.3353	501	3.7525	860	225
LF002084	30.1205	2739	3.76232	4513	1206			AE3001290	29.6053	1368	3.72076	2337	637
LF002085	21.1389	3600	3.73667	6078	1608			AE3001291	26.1072	429	3.56177	727	189
LF002086	32.5926	4725	3.70074	8100	2145			AE3001292	24.9167	1200	3.54083	2149	520
LF002087	27.2642	1071	3.85528	1792	519			AE3001293	21.8777	1161	3.62791	2085	504
LF002088	28.5714	819	3.78632	1430	384			AE3001294	25.5814	516	3.63566	916	222
LF002089	24.3655	1773	3.79413	3156	816			AE3001295	25.4777	1413	3.54636	2588	624
LF002090	23.0409	1710	3.80175	2864	783			AE3001296	26.294	966	3.65217	1707	392
LF002091	30.5423	1254	3.78708	2074	586			AE3001297	25.6667	1200	3.54167	2130	520
LF002092	26.7595	6891	3.78958	11859	3330			AE3001298	34.8718	195	3.92308	335	98
LF002093	31.5721	1533	3.76778	2552	717			AE3001299	34.023	435	3.81149	699	184
LF002094	23.433	11343	3.71824	20077	5112			AE3001300	32.2222	1080	3.79722	1768	468
LF002095	29.4032	687	3.82969	1149	308			AE3001301	28.3398	1542	3.88067	2564	742
LF002096	25.7202	486	3.93004	792	212			AE3001302	29.8309	828	3.81522	1327	350
LF002097	20.0639	1251	3.73781	2264	569			AE3001303	32.4444	450	3.74222	754	209
LF002098	19.209	531	3.92844	916	265			AE3001304	28.7415	1764	3.78175	2983	802
LF002099	27.6532	1338	3.82287	2282	639			AE3001305	29.1971	411	3.67883	735	182
LF002100	29.304	546	3.86447	929	254			AE3001306	34.8818	1227	3.63651	2136	531
LF002101	21.7625	1305	3.8092	2205	644			AE3001307	29.7778	2025	3.6637	3434	837
LF002102	40.3168	1389	3.79122	2249	614			AE3001308	33.3333	1320	3.83561	2244	603
LF002103	44.086	93	3.47312	154	41			AE3001309	28.8136	1062	3.83145	1758	459
LF002104	32.9004	462	3.77706	801	258			AE3001310	33.3333	513	3.89474	870	236
LF002105	21.8391	1044	3.58621	1878	435			AE3001311	39.3939	396	3.67677	658	168
LF002106	25.0182	1371	3.64551	2433	605			AE3001312	31.0197	1167	3.81148	2008	550
LF002107	27.15	1407	3.6027	2471	606			AE3001313	30.6192	1179	3.82358	2005	534
LF002108	29.7474	1227	3.60473	2118	523			AE3001314	29.6149	1506	3.83267	2545	687
LF002109	39.6465	396	3.99747	574	194			AE3001315	36.8071	1353	3.70732	2220	594
LF002110	31.4507	1806	3.67553	3146	823			AE3001316	32.2404	2928	3.86407	4824	1348
LF002111	34.3937	2169	3.71554	3640	1031			AE3001317	38.0702	570	3.65088	927	227
LF002112	35.3535	1188	3.74916	1910	536			AE3001318	31.7749	1155	3.81039	1932	520
LF002113	36.03	1335	3.61273	2243	550			AE3001319	31.6479	2136	3.81133	3600	956
LF002114	29.7243	1995	3.61454	3526	890			AE3001320	37.8378	222	3.5991	390	92
LF002115	32.2781	1611	3.70205	2755	700			AE3001321	37.4429	438	3.67352	755	187
LF002116	30.8799	1182	3.81472	1916	510			AE3001322	28.1609	174	3.97701	282	78
LF002117	31.8145	1251	3.86731	2094	586			AE3001323	35.4342	714	3.77871	1192	330
LF002118	37.234	282	3.72695	450	116			AE3001324	32.1705	774	3.78295	1284	341
LF002119	36.0507	552	3.81884	834	265			AE3001325	29.6569	408	3.84559	694	184
LF002120	34.2258	5154	3.80404	7876	2416			AE3001326	31.384	513	3.60429	875	215
LF002121	32.6126	555	3.7964	933	246			AE3001327	29.1457	597	3.79062	1005	241
LF002122	32.549	255	3.98824	424	132			AE3001328	30.6616	786	3.75318	1290	344
LF002123	28.3793	1413	3.78485	2313	613			AE3001329	40.2572	1011	3.99209	1685	491
LF002124	28.8592	3822	3.86918	6155	1870			AE3001330	35.4312	1287	3.76612	2029	629
LF004797	30.6471	819	3.66422	1397	358			AE3001331	31.49	651	3.79877	1011	282
LF004798	35.1648	1365	3.80147	2232	624			AE3001332	36.6076	1863	3.76221	3020	877
LF004799	29.0598	117	3.54701	218	53			AE3001333	30.7949	1497	3.82632	2465	697
LF004800	26.0738	1653	3.62976	2855	669			AE3001334	38.6293	321	3.76324	571	165
LF004801	24.7144	963	3.62617	1678	396			AE3001335	27.2727	462	3.6645	818	193
LF004802	23.9915	1413	3.62208	2483	597			AE3001336	29.0735	1878	3.69116	3209	780
LF004803	27.9547	1413	3.62916	2428	581			AE3001337	28.38	1716	3.78846	2961	787
LF004804	26.6319	1149	3.83029	1939	525			AE3001338	12.3288	219	3.42009	462	102
LF004805	27.9791	3642	3.91214	5838	1805			AE3001339	30.7997	1263	3.81473	2012	547
LF004806	27.1754	747	3.8929	1275	349			AE3001340	37.1585	366	3.9235	589	166
LF004807	23.3515	1653	3.7072	2817	769			AE3001341	42.3372	522	3.8659	805	226
LF004808	25.9179	4140	3.77464	7003	1800			AE3001342	20.8955	201	3.74627	369	90
LF004809	21.2373	8664	3.76812	15067	3959			AE3001343	37.8553	1548	3.71382	2464	665
LF004810	26.3777	1869	3.77314	3253	852			AE3001344	32.6154	975	3.80308	1623	457
LF004811	32.2997	774	3.75969	1244	327			AE3001345	26.8398	2541	3.74892	4374	1174
LF004812	29.5699	186	3.65591	315	87			AE3001346	27.4564	1089	3.93297	1816	501
LF004813	31.0167	1554	3.90154	2680	764			AE3001347	28.652	1773	3.74224	2966	795
LF004814	35.446	852	3.80986	1335	393			AE3001348	28.131	1038	3.69942	1747	470
LF004815	32.1499	507	3.8146	862	236			AE3001349	28.5569	984	3.7815	1708	445
LF004816	35.0384	1173	3.84655	1807	559			AE3001350	29.8995	1194	3.74456	2102	534
LF004817	32.0346	231	3.81385	397	103			AE3001351	31.4815	54	3.81481	93	23
LF004818	29.1214	2208	3.80027	3678	1001			AE3001352	31.1475	183	3.57923	333	78
LF004819	27.1944	3714	3.83199	6012	1821			AE3001353	28.8889	225	3.61778	390	103
LF004820	26.2566	1512	3.76455	2634	722			AE3001354	26.4432	1074	3.70484	1820	475
LF004821	34.6462	1371	3.81692	2126	651			AE3001355	29.5597	1431	3.78057	2539	679
LF004822	28.8533	1875	3.7136	3111	866			AE3001356	32.9502	522	3.81801	897	233
LF004823	24.5179	1815	3.86887	3044	835			AE3001357	23.4973	549	3.89435	932	261
LF004824	27.1332	1629	3.7213	2785	725			AE3001358	33.0556	360	4.05833	569	168
LF004825	26.5709	1671	3.67624	2918	749			AE3001359	36.4614	1023	3.81036	1700	468
LF004826	28.5311	1770	3.79831	2830	754			AE3001360	32.4285	4752	3.87774	7888	2341
LF004827	19.1837	735	3.80136	1273	336			AE3001361	28.125	2208	3.90308	3636	1070
LF004828	24.3501	3039	3.82001	5135	1367			AE3001362	30.2772	1407	3.8678	2398	649
LF004829	35.9961	1014	3.7426	1599	453			AE3001363	28.7698	1512	3.69775	2667	688
LF004830	25	372	3.88441	630	161			AE3001364	28.0149	4569	3.73627	8079	2048
LF004831	24.7436	780	3.68205	1380	351			AE3001365	33.7553	1422	3.75176	2360	674
LF004832	32.8774	3729	3.75168	6042	1650			AE3001366	33.0719	765	3.8549	1240	349
LF004833	32.5297	2613	3.79564	4362	1241			AE3001367	33.2947	5175	3.85565	8684	2408
LF004834	21.7929	1941	3.7254	3480	880			AE3001368	28.7124	1926	3.84528	3159	889
LF004835	29.6296	81	3.7284	156	42			AE3001369	35.4946	1203	3.71072	1929	539
LF004836	29.7511	3294	3.84457	5404	1616			AE3001370	31.7829	387	3.57364	736	176
LF004837	26.3946	2205	3.85261	3575	1044			AE3001371	36.4768	1527	3.75049	2636	687
LF004838	22.8356	2391	3.70598	4134	1084			AE3001372	35.0031	4911	3.83649	7957	2402
LF004839	39.6396	111	3.99099	185	48			AE3001373	17.3913	207	3.3913	409	79
LF004840	35.4444	900	3.83333	1447	420			AE3001374	35.1598	219	3.75799	406	105
LF004841	27.3691	1509	3.74818	2691	666			AE3001375	34.9462	186	4.36022	323	104
LF004842	23.1023	303	3.74917	599	134			AE3001376	49.7992	249	3.86747	441	131
LF004843	33.8308	201	3.69652	354	111			AE3001377	30.9036	1317	3.77145	2063	610
LF004844	29.5775	426	3.77465	654	173			AE3001378	36.9369	333	3.76877	520	150
LF004845	29.3578	327	3.69725	490	129			AE3001379	31.4961	381	3.86352	613	180
LF004846	27.1235	1401	3.7202	2164	612			AE3001380	30.7018	114	3.48246	209	44
LF004847	25.0471	531	3.79096	899	234			AE3001381	39.5062	324	3.82407	572	155
LF004848	36.9763	549	3.7286	912	236			AE3001382	31.6722	903	3.69989	1504	388
LF012526	27.762	1059	3.92729	1723	475			AE3001383	34.2593	216	3.8287	387	101
LF012527	18.4524	2016	3.94792	3452	978			AE3001384	28.9963	807	3.74597	1409	363
LF012528	30.5287	2175	3.86115	3556	1022			AE3001385	32.6268	1557	3.82081	2584	709
LF012529	21.2737	738	3.94715	1241	343			AE3001386	33.3333	660	3.92121	1084	326
LF012530	25.793	1923	3.80291	3271	878			AE3001387	29.1429	1050	3.80952	1760	493
LF002460	34.6917	957	3.68548	1600	432			AE3001388	29.4407	2646	3.80839	4383	1187
LF002461	31.6667	1320	3.58409	2346	559			AE3001389	40.2748	1383	3.77296	2127	638
LF002462	25.119	840	3.74643	1506	396			AE3001390	24.0825	1989	3.87883	3430	953
LF002463	25.5499	591	3.83926	997	287			AE3001391	34.8837	516	3.83527	844	239
LF002464	34.4379	1539	3.79142	2450	688			AE3001392	31.7746	2502	3.81295	4228	1184
LF002465	35.0379	528	3.83523	858	245			AE3001393	35.3414	249	3.5261	372	101
LF002466	35.0457	1752	3.90525	2815	779			AE3001394	33.3333	336	3.84524	555	151
LF002467	25.9804	204	3.64216	412	103			AE3001395	39.5833	144	3.35417	260	75
LF002468	22.6667	1200	3.70083	2098	527			AE3001396	30.9237	249	3.54217	394	98
LF002469	26.2712	1062	3.75047	1808	429			AE3001397	29.8535	546	3.68315	905	225
LF002470	22.0448	2631	3.58457	4735	1152			AE3001398	28.0627	702	3.69801	1231	310
LF002471	28.8817	921	3.75027	1586	440			AE3001399	30.6011	183	3.51366	312	77
LF002472	30.7292	768	3.76432	1335	369			AE3001400	32.2185	2691	3.78038	4461	1232
LF002473	26.9032	1353	3.85218	2049	653			AE3001401	30.7737	3477	3.81478	5542	1609
LF002474	31.1045	2019	3.93611	3281	995			AE3001402	28.2126	2070	4.00821	3395	968
LF002475	31.1676	1062	3.78719	1771	458			AE3001403	30.5043	813	3.92989	1326	373
LF002476	28.1035	5679	3.86917	9289	2549			AE3001404	31.8287	864	3.80093	1433	390
LF002477	25.3035	1071	3.5845	1927	466			AE3001405	29.798	198	3.85859	356	104
LF002478	23.2008	1056	3.75473	1838	505			AE3001406	40.3756	213	3.723	359	97
LF002479	26.2129	2865	3.67888	5017	1279			AE3001407	36.4815	540	3.7963	933	242
LF002480	29.0504	3549	3.77346	5946	1658			AE3001408	26.5442	1797	3.78742	3225	832
LF002481	25.7322	1434	3.90307	2373	652			AE3001409	25.1836	2724	3.82783	4597	1293
LF002482	29.8426	1461	3.78987	2363	638			AE3001410	37.6923	390	3.76667	673	183
LF002483	32.3611	4320	3.76505	7013	2035			AE3001411	33.0508	354	3.71751	646	171
LF002484	31.9728	735	3.79048	1303	363			AE3001412	33.6066	366	3.70492	640	167
LF002485	29.5107	1962	3.66361	3326	888			AE3001413	35.1111	225	3.76444	397	109
LF002486	28.7982	882	3.78571	1475	390			AE3001414	31.3433	1608	3.64925	2694	683
LF002487	30.5861	546	3.73443	904	240			AE3001415	26.4368	1827	3.75205	3125	839
LF002488	25.585	1923	3.69891	3326	851			AE3001416	33.809	2943	3.83146	4659	1496
LF002489	32.1261	1491	3.6888	2525	628			AE3001417	30.8559	444	3.79955	764	199
LF002490	26.858	2718	3.78587	4663	1289			AE3001418	35.119	840	3.82143	1394	423
LF002491	31.2842	732	3.77049	1245	330			AE3001419	29.5175	2280	3.78377	3894	1062
LF002492	22.9358	654	3.72477	1131	291			AE3001420	31.3768	1380	3.81812	2368	654
LF002493	27.7937	1047	3.69819	1697	439			AE3001421	27.6662	2241	3.76171	3874	1020
LF002494	30.727	729	3.74211	1202	330			AE3001422	29.661	354	3.69492	581	155
LF002495	43.9716	423	3.79196	722	225			AE3001423	33.0383	339	3.76696	558	152
LF002496	55.7971	138	3.84058	232	62			AE3001424	31.1111	135	3.77778	235	57
LF002497	32.024	1833	3.83088	2968	854			AE3001425	27.4328	2271	3.75826	3817	1011
LF002498	27.6308	3402	3.88389	5502	1632			AE3001426	41.2698	315	3.80635	566	147
LF002499	29.1511	2415	3.84141	3937	1091			AE3001427	31.1728	1620	3.76914	2704	703
LF002500	28.5929	2658	3.9319	4271	1254			AE3001428	24.3568	1749	3.76558	2944	799
LF002501	29.3543	2865	3.72042	4821	1291			AE3001429	30.4462	762	3.82808	1305	350
LF002502	30.8907	3357	3.70777	5811	1534			AE3001430	36.6843	567	3.82892	920	262
LF002503	30.914	372	4.03226	604	170			AE3001431	34.9936	783	3.72797	1324	436
LF002504	23.5465	1032	3.80329	1802	458			AE3001432	25.7002	1821	3.78803	3139	887
LF002505	31.7869	582	3.92612	945	272			AE3001433	27.0202	396	3.69444	696	184
LF002506	27.7184	1122	3.35383	1853	422			AE3001434	27.1111	225	3.52889	423	95
LF002507	23.6797	5283	3.93432	8458	2452			AE3001435	30.9947	3378	3.82268	5525	1580
LF002508	31.4843	3948	3.78723	6588	1792			AE3001436	28.8382	1446	3.68672	2546	637
LF002509	29.1667	888	3.60698	1547	391			AE3001437	29.4158	2910	3.71409	5102	1281
LF002510	25.7393	4227	3.83724	7010	1978			AE3001438	30.8619	1578	3.73891	2751	696
LF002511	30.2083	192	3.77083	311	92			AE3001439	30.6797	2148	3.80866	3473	1010
LF002512	29.934	1971	3.83765	3273	975			AE3001440	27.3921	1599	3.93246	2706	757
LF002513	42	300	3.92667	461	144			AE3001441	37.3291	951	3.68034	1403	422
LF002514	27.5307	3171	3.81993	5159	1477			AE3001442	35.2941	1479	3.85193	2351	712
LF002515	36.7021	564	3.74823	894	246			AE3001443	34.6048	1809	3.8209	2864	866
LF002516	28.0021	1932	3.73913	3344	885			AE3001444	27.9625	1173	3.74595	1997	504
LF002517	25.9968	627	3.69697	1079	283			AE3001445	34.4729	351	4.08262	608	188
LF002518	25.7833	2649	3.8607	4360	1240			AE3001446	34.4262	183	3.0929	362	79
LF002519	25.6747	2742	3.91831	4536	1313			AE3001447	28.0975	2502	3.94644	4158	1140
LF002520	31.4939	2229	3.90534	3619	1076			AE3001448	23.5294	459	3.00654	790	154
LF002521	29.5954	2274	3.79947	3798	1073			AE3001449	28.0401	2796	3.87732	4629	1389
LF002522	22.8283	495	3.91919	900	245			AE3001450	27.988	4995	3.75796	8444	2191
LF002523	27.6786	2016	3.92212	3247	941			AE3001451	26.7677	198	3.73737	330	86
LF002524	26.9802	1212	3.75578	2010	603			AE3001452	31.3084	1284	3.83178	2195	593
LF002525	29.2908	1410	3.61631	2372	588			AE3001453	26.6667	315	3.62222	556	136
LF002526	31.5709	1305	3.76092	2095	555			AE3001454	27.3188	1380	3.6558	2340	563
LF002527	32.619	420	3.71667	688	189			AE3001455	37.8109	201	4.19403	365	106
LF002528	27.193	1140	3.74298	2017	533			AE3001456	34.5299	585	3.80171	952	312
LF002529	27.7481	1683	3.93286	2708	813			AE3001457	39.8625	873	3.84994	1362	406
LF002530	30.9437	4938	3.89895	8074	2490			AE3001458	28.5608	1341	3.75019	2256	643
LF002531	27.907	258	3.75194	422	117			AE3001459	33.9564	1605	3.81495	2740	773
LF002532	27.0657	6717	3.77564	11321	3022			AE3001460	27.9853	1365	3.73773	2266	613
LF002533	29.5368	2634	3.83903	4222	1268			AE3001461	46.1538	273	3.92308	446	155
LF002534	38.4259	216	3.90741	352	116			AE3001462	30.8668	1419	3.82311	2331	624
LF002535	29.4239	486	3.79218	803	205			AE3001463	28.3828	1818	3.92684	3109	868
LF002536	27.8895	2535	3.7574	4113	1076			AE3001464	35.4783	1725	3.82667	2640	740
LF002537	25.2688	372	3.69355	639	159			AE3001465	41.2698	315	3.7873	504	137
LF002538	29.5053	1698	3.84276	2794	846			AE3001466	31.4943	1305	3.97778	2197	622
LF002539	32.8028	1131	3.74094	1778	562			AE3001467	34.6756	447	3.84116	751	234
LF002540	34.5011	1884	3.82219	3012	907			AE3001468	35.6183	744	3.83065	1203	325
LF013278	33.9506	972	3.76132	1631	431			AE3001469	23.3333	660	3.63939	1176	303
LF013279	31.9635	219	4.05936	358	107			AE3001470	26.1603	237	3.81857	402	111
LF013280	33.4992	1206	3.85738	1926	559			AE3001471	31.815	1449	4.12974	2244	655
LF013281	28.0423	1512	3.76455	2531	719			AE3001472	28.6831	2559	3.76436	4213	1170
LF008793	27.2436	936	3.65064	1739	420			AE3001473	26.5127	1818	3.85204	3089	833
LF008794	24.3179	843	3.58126	1572	383			AE3001474	38.0225	2751	3.82552	4413	1331
LF008795	24.6541	795	3.60126	1478	351			AE3001475	25.5072	345	3.87536	596	163
LF008796	24.7823	1263	3.80602	2197	611			AE3001476	23.4432	273	3.70696	536	141
LF008797	27.1795	195	3.61538	346	86			AE3001477	27.5081	309	3.61812	521	126
LF008798	36.4228	1230	3.74553	1993	568			AE3001478	32.6425	579	3.8791	904	246
LF008799	25.86	843	3.81613	1421	410			AE3001479	33.6508	315	3.7873	526	137
LF008800	25.9028	1440	3.71319	2602	643			AE3001480	27.2984	3546	4.14072	5403	1682
LF008801	26.4678	3219	3.81547	5351	1514			AE3001481	37.6471	510	3.72745	811	231
LF008802	29.046	2589	3.76555	4232	1215			AE3001482	32.0255	2829	3.86285	4492	1298
LF008803	27.5154	1461	3.74949	2439	679			AE3001483	32.7083	960	3.80938	1588	465
LF008804	35.4408	3891	3.80416	6140	1872			AE3001484	34.1772	237	3.22363	475	108
LF008805	26.8519	756	3.74868	1321	339			AE3001485	34.715	579	3.72366	984	257
LF008806	28.0962	1413	3.76716	2429	625			AE3001486	31.4141	990	3.72424	1734	441
LF008807	28.8066	243	3.75309	402	106			AE3001487	29.2857	420	3.88333	721	193
LF008808	29.243	1638	3.90965	2711	774			AE3001488	27.8336	5673	3.88701	9193	2618
LF008809	26.1438	306	3.69608	563	123			AE3001489	29.4939	573	4.00349	1014	300
LF008810	32.5511	1662	3.62876	2801	684			AE3001490	34.1564	243	4.09877	410	126
LF004009	31.8841	207	3.63285	349	93			AE3001491	30.5925	2481	3.80693	4318	1144
LF004010	25.1908	786	3.85623	1382	377			AE3001492	37.7322	1023	3.74389	1605	439
LF004011	27.4842	3009	3.79727	5102	1379			AE3001493	29.1667	984	3.83638	1642	431
LF004012	35.9788	189	4.02646	322	100			AE3001493	29.1667	984	3.83638	1642	431
LF004013	33.0357	1008	3.93651	1624	443			AE3001493	29.1667	1191	3.84887	1642	431
LF004014	35.0629	636	3.77987	1097	306			AE3001493	29.1667	1191	3.84887	1642	431
LF004015	28.9593	663	3.80392	1107	300			AE3001494	37.4838	771	3.87289	1270	345
LF004016	28.7037	648	3.83488	1119	304			AE3001495	34.4156	2310	3.89654	3832	1092
LF004017	24.6914	648	3.87346	1110	294			AE3001496	26.1841	1119	3.75335	1887	492
LF004018	29.6124	645	3.7938	1092	320			AE3001497	33.1637	1179	3.57761	1978	493
LF004019	25.2387	4608	3.85373	7607	2245			AE3001498	28.9446	957	3.84639	1570	426
LF004020	27.2222	180	3.63333	300	71			AE3001499	33.8753	1107	3.82114	1844	515
LF004021	27.9387	1761	3.75241	2924	777			AE3001500	34.1319	6261	3.78757	9941	2915
LF004022	29.351	1356	3.90339	2246	651			AE3001501	33.1373	510	3.8451	831	216
LF004023	23.505	3612	3.6747	6254	1582			AE3001502	25.7964	1287	3.8143	2177	582
LF004024	24.9751	2010	3.92239	3383	967			AE3001503	29.036	861	3.89431	1471	403
LF004025	32.7645	1758	3.82309	2838	822			AE3001504	33.4516	3381	3.81662	5270	1661
LF004026	32.8571	1260	3.83333	2070	597			AE3001505	36.6761	4218	3.79706	6807	2089
LF004027	29.2525	2622	3.94737	4298	1277			AE3001506	30.3835	1017	3.68142	1726	425
LF004028	31.5875	2463	3.79659	3925	1121			AE3001507	31.0897	936	3.81624	1536	403
LF004029	26.6955	1386	3.78427	2285	626			AE3001508	29.7972	1923	3.81487	3276	909
LF004030	30.9195	1740	3.73563	2799	805			AE3001509	33.0052	2133	3.72574	3612	974
LF004031	22.4211	1173	3.66667	2107	510			AE3001510	33.6236	4134	3.68384	7067	1983
LF004032	29.4953	3309	3.9178	5391	1683			AE3001511	25.3333	1500	3.642	2595	625
LF004033	30.0546	732	3.68033	1244	333			AE3001512	24.5826	4971	3.91953	8229	2296
LF004034	33.8638	1131	3.99469	1870	655			AE3001513	26.7218	363	3.67218	635	158
LF004035	29.6296	891	3.69697	1525	383			AE3001514	31.104	1884	3.73036	3120	864
LF004036	37.9725	582	3.79381	1008	312			AE3001515	29.2027	1041	3.8684	1768	504
LF004037	30.9211	912	3.75877	1565	415			AE3001516	27.8664	1317	3.81701	2126	594
LF004038	30.5674	1410	3.71064	2406	657			AE3001517	29.5255	1707	3.94728	2841	784
LF004039	27.6299	789	3.73257	1420	360			AE3001518	34.4784	786	3.77226	1290	365
LF004040	33.4089	1323	3.75888	2061	617			AE3001519	32.1961	2550	3.91804	4175	1204
LF004041	27.8752	513	3.79727	874	234			AE3001520	32.6123	3606	3.8594	5836	1906
LF004042	26.3605	1176	3.66071	2093	507			AE3001521	34.9673	918	3.77778	1405	452
LF004043	26.6667	615	3.88455	1004	290			AE3001522	27.9909	8367	3.85479	13539	3941
LF004044	17.5038	1314	3.72374	2341	585			AE3001523	28.8522	3816	3.83307	6247	1797
LF004045	26.0606	1650	3.87758	2735	811			AE3001524	31.7009	1899	3.75145	3060	829
LF004046	27.2236	2406	3.734	3966	1087			AE3001525	29.5726	1755	3.74815	3018	814
LF004047	25.6545	1146	3.76003	1904	551			AE3001526	27.7563	3102	3.80464	5103	1473
LF004048	29.5918	1470	3.82857	2380	745			AE3001527	36.8056	288	3.67708	433	122
LF004049	32.0736	1032	3.71415	1662	423			AE3001528	41.7004	741	3.64912	1154	313
LF004050	30.2611	651	3.66513	1125	276			AE3001529	36.8687	198	3.80808	328	93
LF004051	33.1346	6039	3.80344	10124	2798			AE3001530	33.0864	405	3.7037	670	180
LF004052	25.0636	786	3.87405	1326	378			AE3001531	41.1716	1212	3.79125	1841	582
LF004053	27.3485	1320	3.79924	2327	623			AE3001532	38.2716	324	3.83642	565	155
LF004054	22.5532	2115	3.81466	3534	987			AE3001533	40.8719	1101	3.79564	1709	529
LF004055	30.9524	336	3.78571	543	140			AE3001534	33.5749	828	3.82609	1286	350
LF004056	19.4605	519	3.93064	889	234			AE3001535	29.3468	2082	3.81364	3549	942
LF004057	24.7739	10503	3.84681	16957	4936			AE3001536	28.4314	408	4.14706	684	216
LF004058	34.5285	6861	3.85177	10900	3330			AE3001537	30.0654	612	3.70261	1042	279
LF004059	10.9375	192	3.13021	435	76			AE3001538	28.2821	3900	3.85795	6443	1869
LF004060	24.5128	1950	3.97487	3293	992			AE3001539	32.7381	168	3.45833	294	81
LF004061	26.6234	462	3.7684	768	197			AE3001540	30.835	1521	3.86719	2551	718
LF004062	20.7465	3456	4.01186	5889	1662			AE3001541	25.744	1344	3.77976	2209	616
LF004063	29.9435	708	3.83192	1207	346			AE3001542	28.7508	1593	3.75769	2719	698
LF004064	32.2835	381	3.84777	617	163			AE3001543	28.2946	1548	3.7093	2707	675
LF004065	27.5301	4980	3.73976	8340	2356			AE3001544	33.8614	1515	3.73993	2539	657
LF004066	34.7917	480	3.84167	834	241			AE3001545	31.3244	1344	4.00074	2177	624
LF004067	30.0588	1191	3.78421	1922	529			AE3001546	29.5699	1674	3.71207	2769	730
LF014957	32.197	264	3.81061	472	151			AE3001547	30.4139	2706	3.79084	4498	1170
LF014958	31.4394	264	3.81061	473	151			AE3001548	32.3949	2451	3.87556	4003	1108
LF013780	38.7179	390	3.83846	667	197			AE3001549	23.6824	2922	3.71287	5110	1284
LF013781	34.1131	513	3.75244	886	241			AE3001550	28.9963	807	3.74473	1422	353
LF013782	45.7447	564	3.81206	892	290			AE3001551	29.4501	3837	3.86734	6299	1800
LF013783	33.5766	411	3.6837	684	170			AE3001552	31.5891	1548	3.77132	2550	666
LF013784	29.1513	813	3.78844	1413	367			AE3001553	28.1729	3585	3.90656	5957	1677
LF002541	30.5898	729	3.59671	1345	317			AE3001554	33.0727	3453	3.78685	5843	1588
LF002542	35.2459	366	3.87432	643	185			AE3001555	27.3016	1260	3.81349	2153	575
LF002543	27.1505	744	3.85887	1248	347			AE3001556	33.8095	840	3.74881	1389	393
LF002544	26.4421	1959	3.68198	3618	892			AE3001557	25.8475	708	3.7274	1242	338
LF002545	30.4124	1164	3.61856	2105	520			AE3001558	25.7345	1974	3.81459	3352	897
LF002546	33.2928	2466	3.69181	4023	1034			AE3001559	27.7998	3777	3.79322	6552	1706
LF002547	12.8205	156	3.61538	318	66			AE3001560	27.0592	3363	3.75558	5618	1501
LF002548	30.3158	1425	3.72351	2483	626			AE3001561	27.6042	960	3.56771	1847	431
LF002549	29.9517	207	3.57005	357	86			AE3001562	32.7485	1881	3.80755	3218	853
LF002550	35.1695	708	3.63136	1210	311			AE3001563	34.2342	333	3.85586	536	157
LF002551	26.8293	861	3.59117	1557	373			AE3001564	40.3397	471	3.79406	778	229
LF002552	27.5752	1563	3.72873	2563	694			AE3001565	27.4446	1851	3.90167	3099	887
LF002553	33.8632	10002	3.77045	15782	4523			AE3001566	29.6445	1491	3.75117	2547	669
LF002554	30.6452	186	3.75806	289	94			AE3001567	27.5758	1320	3.89621	2157	655
LF002555	31.9742	1398	3.83405	2210	608			AE3001568	33.5452	1416	3.80014	2353	644
LF002556	30.9333	750	3.87867	1256	354			AE3001569	33.7868	441	3.86395	746	208
LF002557	31.1583	1977	3.81487	3165	897			AE3001570	28.7415	1176	3.68537	2016	527
LF002558	31.3008	492	3.75203	763	220			AE3001571	37.9121	546	3.78755	896	263
LF002559	35.7143	3318	3.84569	5319	1605			AE3001572	37.055	618	3.83172	980	276
LF002560	31.3253	249	3.67871	426	108			AE3001573	52.6316	57	3.82456	102	31
LF002561	28.1778	1125	3.75822	1870	505			AE3001574	29.0541	1332	3.78378	2182	585
LF002562	33.2447	1128	3.82358	1949	532			AE3001575	33.4148	2454	3.80277	3847	1085
LF002563	18.3196	1452	3.70248	2592	651			AE3001576	28.4695	3084	3.79313	5379	1466
LF002564	31.9865	297	3.79798	525	135			AE3001577	30.6861	1851	3.80065	3025	870
LF002565	28.0303	1452	3.77135	2569	644			AE3001578	35.4059	579	4.14853	936	304
LF002566	49.2308	195	3.84615	300	90			AE3001579	26.2513	1878	3.7918	3261	852
LF002567	35.9447	1302	3.79109	1920	646			AE3001580	35.1724	435	3.89425	746	218
LF002568	40.1754	570	3.81754	881	278			AE3001581	23.021	2337	3.8451	3982	1061
LF002569	29.4844	1377	3.7618	2425	609			AE3001582	30.61	918	3.58606	1640	420
LF002570	29.2648	1401	3.74375	2446	619			AE3001583	29.7674	1935	3.67339	3186	836
LF002571	28.7393	936	3.85363	1618	468			AE3001584	36.5008	663	3.96682	1085	312
LF002572	28.7568	1464	3.90164	2328	694			AE3001585	26.4368	87	3.94253	142	43
LF002573	27.7165	2991	3.77131	4942	1340			AE3001586	41.8079	177	3.69492	309	82
LF002574	21.8605	645	3.8093	1150	286			AE3001587	29.77	2217	3.78755	3644	1005
LF002575	36.715	1656	3.83092	2666	870			AE3001588	24.3243	666	3.7958	1192	312
LF002576	34.9311	1815	3.79229	2877	902			AE3001589	28.403	933	3.9089	0	0
LF002577	27.9116	2988	3.84304	4785	1461			AE3001590	33.0476	1050	3.80952	1843	511
LF002578	17.5758	2475	3.68525	4449	1109			AE3001591	31.3492	252	3.94841	431	110
LF002579	31.5238	1050	3.73619	1680	475			AE3001592	42.1858	915	3.86557	1491	430
LF002580	28.5842	1116	3.7276	1855	494			AE3001593	31.0838	978	3.83742	1714	469
LF002581	30.6504	4920	3.82154	7988	2366			AE3001594	25.5115	7185	3.83967	11912	3246
LF002582	26.9231	234	3.67094	413	117			AE3001595	30.9456	3141	3.7001	5452	1359
LF002583	25.0984	3303	3.85559	5682	1567			AE3001596	30.8833	1551	3.63636	2571	641
LF002584	26.1965	2382	3.63098	4200	1032			AE3001597	34.7134	942	3.70701	1542	406
LF002585	30.2902	7065	3.76957	11842	3248			AE3001598	31.0606	528	3.82955	938	245
LF002586	20.5442	735	3.81497	1265	328			AE3001599	38.3635	1491	3.84641	2310	705
LF002587	28.1486	4629	3.80557	7396	2195			AE3001600	34.0171	585	3.78462	997	280
LF002588	35.8438	717	3.81869	1129	360			AE3001601	36.4865	222	3.64865	420	107
LF002589	25.3841	1497	3.66132	2585	673			AE3001602	29.6215	1374	3.81004	2299	646
LF002590	36.3399	1530	3.8281	2387	707			AE3001603	35.0646	4101	3.79078	6472	1917
LF002591	24.9101	1947	3.69851	3296	844			AE3001604	28.2258	372	3.71774	625	180
LF002592	22.2222	684	3.73099	1179	295			AE3001605	35.1852	918	3.78976	1483	427
LF002593	28.1373	1020	3.59608	1844	442			AE3001606	34.3678	870	3.85402	1407	390
LF002594	23.9148	1221	3.75676	2103	559			AE3001607	27.5249	1911	3.74725	3241	878
LF002595	29.2259	633	3.7346	1017	275			AE3001608	36.2745	306	3.64052	471	133
LF002595	29.2259	633	3.7346	1017	275			AE3001609	25.0608	1644	3.59246	2940	696
LF002596	29.0808	3057	3.75466	5302	1370			AE3001610	25.3444	363	3.87328	607	184
LF002597	29.1995	1524	3.69226	2611	683			AE3001611	28.1573	483	3.86128	785	226
LF002598	14.5455	165	3.30303	317	66			AE3001612	28.1541	1506	3.61753	2568	657
LF002599	31.9794	1551	3.75951	2612	707			AE3001613	26.1411	723	3.60028	1332	319
LF002600	29.8765	405	3.72346	675	197			AE3001614	25.847	1830	3.59945	3293	771
LF002601	26.5226	1527	3.76883	2604	694			AE3001615	28.1352	1539	3.7258	2612	692
LF002602	34.5	600	4.09	1049	318			AE3001616	30.1587	756	3.83598	1203	346
LF002603	35.668	771	3.81064	1324	335			AE3001617	28.2037	5517	3.8443	8888	2615
LF002604	33.7411	981	3.89806	1508	433			AE3001618	36.7816	957	3.7419	1516	445
LF002605	29.1971	4110	3.77178	6655	1923			AE3001619	32.0675	711	3.82138	1092	324
LF002606	30.4094	342	3.87719	538	160			AE3001620	36.7925	954	3.68973	1596	427
LF002607	19.94	7332	3.75286	12502	3316			AE3001621	32.7273	1320	3.58788	2345	561
LF002608	27.2109	147	3.35374	303	63			AE3001622	26.4085	852	3.75704	1516	403
LF002609	30.9031	3045	3.84466	5142	1441			AE3001623	31.758	1587	3.76434	2812	752
LF002610	35.6108	483	3.68944	798	221			AE3001624	31.179	2553	3.83862	4209	1151
LF002611	29.1821	2433	3.73818	3846	1113			AE3001625	20	120	3.475	227	61
LF011614	26.6478	2124	3.76742	3646	949			AE3001626	25.2632	570	3.82982	990	258
LF011615	28.2051	1521	3.75148	2600	664			AE3001627	26.5152	528	3.80871	913	241
LF011616	43.3172	621	3.78583	1003	315			AE3001628	28.0627	702	3.83048	1190	335
LF011617	34.3262	705	3.77447	1208	334			AE3001629	30.2961	1317	3.81169	2184	593
LF011618	17.0732	123	3.33333	258	51			AE3001630	28.1863	408	3.93137	671	207
LF011619	29.2593	270	3.72593	446	122			AE3001631	34.6329	1539	3.79337	2454	688
LF011620	23.6861	1389	3.74514	2485	620			AE3001632	35.9544	1755	3.90484	2822	781
LF003078	26.506	249	3.89157	431	118			AE3001633	25.816	1011	3.66766	1790	447
LF003079	30.4813	561	3.93761	943	273			AE3001634	27.6515	1056	3.75284	1779	436
LF003080	39.5833	192	3.93229	337	100			AE3001635	22.9974	774	3.56718	1428	336
LF003081	28.2913	357	3.78431	617	155			AE3001636	23.9186	786	3.48982	1467	351
LF003082	27.5093	807	3.91326	1331	364			AE3001637	25.8883	1182	3.64129	2051	515
LF003083	24.5614	2166	4.01431	3544	1021			AE3001638	29.7503	921	3.75787	1578	437
LF003084	29.7454	864	3.80093	1434	391			AE3001639	32.5521	768	3.78776	1335	371
LF003085	24.1667	120	4.40833	202	75			AE3001640	32.8571	210	3.78095	403	111
LF003086	36.9863	219	3.7032	370	101			AE3001641	28.2845	1842	3.83062	2787	865
LF003087	27.7474	1647	3.75288	2783	771			AE3001642	32.6846	2004	3.93862	3251	975
LF003088	26.0606	495	3.89495	791	189			AE3001643	30.2968	5829	3.87168	9456	2609
LF003089	23.2517	1716	3.79487	3078	806			AE3001644	29.5455	132	3.76515	233	71
LF003090	22.1245	2730	3.8315	4647	1303			AE3001645	42.7083	96	3.64583	181	39
LF003091	28.6853	753	3.62683	1355	332			AE3001646	30.0995	804	3.60821	1430	357
LF003092	27.799	1572	3.68066	2641	662			AE3001647	26.0557	1113	3.78706	1918	541
LF003093	25	264	3.81061	446	118			AE3001648	28.7224	1041	3.60615	1841	460
LF003094	24.8215	1821	3.76826	3132	851			AE3001649	28.4085	3594	3.61797	6337	1601
LF003095	32.585	2940	3.83537	4656	1496			AE3001650	30.8357	1041	3.8194	1761	463
LF003096	29.955	444	3.79279	764	198			AE3001651	29.3139	1443	3.90367	2368	655
LF003097	34.8754	843	3.8446	1407	426			AE3001652	51.5152	132	3.68182	221	57
LF003098	29.5143	2409	3.77127	4044	1106			AE3001653	35.4276	1146	3.71815	1906	506
LF003099	32.6861	618	3.70712	1027	270			AE3001654	33.9757	4359	3.7816	7071	2060
LF003100	25.6303	714	3.86695	1261	364			AE3001655	33.3333	735	3.81497	1293	367
LF003101	23.595	2331	3.75676	3954	1041			AE3001656	31.0362	1959	3.67637	3299	889
LF003102	29.7531	1620	3.75247	2720	705			AE3001657	44.4444	261	3.94636	389	109
LF003103	24.3519	1080	3.87315	1842	493			AE3001658	26.8493	1095	3.52694	1933	470
LF003104	21.5723	1590	3.77987	2727	718			AE3001659	26.7409	1077	3.58774	1927	480
LF003105	26.4276	753	3.81142	1285	338			AE3001660	27.0961	978	3.57362	1761	428
LF003106	35.1852	702	3.78917	1143	313			AE3001661	28.5533	3159	3.59133	5762	1391
LF003107	26.9841	189	3.71958	343	81			AE3001662	31.058	2637	3.6807	4746	1217
LF003108	20.2899	414	3.87681	754	200			AE3001663	32.4159	327	3.69725	565	164
LF003109	28.4278	2487	3.66626	4488	1131			AE3001664	31.1846	1815	3.67383	3259	845
LF003110	30.6184	663	3.74661	1112	304			AE3001665	28.3404	1422	3.66667	2607	634
LF003111	25.8883	1182	3.85871	2017	550			AE3001666	32.8257	591	3.7225	971	262
LF003112	32.0188	1065	3.82817	1719	475			AE3001667	26.8718	1950	3.68256	3418	864
LF003113	30.4666	1779	3.76672	2872	802			AE3001668	34.863	1569	3.7253	2639	675
LF003114	28.4888	1383	3.69414	2260	658			AE3001669	28.6667	1350	3.79111	2301	614
LF003115	28.5908	738	3.67615	1279	319			AE3001670	30.8378	1122	3.82709	1910	527
LF003116	20.5285	492	3.47967	910	201			AE3001671	31.9392	789	3.77186	1338	357
LF003117	25.319	1959	3.94181	3307	938			AE3001672	27.9476	687	3.70451	1181	297
LF003118	34.6056	393	3.89822	643	170			AE3001673	29.9123	1140	3.69386	1866	494
LF003119	30.597	1608	3.79478	2686	698			AE3001674	32.5373	1005	3.75124	1681	477
LF003120	28.7968	1014	3.82249	1618	462			AE3001675	31.9688	513	3.73879	874	242
LF003121	22.0085	468	3.76282	831	199			AE3001676	28.9474	228	3.80702	404	113
LF003122	32.8571	210	4.02857	381	124			AE3001677	44.186	129	3.65891	214	60
LF003123	36.9048	252	3.67063	424	129			AE3001678	36.0434	738	3.74932	1167	315
LF003124	31.7388	1317	3.87016	2117	608			AE3001679	57.971	138	3.86232	232	62
LF003125	34.3434	198	3.93434	330	101			AE3001680	38.5057	348	3.93391	580	179
LF003126	24.6427	1749	3.88508	3019	824			AE3001681	33.3333	1443	3.84546	2285	648
LF003127	34.4444	540	3.8	927	245			AE3001682	27.5926	1080	3.68148	1898	499
LF003128	40.9091	132	3.64394	231	60			AE3001683	29.673	3333	3.88869	5402	1583
LF003129	25.7498	4668	3.77485	7970	2105			AE3001684	31.4769	2424	3.84365	3929	1092
LF003130	37.8753	1299	3.82679	2074	591			AE3001685	23.0856	888	3.68131	1590	370
LF003131	35.3234	1206	3.82338	1958	552			AE3001686	30.6245	2658	3.94169	4237	1249
LF003132	25.2778	1800	3.83722	3091	799			AE3001687	31.4525	2871	3.71961	4779	1291
LF003133	23.2558	1290	3.73101	2282	577			AE3001688	32.2267	3705	3.76194	6368	1696
LF003134	33.75	240	3.48333	434	97			AE3001689	27.7656	1365	3.75824	2338	599
LF003135	28.9308	636	3.90094	947	277			AE3001690	32.5397	504	3.8869	813	241
LF003136	26.8593	1869	3.91707	3105	969			AE3001691	26.8608	5871	3.93698	9389	2712
LF003137	33.5526	1368	3.75219	2233	619			AE3001692	32.6198	3924	3.77497	6568	1781
LF003138	24.9265	1701	3.82892	2780	773			AE3001693	29.9835	4836	3.85277	7944	2283
LF003139	29.086	1860	3.61774	3209	770			AE3001694	42.735	117	3.69231	188	50
LF003140	30.9637	633	3.6872	1094	297			AE3001695	31.7627	1719	3.82606	2855	849
LF003141	25.8094	2193	3.73735	3686	1037			AE3001696	41.6667	300	3.91333	458	143
LF003142	26.5779	2028	3.6785	3646	894			AE3001697	28.6988	3366	3.82917	5477	1545
LF003143	25.9738	6726	3.76331	11218	3111			AE3001698	31.8216	1323	3.80348	2220	625
LF003144	33.5958	762	3.73753	1195	319			AE3001699	28.9701	2544	3.75118	4368	1178
LF003145	37.6278	978	3.83333	1503	485			AE3001700	29.5206	2649	3.87958	4313	1232
LF003146	35.0453	993	3.79053	1611	448			AE3001701	28.7879	2640	3.90152	4369	1258
LF003147	38.3266	1482	3.76181	2274	652			AE3001702	28.7977	1389	3.73434	2398	625
LF003148	35.4199	1917	3.79812	3026	917			AE3001703	30.5629	2274	3.80695	3804	1068
LF003149	31.3225	2586	3.78886	4363	1174			AE3001704	33.419	2334	3.90231	3763	1149
LF003150	20.614	228	3.47368	428	100			AE3001705	25.3165	474	3.94937	854	235
LF003151	25.2814	1155	3.83983	1948	533			AE3001706	28.3929	1680	3.91786	2730	787
LF003152	26.0223	807	3.95663	1363	373			AE3001707	29.0295	1185	3.76118	1932	579
LF003153	29.8651	519	3.82081	821	219			AE3001708	30.5674	1410	3.6305	2373	585
LF003154	30.7791	783	3.79566	1328	358			AE3001709	32.7969	1305	3.76552	2098	556
LF003155	31.6514	1962	3.80071	3145	919			AE3001710	28.4259	1080	3.72037	1913	497
LF014492	29.1859	651	3.99232	1033	292			AE3001711	29.3132	1791	3.93802	2909	865
LF014493	45.4545	594	3.7862	949	304			AE3001712	33.1656	4173	3.92499	6900	2160
LF014494	43.7333	375	3.88533	608	181			AE3001713	30.1205	249	3.73092	411	115
LF014495	29.7359	2196	3.7327	3584	994			AE3001714	28.7095	6726	3.77773	11302	3034
LF013568	35.1852	702	3.78917	1143	313			AE3001715	30.8378	3366	3.85561	5256	1592
LF013569	25.651	768	3.80469	1325	345			AE3001716	30.3167	2652	3.76395	4319	1132
LF013570	20.8625	1716	3.76282	2954	777			AE3001717	31.5697	1701	3.85597	2776	842
LF013571	28.692	237	3.88608	397	111			AE3001718	32.0175	228	3.86842	394	109
LF011652	32.5103	486	3.66461	837	198			AE3001719	35.0975	1077	3.77252	1680	536
LF011653	34.2644	537	3.71881	927	255			AE3001720	36.4177	1848	3.81494	2954	891
LF011654	33.3333	246	3.69919	459	116			AE3001721	32.8829	222	3.74775	391	100
LF011655	39.6784	2301	3.8631	3647	1093			AE3001722	30.5556	180	3.67778	288	77
LF011656	37.442	1509	3.71107	2458	699			AE3001723	33.7963	216	3.8287	370	105
LF011657	29.6099	1692	3.74586	2891	735			AE3001724	23.9216	255	3.7451	473	130
LF011658	27.8112	996	3.72892	1651	432			AE3001725	32.1839	261	3.74713	465	120
LF011659	30.5556	144	3.82639	260	70			AE3001726	39.8374	123	3.60163	204	57
LF011659	30.5556	144	3.82639	260	70			AE3001727	40	315	3.68254	588	147
LF011660	24.9055	1851	3.56942	3320	793			AE3001728	42.1053	114	3.71053	197	53
LF003441	26.6667	3465	3.82107	5826	1739			AE3001729	35.4167	144	3.63889	238	74
LF003442	24.6649	1119	3.91421	1931	599			AE3001730	33.6079	1821	3.8089	2969	840
LF003443	21.5321	966	3.79607	1647	441			AE3001731	34.1409	2229	3.81247	3653	1033
LF003444	24.2985	1782	3.72896	3066	785			AE3001732	29.9625	267	3.95131	490	129
LF003445	30.8889	900	3.74333	1542	416			AE3001733	29.1769	1227	3.61206	2093	507
LF003446	21.73	474	3.75105	844	203			AE3001734	35.0746	1206	3.81592	2050	533
LF003447	33.6824	573	3.72251	958	285			AE3001735	37.931	174	3.33908	318	72
LF003448	27.9383	519	3.78035	893	247			AE3001736	37.8205	156	3.66026	271	66
LF003449	29.1165	498	3.79317	850	233			AE3001737	29.1291	333	3.78979	581	161
LF003450	25.9609	2862	3.85045	4850	1312			AE3001738	41.6667	132	3.68182	221	64
LF003451	30.7692	273	3.71062	472	126			AE3001739	38.5714	210	3.72857	348	92
LF003452	34.6847	222	3.84685	352	107			AE3001740	34.8148	405	3.75309	715	194
LF003453	24.8148	270	3.75926	481	117			AE3001741	34.188	234	3.83333	430	118
LF003454	24.5863	846	3.67494	1554	369			AE3001742	49.4792	1920	3.8276	2786	916
LF003455	29.6433	813	3.65314	1411	351			AE3001743	37.3984	369	3.79133	654	177
LF003456	30.7018	798	3.88095	1341	382			AE3001744	30.3483	201	3.95025	360	92
LF003457	32.7381	168	3.8631	297	76			AE3001745	35.3175	1260	3.80079	2109	623
LF003458	28.4198	4050	3.85432	6694	1854			AE3001746	21.9858	141	3.38298	270	61
LF003459	26.3459	1746	3.7606	3023	790			AE3001746	21.9858	141	3.38298	270	61
LF003460	27.9863	1758	3.94369	2915	843			AE3001746	21.9858	141	3.43262	270	61
LF003461	28.1207	1458	3.92318	2403	689			AE3001746	21.9858	141	3.43262	270	61
LF003462	35.014	357	3.97479	585	178			AE3001747	29.4214	1227	3.78892	2152	552
LF003463	31.0554	1317	3.73804	2177	619			AE3001748	29.235	366	3.86066	593	169
LF003464	34.5692	2751	3.79135	4453	1330			AE3001749	24.2038	942	3.67091	1687	398
LF003465	23.8095	105	3.6	205	45			AE3001750	36.7949	780	4.01026	1223	354
LF003466	42.1296	864	3.84491	1372	419			AE3001751	39.726	219	3.78995	390	107
LF003467	26.7079	2913	3.79265	4742	1327			AE3001751	39.726	219	3.78995	390	107
LF003468	27.9197	1644	3.76338	2726	746			AE3001751	39.726	189	3.79894	390	107
LF003469	28.1662	987	3.86424	1662	476			AE3001751	39.726	189	3.79894	390	107
LF003470	28.0374	321	3.83489	537	141			AE3001752	34.8889	450	3.86667	745	194
LF003471	20.4861	288	3.93403	506	149			AE3001753	25.8567	321	3.61682	626	146
LF003472	28.0093	432	3.72222	738	190			AE3001754	31.8841	138	3.7029	263	71
LF003473	31.0773	1773	3.59786	2985	711			AE3001755	26.6667	195	3.30256	411	75
LF003474	28.6111	360	3.74722	610	165			AE3001756	29.4872	234	3.80769	401	109
LF003475	31.167	1431	3.59958	2391	570			AE3001757	40.2778	216	3.84722	375	101
LF003476	29.5726	1755	3.82849	2965	786			AE3001758	38.0518	657	3.80365	1069	307
LF003477	27.5956	1830	3.83497	3154	839			AE3001759	29.7487	2706	3.72616	4825	1213
LF003478	30.3844	1899	3.8178	3184	876			AE3001760	32.9956	3849	3.69602	6738	1693
LF003479	31.5737	1989	3.79487	3381	903			AE3001761	33.3333	282	3.6773	458	122
LF003480	34.633	1308	3.74618	2083	603			AE3001762	30.914	372	3.71774	625	154
LF003481	29.8765	810	3.77531	1342	360			AE3001763	34.188	234	3.70085	374	110
LF003482	23.6706	1542	3.95914	2552	757			AE3001764	28.4404	1635	3.72599	2960	737
LF003483	31.9358	1932	3.79244	3147	910			AE3001765	28.9333	750	3.75733	1335	347
LF003484	25.5719	1224	3.73693	2148	570			AE3001766	30.4507	7389	3.69279	12969	3282
LF003485	29.1755	1419	3.68147	2493	615			AE3001767	30.8208	1194	3.66583	2107	508
LF003486	26.8954	2361	3.8759	3980	1122			AE3001768	33.3333	696	3.7658	1210	322
LF003487	27.7525	2634	3.82498	4370	1258			AE3001769	31.0705	1149	3.698	1967	497
LF003488	28.5908	738	3.80217	1262	321			AE3001770	30.0366	819	3.67643	1449	365
LF003489	24.9581	597	3.81575	999	266			AE3001771	41.0714	168	3.57143	269	74
LF003490	29.9502	1005	3.65075	1845	460			AE3001772	37.5758	165	3.6303	254	72
LF003491	23.6486	444	3.88964	756	221			AE3001773	29.0476	420	3.59286	723	194
LF003492	32.8205	2340	3.76026	3770	1026			AE3001774	34.5168	507	3.79093	787	235
LF003493	35.3024	711	3.79184	1155	319			AE3001775	28.1532	1776	3.74381	3078	793
LF003494	29.6801	4845	3.73044	8344	2102			AE3001776	35.7143	210	3.68571	338	77
LF003495	29.9259	4725	3.74434	8080	2027			AE3001777	26.4331	942	3.75159	1633	430
LF003496	29.9978	4497	3.72782	7689	1938			AE3001778	28.1124	1992	3.73946	3429	920
LF003497	20.9353	1839	3.98804	3188	898			AE3001779	34.2903	627	3.58214	1000	241
LF003498	38.4615	117	3.83761	197	50			AE3001780	27.741	1359	3.61221	2470	592
LF003499	38.1443	291	3.78007	500	150			AE3001781	30.6475	2718	3.73473	4700	1245
LF003500	28.6899	25326	3.825	41871	11889			AE3001782	28.8037	861	3.84321	1426	381
LF003501	29.2181	243	3.58848	443	107			AE3001783	32.4212	1206	3.80017	2045	538
LF003502	28.3038	3897	3.8019	6435	1731			AE3001784	32.2271	1356	3.80605	2242	626
LF003503	29.4872	312	3.89103	484	146			AE3001785	31.0276	6549	3.78821	11176	3050
LF003504	32.5273	3474	3.81865	5653	1590			AE3001786	30.4793	2733	3.75851	4865	1237
LF003505	22.2469	1353	3.76127	2454	612			AE3001787	32	300	3.73	485	143
LF003506	27.037	270	3.61852	497	130			AE3001788	31.3786	1944	3.81121	3141	898
LF014861	32.4503	453	3.65342	785	211			AE3001789	28.3447	882	3.71429	1485	378
LF014390	30.8901	573	3.75393	941	251			AE3001790	31.7899	4017	3.7523	6695	1878
LF014391	25.9587	339	3.87611	565	159			AE3001791	33.7607	234	3.8547	388	95
LF014392	26.4706	102	3.86275	175	48			AE3001792	33.8129	417	3.94245	696	196
LF014816	23.8646	3369	3.77827	5652	1497			AE3001793	47.2222	108	3.68519	197	55
LF014817	25	84	3.55952	149	36			AE3001794	25.2525	297	3.90909	517	131
LF012675	31.2623	1014	3.68738	1688	449			AE3001795	28.0236	678	3.63274	1208	305
LF012676	39.0658	471	4.03609	745	212			AE3001796	35.6838	468	3.82906	714	220
LF012677	41.358	324	3.77469	533	166			AE3001797	34.3649	1551	3.7479	2640	690
LF012678	38.3085	201	3.67164	325	96			AE3001798	32.6577	444	3.64865	751	198
LF012679	36.828	372	3.8172	613	179			AE3001799	30.7692	351	3.60114	615	147
LF012680	41.8879	339	3.71386	534	162			AE3001800	30.6824	2037	3.75356	3354	904
LF012681	26.399	822	3.80657	1432	360			AE3001801	34.6561	756	3.74074	1365	330
LF012682	29.3532	603	3.65672	980	246			AE3001802	34.7319	429	3.68998	774	192
LF001521	27.6923	1170	3.60256	2076	506			AE3001803	36	600	3.81333	970	273
LF001522	24.4703	3870	3.8292	6611	1797			AE3001804	37.8788	198	3.82323	312	90
LF001523	26.57	621	3.90821	1064	297			AE3001805	30.3723	10503	3.73008	18704	4724
LF001524	32.6152	4317	3.84457	6879	2105			AE3001806	33.0522	2490	3.73534	4292	1113
LF001525	37.619	840	3.77024	1317	377			AE3001807	31.461	4059	3.71052	7058	1790
LF001526	38.1818	330	3.69697	540	161			AE3001808	32.0144	834	3.80935	1405	378
LF001527	30.2222	675	3.88444	1140	311			AE3001809	33.9091	4863	3.84845	7720	2287
LF001528	36.2069	870	3.87931	1335	415			AE3001810	30.4015	4707	3.77395	7869	2100
LF001529	27.5074	1356	3.78392	2338	629			AE3001811	31.5789	228	3.82456	374	109
LF001530	32.2344	273	3.87179	433	123			AE3001812	29.8246	2850	3.78982	4776	1285
LF001531	26.5352	4413	3.83254	7339	2039			AE3001813	30.0527	14235	3.76628	23728	6373
LF001532	29.7945	876	3.77626	1424	384			AE3001814	27.0325	1476	3.74797	2483	669
LF001533	33.0211	1281	3.77752	2135	572			AE3001815	36.0544	882	3.79365	1431	395
LF001534	30.6202	258	3.48837	472	97			AE3001816	37.5587	426	3.8169	685	197
LF001535	28.0039	6192	3.87839	10143	2945			AE3001817	27.2899	1059	3.76582	1814	472
LF001536	26.8062	2436	3.8867	4055	1129			AE3001818	41.2698	189	3.51852	314	78
LF001537	26.7248	1377	3.72113	2380	629			AE3001819	35.8333	360	3.87778	572	157
LF001538	23.0769	390	3.79744	578	169			AE3001820	37.1148	714	3.83613	1138	323
LF001539	25.2212	2712	3.77139	4480	1225			AE3001821	27.0655	351	3.69516	635	155
LF001540	27.8884	1506	3.77025	2577	682			AE3001822	35	120	3.4	203	45
LF001541	30.2991	2307	3.74512	3807	1040			AE3001823	32.6746	759	3.74572	1296	347
LF001542	28.436	1266	3.70774	2161	557			AE3001824	36.5079	126	3.71429	198	55
LF001543	29.1411	978	3.78732	1633	455			AE3001825	35.3783	489	3.82618	839	235
LF001544	23.5988	2034	3.7591	3507	919			AE3001826	30.3736	2061	3.91412	3407	948
LF001545	24.5019	1857	3.81045	3211	884			AE3001827	32.5521	384	3.76302	620	171
LF001546	28.9286	1680	3.72976	2890	775			AE3001828	27.6156	12330	3.71314	21394	5438
LF001547	31.2593	2025	3.95062	3088	947			AE3001829	27.5259	9264	3.70801	16083	4129
LF001548	39.0476	315	3.7746	501	163			AE3001830	31.8841	1242	3.83655	2055	561
LF001549	17.6871	147	3.58503	259	62			AE3001831	25	984	3.86585	1634	440
LF001550	26.6484	1092	3.82967	1809	491			AE3001832	25.2688	186	3.6828	342	96
LF001551	34.0376	1704	3.68427	2898	754			AE3001833	29.3785	177	3.61582	329	86
LF001552	25.7086	11148	3.75861	18196	4952			AE3001834	35.5311	1638	3.76557	2677	741
LF001553	22.327	318	3.41195	520	112			AE3001835	26.0623	3177	3.70664	5525	1401
LF001554	33.1263	966	3.81366	1610	475			AE3001836	28.3146	12792	3.72858	21939	5643
LF001555	26.7048	2097	3.67907	3626	887			AE3001837	28.6822	129	3.51938	225	57
LF001556	27.0252	2901	3.62254	5168	1232			AE3001838	29.2016	1791	3.7426	3046	802
LF001557	25.4453	786	3.81679	1364	374			AE3001839	30.8114	912	3.83333	1499	443
LF001558	21.7054	129	3.74419	228	55			AE3001840	38.4509	723	3.78147	1171	347
LF001559	30.0938	1173	3.81756	1872	517			AE3001841	49.8747	399	3.79198	513	167
LF001560	24.1565	1482	3.73144	2602	683			AE3001842	30.6355	1668	3.76739	2863	764
LF001561	26.9006	171	3.77778	261	69			AE3001843	35	120	3.49167	217	57
LF001562	23.4568	81	3.7284	148	35			AE3001844	38.5057	174	3.58621	280	68
LF001563	24.8623	3813	3.76737	6169	1653			AE3001845	32.8976	459	3.62309	808	217
LF001564	22.2448	4437	3.75524	7641	2053			AE3001846	23.5772	123	3.43902	247	51
LF001565	27.3408	267	3.79026	454	111			AE3001847	23.1884	276	3.20652	591	112
LF001566	29.4585	2013	3.80576	3385	910			AE3001848	35.0267	4488	3.87634	7028	2041
LF001567	21.3333	300	3.88	505	148			AE3001849	28.6932	3168	3.76294	5605	1409
LF001568	30.4714	594	3.77441	995	263			AE3001850	29.3173	249	3.78313	417	104
LF001569	31.916	5997	3.82274	9685	2910			AE3001851	27.7533	681	3.73421	1189	302
LF001570	29.3939	660	3.82273	1087	299			AE3001852	26.3768	345	3.71884	596	159
LF001571	34.3537	1470	3.77619	2324	651			AE3001853	28.7625	1794	3.7854	3141	800
LF001572	22.9541	1503	3.73653	2670	705			AE3001854	26.0623	1059	3.73938	1860	473
LF001573	23.4735	1998	3.87337	3225	958			AE3001855	37.4429	438	4.12557	648	176
LF001574	34.7295	573	3.82897	947	282			AE3001856	32.717	1947	3.72419	3247	847
LF001575	27.9546	2733	3.82656	4345	1310			AE3001857	35.671	1155	3.67792	1916	479
LF001576	25.0877	1140	3.78158	1978	518			AE3001858	29.9531	1065	3.83005	1807	502
LF001577	25.98	4107	3.78598	6909	1934			AE3001859	28.71	1752	3.82249	2992	813
LF001578	26.9171	639	3.79969	1067	275			AE3001860	30.1518	1383	3.76573	2391	637
LF001579	27.8436	7086	3.79495	11705	3327			AE3001861	29.6022	4047	3.7366	7040	1827
LF001580	25.7971	345	3.77391	602	162			AE3001862	30.2445	1554	3.80695	2653	726
LF001581	30.511	3366	3.82056	5323	1577			AE3001863	31.8671	1023	3.79961	1712	450
LF001582	22.7154	1149	3.80679	2001	530			AE3001864	39.1667	480	3.77917	809	249
LF001583	35.5837	1422	3.68987	2478	646			AE3001865	26.1574	1296	3.81559	2233	599
LF001584	33.5868	789	3.69455	1257	328			AE3001866	24.1724	3897	3.77059	6803	1791
LF001585	27.5572	831	3.79543	1394	375			AE3001867	25.5909	1227	3.76202	2139	581
LF001586	26.4553	5016	3.89733	8220	2452			AE3001868	24.9845	4851	3.82622	8295	2282
LF001587	24.7619	105	3.40952	196	39			AE3001869	26.8222	1029	3.78912	1760	479
LF001588	30.0654	459	3.99129	802	225			AE3001870	27.2109	441	3.71429	780	205
LF001589	32.9718	1383	3.84309	2288	653			AE3001871	24.6894	1932	3.76501	3338	893
LF001590	26.9362	6753	3.74974	11286	3132			AE3001872	23.6641	786	3.80662	1342	376
LF001591	35.5014	369	3.72629	612	177			AE3001873	25.2411	7674	3.8087	13076	3609
LF001592	29.1345	1167	3.78492	1930	507			AE3001874	33.5249	522	3.83525	852	228
LF001593	34.2282	894	3.77405	1455	380			AE3001875	25.4453	393	3.96692	663	182
LF001594	28.5956	1182	3.79442	1994	538			AE3001876	30.363	3333	3.85179	5407	1585
LF001595	20.9016	2196	3.91667	3683	1034			AE3001877	28.8298	2820	3.79007	4856	1273
LF001596	27.1817	699	3.7196	1268	312			AE3001878	29.9363	1413	3.81316	2417	644
LF001597	34.8514	3096	3.80459	5184	1484			AE3001879	33.3333	198	3.83838	340	89
LF001598	20.0784	1275	3.71451	2250	578			AE3001880	27.2615	807	3.84263	1394	372
LF001599	26.1682	321	3.80997	577	144			AE3001881	24.8522	4905	3.80856	8444	2253
LF001600	26.6786	6687	3.74877	10902	2977			AE3001882	30.61	4590	3.81808	7685	2264
LF001601	27.0961	978	3.7546	1666	453			AE3001883	30.7728	8592	3.75966	15040	3819
LF001602	29.8851	261	3.81609	435	122			AE3001884	27.8235	3648	3.74808	6261	1635
LF001603	28.0009	4407	3.8575	7408	2086			AE3001885	38.698	1659	3.85413	2593	786
LF001604	30.7448	1893	3.7084	3168	882			AE3001886	29.2683	2706	3.80044	4725	1204
LF001605	33.8061	423	3.6643	703	193			AE3001887	32.9825	1710	3.77719	2860	804
LF001606	27.6875	10149	3.79161	16869	4515			AE3001888	34.2105	570	3.79649	965	256
LF001607	22.9358	1308	3.81575	2276	575			AE3001889	34.3333	1800	3.81722	2976	802
LF001608	27.5699	2967	3.85507	4824	1379			AE3001890	26.7606	213	4.05634	364	101
LF001609	32.6593	1632	3.62561	2846	712			AE3001891	29.0563	1473	3.65377	2694	648
LF001610	28	525	3.93524	875	266			AE3001892	30.135	1407	3.76333	2405	641
LF001611	31.8116	2760	3.72355	4430	1217			AE3001893	27.1616	3435	3.71645	5865	1512
LF001612	28.1022	822	3.94647	1408	387			AE3001894	31.1015	1389	3.7473	2446	657
LF001613	44	225	3.85333	343	101			AE3001895	31.1209	678	3.74926	1134	275
LF001614	33.6174	1056	3.82386	1730	500			AE3001896	30.4414	657	3.72298	1100	279
LF001615	29.6892	933	3.98392	1484	408			AE3001897	32.0881	2088	3.76006	3666	957
LF001616	30.5496	1401	3.76517	2333	614			AE3001898	28.1553	618	3.85437	1056	295
LF001617	40.4762	588	3.63605	915	250			AE3001899	28.3626	2736	3.75183	4706	1237
LF001618	36.7503	1434	3.72803	2184	621			AE3001900	27.673	159	3.61006	285	78
LF001619	35.5658	1299	3.75982	2053	629			AE3001901	27.1795	390	3.52821	671	168
LF001620	31.9706	954	3.79665	1583	416			AE3001902	26.634	612	3.55882	1060	261
LF001621	35.5972	1281	3.77049	2067	560			AE3001903	27.8723	1410	3.77447	2420	638
LF001622	33.0004	2403	3.78527	3896	1098			AE3001904	27.3224	1098	3.76867	1915	490
LF001623	36.6667	390	3.52051	655	148			AE3001905	29.6431	1653	3.81246	2793	752
LF001624	25.1812	2208	3.70018	3908	966			AE3001906	35.4968	1248	3.76522	2074	522
LF008778	21.0993	1128	3.88032	2009	556			AE3001907	34.8566	1116	3.71505	1848	472
LF008779	31.6847	1941	3.83926	3196	848			AE3001908	36.7816	1392	3.89296	2257	628
LF008780	25.2619	1623	3.74923	2787	751			AE3001909	28.9928	1797	3.78353	3139	802
LF008781	28.7395	1785	3.66443	3088	764			AE3001910	30.9711	2286	3.65136	3968	952
LF008782	20.922	282	4.13475	473	153			AE3001911	33.3333	780	3.68462	1339	322
LF008783	30.5031	318	3.69497	514	125			AE3001912	44.4444	126	3.62698	217	54
LF008784	26.0023	873	3.75945	1458	392			AE3001913	29.4883	3537	3.82414	6177	1617
LF008785	35.7616	453	3.79912	704	178			AE3001914	29.337	2202	3.81199	3818	985
LF008786	33.6634	4545	3.81716	7366	2162			AE3001915	29.8875	1422	3.8917	2362	648
LF008787	33.79	219	3.81735	352	104			AE3001916	30.236	2712	3.8455	4580	1253
LF008788	29.4643	336	3.72917	589	160			AE3001917	30.781	1959	3.79326	3450	899
LF008789	26.5136	2874	3.77453	4862	1327			AE3001918	29.4219	2889	3.75666	4722	1272
LF008790	26.2055	477	3.76939	788	223			AE3001919	33.5238	525	3.77143	804	231
LF008791	32.3529	204	3.7451	359	98			AE3001920	28.1059	12951	3.75106	22139	5798
LF008792	31.0833	13422	3.77604	22923	6035			AE3001921	31.2336	381	3.56693	605	156
LF011040	24.8767	1419	3.66737	2485	626			AE3001922	28.9019	3069	3.80417	5436	1416
LF011041	17.4603	126	3.51587	259	54			AE3001923	31.2236	1659	3.7607	2814	805
LF011042	31.7094	2340	3.81282	3984	1067			AE3001924	31.576	1764	3.76361	3087	809
LF011043	29.0347	1326	3.78281	2132	593			AE3001925	30.1248	561	3.83422	984	264
LF011044	31.4189	1776	3.8491	2945	829			AE3001926	32.9341	501	3.95409	856	239
LF011045	31.7807	2061	3.82581	3502	1006			AE3001927	32.0896	2412	3.85862	3976	1200
LF011046	38.488	582	3.77835	963	361			AE3001928	32.9439	1284	3.76558	2084	575
LF011047	28.4916	1611	3.70577	2752	728			AE3001929	30.3618	4947	3.76147	8601	2210
LF011048	37.5158	2367	3.76341	3749	1118			AE3001930	30.5012	10275	3.77946	17947	4764
LF003695	23.3846	1950	3.91538	3199	897			AE3001931	30.299	2274	3.79244	3717	1030
LF003696	31.1637	507	3.90335	844	236			AE3001932	31.4822	7563	3.89819	11868	3796
LF003697	34.1937	5463	3.79114	8552	2494			AE3001933	31.967	3147	3.89387	5083	1453
LF003698	38.1579	228	3.80702	341	101			AE3001934	29.206	2544	3.78656	4288	1177
LF003699	28.8181	1506	3.85458	2479	700			AE3001935	31.2949	4317	3.78318	7565	1987
LF003700	22.9675	492	3.68293	865	224			AE3001936	34.106	906	3.72627	1449	393
LF003701	32.6667	150	3.75333	270	66			AE3001937	37.7934	426	3.9061	660	190
LF003702	33.3333	75	3.64	142	36			AE3001938	32.55	1149	3.67189	1938	497
LF003703	29.1167	2253	3.76165	3803	1033			AE3001939	29.6296	486	3.77984	866	233
LF003704	29.3477	8355	3.82322	13383	3968			AE3001940	28.4314	204	3.96569	334	94
LF003705	31.6872	243	3.83539	402	115			AE3001941	27.6413	2565	3.71618	4359	1127
LF003706	28.2353	255	3.72157	427	108			AE3001942	36.0606	990	3.64747	1687	426
LF003707	30.8081	396	3.61616	715	163			AE3001943	38.0096	1668	3.756	2644	750
LF003708	26.7556	1125	3.784	1914	509			AE3001944	35.3976	1308	3.80428	2218	589
LF003709	32.7381	504	3.94444	818	242			AE3001945	34.4948	2583	3.66241	4195	1144
LF003710	34.1085	387	3.77003	624	174			AE3001946	30.9237	249	3.60643	407	102
LF003711	32.5021	4692	3.95929	7578	2325			AE3001947	33.5238	525	3.9219	852	253
LF003712	28.7305	1347	3.70676	2293	616			AE3001948	39.726	438	3.82877	710	211
LF003713	34.1979	1041	3.76945	1658	467			AE3001949	36.2416	894	3.80201	1446	418
LF003714	26.7699	5424	3.80144	8684	2494			AE3001950	36.9369	888	3.78941	1448	445
LF003715	27.3865	1917	3.87846	3217	903			AE3001951	34.4633	177	3.70056	273	78
LF003716	33.2147	1686	3.74496	2744	759			AE3001952	33.2578	5298	3.76784	8402	2448
LF003717	32.0132	1515	3.84224	2506	729			AE3001953	36.278	849	3.71967	1500	392
LF003718	29.8611	1152	3.74913	1960	526			AE3001954	32.3016	1260	3.68254	2227	594
LF003719	23.9021	1389	3.71634	2436	647			AE3001955	31.1502	12276	3.78796	21526	5822
LF003720	38.5621	306	3.57843	485	127			AE3001956	36.1371	321	3.76012	510	146
LF003721	34.585	1518	3.89592	2468	726			AE3001957	35.5039	645	3.82636	1035	280
LF003722	23.5897	585	3.70085	1057	251			AE3001958	44.4444	144	3.75	244	58
LF003723	23.3645	1605	3.86542	2676	816			AE3001959	32.8564	1887	3.79173	3185	879
LF003724	26.4014	1659	3.8469	2722	796			AE3001960	29.1296	2022	3.90851	3656	1003
LF003725	18.5654	711	3.78762	1237	321			AE3001961	33.5283	1026	3.74854	1668	481
LF003726	26.5336	1353	3.90392	2176	578			AE3001962	32.0421	2091	3.73745	3721	968
LF003727	21.6216	555	3.73694	939	245			AE3001963	39.5324	1839	3.77977	2914	896
LF003728	31.25	144	4.04861	248	75			AE3001964	26.9767	1290	3.74031	2196	551
LF003729	25.6459	3174	3.84058	5179	1491			AE3001965	34.3477	3549	3.82558	5795	1788
LF003730	27.6977	2289	3.7488	4049	1045			AE3001966	33.8624	756	3.70503	1295	330
LF003731	28.2051	1170	3.80684	1993	527			AE3001967	29.5915	2913	3.98249	4809	1500
LF003732	27.193	456	3.42325	825	180			AE3001968	29.922	1026	4.05166	1734	476
LF003733	28.4188	468	3.50641	833	187			AE3001969	28.0845	1467	3.86844	2529	675
LF003734	31.7673	447	3.4519	800	173			AE3001970	34.3606	1947	3.85773	3239	957
LF003735	26.864	912	3.73026	1530	387			AE3001971	32.8817	1107	3.84372	1875	514
LF003736	35.3293	2505	3.76527	3901	1158			AE3001972	33.6316	1341	3.75168	2256	613
LF003737	26.7894	978	3.7229	1695	435			AE3001973	29.274	1281	3.75332	2161	601
LF003738	22.983	1884	3.72134	3325	852			AE3001974	31.988	1338	3.83034	2281	635
LF003739	27.1491	16251	3.79257	26638	7503			AE3001975	34.375	576	3.84896	979	265
LF003740	19.0476	714	3.80532	1262	318			AE3001976	34.5455	330	3.8	521	145
LF003741	21.4397	639	3.73396	1111	297			AE3001977	34.881	3360	3.77351	5389	1554
LF003742	29.7247	3741	3.77867	6094	1762			AE3001978	45.8689	351	3.70085	485	136
LF003743	31.326	1644	3.82603	2680	747			AE3001979	31.5077	3396	3.74794	5962	1565
[truncated: 18,619 more rows]

## Sheet: Aervi_subsets
A_ervi top 10% most highly expressed genes		A_ervi top 10% least expressed genes
AE3011062		AE3014096
AE3009637		AE3014106
AE3015860		AE3014107
AE3016099		AE3014108
AE3005580		AE3014111
AE3014574		AE3014112
AE3010759		AE3014113
AE3010608		AE3014115
AE3000659		AE3014116
AE3002518		AE3014117
AE3009096		AE3014130
AE3010627		AE3014131
AE3005747		AE3014132
AE3001047		AE3014133
AE3005188		AE3014134
AE3007491		AE3014136
AE3004844		AE3014137
AE3009478		AE3014138
AE3004134		AE3014149
AE3003473		AE3014150
AE3002149		AE3014151
AE3002262		AE3014156
AE3001265		AE3014160
AE3010522		AE3014181
AE3000698		AE3014183
AE3004316		AE3014191
AE3007869		AE3014199
AE3005542		AE3014200
AE3009798		AE3014202
AE3008906		AE3014212
AE3003049		AE3014217
AE3014768		AE3014219
AE3012000		AE3014220
AE3001997		AE3014223
AE3006197		AE3014226
AE3014934		AE3014244
AE3005296		AE3014253
AE3010038		AE3014254
AE3004732		AE3014257
AE3003690		AE3014277
AE3003864		AE3014279
AE3002679		AE3014283
AE3011660		AE3014303
AE3007998		AE3014305
AE3011333		AE3014306
AE3010552		AE3014307
AE3014076		AE3014309
AE3007297		AE3014313
AE3005479		AE3014315
AE3002666		AE3014316
AE3003376		AE3014319
AE3000699		AE3014320
AE3007404		AE3014321
AE3013157		AE3014322
AE3001343		AE3014323
AE3007363		AE3014324
AE3010954		AE3014325
AE3004320		AE3014329
AE3003051		AE3014342
AE3000611		AE3014356
AE3015637		AE3014357
AE3001709		AE3014358
AE3000533		AE3014359
AE3004994		AE3014360
AE3011481		AE3014361
AE3015701		AE3014362
AE3010417		AE3014363
AE3003671		AE3014364
AE3008646		AE3014365
AE3008312		AE3014367
AE3007256		AE3014368
AE3001367		AE3014372
AE3000680		AE3014395
AE3005951		AE3014398
AE3010823		AE3014399
AE3003790		AE3014400
AE3003979		AE3014401
AE3004257		AE3014405
AE3014767		AE3014406
AE3000924		AE3014431
AE3001229		AE3014432
AE3015866		AE3014434
AE3003666		AE3014435
AE3000718		AE3014441
AE3005662		AE3014445
AE3002853		AE3014446
AE3015354		AE3014451
AE3012032		AE3014454
AE3000163		AE3014458
AE3005454		AE3014460
AE3018161		AE3014461
AE3007502		AE3014463
AE3009817		AE3014464
AE3004388		AE3014465
AE3009220		AE3014469
AE3003420		AE3014471
AE3006073		AE3014472
AE3002398		AE3014477
AE3010094		AE3014478
AE3012662		AE3014480
AE3013389		AE3014481
AE3005964		AE3014483
AE3010432		AE3014484
AE3003411		AE3014485
AE3012243		AE3014490
AE3017502		AE3014491
AE3009511		AE3014492
AE3011056		AE3014498
AE3004789		AE3014508
AE3009089		AE3014509
AE3011296		AE3014511
AE3000800		AE3014512
AE3004131		AE3014513
AE3001249		AE3014514
AE3009350		AE3014516
AE3001716		AE3014517
AE3015338		AE3014518
AE3005276		AE3014520
AE3004840		AE3014521
AE3008341		AE3014522
AE3000619		AE3014523
AE3020119		AE3014524
AE3000290		AE3014525
AE3009428		AE3014526
AE3007403		AE3014528
AE3004023		AE3014536
AE3007956		AE3014542
AE3006187		AE3014543
AE3013930		AE3014546
AE3004075		AE3014551
AE3002057		AE3014567
AE3004863		AE3014573
AE3006677		AE3014576
AE3006292		AE3014584
AE3004265		AE3014586
AE3014575		AE3014587
AE3005994		AE3014592
AE3003373		AE3014597
AE3010528		AE3014598
AE3005593		AE3014601
AE3004856		AE3014609
AE3010685		AE3014612
AE3000021		AE3014614
AE3007160		AE3014616
AE3012087		AE3014623
AE3003408		AE3014625
AE3009544		AE3014626
AE3006277		AE3014631
AE3008447		AE3014633
AE3008527		AE3014634
AE3004996		AE3014636
AE3001383		AE3014637
AE3013498		AE3014639
AE3012101		AE3014640
AE3002131		AE3014642
AE3004909		AE3014643
AE3001492		AE3014645
AE3008066		AE3014649
AE3016100		AE3014652
AE3000796		AE3014653
AE3001017		AE3014662
AE3001920		AE3014663
AE3018007		AE3014664
AE3003673		AE3014665
AE3005866		AE3014666
AE3015358		AE3014669
AE3001315		AE3014674
AE3003105		AE3014677
AE3007993		AE3014678
AE3006990		AE3014679
AE3002839		AE3014686
AE3007445		AE3014687
AE3004752		AE3014690
AE3011719		AE3014691
AE3014823		AE3014701
AE3005812		AE3014702
AE3001546		AE3014703
AE3007341		AE3014706
AE3006651		AE3014711
AE3004315		AE3014713
AE3006943		AE3014714
AE3008127		AE3014719
AE3007067		AE3014721
AE3002193		AE3014728
AE3016984		AE3014745
AE3010226		AE3014746
AE3003456		AE3014748
AE3005874		AE3014749
AE3009545		AE3014751
AE3004172		AE3014752
AE3003003		AE3014755
AE3006448		AE3014756
AE3013345		AE3014757
AE3005918		AE3014760
AE3016738		AE3014780
AE3001505		AE3014784
AE3000062		AE3014788
AE3007108		AE3014789
AE3014744		AE3014790
AE3007899		AE3014793
AE3009841		AE3014794
AE3009720		AE3014795
AE3002828		AE3014797
AE3000117		AE3014799
AE3007488		AE3014801
AE3002944		AE3014802
AE3002740		AE3014803
AE3000335		AE3014806
AE3005205		AE3014809
AE3005835		AE3014812
AE3003777		AE3014816
AE3017709		AE3014825
AE3004469		AE3014830
AE3010624		AE3014835
AE3000777		AE3014840
AE3001520		AE3014843
AE3011662		AE3014844
AE3001430		AE3014847
AE3019374		AE3014849
AE3008902		AE3014852
AE3017268		AE3014861
AE3005336		AE3014865
AE3007554		AE3014866
AE3005046		AE3014868
AE3004766		AE3014869
AE3004376		AE3014870
AE3009466		AE3014871
AE3006594		AE3014872
AE3015265		AE3014877
AE3017496		AE3014878
AE3001522		AE3014879
AE3000192		AE3014882
AE3015853		AE3014883
AE3002745		AE3014888
AE3004253		AE3014889
AE3003503		AE3014890
AE3004219		AE3014891
AE3003457		AE3014892
AE3001468		AE3014893
AE3014238		AE3014895
AE3010300		AE3014898
AE3005859		AE3014901
AE3004810		AE3014902
AE3006480		AE3014905
AE3014334		AE3014908
AE3014651		AE3014909
AE3010647		AE3014910
AE3007181		AE3014916
AE3006083		AE3014919
AE3003577		AE3014921
AE3001063		AE3014922
AE3001226		AE3014923
AE3005743		AE3014931
AE3005637		AE3014932
AE3008238		AE3014940
AE3009002		AE3014952
AE3015432		AE3014955
AE3014820		AE3014956
AE3005397		AE3014958
AE3001932		AE3014959
AE3013769		AE3014960
AE3006184		AE3014961
AE3009594		AE3014962
AE3000631		AE3014964
AE3008864		AE3014970
AE3002429		AE3014972
AE3009027		AE3014990
AE3010013		AE3014994
AE3000715		AE3014995
AE3007407		AE3014996
AE3008487		AE3014997
AE3015930		AE3015000
AE3004813		AE3015001
AE3007711		AE3015002
AE3005439		AE3015007
AE3012214		AE3015009
AE3015863		AE3015011
AE3003900		AE3015012
AE3008963		AE3015022
AE3013821		AE3015023
AE3007180		AE3015024
AE3012592		AE3015025
AE3000263		AE3015027
AE3018725		AE3015028
AE3008299		AE3015030
AE3004246		AE3015032
AE3005262		AE3015033
AE3005218		AE3015035
AE3016931		AE3015036
AE3009681		AE3015038
AE3001072		AE3015040
AE3000400		AE3015044
AE3011338		AE3015047
AE3008574		AE3015052
AE3011960		AE3015053
AE3008300		AE3015054
AE3018173		AE3015056
AE3011659		AE3015060
AE3003147		AE3015063
AE3000453		AE3015064
AE3002225		AE3015065
AE3001643		AE3015066
AE3011838		AE3015069
AE3003772		AE3015073
AE3007339		AE3015074
AE3007724		AE3015075
AE3003272		AE3015078
AE3009094		AE3015080
AE3014535		AE3015081
AE3005930		AE3015082
AE3007138		AE3015084
AE3015139		AE3015085
AE3003392		AE3015089
AE3005075		AE3015090
AE3004491		AE3015092
AE3016522		AE3015094
AE3011280		AE3015095
AE3010415		AE3015099
AE3001478		AE3015100
AE3003271		AE3015101
AE3005665		AE3015103
AE3007885		AE3015104
AE3010696		AE3015105
AE3009267		AE3015106
AE3009231		AE3015107
AE3003661		AE3015115
AE3001559		AE3015116
AE3000003		AE3015117
AE3010313		AE3015120
AE3015367		AE3015130
AE3000707		AE3015142
AE3006359		AE3015150
AE3007655		AE3015151
AE3005855		AE3015152
AE3006782		AE3015155
AE3008388		AE3015156
AE3007609		AE3015158
AE3010121		AE3015163
AE3009590		AE3015164
AE3001548		AE3015165
AE3004222		AE3015166
AE3007537		AE3015167
AE3018292		AE3015168
AE3008340		AE3015169
AE3005354		AE3015170
AE3012226		AE3015173
AE3005867		AE3015177
AE3012307		AE3015179
AE3012896		AE3015185
AE3005076		AE3015188
AE3004986		AE3015195
AE3007935		AE3015197
AE3000317		AE3015199
AE3008501		AE3015202
AE3002261		AE3015204
AE3008250		AE3015205
AE3013949		AE3015206
AE3015254		AE3015211
AE3005872		AE3015212
AE3004486		AE3015213
AE3008294		AE3015219
AE3006346		AE3015221
AE3013956		AE3015222
AE3000470		AE3015223
AE3000472		AE3015224
AE3009479		AE3015225
AE3006709		AE3015226
AE3002115		AE3015227
AE3009185		AE3015228
AE3015884		AE3015231
AE3003583		AE3015232
AE3002222		AE3015234
AE3006717		AE3015237
AE3004384		AE3015239
AE3014951		AE3015240
AE3001952		AE3015241
AE3002641		AE3015243
AE3009297		AE3015244
AE3013165		AE3015246
AE3002776		AE3015248
AE3001181		AE3015249
AE3006357		AE3015251
AE3002664		AE3015252
AE3006457		AE3015253
AE3014945		AE3015255
AE3000672		AE3015264
AE3011397		AE3015266
AE3015960		AE3015271
AE3011930		AE3015282
AE3007985		AE3015285
AE3010070		AE3015288
AE3010622		AE3015289
AE3006509		AE3015291
AE3018826		AE3015300
AE3017770		AE3015302
AE3001479		AE3015316
AE3018387		AE3015320
AE3006858		AE3015321
AE3006563		AE3015323
AE3018073		AE3015324
AE3000981		AE3015327
AE3000980		AE3015341
AE3017054		AE3015347
AE3008304		AE3015362
AE3005468		AE3015377
AE3005684		AE3015383
AE3004275		AE3015384
AE3018558		AE3015385
AE3006641		AE3015387
AE3015275		AE3015389
AE3003338		AE3015390
AE3007909		AE3015396
AE3004566		AE3015399
AE3011976		AE3015400
AE3003785		AE3015411
AE3005942		AE3015413
AE3009744		AE3015414
AE3006137		AE3015420
AE3009639		AE3015421
AE3016363		AE3015422
AE3004266		AE3015424
AE3006294		AE3015425
AE3013273		AE3015426
AE3002644		AE3015427
AE3000583		AE3015429
AE3001438		AE3015436
AE3006809		AE3015441
AE3003604		AE3015442
AE3005136		AE3015443
AE3001523		AE3015451
AE3008643		AE3015453
AE3013944		AE3015454
AE3000938		AE3015457
AE3001933		AE3015458
AE3000199		AE3015460
AE3000884		AE3015461
AE3000415		AE3015462
AE3001809		AE3015482
AE3005433		AE3015484
AE3005313		AE3015485
AE3005174		AE3015486
AE3013971		AE3015490
AE3010969		AE3015491
AE3009800		AE3015493
AE3006736		AE3015501
AE3009815		AE3015503
AE3001488		AE3015504
AE3004039		AE3015506
AE3004165		AE3015510
AE3009219		AE3015529
AE3002006		AE3015530
AE3006572		AE3015532
AE3004536		AE3015534
AE3009867		AE3015535
AE3003665		AE3015537
AE3004931		AE3015538
AE3009178		AE3015539
AE3010577		AE3015540
AE3017811		AE3015541
AE3000477		AE3015542
AE3004513		AE3015543
AE3007845		AE3015546
AE3009207		AE3015547
AE3009240		AE3015548
AE3020055		AE3015549
AE3002407		AE3015554
AE3011987		AE3015555
AE3000510		AE3015556
AE3000195		AE3015561
AE3012217		AE3015579
AE3000873		AE3015582
AE3015865		AE3015590
AE3009045		AE3015591
AE3009134		AE3015594
AE3003078		AE3015601
AE3011340		AE3015608
AE3010532		AE3015610
AE3015515		AE3015611
AE3003402		AE3015613
AE3006929		AE3015615
AE3001551		AE3015617
AE3014419		AE3015619
AE3010704		AE3015621
AE3011176		AE3015624
AE3006887		AE3015630
AE3007420		AE3015638
AE3000963		AE3015639
AE3006437		AE3015645
AE3008848		AE3015646
AE3003547		AE3015647
AE3011800		AE3015648
AE3011733		AE3015652
AE3005074		AE3015654
AE3015374		AE3015658
AE3017986		AE3015661
AE3010010		AE3015664
AE3001857		AE3015675
AE3002245		AE3015679
AE3002466		AE3015681
AE3009514		AE3015684
AE3016048		AE3015685
AE3006427		AE3015687
AE3003550		AE3015689
AE3012463		AE3015690
AE3001146		AE3015691
AE3000452		AE3015692
AE3006740		AE3015694
AE3008429		AE3015695
AE3009446		AE3015696
AE3005790		AE3015725
AE3011829		AE3015726
AE3013517		AE3015727
AE3000731		AE3015728
AE3010657		AE3015729
AE3013747		AE3015731
AE3004586		AE3015732
AE3000505		AE3015741
AE3013381		AE3015742
AE3003782		AE3015748
AE3003027		AE3015749
AE3007330		AE3015751
AE3006748		AE3015752
AE3018054		AE3015753
AE3000095		AE3015754
AE3019798		AE3015755
AE3012151		AE3015756
AE3013776		AE3015757
AE3001144		AE3015758
AE3005310		AE3015759
AE3017943		AE3015761
AE3010842		AE3015776
AE3003649		AE3015777
AE3008653		AE3015779
AE3011791		AE3015783
AE3011678		AE3015784
AE3011595		AE3015787
AE3009707		AE3015789
AE3016054		AE3015790
AE3001917		AE3015791
AE3006733		AE3015792
AE3013395		AE3015793
AE3005476		AE3015794
AE3015528		AE3015797
AE3012061		AE3015798
AE3000136		AE3015800
AE3001519		AE3015803
AE3004951		AE3015804
AE3011853		AE3015808
AE3006927		AE3015809
AE3011983		AE3015811
AE3008282		AE3015814
AE3017062		AE3015829
AE3010406		AE3015830
AE3009455		AE3015836
AE3006150		AE3015837
AE3010323		AE3015840
AE3018288		AE3015842
AE3010041		AE3015843
AE3007532		AE3015844
AE3009735		AE3015846
AE3007552		AE3015848
AE3000887		AE3015850
AE3003740		AE3015851
AE3001514		AE3015852
AE3004599		AE3015854
AE3005706		AE3015856
AE3006945		AE3015857
AE3001494		AE3015858
AE3003634		AE3015867
AE3001087		AE3015869
AE3004140		AE3015870
AE3000401		AE3015871
AE3002747		AE3015876
AE3003063		AE3015878
AE3010490		AE3015881
AE3001365		AE3015886
AE3003403		AE3015890
AE3007112		AE3015891
AE3010037		AE3015893
AE3003560		AE3015894
AE3007826		AE3015896
AE3011810		AE3015911
AE3008121		AE3015912
AE3000053		AE3015913
AE3016860		AE3015914
AE3006614		AE3015915
AE3006732		AE3015916
AE3002086		AE3015917
AE3001538		AE3015918
AE3006991		AE3015919
AE3004715		AE3015922
AE3012601		AE3015925
AE3002021		AE3015938
AE3006071		AE3015940
AE3001703		AE3015941
AE3012100		AE3015948
AE3000979		AE3015949
AE3018918		AE3015957
AE3003383		AE3015967
AE3000341		AE3015969
AE3010636		AE3015970
AE3007130		AE3015971
AE3009186		AE3015972
AE3004539		AE3015978
AE3002912		AE3015979
AE3006973		AE3015980
AE3001316		AE3015981
AE3001474		AE3015984
AE3007867		AE3015985
AE3005533		AE3015986
AE3014814		AE3015987
AE3001170		AE3015988
AE3001617		AE3015989
AE3007553		AE3015990
AE3014167		AE3016002
AE3003512		AE3016007
AE3006258		AE3016011
AE3008097		AE3016012
AE3006331		AE3016014
AE3004769		AE3016015
AE3016971		AE3016016
AE3004981		AE3016017
AE3012982		AE3016019
AE3002559		AE3016022
AE3008249		AE3016023
AE3011972		AE3016025
AE3003248		AE3016026
AE3017934		AE3016027
AE3000459		AE3016029
AE3009436		AE3016036
AE3000446		AE3016038
AE3010275		AE3016041
AE3000925		AE3016042
AE3007523		AE3016043
AE3004252		AE3016044
AE3006636		AE3016045
AE3004689		AE3016047
AE3008244		AE3016052
AE3007726		AE3016053
AE3010538		AE3016056
AE3006961		AE3016057
AE3009767		AE3016059
AE3009179		AE3016060
AE3011672		AE3016062
AE3013527		AE3016063
AE3006486		AE3016065
AE3018351		AE3016067
AE3007510		AE3016072
AE3007060		AE3016082
AE3002542		AE3016088
AE3010008		AE3016089
AE3002071		AE3016096
AE3003250		AE3016101
AE3006842		AE3016102
AE3018139		AE3016103
AE3000513		AE3016110
AE3007976		AE3016112
AE3012761		AE3016113
AE3009010		AE3016118
AE3001121		AE3016120
AE3014275		AE3016121
AE3001781		AE3016123
AE3002505		AE3016139
AE3004313		AE3016140
AE3008153		AE3016146
AE3017087		AE3016147
AE3010322		AE3016148
AE3010192		AE3016152
AE3017553		AE3016154
AE3003829		AE3016162
AE3007596		AE3016165
AE3017592		AE3016166
AE3004457		AE3016171
AE3007863		AE3016176
AE3002334		AE3016179
AE3010336		AE3016181
AE3000500		AE3016185
AE3011860		AE3016207
AE3018987		AE3016209
AE3008779		AE3016214
AE3001480		AE3016216
AE3017126		AE3016218
AE3019105		AE3016220
AE3003991		AE3016227
AE3008423		AE3016238
AE3002411		AE3016239
AE3008313		AE3016242
AE3014436		AE3016245
AE3001720		AE3016246
AE3003508		AE3016247
AE3006461		AE3016253
AE3012994		AE3016259
AE3009435		AE3016262
AE3011812		AE3016263
AE3009183		AE3016264
AE3001401		AE3016270
AE3008246		AE3016272
AE3000110		AE3016273
AE3005501		AE3016297
AE3010840		AE3016298
AE3002647		AE3016300
AE3007412		AE3016301
AE3007665		AE3016307
AE3000009		AE3016311
AE3008544		AE3016312
AE3004221		AE3016317
AE3009624		AE3016332
AE3013494		AE3016334
AE3001621		AE3016335
AE3011331		AE3016336
AE3007629		AE3016337
AE3002966		AE3016338
AE3009942		AE3016339
AE3005017		AE3016340
AE3011693		AE3016341
AE3004130		AE3016348
AE3011021		AE3016350
AE3009973		AE3016351
AE3013705		AE3016352
AE3016889		AE3016354
AE3010425		AE3016355
AE3010970		AE3016356
AE3007738		AE3016370
AE3007055		AE3016384
AE3006645		AE3016385
AE3015946		AE3016386
AE3004044		AE3016395
AE3003445		AE3016412
AE3004077		AE3016417
AE3001283		AE3016418
AE3007864		AE3016420
AE3010025		AE3016423
AE3011014		AE3016433
AE3010342		AE3016436
AE3002824		AE3016437
AE3011979		AE3016438
AE3017861		AE3016440
AE3002746		AE3016441
AE3008778		AE3016442
AE3002450		AE3016443
AE3005556		AE3016445
AE3016697		AE3016446
AE3002996		AE3016447
AE3007316		AE3016448
AE3008107		AE3016450
AE3010116		AE3016451
AE3008486		AE3016452
AE3008002		AE3016453
AE3015260		AE3016454
AE3007625		AE3016455
AE3016768		AE3016457
AE3005291		AE3016460
AE3005302		AE3016461
AE3007535		AE3016471
AE3004396		AE3016473
AE3007121		AE3016477
AE3005279		AE3016478
AE3002247		AE3016479
AE3010200		AE3016481
AE3005701		AE3016484
AE3004484		AE3016490
AE3009321		AE3016491
AE3004099		AE3016493
AE3012809		AE3016494
AE3004321		AE3016497
AE3008461		AE3016501
AE3010692		AE3016502
AE3004919		AE3016506
AE3013178		AE3016509
AE3010524		AE3016511
AE3002098		AE3016512
AE3006501		AE3016513
AE3005913		AE3016515
AE3008909		AE3016516
AE3009247		AE3016518
AE3010543		AE3016526
AE3004171		AE3016533
AE3007916		AE3016538
AE3007489		AE3016539
AE3000161		AE3016540
AE3002123		AE3016541
AE3009515		AE3016547
AE3004514		AE3016548
AE3004411		AE3016549
AE3009421		AE3016551
AE3007386		AE3016553
AE3010311		AE3016555
AE3008658		AE3016557
AE3004159		AE3016559
AE3001575		AE3016566
AE3008504		AE3016567
AE3014259		AE3016572
AE3009314		AE3016577
AE3004709		AE3016578
AE3000434		AE3016579
AE3003499		AE3016580
AE3006941		AE3016581
AE3004375		AE3016582
AE3004300		AE3016583
AE3008211		AE3016584
AE3004386		AE3016585
AE3003496		AE3016606
AE3009039		AE3016616
AE3004770		AE3016617
AE3009823		AE3016618
AE3001504		AE3016619
AE3008159		AE3016620
AE3007216		AE3016621
AE3002420		AE3016622
AE3017574		AE3016623
AE3003320		AE3016624
AE3017135		AE3016626
AE3018563		AE3016628
AE3003572		AE3016639
AE3007507		AE3016643
AE3011720		AE3016646
AE3005204		AE3016647
AE3006816		AE3016648
AE3009440		AE3016650
AE3002599		AE3016652
AE3002040		AE3016661
AE3018752		AE3016662
AE3011293		AE3016663
AE3003603		AE3016663
AE3017792		AE3016664
AE3006510		AE3016665
AE3003612		AE3016666
AE3003747		AE3016667
AE3010083		AE3016668
AE3001025		AE3016671
AE3010421		AE3016673
AE3015217		AE3016677
AE3011171		AE3016678
AE3000910		AE3016682
AE3018321		AE3016684
AE3002509		AE3016694
AE3002053		AE3016703
AE3008716		AE3016707
AE3012437		AE3016709
AE3002561		AE3016718
AE3017151		AE3016726
AE3003733		AE3016733
AE3000288		AE3016741
AE3012134		AE3016747
AE3007946		AE3016749
AE3007579		AE3016751
AE3007790		AE3016752
AE3011512		AE3016753
AE3004750		AE3016756
AE3015595		AE3016764
AE3008929		AE3016765
AE3007393		AE3016769
AE3007814		AE3016776
AE3004837		AE3016777
AE3000466		AE3016783
AE3013231		AE3016785
AE3002205		AE3016786
AE3009275		AE3016788
AE3005520		AE3016789
AE3004936		AE3016796
AE3011346		AE3016799
AE3000602		AE3016801
AE3009401		AE3016802
AE3019766		AE3016805
AE3007460		AE3016808
AE3007282		AE3016810
AE3014982		AE3016812
AE3017556		AE3016817
AE3016050		AE3016824
AE3011883		AE3016826
AE3010613		AE3016827
AE3001002		AE3016830
AE3000769		AE3016831
AE3011815		AE3016832
AE3014423		AE3016834
AE3000876		AE3016838
AE3012758		AE3016842
AE3000289		AE3016843
AE3010917		AE3016845
AE3008821		AE3016846
AE3001556		AE3016847
AE3012139		AE3016848
AE3003963		AE3016849
AE3007209		AE3016850
AE3002285		AE3016851
AE3017830		AE3016853
AE3005923		AE3016854
AE3003192		AE3016856
AE3002219		AE3016857
AE3004495		AE3016865
AE3003380		AE3016866
AE3006347		AE3016867
AE3010004		AE3016868
AE3012304		AE3016869
AE3010049		AE3016870
AE3007833		AE3016874
AE3006244		AE3016890
AE3012819		AE3016891
AE3007311		AE3016899
AE3011025		AE3016900
AE3010299		AE3016902
AE3003965		AE3016903
AE3014417		AE3016905
AE3015276		AE3016906
AE3009146		AE3016914
AE3005045		AE3016915
AE3003332		AE3016918
AE3005658		AE3016924
AE3008727		AE3016925
AE3006190		AE3016932
AE3014043		AE3016944
AE3008303		AE3016945
AE3009702		AE3016946
AE3008112		AE3016947
AE3011374		AE3016949
AE3006003		AE3016952
AE3006907		AE3016953
AE3009413		AE3016959
AE3007531		AE3016969
AE3006100		AE3016974
AE3017561		AE3016975
AE3004372		AE3016979
AE3013536		AE3016982
AE3012044		AE3016986
AE3009705		AE3016990
AE3003727		AE3016991
AE3002683		AE3016992
AE3014182		AE3016996
AE3000992		AE3017008
AE3000618		AE3017009
AE3006908		AE3017014
AE3002570		AE3017016
AE3006728		AE3017021
AE3002708		AE3017027
AE3001464		AE3017029
AE3017900		AE3017031
AE3011898		AE3017032
AE3011742		AE3017036
AE3009625		AE3017037
AE3003863		AE3017043
AE3014980		AE3017044
AE3003045		AE3017046
AE3006649		AE3017047
AE3005301		AE3017048
AE3000859		AE3017049
AE3010451		AE3017055
AE3002475		AE3017056
AE3017914		AE3017057
AE3005396		AE3017058
AE3007210		AE3017065
AE3001392		AE3017066
AE3008291		AE3017067
AE3002038		AE3017073
AE3008418		AE3017075
AE3011325		AE3017078
AE3010481		AE3017084
AE3009395		AE3017092
AE3007054		AE3017093
AE3002067		AE3017096
AE3014147		AE3017106
AE3010333		AE3017108
AE3002652		AE3017114
AE3002460		AE3017116
AE3014822		AE3017117
AE3011354		AE3017118
AE3006890		AE3017122
AE3003761		AE3017123
AE3007668		AE3017124
AE3003719		AE3017129
AE3000671		AE3017130
AE3009099		AE3017131
AE3001562		AE3017132
AE3008427		AE3017133
AE3008489		AE3017140
AE3005896		AE3017141
AE3009229		AE3017142
AE3017194		AE3017143
AE3009587		AE3017144
AE3010797		AE3017145
AE3005960		AE3017146
AE3004378		AE3017148
AE3004848		AE3017149
AE3000847		AE3017150
AE3006522		AE3017152
AE3010719		AE3017176
AE3000608		AE3017177
AE3007068		AE3017179
AE3007538		AE3017180
AE3000219		AE3017183
AE3007135		AE3017187
AE3000357		AE3017191
AE3014327		AE3017198
AE3013252		AE3017201
AE3010052		AE3017204
AE3004237		AE3017205
AE3000563		AE3017207
AE3005374		AE3017217
AE3004379		AE3017221
AE3018602		AE3017222
AE3017613		AE3017223
AE3008368		AE3017224
AE3018189		AE3017226
AE3003997		AE3017233
AE3008103		AE3017235
AE3000824		AE3017236
AE3012418		AE3017237
AE3002289		AE3017238
AE3013605		AE3017239
AE3004153		AE3017241
AE3004634		AE3017242
AE3005015		AE3017245
AE3005950		AE3017246
AE3014265		AE3017254
AE3010787		AE3017259
AE3002042		AE3017261
AE3000879		AE3017266
AE3007955		AE3017267
AE3009531		AE3017270
AE3009393		AE3017273
AE3006521		AE3017274
AE3008242		AE3017276
AE3007643		AE3017277
AE3006689		AE3017278
AE3000454		AE3017279
AE3002268		AE3017282
AE3000006		AE3017283
AE3003542		AE3017287
AE3012664		AE3017291
AE3010841		AE3017293
AE3012712		AE3017297
AE3007847		AE3017298
AE3003068		AE3017300
AE3008640		AE3017306
AE3010645		AE3017307
AE3010317		AE3017308
AE3004558		AE3017309
AE3004515		AE3017312
AE3010283		AE3017313
AE3008967		AE3017314
AE3007815		AE3017320
AE3016402		AE3017321
AE3008258		AE3017323
AE3011661		AE3017324
AE3003145		AE3017326
AE3010597		AE3017327
AE3006533		AE3017328
AE3017958		AE3017330
AE3016698		AE3017340
AE3004554		AE3017341
AE3003017		AE3017343
AE3014386		AE3017346
AE3010175		AE3017348
AE3014821		AE3017352
AE3011839		AE3017354
AE3010340		AE3017355
AE3005546		AE3017356
AE3002020		AE3017357
AE3005370		AE3017363
AE3010993		AE3017365
AE3009785		AE3017366
AE3005246		AE3017370
AE3011324		AE3017371
AE3002707		AE3017372
AE3009689		AE3017374
AE3011524		AE3017375
AE3005586		AE3017376
AE3000582		AE3017377
AE3013890		AE3017378
AE3001193		AE3017379
AE3016887		AE3017384
AE3012397		AE3017385
AE3005008		AE3017389
AE3018072		AE3017392
AE3002954		AE3017409
AE3008272		AE3017418
AE3000297		AE3017420
AE3010999		AE3017421
AE3007508		AE3017422
AE3004925		AE3017429
AE3006158		AE3017432
AE3006467		AE3017437
AE3000389		AE3017438
AE3017018		AE3017440
AE3003406		AE3017442
AE3014628		AE3017444
AE3008914		AE3017446
AE3000972		AE3017453
AE3001544		AE3017459
AE3011589		AE3017466
AE3008275		AE3017467
AE3005009		AE3017470
AE3009546		AE3017471
AE3001089		AE3017473
AE3015470		AE3017474
AE3000734		AE3017478
AE3004425		AE3017481
AE3016383		AE3017484
AE3018207		AE3017490
AE3014344		AE3017492
AE3010766		AE3017493
AE3015280		AE3017499
AE3009120		AE3017500
AE3007279		AE3017508
AE3003285		AE3017511
AE3002209		AE3017512
AE3007663		AE3017514
AE3000200		AE3017515
AE3008831		AE3017516
AE3002230		AE3017517
AE3001227		AE3017518
AE3014827		AE3017526
AE3003092		AE3017530
AE3007806		AE3017531
AE3008483		AE3017532
AE3001696		AE3017533
AE3007246		AE3017535
AE3000345		AE3017536
AE3016407		AE3017537
AE3004367		AE3017557
AE3002826		AE3017565
AE3003346		AE3017568
AE3014264		AE3017575
AE3002672		AE3017580
AE3000127		AE3017581
AE3006257		AE3017583
AE3007555		AE3017590
AE3018190		AE3017593
AE3017727		AE3017595
AE3006735		AE3017602
AE3007125		AE3017603
AE3002286		AE3017604
AE3012762		AE3017606
AE3011811		AE3017615
AE3010172		AE3017617
AE3007733		AE3017618
AE3008087		AE3017625
AE3018748		AE3017627
AE3002795		AE3017628
AE3006164		AE3017633
AE3008782		AE3017638
AE3010700		AE3017640
AE3009064		AE3017641
AE3004707		AE3017643
AE3005157		AE3017644
AE3011547		AE3017646
AE3010434		AE3017651
AE3005465		AE3017654
AE3001750		AE3017663
AE3018744		AE3017671
AE3001115		AE3017672
AE3016410		AE3017673
AE3010361		AE3017684
AE3001109		AE3017691
AE3002102		AE3017692
AE3003966		AE3017693
AE3005446		AE3017695
AE3006937		AE3017699
AE3010040		AE3017703
AE3013175		AE3017714
AE3018029		AE3017716
AE3000185		AE3017717
AE3001359		AE3017718
AE3008220		AE3017721
AE3003208		AE3017723
AE3008505		AE3017724
AE3001699		AE3017726
AE3004127		AE3017729
AE3008003		AE3017733
AE3018746		AE3017734
AE3015305		AE3017738
AE3015628		AE3017740
AE3002575		AE3017743
AE3000984		AE3017744
AE3002697		AE3017750
AE3004473		AE3017751
AE3005548		AE3017752
AE3008995		AE3017754
AE3005275		AE3017757
AE3002882		AE3017759
AE3001668		AE3017766
AE3013827		AE3017771
AE3005886		AE3017773
AE3009454		AE3017774
AE3012402		AE3017781
AE3004069		AE3017784
AE3001908		AE3017785
AE3007300		AE3017786
AE3010817		AE3017787
AE3009327		AE3017790
AE3001797		AE3017795
AE3009692		AE3017796
AE3008399		AE3017797
AE3003370		AE3017799
AE3009325		AE3017800
AE3003009		AE3017801
AE3007255		AE3017808
AE3001882		AE3017809
AE3017335		AE3017810
AE3005210		AE3017813
AE3011387		AE3017815
AE3010818		AE3017819
AE3009218		AE3017820
AE3006694		AE3017821
AE3012115		AE3017822
AE3002840		AE3017823
AE3002984		AE3017824
AE3001864		AE3017825
AE3010016		AE3017826
AE3006255		AE3017827
AE3016404		AE3017828
AE3014389		AE3017829
AE3007191		AE3017833
AE3001213		AE3017834
AE3007640		AE3017835
AE3002556		AE3017836
AE3003549		AE3017846
AE3011523		AE3017847
AE3008041		AE3017848
AE3003709		AE3017849
AE3003424		AE3017850
AE3008158		AE3017851
AE3004799		AE3017855
AE3001078		AE3017856
AE3010474		AE3017857
AE3011485		AE3017858
AE3010910		AE3017859
AE3002880		AE3017864
AE3008569		AE3017865
AE3000336		AE3017866
AE3000072		AE3017868
AE3009437		AE3017869
AE3006746		AE3017870
AE3004076		AE3017877
AE3012510		AE3017878
AE3005299		AE3017879
AE3007670		AE3017880
AE3007111		AE3017881
AE3005736		AE3017882
AE3000495		AE3017884
AE3000425		AE3017887
AE3005316		AE3017891
AE3007500		AE3017899
AE3015373		AE3017903
AE3010453		AE3017904
AE3011565		AE3017905
AE3000626		AE3017907
AE3001219		AE3017918
AE3001855		AE3017920
AE3011352		AE3017930
AE3001654		AE3017931
AE3003674		AE3017932
AE3006390		AE3017946
AE3011677		AE3017954
AE3014422		AE3017956
AE3006808		AE3017957
AE3003162		AE3017959
AE3018218		AE3017981
AE3004438		AE3017982
AE3003140		AE3017983
AE3000570		AE3017984
AE3000414		AE3017989
AE3007433		AE3017991
AE3005024		AE3017992
AE3012037		AE3018001
AE3014351		AE3018002
AE3003827		AE3018003
AE3001603		AE3018004
AE3013945		AE3018005
AE3003618		AE3018006
AE3016231		AE3018008
AE3018816		AE3018009
AE3001372		AE3018011
AE3002340		AE3018018
AE3010180		AE3018020
AE3017218		AE3018021
AE3012366		AE3018022
AE3002456		AE3018028
AE3012138		AE3018032
AE3007073		AE3018035
AE3004010		AE3018038
AE3010986		AE3018040
AE3001400		AE3018041
AE3012598		AE3018043
AE3010482		AE3018044
AE3010520		AE3018049
AE3002075		AE3018058
AE3014187		AE3018059
AE3001040		AE3018061
AE3000319		AE3018066
AE3003745		AE3018067
AE3004152		AE3018079
AE3000440		AE3018080
AE3008998		AE3018084
AE3010592		AE3018085
AE3009651		AE3018092
AE3006661		AE3018093
AE3008599		AE3018095
AE3003134		AE3018096
AE3007597		AE3018097
AE3006630		AE3018098
AE3009834		AE3018103
AE3005321		AE3018105
AE3003482		AE3018106
AE3010665		AE3018107
AE3004081		AE3018108
AE3015277		AE3018109
AE3000571		AE3018110
AE3009189		AE3018111
AE3006273		AE3018112
AE3000012		AE3018113
AE3005425		AE3018119
AE3004017		AE3018121
AE3006963		AE3018122
AE3013180		AE3018123
AE3007889		AE3018130
AE3008038		AE3018132
AE3003137		AE3018133
AE3000590		AE3018138
AE3003871		AE3018143
AE3005349		AE3018144
AE3002417		AE3018145
AE3001159		AE3018150
AE3013940		AE3018151
AE3006779		AE3018155
AE3000285		AE3018159
AE3015626		AE3018160
AE3009426		AE3018165
AE3001317		AE3018167
AE3009952		AE3018172
AE3016248		AE3018174
AE3004560		AE3018178
AE3018698		AE3018184
AE3005059		AE3018185
AE3005695		AE3018187
AE3006702		AE3018188
AE3005744		AE3018194
AE3011529		AE3018196
AE3011389		AE3018197
AE3010505		AE3018199
AE3009507		AE3018202
AE3007886		AE3018210
AE3008913		AE3018211
AE3005000		AE3018212
AE3002372		AE3018213
AE3005641		AE3018214
AE3001495		AE3018215
AE3012194		AE3018221
AE3006496		AE3018222
AE3009441		AE3018231
AE3016408		AE3018244
AE3003711		AE3018248
AE3007461		AE3018250
AE3008515		AE3018258
AE3003677		AE3018259
AE3015706		AE3018260
AE3010810		AE3018263
AE3020035		AE3018265
AE3002419		AE3018268
AE3001897		AE3018269
AE3000160		AE3018270
AE3009353		AE3018271
AE3017650		AE3018274
AE3003953		AE3018276
AE3006950		AE3018280
AE3001261		AE3018281
AE3018520		AE3018282
AE3001944		AE3018283
AE3006016		AE3018284
AE3007534		AE3018289
AE3010716		AE3018290
AE3004370		AE3018291
AE3005148		AE3018295
AE3004501		AE3018296
AE3004795		AE3018297
AE3016406		AE3018298
AE3009989		AE3018306
AE3000605		AE3018307
AE3003534		AE3018308
AE3004107		AE3018309
AE3003820		AE3018312
AE3006663		AE3018314
AE3003107		AE3018315
AE3018854		AE3018316
AE3002236		AE3018318
AE3006230		AE3018319
AE3009236		AE3018320
AE3006474		AE3018323
AE3008263		AE3018326
AE3007843		AE3018327
AE3006997		AE3018333
AE3010919		AE3018334
AE3002197		AE3018335
AE3000108		AE3018344
AE3017153		AE3018352
AE3007056		AE3018360
AE3008001		AE3018361
AE3002033		AE3018362
AE3001482		AE3018363
AE3001091		AE3018364
AE3012141		AE3018369
AE3000275		AE3018371
AE3001056		AE3018372
AE3004660		AE3018374
AE3004885		AE3018375
AE3012251		AE3018380
AE3006391		AE3018381
AE3017214		AE3018382
AE3011837		AE3018385
AE3007307		AE3018386
AE3005698		AE3018388
AE3008918		AE3018391
AE3009553		AE3018404
AE3001337		AE3018405
AE3002476		AE3018407
AE3002829		AE3018416
AE3001449		AE3018417
AE3007423		AE3018422
AE3003159		AE3018429
AE3002913		AE3018431
AE3006476		AE3018436
AE3009616		AE3018437
AE3003355		AE3018439
AE3007264		AE3018440
AE3003448		AE3018449
AE3000116		AE3018450
AE3003127		AE3018451
AE3010550		AE3018452
AE3002519		AE3018462
AE3000716		AE3018464
AE3011823		AE3018465
AE3008086		AE3018468
AE3000865		AE3018470
AE3002338		AE3018471
AE3013247		AE3018473
AE3013952		AE3018474
AE3002138		AE3018475
AE3000761		AE3018476
AE3004055		AE3018477
AE3001266		AE3018479
AE3006862		AE3018480
AE3010964		AE3018482
AE3017545		AE3018483
AE3002198		AE3018484
AE3003152		AE3018488
AE3006933		AE3018489
AE3012011		AE3018490
AE3017208		AE3018492
AE3008088		AE3018497
AE3007456		AE3018501
AE3014539		AE3018505
AE3009285		AE3018512
AE3002422		AE3018513
AE3000145		AE3018517
AE3008212		AE3018525
AE3018629		AE3018526
AE3006411		AE3018531
AE3015651		AE3018532
AE3013267		AE3018534
AE3002670		AE3018535
AE3002413		AE3018547
AE3011013		AE3018549
AE3000539		AE3018550
AE3014055		AE3018551
AE3011729		AE3018553
AE3018913		AE3018555
AE3007703		AE3018556
AE3012747		AE3018557
AE3008600		AE3018559
AE3011588		AE3018581
AE3017675		AE3018582
AE3010714		AE3018584
AE3006821		AE3018589
AE3006655		AE3018593
AE3012897		AE3018594
AE3000713		AE3018597
AE3001885		AE3018598
AE3000492		AE3018599
AE3010109		AE3018600
AE3013691		AE3018604
AE3006518		AE3018605
AE3010586		AE3018613
AE3002388		AE3018616
AE3008534		AE3018617
AE3011582		AE3018621
AE3009811		AE3018624
AE3000578		AE3018630
AE3004173		AE3018632
AE3005718		AE3018633
AE3008416		AE3018640
AE3004644		AE3018642
AE3006561		AE3018643
AE3007085		AE3018644
AE3011463		AE3018645
AE3005674		AE3018647
AE3006892		AE3018649
AE3003455		AE3018650
AE3008839		AE3018652
AE3016289		AE3018653
AE3004259		AE3018654
AE3001924		AE3018656
AE3000675		AE3018661
AE3001064		AE3018664
AE3001077		AE3018666
AE3009979		AE3018676
AE3004058		AE3018682
AE3001288		AE3018683
AE3018117		AE3018684
AE3005808		AE3018689
AE3005846		AE3018701
AE3004591		AE3018708
AE3017871		AE3018709
AE3009013		AE3018710
AE3007492		AE3018711
AE3004476		AE3018714
AE3018609		AE3018716
AE3016935		AE3018718
AE3009451		AE3018735
AE3010953		AE3018739
AE3001848		AE3018747
AE3004013		AE3018751
AE3004168		AE3018756
AE3007312		AE3018757
AE3006302		AE3018761
AE3000334		AE3018764
AE3013745		AE3018765
AE3000501		AE3018769
AE3008849		AE3018774
AE3010815		AE3018778
AE3005577		AE3018779
AE3002392		AE3018782
AE3017391		AE3018783
AE3000190		AE3018784
AE3000279		AE3018787
AE3014667		AE3018788
AE3002696		AE3018790
AE3003016		AE3018793
AE3007267		AE3018794
AE3012990		AE3018794
AE3016409		AE3018795
AE3017923		AE3018796
AE3009806		AE3018799
AE3001632		AE3018801
AE3007901		AE3018802
AE3000751		AE3018803
AE3006583		AE3018806
AE3006703		AE3018807
AE3002146		AE3018812
AE3009941		AE3018815
AE3000673		AE3018820
AE3016424		AE3018822
AE3001306		AE3018830
AE3006013		AE3018834
AE3003081		AE3018844
AE3008433		AE3018846
AE3000837		AE3018847
AE3011803		AE3018849
AE3015824		AE3018850
AE3015479		AE3018857
AE3006682		AE3018863
AE3011899		AE3018866
AE3011452		AE3018878
AE3010379		AE3018881
AE3014735		AE3018882
AE3000708		AE3018884
AE3014437		AE3018885
AE3003501		AE3018886
AE3007906		AE3018888
AE3005065		AE3018889
AE3015371		AE3018895
AE3000310		AE3018897
AE3002784		AE3018898
AE3004468		AE3018908
AE3002356		AE3018915
AE3018932		AE3018919
AE3014911		AE3018921
AE3013302		AE3018924
AE3001360		AE3018925
AE3007618		AE3018928
AE3009098		AE3018929
AE3011638		AE3018930
AE3002056		AE3018931
AE3007287		AE3018933
AE3005019		AE3018939
AE3005295		AE3018941
AE3009522		AE3018944
AE3012311		AE3018948
AE3000280		AE3018951
AE3010884		AE3018952
AE3010483		AE3018956
AE3003621		AE3018958
AE3003160		AE3018961
AE3008151		AE3018964
AE3006897		AE3018966
AE3000874		AE3018967
AE3002076		AE3018970
AE3009276		AE3018971
AE3003461		AE3018975
AE3005331		AE3018979
AE3010366		AE3018980
AE3002648		AE3018981
AE3017081		AE3018983
AE3003659		AE3018984
AE3013133		AE3018992
AE3009062		AE3018996
AE3009825		AE3019001
AE3014772		AE3019007
AE3002030		AE3019008
AE3009581		AE3019011
AE3000283		AE3019012
AE3001998		AE3019018
AE3011873		AE3019035
AE3006103		AE3019036
AE3004338		AE3019037
AE3003129		AE3019040
AE3009930		AE3019041
AE3006133		AE3019048
AE3006235		AE3019055
AE3009852		AE3019056
AE3007109		AE3019062
AE3005875		AE3019063
AE3004042		AE3019064
AE3001572		AE3019067
AE3002993		AE3019072
AE3015633		AE3019074
AE3004225		AE3019077
AE3002656		AE3019078
AE3017764		AE3019079
AE3015826		AE3019080
AE3005190		AE3019082
AE3003529		AE3019083
AE3009225		AE3019086
AE3006794		AE3019088
AE3010618		AE3019089
AE3009216		AE3019097
AE3004121		AE3019102
AE3009068		AE3019104
AE3007464		AE3019108
AE3008842		AE3019109
AE3007033		AE3019111
AE3000685		AE3019116
AE3004470		AE3019124
AE3009579		AE3019125
AE3011348		AE3019126
AE3004415		AE3019130
AE3014326		AE3019132
AE3007821		AE3019133
AE3000025		AE3019135
AE3002114		AE3019137
AE3007029		AE3019140
AE3002685		AE3019144
AE3005989		AE3019147
AE3010486		AE3019149
AE3009305		AE3019150
AE3014060		AE3019155
AE3004646		AE3019160
AE3004867		AE3019161
AE3010024		AE3019163
AE3013547		AE3019164
AE3004749		AE3019166
AE3007362		AE3019167
AE3003759		AE3019176
AE3005726		AE3019177
AE3016382		AE3019178
AE3002498		AE3019180
AE3005416		AE3019184
AE3006397		AE3019187
AE3010669		AE3019191
AE3011871		AE3019218
AE3010211		AE3019220
AE3000662		AE3019223
AE3007642		AE3019234
AE3004447		AE3019237
AE3015712		AE3019245
AE3010058		AE3019250
AE3006295		AE3019259
AE3018798		AE3019272
AE3008210		AE3019276
AE3005470		AE3019278
AE3006210		AE3019279
AE3017678		AE3019281
AE3003126		AE3019282
AE3001363		AE3019284
AE3000622		AE3019286
AE3015527		AE3019287
AE3000322		AE3019288
AE3002894		AE3019289
AE3000597		AE3019291
AE3000111		AE3019292
AE3002660		AE3019295
AE3017912		AE3019299
AE3012157		AE3019300
AE3000930		AE3019304
AE3001554		AE3019305
AE3011650		AE3019306
AE3006668		AE3019309
AE3004672		AE3019312
AE3003114		AE3019317
AE3014239		AE3019318
AE3005702		AE3019323
AE3008719		AE3019324
AE3002762		AE3019326
AE3015279		AE3019327
AE3006376		AE3019331
AE3012246		AE3019333
AE3008256		AE3019335
AE3017704		AE3019336
AE3014743		AE3019339
AE3002830		AE3019340
AE3008053		AE3019341
AE3012420		AE3019342
AE3005309		AE3019347
AE3008027		AE3019352
AE3008170		AE3019362
AE3006046		AE3019370
AE3000903		AE3019372
AE3002622		AE3019375
AE3009529		AE3019377
AE3001092		AE3019379
AE3000413		AE3019382
AE3018566		AE3019383
AE3001341		AE3019384
AE3010494		AE3019386
AE3011967		AE3019393
AE3004285		AE3019397
AE3010784		AE3019409
AE3000882		AE3019411
AE3002910		AE3019412
AE3002376		AE3019414
AE3000463		AE3019417
AE3007455		AE3019419
AE3007334		AE3019420
AE3001642		AE3019425
AE3011376		AE3019429
AE3002199		AE3019432
AE3002833		AE3019438
AE3003669		AE3019439
AE3008907		AE3019444
AE3004056		AE3019448
AE3005208		AE3019449
AE3001594		AE3019450
AE3016983		AE3019451
AE3009334		AE3019454
AE3005952		AE3019455
AE3018732		AE3019457
AE3009019		AE3019458
AE3000677		AE3019459
AE3019625		AE3019460
AE3019474		AE3019461
AE3014159		AE3019466
AE3008431		AE3019470
AE3010887		AE3019479
AE3006119		AE3019480
AE3017497		AE3019489
AE3006115		AE3019492
AE3017090		AE3019497
AE3011603		AE3019498
AE3007716		AE3019503
AE3000993		AE3019507
AE3017167		AE3019512
AE3010540		AE3019515
AE3017948		AE3019516
AE3006512		AE3019517
AE3003833		AE3019524
AE3017050		AE3019529
AE3010023		AE3019530
AE3003493		AE3019534
AE3009354		AE3019535
AE3005150		AE3019543
AE3010557		AE3019555
AE3009287		AE3019556
AE3010497		AE3019562
AE3004511		AE3019565
AE3006706		AE3019566
AE3005201		AE3019569
AE3002757		AE3019570
AE3009398		AE3019572
AE3005245		AE3019573
AE3006975		AE3019585
AE3009366		AE3019602
AE3001888		AE3019605
AE3013926		AE3019608
AE3010902		AE3019612
AE3006061		AE3019641
AE3006918		AE3019649
AE3011576		AE3019650
AE3017674		AE3019669
AE3002081		AE3019671
AE3012784		AE3019672
AE3004003		AE3019676
AE3010376		AE3019681
AE3008239		AE3019687
AE3002701		AE3019688
AE3011828		AE3019690
AE3004377		AE3019693
AE3009042		AE3019700
AE3014164		AE3019708
AE3003982		AE3019713
AE3018010		AE3019717
AE3004971		AE3019721
AE3017503		AE3019723
AE3009215		AE3019725
AE3009190		AE3019729
AE3006948		AE3019734
AE3004037		AE3019735
AE3012460		AE3019737
AE3009564		AE3019738
AE3004451		AE3019739
AE3009584		AE3019741
AE3006878		AE3019745
AE3014716		AE3019747
AE3002326		AE3019748
AE3003869		AE3019754
AE3011498		AE3019758
AE3011866		AE3019761
AE3009472		AE3019762
AE3004559		AE3019764
AE3000515		AE3019767
AE3006901		AE3019770
AE3003108		AE3019771
AE3005282		AE3019772
AE3017358		AE3019773
AE3010466		AE3019774
AE3007866		AE3019775
AE3013824		AE3019776
AE3004002		AE3019780
AE3013134		AE3019785
AE3006584		AE3019786
AE3005314		AE3019788
AE3016722		AE3019790
AE3005590		AE3019791
AE3006953		AE3019792
AE3014418		AE3019795
AE3009827		AE3019796
AE3004104		AE3019797
AE3002783		AE3019802
AE3005980		AE3019803
AE3002998		AE3019806
AE3013823		AE3019807
AE3004339		AE3019810
AE3006213		AE3019811
AE3007338		AE3019812
AE3012097		AE3019816
AE3010262		AE3019819
AE3014143		AE3019821
AE3003546		AE3019822
AE3014332		AE3019826
AE3003454		AE3019832
AE3010476		AE3019834
AE3018880		AE3019835
AE3001385		AE3019836
AE3007289		AE3019840
AE3000179		AE3019841
AE3018305		AE3019842
AE3002867		AE3019843
AE3002327		AE3019846
AE3004281		AE3019848
AE3019424		AE3019852
AE3011404		AE3019853
AE3009291		AE3019854
AE3009373		AE3019856
AE3000339		AE3019857
AE3005290		AE3019859
AE3007467		AE3019860
AE3003559		AE3019864
AE3019254		AE3019865
AE3003153		AE3019867
AE3000086		AE3019869
AE3003067		AE3019870
AE3012422		AE3019872
AE3004688		AE3019876
AE3003535		AE3019880
AE3005155		AE3019882
AE3007320		AE3019891
AE3004528		AE3019895
AE3009739		AE3019896
AE3004301		AE3019898
AE3008878		AE3019901
AE3018588		AE3019902
AE3000014		AE3019904
AE3006269		AE3019905
AE3008055		AE3019909
AE3006760		AE3019910
AE3017213		AE3019912
AE3007849		AE3019914
AE3000551		AE3019917
AE3002305		AE3019920
AE3002200		AE3019924
AE3017854		AE3019925
AE3006775		AE3019929
AE3007379		AE3019930
AE3006354		AE3019931
AE3018065		AE3019932
AE3016405		AE3019938
AE3005733		AE3019941
AE3011393		AE3019942
AE3008840		AE3019950
AE3000923		AE3019959
AE3008281		AE3019961
AE3004365		AE3019962
AE3000461		AE3019965
AE3008491		AE3019967
AE3017445		AE3019969
AE3010946		AE3019971
AE3003379		AE3019973
AE3006972		AE3019976
AE3001692		AE3019977
AE3010867		AE3019978
AE3013402		AE3019982
AE3011726		AE3019983
AE3008853		AE3019984
AE3012807		AE3019986
AE3006796		AE3019989
AE3001928		AE3019990
AE3016911		AE3019991
AE3004245		AE3019993
AE3011819		AE3019997
AE3009263		AE3019999
AE3001697		AE3020001
AE3018460		AE3020002
AE3007511		AE3020003
AE3002410		AE3020007
AE3009442		AE3020008
AE3011336		AE3020009
AE3000490		AE3020010
AE3010705		AE3020014
AE3001785		AE3020016
AE3000733		AE3020017
AE3006102		AE3020019
AE3009949		AE3020020
AE3003959		AE3020023
AE3013137		AE3020024
AE3002290		AE3020026
AE3011776		AE3020027
AE3007617		AE3020029
AE3002513		AE3020031
AE3018648		AE3020032
AE3010695		AE3020034
AE3001147		AE3020036
AE3002834		AE3020042
AE3005829		AE3020046
AE3001148		AE3020049
AE3000989		AE3020052
AE3018412		AE3020054
AE3014657		AE3020057
AE3010189		AE3020059
AE3011968		AE3020060
AE3005445		AE3020061
AE3004814		AE3020062
AE3006022		AE3020063
AE3009613		AE3020065
AE3006633		AE3020067
AE3001828		AE3020069
AE3001691		AE3020071
AE3000233		AE3020073
AE3002934		AE3020074
AE3010924		AE3020075
AE3017458		AE3020078
AE3004592		AE3020080
AE3018663		AE3020083
AE3011586		AE3020084
AE3017895		AE3020086
AE3001499		AE3020089
AE3009509		AE3020092
AE3008104		AE3020093
AE3018345		AE3020094
AE3001712		AE3020095
AE3007878		AE3020105
AE3008360		AE3020106
AE3007095		AE3020110
AE3006666		AE3020111
AE3010991		AE3020113
AE3007720		AE3020115
AE3005676		AE3020118
AE3002452		AE3020120
AE3009137		AE3020121
AE3010176		AE3020123
AE3007825		AE3020124
AE3004605		AE3020125
AE3004783		AE3020130
AE3004431		AE3020132
AE3014260		AE3020133
AE3013908		AE3020134
AE3018238		AE3020137
AE3002144		AE3020139
AE3002557		AE3020141
AE3006789		AE3020142
AE3000197		AE3020145
AE3003112		AE3020149
AE3005324		AE3020153
AE3008284		AE3020154
AE3005266		AE3020158
AE3000603		AE3020160
AE3008026		AE3020162
AE3007890		AE3020163
AE3010113		AE3020164
AE3000745		AE3020165
AE3006524		AE3020166
AE3007540		AE3020167
AE3014067		AE3020168
[truncated: 35 more rows]

## Sheet: Lfab_subsets
Overall expression level was compared to GC content, Nitrogen, and Carbon (See Supplemental Figure)				We compared GC and Nitrogen content in highly and lowly expressed genes in larval and adult L. fabarum (See Figure 3).
L_fabarum overall top 10% expressed genes		L_fabarum overall bottom 10% expressed genes		L_fabarum Adult 10% most highly expressed		L_fabarum Larvae 10% most highly expressed		L_fabarum significantly higher expressed in adults		L_fabarum significantly higher expressed in larvae
LF009720		LF015118		LF011342		LF002102		LF004582		LF013408
LF000041		LF000287		LF002102		LF000409		LF004418		LF006649
LF007924		LF010604		LF006068		LF003201		LF003073		LF002583
LF009320		LF001306		LF004087		LF000915		LF011024		LF001983
LF003826		LF011696		LF001946		LF011342		LF011023		LF012273
LF001065		LF009637		LF003227		LF001962		LF006150		LF009938
LF001946		LF011881		LF001962		LF009089		LF001755		LF004079
LF001882		LF014008		LF001891		LF006068		LF003826		LF002070
LF006606		LF014023		LF008626		LF004118		LF007726		LF008710
LF000288		LF012053		LF012122		LF004890		LF005718		LF011473
LF012228		LF014803		LF008106		LF002962		LF001943		LF013993
LF003278		LF005763		LF003848		LF003888		LF011025		LF011930
LF001459		LF009192		LF011560		LF000916		LF005850		LF002096
LF007808		LF009945		LF006652		LF006652		LF003759		LF001428
LF005114		LF013316		LF002962		LF003848		LF010494		LF007597
LF007968		LF014247		LF004890		LF003573		LF003354		LF010648
LF009445		LF012039		LF004118		LF006799		LF002947		LF009793
LF010018		LF014946		LF000450		LF003000		LF007212		LF003377
LF006560		LF013788		LF003240		LF007103		LF003760		LF005446
LF002393		LF011285		LF008076		LF003230		LF002548		LF007077
LF007686		LF007309		LF009466		LF007355		LF004256		LF008092
LF004293		LF013043		LF008003		LF003052		LF010590		LF000690
LF003786		LF011074		LF006890		LF000450		LF006562		LF007567
LF001102		LF012628		LF005903		LF004395		LF006561		LF001049
LF007618		LF010193		LF003888		LF012696		LF000304		LF010267
LF000380		LF009450		LF002162		LF002999		LF007763		LF008297
LF006150		LF014030		LF013417		LF008003		LF010541		LF004518
LF007314		LF005097		LF012696		LF004363		LF008526		LF000755
LF001911		LF011428		LF005352		LF002645		LF003072		LF007420
LF001642		LF012659		LF007622		LF005894		LF008421		LF001600
LF007371		LF010329		LF000888		LF000050		LF011569		LF004749
LF012696		LF010793		LF006799		LF005566		LF015046		LF003959
LF005398		LF012026		LF000380		LF011804		LF000906		LF011396
LF001105		LF008561		LF002820		LF005796		LF002260		LF001315
LF009729		LF012255		LF003052		LF004299		LF008745		LF000061
LF006069		LF013663		LF000980		LF009102		LF009140		LF012695
LF006340		LF005192		LF007103		LF003764		LF004255		LF006373
LF004254		LF005092		LF004582		LF007622		LF010540		LF010627
LF005291		LF012887		LF010390		LF011747		LF007994		LF001258
LF006160		LF010290		LF012884		LF003433		LF008783		LF006127
LF001584		LF014894		LF004909		LF008106		LF008162		LF002556
LF003354		LF014893		LF007680		LF000579		LF008260		LF005977
LF002999		LF012643		LF008603		LF009466		LF000030		LF011876
LF003926		LF000601		LF010429		LF008358		LF000357		LF012690
LF012125		LF010147		LF004395		LF000156		LF008453		LF013388
LF008101		LF014314		LF004363		LF013898		LF012799		LF008935
LF001827		LF013047		LF003573		LF003237		LF009523		LF001193
LF008241		LF002616		LF007355		LF003220		LF005350		LF006718
LF007390		LF014293		LF008731		LF003320		LF006822		LF002542
LF013898		LF012802		LF008703		LF008599		LF001891		LF003443
LF011870		LF002598		LF001240		LF001109		LF008275		LF002117
LF007828		LF014423		LF005831		LF008400		LF004681		LF002516
LF011747		LF009048		LF007527		LF007038		LF000071		LF010647
LF002421		LF014947		LF011728		LF008929		LF007838		LF006458
LF009466		LF012546		LF011983		LF009061		LF007825		LF010768
LF011851		LF008276		LF011511		LF004374		LF008594		LF005482
LF000670		LF006520		LF010646		LF000025		LF000408		LF009794
LF010409		LF012258		LF008516		LF006606		LF007213		LF001170
LF005843		LF014620		LF000050		LF008738		LF005501		LF009402
LF010493		LF004378		LF003764		LF001782		LF013321		LF007773
LF001891		LF013108		LF011066		LF010392		LF008523		LF004050
LF005349		LF012137		LF006606		LF004979		LF004733		LF003549
LF003073		LF011792		LF006003		LF006890		LF012251		LF002306
LF006842		LF011408		LF000998		LF005027		LF001395		LF005428
LF000446		LF011416		LF011870		LF010622		LF002128		LF005698
LF014025		LF014009		LF009089		LF000615		LF006468		LF013318
LF003264		LF012473		LF003046		LF005124		LF000131		LF004765
LF005142		LF013235		LF001816		LF007940		LF003661		LF006356
LF006289		LF013679		LF006186		LF013819		LF005441		LF012624
LF000898		LF014181		LF000416		LF013749		LF004578		LF007555
LF004433		LF011797		LF009301		LF011560		LF013422		LF010103
LF011511		LF012013		LF003230		LF000996		LF011606		LF005523
LF002536		LF005464		LF005472		LF008243		LF012752		LF004822
LF009109		LF010205		LF003433		LF002850		LF009575		LF014022
LF010271		LF000807		LF010090		LF011151		LF007839		LF002652
LF000956		LF013783		LF003711		LF006186		LF011169		LF004218
LF006181		LF012898		LF009856		LF009941		LF007215		LF002676
LF002243		LF004577		LF003759		LF008626		LF000953		LF005153
LF002241		LF013435		LF011533		LF001441		LF000756		LF006531
LF009167		LF007259		LF000579		LF009536		LF002076		LF004416
LF010173		LF011119		LF009227		LF001043		LF005672		LF006589
LF002526		LF009742		LF014306		LF004036		LF002768		LF000729
LF010661		LF013256		LF000811		LF007231		LF005890		LF004034
LF005714		LF008860		LF014711		LF001579		LF008239		LF002367
LF008062		LF013716		LF001775		LF006632		LF006192		LF002502
LF007905		LF014734		LF002645		LF000111		LF008258		LF000928
LF001268		LF013652		LF008599		LF000882		LF005677		LF000794
LF003177		LF010567		LF000940		LF005472		LF008151		LF007892
LF007521		LF010994		LF004519		LF001028		LF000935		LF000494
LF008277		LF014069		LF002773		LF005074		LF002607		LF004151
LF011495		LF014407		LF011096		LF002526		LF007782		LF009804
LF000401		LF013877		LF001028		LF007904		LF011570		LF000860
LF010906		LF009834		LF002155		LF006364		LF007745		LF001645
LF014221		LF006776		LF008748		LF002155		LF000235		LF009715
LF011402		LF014860		LF000996		LF010429		LF002074		LF007846
LF004327		LF013516		LF000025		LF010390		LF010177		LF002530
LF011151		LF012415		LF007371		LF006349		LF007943		LF006738
LF009841		LF010936		LF007038		LF011064		LF008833		LF002803
LF006540		LF014588		LF010748		LF003240		LF010018		LF002322
LF008526		LF014994		LF008277		LF008027		LF006563		LF005437
LF003760		LF015103		LF001622		LF005617		LF002657		LF010297
LF011533		LF010923		LF007967		LF012875		LF006823		LF007214
LF010579		LF012012		LF006183		LF012122		LF000667		LF007845
LF003227		LF011453		LF010392		LF000271		LF012638		LF002529
LF005224		LF001715		LF002163		LF004083		LF012683		LF011341
LF000245		LF009235		LF008519		LF005251		LF008524		LF011676
LF003053		LF015066		LF007204		LF009936		LF003074		LF004016
LF011342		LF005098		LF000906		LF005145		LF000029		LF001800
LF007525		LF011949		LF000485		LF013690		LF012783		LF002429
LF001943		LF015151		LF000330		LF001450		LF002569		LF012618
LF003378		LF009623		LF004418		LF010493		LF003418		LF002659
LF009585		LF014519		LF009633		LF010361		LF010179		LF005159
LF012122		LF013681		LF009397		LF007149		LF006767		LF003277
LF007909		LF010839		LF012799		LF001853		LF003828		LF006742
LF006461		LF008672		LF009320		LF005542		LF004562		LF011399
LF001190		LF001977		LF013448		LF009753		LF002075		LF009255
LF000372		LF011995		LF007206		LF010884		LF001827		LF000753
LF001938		LF008384		LF012875		LF011870		LF012252		LF011348
LF010335		LF014416		LF008633		LF011511		LF012092		LF001884
LF000998		LF002053		LF003611		LF001102		LF007525		LF004046
LF009687		LF002274		LF001514		LF003926		LF014897		LF001984
LF004585		LF003932		LF000111		LF000018		LF006917		LF002968
LF008200		LF009940		LF001109		LF004237		LF011587		LF003664
LF003633		LF014554		LF005542		LF011533		LF007261		LF002895
LF006003		LF014770		LF007212		LF010352		LF011872		LF001105
LF002818		LF006723		LF002733		LF007164		LF006487		LF008157
LF011251		LF012981		LF011865		LF013300		LF004000		LF007670
LF008745		LF010837		LF009687		LF011144		LF011873		LF000847
LF003800		LF009082		LF003760		LF008731		LF006193		LF003943
LF009213		LF009360		LF011804		LF007444		LF005843		LF006276
LF004161		LF014486		LF001782		LF007247		LF007102		LF006952
LF008633		LF009475		LF005657		LF004433		LF013794		LF007913
LF006512		LF010731		LF009419		LF000153		LF002261		LF004039
LF000877		LF011336		LF003237		LF011710		LF000508		LF000876
LF004584		LF011618		LF008738		LF009687		LF008795		LF004183
LF007015		LF012551		LF002367		LF005398		LF010167		LF009286
LF003953		LF014327		LF012311		LF005590		LF002565		LF004701
LF010652		LF006476		LF001888		LF007967		LF012284		LF000879
LF003963		LF009216		LF005894		LF009930		LF009633		LF014703
LF005857		LF008814		LF013749		LF001622		LF002137		LF008089
LF008243		LF007758		LF000868		LF010173		LF004366		LF004135
LF008294		LF011449		LF006364		LF000217		LF012997		LF002309
LF007500		LF005813		LF005566		LF002820		LF003070		LF002113
LF004881		LF000788		LF009753		LF008914		LF010351		LF005323
LF007347		LF010231		LF002513		LF008357		LF007701		LF014701
LF010496		LF014433		LF009523		LF005253		LF001080		LF001577
LF010390		LF010610		LF010666		LF007015		LF007581		LF002787
LF002018		LF004727		LF008912		LF001911		LF007370		LF006730
LF003192		LF011244		LF000916		LF010338		LF010175		LF002580
LF008494		LF013982		LF006116		LF005976		LF001002		LF008621
LF010802		LF014005		LF003205		LF009320		LF014814		LF007499
LF005477		LF007135		LF003256		LF008630		LF003393		LF010303
LF003274		LF006932		LF012752		LF004244		LF001756		LF005373
LF005577		LF008883		LF010067		LF007314		LF007702		LF002780
LF006362		LF005463		LF002562		LF005831		LF008458		LF002380
LF003199		LF006333		LF004930		LF002585		LF001501		LF006558
LF001497		LF011748		LF009102		LF010236		LF002656		LF008557
LF008373		LF011356		LF007231		LF005657		LF001206		LF009284
LF011292		LF014657		LF004881		LF011156		LF009128		LF008088
LF009523		LF010221		LF011959		LF003271		LF004483		LF001489
LF008731		LF010785		LF000882		LF006668		LF000701		LF004078
LF004359		LF004445		LF003500		LF003524		LF000940		LF006720
LF000096		LF003974		LF004299		LF011159		LF002415		LF004303
LF013835		LF004888		LF000271		LF007316		LF012788		LF002499
LF004789		LF012080		LF013300		LF000446		LF009613		LF002311
LF002694		LF013427		LF007164		LF001899		LF009242		LF008829
LF002852		LF012592		LF007049		LF004081		LF010350		LF006938
LF013408		LF010584		LF012431		LF000101		LF000027		LF007366
LF002733		LF010997		LF005025		LF002163		LF011298		LF006176
LF004176		LF009965		LF011710		LF009044		LF000577		LF004617
LF004120		LF008681		LF010622		LF002889		LF010023		LF009821
LF001833		LF012000		LF003963		LF009737		LF008597		LF003788
LF006488		LF010761		LF005590		LF014927		LF008514		LF001031
LF003220		LF014759		LF007825		LF001606		LF008936		LF006323
LF007251		LF011469		LF001755		LF004668		LF010495		LF008987
LF012875		LF013312		LF010361		LF008996		LF001913		LF005628
LF000916		LF014289		LF007726		LF000416		LF006821		LF009738
LF001947		LF004707		LF012468		LF006234		LF000380		LF002115
LF011156		LF014908		LF004791		LF003582		LF012491		LF001902
LF008219		LF005496		LF008557		LF000908		LF004022		LF008957
LF003118		LF010651		LF008027		LF005260		LF009504		LF009577
LF002671		LF008980		LF008914		LF011728		LF008473		LF003792
LF011930		LF013434		LF008458		LF001994		LF010126		LF011063
LF007622		LF010203		LF009936		LF001134		LF002077		LF003952
LF002229		LF004576		LF005227		LF002210		LF003428		LF005978
LF004116		LF013881		LF001190		LF002378		LF000782		LF003885
LF000042		LF010324		LF005617		LF010930		LF000949		LF003350
LF013699		LF014232		LF009061		LF007533		LF008232		LF005629
LF007994		LF001396		LF000030		LF010334		LF003363		LF012936
LF001359		LF005792		LF006850		LF010055		LF004775		LF002324
LF011159		LF010230		LF000446		LF012884		LF000161		LF005077
LF001749		LF012743		LF009737		LF001218		LF007817		LF006382
LF012158		LF008170		LF004855		LF009455		LF002243		LF011359
LF008516		LF010911		LF014927		LF002632		LF008455		LF002907
LF011100		LF010999		LF007149		LF003420		LF010679		LF001771
LF000667		LF014177		LF003685		LF012800		LF002690		LF001434
LF007294		LF010331		LF005124		LF011402		LF008785		LF006367
LF003202		LF014531		LF006354		LF000862		LF001970		LF007521
LF004400		LF006687		LF004045		LF011868		LF003839		LF011107
LF001245		LF009829		LF004894		LF006312		LF006605		LF002799
LF004935		LF012363		LF013168		LF007680		LF012295		LF007635
LF004238		LF011821		LF004244		LF009397		LF007672		LF001187
LF001255		LF009810		LF004374		LF009610		LF008964		LF001132
LF000915		LF014771		LF010728		LF002367		LF010125		LF002050
LF001130		LF013540		LF004237		LF007924		LF008469		LF001613
LF009044		LF012254		LF012124		LF000203		LF005936		LF008708
LF012563		LF012658		LF012694		LF004791		LF007042		LF001304
LF002777		LF011225		LF001121		LF003227		LF004169		LF006499
LF003435		LF008530		LF001566		LF010067		LF000228		LF000334
LF002890		LF013981		LF005323		LF006259		LF001079		LF009726
LF011502		LF014373		LF008400		LF002127		LF001826		LF007018
LF000950		LF005497		LF004161		LF008748		LF008959		LF009057
LF004298		LF013152		LF000217		LF007504		LF000237		LF000917
LF000434		LF011909		LF001918		LF011251		LF014432		LF008555
LF000514		LF014977		LF003326		LF007153		LF001659		LF002963
LF002875		LF014340		LF003320		LF004105		LF006286		LF008075
LF000579		LF013740		LF013243		LF005477		LF012123		LF004922
LF010399		LF014767		LF003073		LF003046		LF005163		LF005729
LF008338		LF013601		LF010335		LF006850		LF007756		LF005506
LF007228		LF011388		LF005796		LF004991		LF005554		LF001169
LF007121		LF009942		LF002526		LF010670		LF008452		LF000582
LF003524		LF013263		LF008055		LF000330		LF009351		LF010658
LF001621		LF012224		LF000990		LF004519		LF001918		LF004281
LF002977		LF006627		LF002796		LF001888		LF008492		LF009992
LF005014		LF014260		LF000203		LF006385		LF005197		LF008955
LF008458		LF011769		LF004184		LF008076		LF013424		LF006321
LF010461		LF009680		LF010590		LF000281		LF000028		LF004381
LF005542		LF011536		LF007316		LF000401		LF001914		LF014639
LF008935		LF011250		LF008710		LF005696		LF003946		LF002707
LF005741		LF014728		LF003826		LF007390		LF010183		LF008311
LF005323		LF005218		LF001938		LF008241		LF002682		LF006403
LF002515		LF012128		LF004979		LF013557		LF008895		LF005573
LF003879		LF002603		LF000915		LF006114		LF008784		LF005784
LF009243		LF011426		LF000071		LF002412		LF012283		LF004595
LF007247		LF010447		LF007994		LF000888		LF009754		LF002979
LF011728		LF006726		LF002128		LF004302		LF014132		LF013691
LF010171		LF010443		LF002790		LF003192		LF000382		LF004501
LF003798		LF013817		LF000615		LF001152		LF002446		LF009168
LF010646		LF013505		LF008929		LF011495		LF002332		LF008083
LF001916		LF000791		LF007372		LF010305		LF002808		LF003807
LF005033		LF011657		LF002264		LF013251		LF005903		LF000653
LF000281		LF004442		LF006114		LF010618		LF007026		LF004410
LF000271		LF000596		LF001102		LF009852		LF005717		LF002489
LF003099		LF008426		LF001268		LF008557		LF004773		LF003142
LF007230		LF004031		LF002412		LF006448		LF001196		LF002225
LF008914		LF014112		LF004869		LF001121		LF007700		LF010509
LF010533		LF013636		LF008732		LF014711		LF012101		LF003436
LF006234		LF013065		LF005398		LF004087		LF007538		LF014167
LF009417		LF006201		LF003355		LF001985		LF008661		LF005328
LF000980		LF013866		LF006014		LF004408		LF004583		LF007662
LF001755		LF014974		LF006959		LF009227		LF007764		LF008700
LF008711		LF009967		LF009889		LF004554		LF000797		LF008976
LF004156		LF013697		LF002821		LF000708		LF009503		LF004622
LF004549		LF003844		LF013819		LF010335		LF012922		LF007623
LF009852		LF004830		LF008709		LF003319		LF006152		LF007112
LF007079		LF012897		LF009023		LF004468		LF002436		LF002067
LF004979		LF000549		LF006349		LF001029		LF006888		LF001543
LF012361		LF013530		LF000936		LF005921		LF011924		LF001855
LF007527		LF007227		LF012873		LF005142		LF008067		LF002920
LF001806		LF012216		LF002826		LF007605		LF002152		LF001276
LF006644		LF013379		LF010018		LF007905		LF014637		LF004420
LF009686		LF014552		LF003948		LF004109		LF000553		LF007471
LF008055		LF000576		LF003926		LF003170		LF003071		LF010170
LF001899		LF013852		LF010494		LF009799		LF000253		LF003605
LF008003		LF014399		LF008200		LF013417		LF012639		LF006255
LF009941		LF011552		LF011644		LF008867		LF004929		LF006511
LF010397		LF013387		LF005251		LF001882		LF001802		LF010422
LF007726		LF008718		LF008996		LF000262		LF009094		LF009614
LF005588		LF014505		LF006150		LF003711		LF002207		LF003486
LF010352		LF013038		LF005957		LF005323		LF004170		LF010499
LF002282		LF009265		LF007837		LF008096		LF011578		LF001586
LF008144		LF014791		LF003524		LF002264		LF000031		LF005657
LF009311		LF010375		LF010884		LF009821		LF000816		LF011750
LF002084		LF015112		LF004208		LF002334		LF002578		LF008236
LF009787		LF011586		LF005682		LF012098		LF001387		LF006481
LF004013		LF001921		LF001704		LF000898		LF011695		LF004980
LF009185		LF014065		LF007086		LF006512		LF000671		LF004542
LF009026		LF013711		LF002689		LF007837		LF000124		LF002196
LF009591		LF012787		LF001853		LF012361		LF006992		LF003378
LF003609		LF012207		LF009794		LF004881		LF009440		LF003617
LF008206		LF012324		LF001151		LF004300		LF007607		LF007205
LF010334		LF013447		LF006066		LF004116		LF010496		LF009796
LF003580		LF012704		LF013408		LF008606		LF010491		LF000607
LF008261		LF015102		LF011100		LF009675		LF006208		LF002032
LF000854		LF012586		LF004220		LF000980		LF006061		LF005375
LF001273		LF005715		LF010352		LF002062		LF001682		LF000400
LF003759		LF010782		LF008339		LF006631		LF005468		LF010633
LF009085		LF013121		LF005752		LF006634		LF014636		LF006244
LF013818		LF011325		LF001790		LF011066		LF005269		LF011871
LF006655		LF005462		LF001868		LF004479		LF003990		LF011577
LF002128		LF005493		LF004672		LF009419		LF002237		LF002673
LF013520		LF005388		LF009229		LF000154		LF006971		LF011519
LF013857		LF013204		LF003596		LF002678		LF006142		LF004968
LF001490		LF014157		LF008172		LF004677		LF008447		LF002702
LF010090		LF010146		LF004254		LF011131		LF000700		LF008899
LF004269		LF013286		LF008777		LF006160		LF004798		LF001093
LF000883		LF012587		LF006984		LF001938		LF003326		LF008407
LF009025		LF009583		LF005899		LF003500		LF008991		LF004107
LF013300		LF011776		LF009167		LF001388		LF006064		LF005288
LF009151		LF002002		LF014990		LF003233		LF008474		LF004611
LF000902		LF014448		LF003420		LF008209		LF002966		LF002019
LF007387		LF006722		LF007521		LF005741		LF006461		LF000341
LF006313		LF013590		LF003418		LF009841		LF001082		LF011060
LF005691		LF012681		LF009776		LF010728		LF001081		LF006596
LF003355		LF013579		LF004083		LF002974		LF004647		LF007684
LF001029		LF014283		LF006134		LF009838		LF004172		LF006540
LF005597		LF008380		LF006329		LF010487		LF011923		LF005111
LF006738		LF014511		LF011868		LF008055		LF007082		LF000767
LF010683		LF008983		LF007940		LF005014		LF010178		LF009750
LF002750		LF006412		LF011930		LF000868		LF009240		LF014669
LF011023		LF000046		LF005755		LF000485		LF012856		LF010067
LF005297		LF009587		LF011889		LF010262		LF004810		LF009046
LF009455		LF010754		LF008241		LF008912		LF001369		LF000534
LF008422		LF004624		LF005145		LF007463		LF003505		LF004321
LF003068		LF010752		LF012642		LF002031		LF014989		LF008927
LF003201		LF008720		LF003582		LF000752		LF004909		LF003769
LF009596		LF012139		LF002153		LF005675		LF005355		LF001147
LF008867		LF007087		LF000522		LF000634		LF000716		LF009325
LF006116		LF006729		LF011803		LF005682		LF002111		LF000965
LF001124		LF014478		LF004269		LF004499		LF008521		LF007340
LF012360		LF010865		LF002210		LF003580		LF000630		LF004069
LF002299		LF009319		LF001043		LF008277		LF001010		LF009996
LF013168		LF008886		LF007912		LF003791		LF008190		LF001433
LF008370		LF010741		LF007618		LF008710		LF012720		LF000784
LF001829		LF012484		LF005941		LF005656		LF008855		LF001807
LF002247		LF013013		LF003271		LF010108		LF014537		LF006289
LF005855		LF013276		LF008587		LF000965		LF001504		LF004891
LF010055		LF014363		LF011024		LF005969		LF009579		LF009330
LF002102		LF014837		LF005714		LF011851		LF000318		LF009341
LF009419		LF013351		LF000411		LF003278		LF010019		LF002331
LF001507		LF011086		LF014191		LF011865		LF006285		LF007263
LF001888		LF014290		LF003941		LF002671		LF002792		LF007898
LF004499		LF014644		LF011023		LF002247		LF012784		LF004801
LF000358		LF011664		LF008591		LF000903		LF006553		LF004419
LF003319		LF001679		LF001059		LF004981		LF006421		LF003131
LF010527		LF013823		LF005279		LF008587		LF015026		LF000386
LF005590		LF005928		LF004554		LF003549		LF004667		LF000206
LF008300		LF010252		LF009445		LF003686		LF004785		LF007386
LF008626		LF014104		LF013360		LF010646		LF014584		LF009272
LF000011		LF010852		LF001078		LF007041		LF013319		LF009257
LF003594		LF013743		LF001490		LF004470		LF003076		LF006055
LF009301		LF011387		LF009046		LF002302		LF002794		LF001198
LF002264		LF009944		LF003621		LF001946		LF000857		LF010729
LF004408		LF013421		LF007153		LF012124		LF005916		LF009405
LF012468		LF009368		LF004280		LF007454		LF005823		LF006414
LF005850		LF010454		LF006160		LF007686		LF013778		LF008142
LF010726		LF013159		LF007492		LF004120		LF002683		LF000333
LF008049		LF015090		LF006234		LF002790		LF005470		LF011038
LF007967		LF004726		LF003378		LF004341		LF002371		LF001781
LF007041		LF004690		LF009852		LF013835		LF003945		LF003958
LF001571		LF015133		LF004341		LF004584		LF012015		LF006396
LF010069		LF012671		LF007463		LF003962		LF008662		LF011026
LF007084		LF011907		LF000401		LF009545		LF007265		LF004870
LF001834		LF011009		LF013520		LF003786		LF003387		LF006973
LF011197		LF008981		LF000161		LF001268		LF002040		LF005811
LF005016		LF007413		LF004226		LF000288		LF010533		LF010950
LF012799		LF002881		LF005026		LF005297		LF001757		LF000198
LF006933		LF011152		LF010533		LF009085		LF003395		LF007351
LF007842		LF012021		LF000374		LF004359		LF001309		LF000536
LF008912		LF009966		LF002585		LF008711		LF002153		LF007586
LF006134		LF009600		LF003628		LF010399		LF002238		LF009113
LF010207		LF009238		LF005477		LF002515		LF010675		LF004776
LF003070		LF014589		LF001675		LF004311		LF007409		LF002667
LF010255		LF015021		LF007828		LF011983		LF000186		LF009699
LF007642		LF009194		LF008329		LF008775		LF006831		LF007595
LF009778		LF012707		LF002284		LF008313		LF000220		LF002902
LF010499		LF010123		LF007499		LF001775		LF007752		LF014246
LF010522		LF010039		LF006632		LF004513		LF006896		LF001429
LF001643		LF015057		LF014459		LF001044		LF007954		LF009802
LF002190		LF011050		LF012098		LF001704		LF004173		LF007551
LF008308		LF006924		LF007763		LF008389		LF011457		LF003582
LF007164		LF007919		LF007887		LF000670		LF000629		LF010934
LF008989		LF010475		LF001943		LF008219		LF007945		LF002572
LF001371		LF013349		LF012885		LF003628		LF012336		LF002597
LF000498		LF013375		LF004182		LF001584		LF006846		LF006475
LF009748		LF012986		LF001029		LF009794		LF012016		LF000075
LF003600		LF011270		LF001273		LF001175		LF006236		LF001938
LF007774		LF012908		LF011131		LF006066		LF005363		LF000125
LF001606		LF012576		LF005890		LF012841		LF013558		LF007314
LF012151		LF013730		LF000331		LF000998		LF007032		LF008588
LF004087		LF012744		LF001652		LF003053		LF000948		LF004379
LF014079		LF010249		LF000038		LF014306		LF000078		LF004240
LF009089		LF008222		LF008096		LF000245		LF000731		LF009706
LF001279		LF014745		LF002520		LF009046		LF010256		LF004429
LF007836		LF012942		LF009720		LF000990		LF013508		LF008585
LF000161		LF011371		LF009536		LF009596		LF015100		LF002862
LF005969		LF010595		LF004026		LF004086		LF003001		LF007562
LF000071		LF013680		LF002788		LF002694		LF014262		LF010335
LF002466		LF012822		LF011494		LF001186		LF015077		LF000123
LF004991		LF005492		LF012136		LF014221		LF002316		LF007347
LF006068		LF008378		LF010493		LF009413		LF008259		LF013867
LF003625		LF006673		LF013818		LF003235		LF007546		LF002855
LF008201		LF011300		LF001289		LF004161		LF000339		LF011046
LF004994		LF013246		LF001858		LF000096		LF006435		LF011312
LF007504		LF014127		LF011113		LF004157		LF008840		LF001604
LF004893		LF009462		LF007050		LF008294		LF007113		LF003703
LF001205		LF004067		LF013699		LF002169		LF002504		LF002764
LF001441		LF006597		LF009054		LF006842		LF003883		LF003132
LF007579		LF010479		LF004036		LF012186		LF014504		LF006642
LF003802		LF013676		LF010409		LF007521		LF011496		LF001072
LF007200		LF011362		LF003686		LF000839		LF000487		LF003260
LF000824		LF011665		LF014287		LF009776		LF012945		LF003604
LF012267		LF011407		LF003478		LF004186		LF003478		LF013162
LF003624		LF014602		LF001131		LF000162		LF003713		LF011378
LF003293		LF013833		LF002127		LF007017		LF013969		LF006346
LF006249		LF012009		LF000018		LF002689		LF003092		LF009329
LF002928		LF012442		LF008692		LF004747		LF011646		LF013521
LF008106		LF002879		LF003639		LF001490		LF008702		LF003266
LF014927		LF009968		LF001441		LF009285		LF004152		LF000013
LF004747		LF009009		LF003962		LF002773		LF003740		LF007158
LF011520		LF008425		LF004119		LF010887		LF003425		LF007421
LF004418		LF009858		LF001579		LF009778		LF000249		LF007692
LF000119		LF007058		LF006448		LF009798		LF009163		LF010012
LF011435		LF012276		LF013002		LF005474		LF000843		LF002016
LF002617		LF005515		LF005459		LF007204		LF006188		LF000922
LF008329		LF009833		LF007605		LF011113		LF009274		LF004239
LF008519		LF012028		LF009380		LF011472		LF002688		LF012140
LF003433		LF014635		LF011532		LF013963		LF003158		LF009112
LF011129		LF013757		LF008333		LF011939		LF008179		LF002411
LF010590		LF009075		LF007761		LF011930		LF010022		LF009877
LF007632		LF013659		LF012751		LF001749		LF002468		LF005713
LF004083		LF009971		LF000898		LF002788		LF011517		LF014385
LF008389		LF004570		LF010849		LF008732		LF006391		LF005068
LF005275		LF012712		LF003191		LF010207		LF013079		LF003091
LF011131		LF012449		LF008199		LF003325		LF003181		LF006365
LF011393		LF013480		LF002020		LF013408		LF003223		LF008592
LF008800		LF013578		LF005850		LF006470		LF000957		LF001997
LF000965		LF005798		LF001421		LF003802		LF005033		LF006735
LF012260		LF010598		LF004513		LF001672		LF006604		LF001121
LF014306		LF014682		LF012361		LF000514		LF010344		LF006442
LF008358		LF012038		LF004116		LF010171		LF011580		LF004180
LF001704		LF011444		LF005656		LF007206		LF011029		LF001765
LF006739		LF010444		LF000854		LF013243		LF007875		LF010890
LF007231		LF011785		LF011341		LF003378		LF004799		LF010358
LF002163		LF014784		LF006340		LF011393		LF005896		LF012991
LF005770		LF011184		LF008935		LF008519		LF009611		LF001184
LF005372		LF002748		LF007444		LF006354		LF005851		LF007800
LF006283		LF011173		LF002850		LF001012		LF008516		LF005777
LF002545		LF011468		LF011557		LF002821		LF013518		LF005232
LF007204		LF007664		LF012991		LF001507		LF007824		LF000989
LF005506		LF012632		LF013835		LF001167		LF007750		LF006015
LF011343		LF011928		LF008909		LF004894		LF003607		LF006933
LF012561		LF012746		LF006788		LF012468		LF004635		LF009661
LF012431		LF008877		LF007588		LF004597		LF005349		LF013475
LF007986		LF011286		LF009941		LF011732		LF004748		LF000637
LF001427		LF013452		LF000883		LF000223		LF006088		LF009619
LF006312		LF010063		LF006259		LF007034		LF009554		LF014663
LF002378		LF012946		LF011064		LF005597		LF004994		LF004049
LF003046		LF011221		LF003672		LF002084		LF000520		LF006669
LF010819		LF013665		LF002959		LF004975		LF004856		LF002171
LF003962		LF012245		LF003776		LF011063		LF009143		LF002098
LF004086		LF014291		LF004994		LF006014		LF002480		LF009765
LF006517		LF013496		LF002789		LF003256		LF000918		LF013389
LF012690		LF014226		LF004302		LF009243		LF007279		LF010241
LF004975		LF004415		LF008401		LF011292		LF010277		LF003290
LF009437		LF012482		LF013187		LF010652		LF007260		LF009204
LF010311		LF013045		LF006668		LF003496		LF002013		LF005444
LF010108		LF002614		LF013251		LF009417		LF006258		LF005071
LF013691		LF011347		LF000639		LF010819		LF010505		LF009256
LF005352		LF010445		LF002545		LF009001		LF000460		LF012055
LF005365		LF005967		LF013534		LF009072		LF001878		LF011491
LF007212		LF001562		LF007904		LF007014		LF000746		LF007439
LF004479		LF013239		LF014085		LF003205		LF009458		LF004243
LF002889		LF005503		LF005027		LF002164		LF003332		LF006807
LF002597		LF011196		LF000908		LF000372		LF008261		LF009752
LF006850		LF012714		LF000397		LF001067		LF008772		LF013622
LF002476		LF014131		LF010496		LF008125		LF004882		LF011484
LF005507		LF013909		LF007686		LF007492		LF000063		LF002195
LF001969		LF010315		LF009417		LF010461		LF012568		LF011967
LF011868		LF009193		LF003202		LF012694		LF003830		LF008913
LF009753		LF001707		LF010311		LF004327		LF013499		LF001305
LF007709		LF012455		LF003600		LF005230		LF009831		LF005682
LF012157		LF004447		LF010955		LF009055		LF012023		LF006914
LF003582		LF007666		LF006058		LF005410		LF011207		LF013916
LF005720		LF007950		LF010527		LF004646		LF010002		LF004766
LF002284		LF005219		LF011034		LF007200		LF010120		LF006347
LF009838		LF007543		LF009469		LF006477		LF014971		LF002788
LF000047		LF010751		LF007390		LF005303		LF001573		LF004645
LF001278		LF010919		LF001450		LF001059		LF000649		LF001541
LF001017		LF014091		LF007840		LF005502		LF007527		LF003861
LF012752		LF012547		LF005373		LF010683		LF006326		LF012427
LF009579		LF003937		LF003953		LF004471		LF012403		LF003063
LF009220		LF014263		LF007079		LF011502		LF010868		LF010328
LF008125		LF012339		LF000096		LF012991		LF005706		LF000938
LF009227		LF014212		LF005016		LF011488		LF001516		LF007298
LF004554		LF009570		LF002378		LF009023		LF004044		LF000006
LF012642		LF002203		LF002583		LF012270		LF006242		LF001692
LF013187		LF012479		LF011558		LF005373		LF013197		LF002015
LF007341		LF008251		LF009026		LF008017		LF006782		LF008289
LF008591		LF010124		LF002977		LF010397		LF014810		LF007207
LF008775		LF014067		LF002062		LF003611		LF007237		LF007145
LF013557		LF014852		LF004773		LF011100		LF000126		LF000240
LF005324		LF006756		LF007637		LF006959		LF007953		LF006768
LF000307		LF014366		LF005074		LF007499		LF011531		LF011246
LF005303		LF006628		LF011378		LF009394		LF003679		LF005095
LF011353		LF009006		LF002536		LF006644		LF007955		LF014430
LF002923		LF013569		LF008621		LF008004		LF007302		LF004669
LF004182		LF007786		LF011897		LF009582		LF010528		LF007148
LF004828		LF013036		LF005843		LF008338		LF007968		LF001838
LF010624		LF014516		LF011251		LF001868		LF005171		LF007837
LF013550		LF010137		LF001498		LF003953		LF005521		LF004112
LF002817		LF010654		LF009531		LF006283		LF004818		LF010399
LF000996		LF011661		LF002875		LF005107		LF003272		LF004186
LF001028		LF011725		LF002393		LF000522		LF005031		LF000068
LF001144		LF013841		LF006940		LF007199		LF002276		LF008483
LF007530		LF012593		LF008867		LF000358		LF001726		LF007973
LF006470		LF010680		LF003070		LF005558		LF003829		LF005984
LF006887		LF006712		LF009413		LF012231		LF010119		LF003017
LF013925		LF010028		LF001244		LF003177		LF004563		LF002432
LF000217		LF007691		LF011569		LF005436		LF008933		LF003190
LF001218		LF012978		LF001372		LF008528		LF004054		LF010879
LF007206		LF011386		LF011732		LF008935		LF006393		LF008654
LF009278		LF009625		LF009930		LF005899		LF000737		LF006671
LF003716		LF007094		LF011876		LF012621		LF008512		LF002523
LF001385		LF003216		LF003169		LF011876		LF003392		LF000248
LF006383		LF012812		LF004433		LF008440		LF008468		LF003124
LF006668		LF010836		LF001452		LF000328		LF004146		LF001440
LF005902		LF015050		LF005502		LF011211		LF001583		LF010905
LF004429		LF013776		LF000103		LF001514		LF005455		LF006525
LF009889		LF014353		LF003912		LF012565		LF013218		LF009092
LF007299		LF008545		LF011292		LF001566		LF000329		LF001935
LF000325		LF009362		LF001460		LF008329		LF001585		LF009151
LF011569		LF010484		LF001994		LF011341		LF000496		LF008950
LF007694		LF010040		LF005959		LF008370		LF002189		LF006915
LF012058		LF008544		LF002581		LF008373		LF003193		LF009886
LF007472		LF007951		LF001899		LF000239		LF004841		LF003624
LF003113		LF012071		LF007694		LF004893		LF007060		LF004589
LF007469		LF014986		LF012228		LF005125		LF013927		LF006114
LF004672		LF014966		LF007905		LF010900		LF008226		LF002456
LF007499		LF013967		LF005303		LF011378		LF007494		LF006450
LF000740		LF013995		LF006544		LF003099		LF009814		LF000296
LF001186		LF007244		LF005202		LF001427		LF001779		LF004339
LF001256		LF010141		LF007772		LF000411		LF007267		LF013078
LF004253		LF014018		LF010912		LF010802		LF004059		LF010209
LF008339		LF011565		LF008693		LF009748		LF001466		LF000914
LF004668		LF011640		LF004105		LF001378		LF011208		LF007542
LF001260		LF009956		LF008389		LF001833		LF013703		LF005221
LF011144		LF012829		LF002602		LF005619		LF012943		LF000089
LF004669		LF011768		LF002694		LF012882		LF010687		LF002071
LF007837		LF013624		LF006385		LF003063		LF000574		LF000477
LF008703		LF001413		LF012610		LF004965		LF004908		LF004348
LF004791		LF011008		LF012561		LF008633		LF008402		LF002438
LF005236		LF009029		LF010909		LF011619		LF014144		LF007906
LF008582		LF002865		LF010303		LF008546		LF007987		LF009937
LF014907		LF009626		LF013163		LF008200		LF013445		LF003464
LF001152		LF009249		LF005969		LF007668		LF007828		LF002437
LF002491		LF009914		LF008103		LF007294		LF000811		LF004292
LF009072		LF013932		LF002350		LF012868		LF002692		LF006864
LF004646		LF009800		LF014878		LF011644		LF003426		LF014048
LF005202		LF014948		LF008630		LF007642		LF006494		LF001279
LF001566		LF012088		LF001916		LF012431		LF014715		LF006827
LF005921		LF010581		LF001167		LF003800		LF004683		LF003152
LF009534		LF012771		LF003319		LF008300		LF011592		LF003249
LF010245		LF012112		LF009297		LF006560		LF010158		LF005612
LF004550		LF014587		LF007896		LF001643		LF001379		LF001405
LF008709		LF012385		LF003177		LF005025		LF000426		LF005627
LF002907		LF011154		LF004065		LF000715		LF007654		LF002402
LF008214		LF009335		LF010338		LF008214		LF008513		LF003212
LF003229		LF013479		LF008338		LF006147		LF005055		LF005816
LF009469		LF013116		LF005795		LF008591		LF010025		LF003579
LF002127		LF008230		LF001631		LF006134		LF004930		LF008997
LF005107		LF010583		LF005014		LF008568		LF007653		LF010727
LF001188		LF014007		LF005858		LF002275		LF004516		LF010078
LF007153		LF010706		LF000902		LF007230		LF004474		LF014650
LF010398		LF013176		LF009939		LF004421		LF006445		LF006415
LF002648		LF013015		LF001829		LF004585		LF007641		LF005562
LF000708		LF009641		LF002172		LF004176		LF008660		LF008038
LF000111		LF002494		LF008616		LF013168		LF008965		LF000529
LF005808		LF007065		LF004921		LF012311		LF007578		LF001411
LF006533		LF012048		LF010020		LF003596		LF002108		LF013194
LF011532		LF011847		LF006636		LF010271		LF001565		LF004003
LF012882		LF014250		LF012621		LF005861		LF010130		LF006033
LF007355		LF010736		LF008851		LF005127		LF000622		LF005637
LF003611		LF003590		LF005298		LF006181		LF009840		LF000828
LF001033		LF006140		LF005720		LF004789		LF001803		LF013632
LF001875		LF010937		LF008808		LF005199		LF003655		LF006508
LF012694		LF011194		LF002010		LF001865		LF008060		LF002996
LF000428		LF009369		LF008496		LF007836		LF000454		LF011708
LF000936		LF010795		LF004080		LF014015		LF001754		LF004900
LF004818		LF013811		LF001569		LF000374		LF009236		LF004605
LF006297		LF013564		LF000281		LF001589		LF009086		LF000590
LF002192		LF013677		LF001385		LF005236		LF000842		LF008587
LF001022		LF014981		LF001827		LF013699		LF012160		LF012120
LF003418		LF011971		LF002076		LF002284		LF011344		LF006645
LF012270		LF012505		LF002074		LF004123		LF014532		LF003130
LF012328		LF015036		LF009865		LF003963		LF009279		LF006160
LF012103		LF010330		LF001426		LF008199		LF001820		LF002264
LF005675		LF004444		LF001147		LF001452		LF006955		LF003653
LF010175		LF013240		LF011438		LF007912		LF003417		LF008299
LF009939		LF011149		LF004157		LF007049		LF009081		LF007552
LF001151		LF009665		LF001062		LF013622		LF001018		LF005008
LF010792		LF014121		LF008166		LF004993		LF001298		LF005915
LF013002		LF012572		LF005284		LF012805		LF011547		LF009764
LF003627		LF013623		LF008436		LF012058		LF003642		LF011701
LF013357		LF003120		LF010175		LF007968		LF009691		LF003251
LF000476		LF007187		LF007808		LF003294		LF003424		LF010118
LF004597		LF010703		LF006631		LF004400		LF003455		LF002965
LF007017		LF009477		LF005517		LF011353		LF001751		LF000436
LF000296		LF009791		LF001459		LF007842		LF002392		LF015080
LF012873		LF014010		LF005230		LF012751		LF006141		LF004194
LF004684		LF013971		LF011126		LF013357		LF004680		LF000895
LF009297		LF005824		LF007709		LF011212		LF007995		LF012562
LF010909		LF014074		LF003063		LF003086		LF007281		LF010343
LF008616		LF014507		LF002385		LF004253		LF008741		LF008593
LF003271		LF013801		LF001012		LF004182		LF004530		LF009039
LF000675		LF010451		LF008357		LF012844		LF004467		LF008620
LF001460		LF012380		LF000113		LF004238		LF001940		LF006465
LF001263		LF011765		LF004300		LF002407		LF000781		LF013561
LF003908		LF008815		LF001606		LF007975		LF013879		LF000761
LF000109		LF014756		LF000824		LF012267		LF012383		LF000585
LF007050		LF012530		LF001621		LF008621		LF000972		LF001609
LF010099		LF011763		LF006049		LF002192		LF006840		LF015035
LF004186		LF014685		LF000498		LF002923		LF009356		LF005473
LF002010		LF012005		LF011313		LF001552		LF010005		LF006124
LF010487		LF014412		LF004731		LF002852		LF000219		LF011360
LF006259		LF014034		LF009534		LF002553		LF006841		LF006000
LF000485		LF012111		LF006477		LF001147		LF006446		LF013750
LF002062		LF005433		LF008494		LF006500		LF003909		LF007162
LF000153		LF007410		LF004684		LF003594		LF009683		LF014238
LF002169		LF010144		LF003192		LF007173		LF003550		LF000589
LF002031		LF014227		LF004640		LF003908		LF011648		LF005502
LF004128		LF011265		LF011502		LF014459		LF004369		LF001269
LF002210		LF011812		LF000634		LF004549		LF000800		LF005236
LF013243		LF012972		LF002009		LF008339		LF006854		LF010395
LF003000		LF014422		LF012360		LF002602		LF008663		LF008742
LF012805		LF012889		LF006168		LF009278		LF013731		LF009844
LF004070		LF013336		LF010913		LF007588		LF001227		LF001564
LF011732		LF012222		LF007530		LF004813		LF001492		LF001653
LF004104		LF000830		LF004818		LF007669		LF001491		LF003177
LF000156		LF004426		LF005718		LF007315		LF002793		LF009766
LF008927		LF013104		LF003624		LF008351		LF009806		LF011539
LF012523		LF014357		LF013622		LF001532		LF009107		LF013242
LF000003		LF009505		LF004222		LF004935		LF013928		LF001947
LF006168		LF008897		LF008144		LF010083		LF000305		LF003203
LF002789		LF009481		LF002243		LF011985		LF011987		LF003628
LF000868		LF014997		LF011393		LF009531		LF005826		LF001099
LF009458		LF009973		LF009403		LF005902		LF001946		LF008123
LF012432		LF011143		LF003044		LF002911		LF003200		LF001705
LF005502		LF011913		LF011939		LF012328		LF006107		LF000196
LF003628		LF009811		LF011045		LF006984		LF006975		LF000326
LF005364		LF011084		LF000042		LF010303		LF003657		LF007575
LF004640		LF009851		LF007959		LF010726		LF001164		LF001530
LF011803		LF012737		LF005437		LF011343		LF009581		LF000200
LF002074		LF013456		LF004128		LF000881		LF007275		LF008112
LF006451		LF011007		LF008125		LF010069		LF011699		LF007073
LF008172		LF007057		LF004186		LF013818		LF004560		LF014497
LF000881		LF013883		LF004308		LF001652		LF002711		LF007176
LF009233		LF014649		LF001969		LF006049		LF002506		LF001069
LF004519		LF006062		LF006512		LF001816		LF005083		LF006282
LF000752		LF011882		LF010661		LF011435		LF013370		LF000456
LF010240		LF005988		LF009233		LF004148		LF000221		LF000134
LF001689		LF009910		LF007696		LF002466		LF003334		LF006850
LF011378		LF011775		LF010792		LF006657		LF004869		LF001157
LF001009		LF002224		LF013301		LF010666		LF008520		LF006210
LF008996		LF011642		LF002465		LF001996		LF009114		LF009786
LF011066		LF002035		LF006312		LF002583		LF002250		LF009539
LF008496		LF011122		LF006644		LF007171		LF010867		LF003709
LF010883		LF013284		LF005256		LF005227		LF007182		LF006202
LF011558		LF014729		LF010489		LF003896		LF008379		LF001133
LF005795		LF014609		LF004353		LF000397		LF000598		LF012362
LF001631		LF006330		LF002731		LF005012		LF006843		LF009591
LF012884		LF013492		LF008261		LF005973		LF004636		LF005819
LF002962		LF009970		LF005310		LF009288		LF005648		LF010931
LF009865		LF015137		LF004086		LF001033		LF006990		LF006615
LF001858		LF006819		LF014221		LF004298		LF006204		LF002399
LF001357		LF010250		LF005675		LF005695		LF013371		LF005013
LF009696		LF010431		LF010802		LF001278		LF005266		LF004024
LF011024		LF010916		LF008582		LF007201		LF011370		LF008341
LF009799		LF011443		LF010232		LF009716		LF002550		LF007849
LF001244		LF014596		LF000708		LF003624		LF014676		LF006804
LF012885		LF012036		LF001146		LF001372		LF000465		LF002256
LF004109		LF010857		LF001656		LF002241		LF005426		LF005438
LF002502		LF011573		LF003806		LF003191		LF005647		LF014388
LF004513		LF006320		LF006451		LF001188		LF009281		LF004806
LF003640		LF010968		LF000041		LF008103		LF009195		LF013412
LF001622		LF009689		LF010245		LF007579		LF014013		LF002471
LF004921		LF012065		LF004022		LF001357		LF006287		LF013488
LF005683		LF003744		LF010900		LF009113		LF008576		LF003843
LF008777		LF013917		LF008775		LF009271		LF004779		LF011436
LF002767		LF006904		LF011020		LF006451		LF011528		LF002412
LF007790		LF010858		LF000640		LF006161		LF012126		LF001928
LF001656		LF007138		LF003287		LF005862		LF001665		LF008971
LF005558		LF012132		LF008745		LF004855		LF008271		LF002900
LF009582		LF014823		LF000109		LF001675		LF005352		LF008892
LF003287		LF013233		LF007084		LF013002		LF010628		LF014907
LF009424		LF009609		LF009458		LF007976		LF003485		LF009671
LF014191		LF009572		LF006533		LF001190		LF009147		LF007248
LF003362		LF005518		LF000625		LF009889		LF007721		LF000525
LF008567		LF012499		LF001130		LF009437		LF000444		LF009997
LF004927		LF011724		LF000545		LF002188		LF012579		LF010220
LF007316		LF009690		LF002750		LF003941		LF009376		LF012452
LF000140		LF011591		LF005142		LF000956		LF001060		LF000900
LF004308		LF009512		LF008568		LF013186		LF006839		LF002377
LF009397		LF006916		LF003715		LF005016		LF010910		LF002641
LF000870		LF012977		LF012563		LF011959		LF001551		LF000834
LF008357		LF007690		LF004408		LF003702		LF004679		LF006701
LF005718		LF013307		LF011606		LF010240		LF005804		LF012691
LF003672		LF010801		LF012103		LF000625		LF010796		LF001066
LF007473		LF012247		LF004988		LF005821		LF011490		LF006965
LF006049		LF012548		LF000679		LF009664		LF000599		LF004216
LF006511		LF003004		LF009285		LF002826		LF004853		LF005066
LF002411		LF014473		LF008526		LF000140		LF007699		LF008205
LF001514		LF011089		LF007450		LF001169		LF006566		LF013550
LF011103		LF010238		LF012868		LF001359		LF005419		LF012759
LF003703		LF011010		LF001065		LF001302		LF011310		LF004509
LF008603		LF013378		LF004379		LF004938		LF009695		LF009674
LF003256		LF012508		LF009404		LF003639		LF012007		LF006800
LF007796		LF011888		LF004147		LF013930		LF007089		LF003627
LF007171		LF003457		LF006739		LF004596		LF005723		LF011113
LF009289		LF012206		LF005291		LF000639		LF006402		LF004553
LF003191		LF004437		LF010607		LF003633		LF010287		LF001352
LF010246		LF015087		LF006909		LF003600		LF009262		LF011099
LF003052		LF013166		LF008800		LF006174		LF005007		LF011556
LF001433		LF012299		LF001278		LF006636		LF005250		LF011892
LF000888		LF012106		LF001480		LF005755		LF002263		LF010014
LF010728		LF010485		LF001647		LF002491		LF013448		LF000265
LF005604		LF013517		LF003798		LF005275		LF011174		LF000625
LF002585		LF007327		LF004120		LF003715		LF009248		LF013870
LF005656		LF010705		LF004585		LF006362		LF002539		LF004266
LF004379		LF001419		LF004584		LF000917		LF001850		LF006943
LF005939		LF012246		LF005719		LF004379		LF002579		LF008974
LF006546		LF012033		LF004168		LF006329		LF009518		LF007195
LF008753		LF012446		LF002395		LF003948		LF001150		LF007463
LF005883		LF010704		LF000667		LF004672		LF006755		LF000694
LF005026		LF011999		LF013925		LF002092		LF006042		LF007404
LF005652		LF012725		LF005921		LF010170		LF011294		LF009271
LF013448		LF010745		LF004747		LF009149		LF001324		LF012059
LF009409		LF012506		LF004965		LF001244		LF002410		LF002797
LF011472		LF007093		LF003521		LF005437		LF008160		LF011560
LF005474		LF011883		LF004549		LF002350		LF003335		LF007048
LF013565		LF014408		LF000304		LF007251		LF001020		LF003280
LF012271		LF014336		LF007347		LF008496		LF000795		LF006423
LF001067		LF012113		LF001354		LF007347		LF006239		LF002508
LF005719		LF012654		LF003949		LF009720		LF010514		LF005581
LF011983		LF010122		LF000965		LF007867		LF008525		LF009548
LF007588		LF011255		LF004463		LF010255		LF006514		LF006697
LF011063		LF011672		LF007975		LF006143		LF000319		LF001982
LF000634		LF013019		LF000440		LF002796		LF005621		LF005075
LF008333		LF012309		LF001186		LF009311		LF008450		LF010255
LF004184		LF015094		LF001156		LF007144		LF010006		LF004341
LF013163		LF012249		LF000917		LF008668		LF004650		LF005271
LF006500		LF013715		LF004461		LF011313		LF008456		LF010227
LF010748		LF014068		LF014015		LF007084		LF001617		LF009711
LF010305		LF004631		LF004596		LF009167		LF000227		LF004511
LF008004		LF014892		LF002334		LF007372		LF010283		LF009130
LF004157		LF013887		LF004781		LF006289		LF004937		LF001292
LF004244		LF013433		LF007247		LF006350		LF005361		LF004603
LF003573		LF005094		LF002632		LF000128		LF007393		LF002624
LF011020		LF013383		LF008216		LF003293		LF000809		LF002488
LF003266		LF009407		LF007899		LF010297		LF012545		LF012980
LF006631		LF012041		LF002515		LF009424		LF014299		LF007769
LF000811		LF012494		LF011197		LF006249		LF003513		LF002313
LF001918		LF003770		LF002889		LF007341		LF011554		LF001557
LF007533		LF010449		LF005577		LF009802		LF010965		LF006144
LF001435		LF013248		LF005212		LF006022		LF004448		LF010298
LF001156		LF004457		LF008004		LF001571		LF000995		LF007918
LF007959		LF012441		LF007299		LF005697		LF007655		LF006792
LF008926		LF013942		LF012158		LF010246		LF009080		LF005511
LF012751		LF010043		LF001435		LF006933		LF007870		LF003114
LF001134		LF012652		LF006546		LF003381		LF002352		LF005484
LF009930		LF013667		LF001218		LF004484		LF013581		LF012727
LF003739		LF014310		LF002521		LF005957		LF007818		LF012621
LF006544		LF006136		LF009582		LF000145		LF004859		LF014393
LF000241		LF001922		LF013857		LF009585		LF010364		LF010054
LF004168		LF008780		LF003234		LF009403		LF003774		LF003953
LF008710		LF012439		LF002648		LF007632		LF008911		LF009714
LF005657		LF012177		LF000003		LF013565		LF010979		LF002052
LF001775		LF011090		LF012314		LF008927		LF012297		LF008995
LF003478		LF008881		LF001255		LF003259		LF002545		LF011845
LF006058		LF006214		LF008373		LF011854		LF007229		LF004791
LF013251		LF013727		LF002890		LF000103		LF005734		LF011601
LF012311		LF009816		LF006887		LF003268		LF001015		LF004001
LF002153		LF013878		LF007491		LF012362		LF010763		LF002991
LF014028		LF013287		LF008246		LF002330		LF010678		LF007353
LF004855		LF014417		LF004479		LF005065		LF000799		LF006524
LF003766		LF011232		LF005474		LF008693		LF003936		LF011476
LF001044		LF013070		LF000104		LF002617		LF004185		LF001278
LF010153		LF008417		LF001144		LF005941		LF008063		LF004743
LF003912		LF009807		LF001123		LF005365		LF003391		LF008105
LF006499		LF010732		LF010461		LF001666		LF002012		LF005999
LF008096		LF009304		LF009410		LF004539		LF007559		LF000474
LF009881		LF010596		LF004981		LF007469		LF012641		LF010690
LF007682		LF009021		LF003354		LF003297		LF002903		LF010341
LF004222		LF010755		LF002678		LF005683		LF011284		LF003199
LF012362		LF010790		LF003716		LF002513		LF003097		LF002675
LF007975		LF009510		LF004828		LF000079		LF005187		LF009922
LF001421		LF013975		LF007525		LF001318		LF001086		LF011503
LF009776		LF014418		LF000101		LF006223		LF001493		LF005143
LF012215		LF011637		LF013691		LF010153		LF002547		LF002851
LF002790		LF014124		LF000655		LF007050		LF007719		LF004813
LF009545		LF008645		LF008101		LF003435		LF000430		LF006453
LF000679		LF012248		LF004813		LF004640		LF002925		LF003252
LF010303		LF014553		LF009729		LF000440		LF000600		LF006986
LF002275		LF012543		LF008370		LF004220		LF013688		LF001691
LF001479		LF003539		LF006933		LF014990		LF013060		LF004660
LF004144		LF011462		LF000776		LF001483		LF005262		LF006528
LF001675		LF006859		LF008927		LF011757		LF007560		LF001469
LF005623		LF013713		LF003359		LF005081		LF000656		LF004371
LF000729		LF012608		LF008926		LF002648		LF003479		LF008439
LF007761		LF011975		LF009095		LF008634		LF003301		LF005303
LF000585		LF007396		LF002073		LF010257		LF010585		LF010611
LF009113		LF013717		LF007472		LF014035		LF006881		LF000560
LF004909		LF009017		LF002018		LF000038		LF008284		LF002984
LF009936		LF010856		LF003068		LF004587		LF003696		LF004241
LF012560		LF012060		LF010618		LF008206		LF005551		LF009646
LF010607		LF010717		LF011712		LF001477		LF002136		LF008978
LF005472		LF010483		LF014028		LF004921		LF003206		LF007553
LF007491		LF013426		LF003802		LF012561		LF013485		LF007809
LF004302		LF014807		LF001118		LF000619		LF006108		LF008966
LF008693		LF010945		LF001855		LF013360		LF000252		LF011891
LF003639		LF014219		LF009610		LF014689		LF005131		LF010951
LF010345		LF013803		LF000729		LF011045		LF006240		LF010295
LF012241		LF012925		LF006637		LF001855		LF013173		LF003185
LF011438		LF013033		LF005343		LF009777		LF007547		LF005757
LF001498		LF014726		LF012157		LF012125		LF010121		LF010807
LF007199		LF009031		LF005588		LF013691		LF004246		LF010769
LF006640		LF010753		LF014025		LF006793		LF008272		LF007362
LF001652		LF010433		LF000877		LF007020		LF012277		LF003840
LF001240		LF010938		LF011958		LF004156		LF009682		LF000563
LF005343		LF012035		LF007909		LF006517		LF005402		LF001628
LF011488		LF012539		LF007504		LF008777		LF003419		LF013548
LF008606		LF012549		LF005527		LF006981		LF012200		LF012881
LF001147		LF014786		LF010398		LF005939		LF005164		LF001092
LF005879		LF009964		LF006517		LF003879		LF014455		LF002333
LF003169		LF010784		LF007474		LF007637		LF000338		LF008221
LF006261		LF010740		LF013557		LF004353		LF000336		LF002163
LF007035		LF012732		LF004144		LF006093		LF012934		LF000266
LF002313		LF005435		LF009881		LF006797		LF004844		LF010135
LF002385		LF013742		LF009802		LF000959		LF006934		LF000141
LF002988		LF013366		LF010522		LF006544		LF003502		LF013858
LF012136		LF013450		LF001689		LF000729		LF004365		LF006169
LF000522		LF013882		LF009271		LF005958		LF008678		LF012125
LF000917		LF014618		LF001453		LF010661		LF004387		LF001295
LF007432		LF013553		LF011025		LF011524		LF009241		LF009278
LF013301		LF013234		LF002120		LF004536		LF006151		LF008604
LF001078		LF011080		LF008113		LF001289		LF009569		LF009413
LF006329		LF007190		LF007533		LF004875		LF008355		LF006613
LF000776		LF014987		LF009278		LF008698		LF002107		LF009417
LF001123		LF013097		LF009409		LF001703		LF002138		LF001937
LF003621		LF014376		LF007683		LF003627		LF012159		LF000394
LF005065		LF012793		LF005318		LF000584		LF002065		LF005568
LF000262		LF013118		LF008753		LF000702		LF008111		LF009323
LF001131		LF014159		LF000119		LF000087		LF008197		LF005333
LF004147		LF003451		LF005319		LF002502		LF004149		LF004106
LF007821		LF011032		LF002817		LF004613		LF002193		LF004335
LF004735		LF008227		LF007624		LF009469		LF003650		LF000088
LF011557		LF012264		LF005973		LF015108		LF011541		LF009837
LF000113		LF011165		LF004504		LF000325		LF000805		LF006274
LF013186		LF010184		LF006336		LF008629		LF003499		LF005662
LF000906		LF012555		LF007432		LF003625		LF006713		LF002953
LF000038		LF012237		LF001256		LF002859		LF002149		LF012355
LF006483		LF015146		LF006461		LF004128		LF000815		LF001640
LF005696		LF012785		LF009579		LF006533		LF005829		LF003293
LF005284		LF010382		LF006616		LF009151		LF006603		LF000074
LF004988		LF014286		LF012362		LF010913		LF010165		LF004920
LF006183		LF005751		LF010127		LF009025		LF004045		LF001594
LF005583		LF014274		LF001479		LF004289		LF001467		LF003751
LF000990		LF010463		LF005770		LF001016		LF005707		LF002130
LF007492		LF007188		LF007199		LF007694		LF012867		LF011198
LF009288		LF011726		LF012432		LF003397		LF006005		LF006388
LF002465		LF012209		LF005597		LF003672		LF001424		LF003261
LF006321		LF014815		LF003739		LF001124		LF007815		LF002724
LF008634		LF012496		LF006488		LF001498		LF010969		LF006118
LF008376		LF012574		LF006018		LF001371		LF003446		LF007349
LF003360		LF014004		LF005883		LF010000		LF005180		LF007843
LF000903		LF007186		LF008567		LF010090		LF005140		LF003362
LF006616		LF013113		LF008925		LF000585		LF004592		LF010520
LF008360		LF015029		LF005203		LF012798		LF003331		LF000614
LF008568		LF013630		LF004298		LF008269		LF010512		LF000961
LF004259		LF010970		LF006633		LF001569		LF006743		LF004692
LF012991		LF014594		LF001312		LF003462		LF006203		LF005206
LF012868		LF012595		LF009716		LF003924		LF009354		LF001936
LF004119		LF011887		LF011029		LF004644		LF005671		LF004889
LF005127		LF010958		LF000434		LF001078		LF001380		LF010128
LF009535		LF010688		LF007986		LF006135		LF003388		LF002088
LF001257		LF005167		LF011112		LF009859		LF008107		LF000077
LF003086		LF014110		LF006483		LF001955		LF002540		LF010721
LF000625		LF004629		LF009575		LF007079		LF008287		LF007848
LF005959		LF010371		LF001067		LF002411		LF015095		LF008218
LF004421		LF010441		LF005253		LF008703		LF013487		LF003065
LF005145		LF010570		LF005365		LF001919		LF011555		LF000325
LF006951		LF014861		LF008062		LF002733		LF011778		LF009174
LF002334		LF000014		LF008607		LF001092		LF007992		LF010223
LF007207		LF004632		LF012052		LF000854		LF005848		LF011290
LF006336		LF009668		LF006069		LF014515		LF011777		LF006731
LF000240		LF010943		LF009792		LF011096		LF013352		LF002655
LF012124		LF012086		LF012151		LF010527		LF011331		LF013565
LF013417		LF010701		LF011395		LF001829		LF006994		LF000674
LF002146		LF011274		LF001674		LF009713		LF001667		LF001483
LF004869		LF007365		LF006383		LF000393		LF010794		LF006495
LF003887		LF011228		LF003363		LF000498		LF009480		LF010077
LF007023		LF010469		LF010255		LF011967		LF006552		LF007119
LF000397		LF001734		LF000514		LF013925		LF004985		LF007343
LF001996		LF012516		LF008422		LF009549		LF002191		LF006119
LF001167		LF000698		LF003549		LF003784		LF002549		LF004411
LF009798		LF010465		LF010665		LF003266		LF008164		LF001337
LF010262		LF010702		LF013565		LF001433		LF000954		LF012199
LF001945		LF013933		LF008118		LF003113		LF000349		LF002767
LF002120		LF014120		LF001581		LF001460		LF013490		LF003640
LF005957		LF014590		LF009207		LF011678		LF002041		LF000350
LF001672		LF011001		LF003375		LF003110		LF010614		LF004261
LF001581		LF005815		LF004805		LF006940		LF000648		LF001366
LF002164		LF009033		LF012164		LF008172		LF003389		LF001350
LF004582		LF011926		LF004311		LF001105		LF000185		LF004028
LF001302		LF013851		LF001806		LF002713		LF001917		LF007500
LF003521		LF014766		LF002011		LF000691		LF000992		LF007779
LF000914		LF010453		LF009820		LF002802		LF008295		LF002388
LF012164		LF000587		LF011063		LF009301		LF008603		LF001563
LF007812		LF011330		LF000903		LF010099		LF004973		LF001680
LF003686		LF009020		LF001205		LF005459		LF006103		LF004515
LF003500		LF014450		LF006842		LF005284		LF001663		LF008864
LF003234		LF010714		LF005114		LF002393		LF009701		LF001588
LF005025		LF013968		LF005086		LF002073		LF007308		LF003421
LF001579		LF010531		LF012271		LF014287		LF008238		LF004614
LF005310		LF012234		LF001257		LF000786		LF010773		LF010134
LF004894		LF010963		LF001939		LF009122		LF006246		LF011697
LF001354		LF002239		LF004927		LF001279		LF006557		LF000459
LF007372		LF013191		LF011495		LF007772		LF001806		LF007456
LF000440		LF011955		LF005722		LF000296		LF011456		LF010242
LF010410		LF014684		LF000675		LF013169		LF001226		LF010529
LF005436		LF013966		LF010111		LF014079		LF009574		LF010174
LF009404		LF007425		LF010108		LF009591		LF010617		LF002781
LF006448		LF013658		LF010262		LF011197		LF001471		LF007652
LF001480		LF013481		LF007682		LF014191		LF013546		LF008366
LF011341		LF004427		LF005135		LF005795		LF003041		LF001487
LF009207		LF014419		LF012560		LF004781		LF008291		LF005925
LF008118		LF014512		LF014389		LF005506		LF004970		LF005342
LF000545		LF015167		LF001105		LF006168		LF008832		LF003098
LF005722		LF010560		LF007200		LF008062		LF008679		LF010563
LF004341		LF010446		LF002084		LF007574		LF003660		LF002785
LF012841		LF014827		LF011520		LF009026		LF006950		LF011292
LF014711		LF010828		LF000740		LF010607		LF004280		LF007975
LF003806		LF008539		LF009838		LF004912		LF001753		LF004729
LF005831		LF008554		LF010906		LF002476		LF004797		LF006658
LF003888		LF005237		LF005741		LF001642		LF003532		LF004290
LF004731		LF012819		LF010606		LF010885		LF006772		LF004038
LF007593		LF014973		LF004108		LF010391		LF001916		LF014079
LF010670		LF011272		LF006219		LF002934		LF014876		LF000583
LF003259		LF015092		LF003264		LF008709		LF010971		LF007708
LF003715		LF015053		LF000751		LF004638		LF003997		LF014040
LF005459		LF011834		LF002282		LF004013		LF010076		LF004971
LF008132		LF010709		LF001009		LF005691		LF012341		LF006309
LF011395		LF011130		LF001834		LF001674		LF010907		LF003706
LF010236		LF013135		LF010399		LF006321		LF003333		LF014015
LF005012		LF014210		LF010345		LF001263		LF004742		LF006264
LF007450		LF002696		LF008214		LF003362		LF010748		LF007689
LF004108		LF012786		LF011129		LF013187		LF006046		LF009888
LF004395		LF010030		LF009109		LF001062		LF005353		LF004077
LF002959		LF012030		LF011103		LF000879		LF013202		LF004555
LF010127		LF014267		LF008514		LF005634		LF000190		LF008044
LF003685		LF009991		LF002164		LF006985		LF009947		LF005508
LF002521		LF013709		LF011954		LF001459		LF013954		LF008441
LF000419		LF010387		LF010246		LF001083		LF006780		LF002170
LF005074		LF012172		LF007796		LF012582		LF005293		LF007688
LF003063		LF011081		LF002690		LF001183		LF014434		LF005683
LF006636		LF009603		LF010726		LF002532		LF006110		LF007350
LF002826		LF014619		LF008512		LF007808		LF006439		LF004998
LF004081		LF010044		LF001597		LF007086		LF009303		LF000916
LF001790		LF014360		LF007473		LF009540		LF001688		LF002360
LF004105		LF012189		LF002700		LF000240		LF002601		LF002165
LF002076		LF013662		LF014140		LF010499		LF014392		LF005644
LF000879		LF012272		LF001945		LF008842		LF007874		LF000002
LF000409		LF011252		LF004293		LF006572		LF004021		LF014798
LF002562		LF011357		LF003766		LF006419		LF014675		LF007384
LF002302		LF009615		LF012125		LF001231		LF002942		LF004549
LF011113		LF011109		LF005506		LF011558		LF010180		LF003179
LF011606		LF008412		LF012260		LF002313		LF000885		LF003368
LF009061		LF013380		LF007821		LF006739		LF004600		LF001556
LF004300		LF011022		LF002421		LF001255		LF007990		LF012143
LF008968		LF013326		LF004193		LF004758		LF010561		LF003612
LF013329		LF008540		LF006635		LF002010		LF010026		LF005750
LF001589		LF009019		LF006951		LF008494		LF007698		LF005494
LF006984		LF007191		LF001022		LF008144		LF010818		LF006949
LF004065		LF012662		LF008073		LF010883		LF012481		LF003440
LF008808		LF009032		LF012058		LF002750		LF004362		LF012471
LF011959		LF005781		LF000879		LF001533		LF003728		LF007517
LF005212		LF013606		LF009220		LF007709		LF000886		LF010722
LF009229		LF012782		LF000126		LF008758		LF006802		LF002955
LF009792		LF008377		LF002146		LF014073		LF006003		LF006233
LF007772		LF002620		LF008300		LF011034		LF004899		LF000039
LF001121		LF014207		LF004758		LF012360		LF000254		LF011534
LF005958		LF011617		LF008606		LF003234		LF003680		LF007830
LF000304		LF014509		LF009787		LF001480		LF009261		LF004513
LF002632		LF007143		LF006499		LF000188		LF013646		LF000012
LF006018		LF005994		LF005372		LF011986		LF006449		LF008767
LF008748		LF012670		LF008989		LF001240		LF010214		LF004580
LF005517		LF014371		LF005623		LF005254		LF014468		LF000486
LF009802		LF011282		LF008189		LF007474		LF007885		LF008915
LF005227		LF015051		LF002818		LF009258		LF005905		LF002054
LF008607		LF010788		LF012328		LF006511		LF007985		LF003520
LF000882		LF014463		LF001497		LF003264		LF008789		LF014496
LF002740		LF014358		LF002332		LF001631		LF010643		LF008146
LF008851		LF011406		LF002190		LF004297		LF002048		LF006835
LF002350		LF010742		LF007228		LF001354		LF009547		LF009427
LF006959		LF010370		LF005349		LF000877		LF002779		LF003906
LF003205		LF003225		LF009151		LF007761		LF011509		LF009326
LF004758		LF014345		LF000413		LF001731		LF003541		LF003919
LF002583		LF009478		LF012241		LF009213		LF009439		LF001895
LF011096		LF012169		LF006640		LF002190		LF010953		LF006094
LF004026		LF012711		LF000307		LF012688		LF003685		LF011179
LF005318		LF010035		LF005855		LF009749		LF014163		LF000504
LF006354		LF012514		LF007870		LF006640		LF003116		LF006473
LF011644		LF012901		LF004109		LF002767		LF010021		LF009133
LF006143		LF012194		LF009289		LF004550		LF011721		LF005182
LF005559		LF014322		LF013357		LF009445		LF008907		LF002145
LF008925		LF013309		LF003266		LF014755		LF005183		LF001167
LF007696		LF011266		LF007668		LF007624		LF011779		LF006773
LF004463		LF007600		LF004253		LF013550		LF003129		LF000999
LF005135		LF009470		LF009437		LF000994		LF003749		LF005931
LF005298		LF005640		LF006560		LF007179		LF005440		LF004100
LF010111		LF013726		LF009001		LF003154		LF003449		LF000495
LF007637		LF012348		LF004931		LF014496		LF003180		LF001477
LF008401		LF012542		LF004499		LF003530		LF010695		LF003625
LF008246		LF011340		LF007387		LF001647		LF011404		LF004521
LF001535		LF011451		LF005879		LF005841		LF004734		LF005930
LF000450		LF006681		LF005033		LF006788		LF012287		LF012868
LF003898		LF015136		LF011851		LF000138		LF009760		LF002753
LF002820		LF009473		LF004104		LF001895		LF008039		LF000442
LF001939		LF003538		LF000606		LF004652		LF013846		LF013506
LF000606		LF014929		LF007812		LF011126		LF009432		LF010700
LF012621		LF009015		LF004081		LF002672		LF007879		LF001545
LF011958		LF004002		LF001223		LF011157		LF008616		LF010360
LF003420		LF011226		LF004735		LF012692		LF000263		LF000127
LF009023		LF013985		LF005236		LF003202		LF004307		LF011485
LF007624		LF014575		LF009223		LF009095		LF005531		LF003894
LF011897		LF015124		LF001446		LF007452		LF002863		LF008731
LF001674		LF013799		LF005857		LF005330		LF007418		LF004522
LF007513		LF015166		LF001044		LF001969		LF006862		LF010765
LF000655		LF010866		LF003627		LF004269		LF002876		LF003523
LF014389		LF000054		LF005583		LF005891		LF003069		LF008459
LF012098		LF003195		LF010499		LF014907		LF000760		LF000636
LF005937		LF010834		LF008308		LF010909		LF009728		LF010900
LF011126		LF013672		LF008968		LF001834		LF009599		LF011968
LF010494		LF007183		LF013329		LF003632		LF000216		LF014202
LF002689		LF013156		LF008360		LF007205		LF006225		LF015111
LF014287		LF010538		LF005905		LF003199		LF008457		LF002142
LF001647		LF001386		LF001483		LF001421		LF005170		LF006111
LF002678		LF014002		LF012626		LF012562		LF008292		LF009565
LF009664		LF009050		LF007341		LF008401		LF003752		LF010337
LF004461		LF014070		LF005107		LF008743		LF004450		LF007712
LF009001		LF011417		LF004468		LF001401		LF009199		LF003113
LF005279		LF003998		LF003887		LF007759		LF000936		LF001813
LF006114		LF013583		LF005324		LF002475		LF005196		LF002717
LF004234		LF010787		LF002740		LF003638		LF002044		LF002064
LF004504		LF010824		LF006738		LF011486		LF012669		LF012879
LF003230		LF010312		LF004123		LF000513		LF006129		LF009025
LF000331		LF012369		LF007842		LF014690		LF005034		LF000894
LF001816		LF013400		LF003502		LF001984		LF002154		LF007492
LF010912		LF010735		LF008335		LF010229		LF009162		LF006477
LF014459		LF011689		LF006261		LF002068		LF002201		LF010426
LF008189		LF003935		LF004259		LF003612		LF005175		LF007805
LF004299		LF010373		LF005683		LF012052		LF006044		LF005944
LF004208		LF012907		LF001163		LF000997		LF009724		LF003096
LF006385		LF011077		LF008132		LF005222		LF008677		LF003962
LF000413		LF004446		LF001965		LF003630		LF002811		LF001794
LF009633		LF013599		LF005148		LF005588		LF003734		LF003466
LF003375		LF005949		LF007035		LF003640		LF007462		LF008391
LF003240		LF013064		LF007976		LF014865		LF003522		LF001342
LF005752		LF008874		LF007593		LF005577		LF006817		LF004325
LF004930		LF000759		LF006464		LF009228		LF013062		LF001626
LF001855		LF003007		LF008201		LF011210		LF006968		LF013304
LF010232		LF011951		LF004238		LF006499		LF002162		LF007437
LF006940		LF015086		LF007642		LF006738		LF007811		LF003155
LF004080		LF000813		LF005845		LF009732		LF009933		LF000001
LF010170		LF014429		LF012565		LF000163		LF011581		LF006182
LF014085		LF013785		LF001017		LF000127		LF002817		LF004917
LF011712		LF013041		LF010218		LF000331		LF011374		LF012342
LF001597		LF014962		LF009055		LF005210		LF006089		LF007598
LF000862		LF012635		LF006420		LF013162		LF007878		LF011732
LF003596		LF015027		LF005559		LF006909		LF002877		LF004466
LF000030		LF009486		LF007041		LF005487		LF009533		LF004229
LF007086		LF003469		LF003229		LF001546		LF011572		LF012095
LF013534		LF014348		LF006581		LF008436		LF008972		LF007216
LF008076		LF010455		LF001279		LF003976		LF003286		LF000036
LF008599		LF014337		LF009732		LF000119		LF008690		LF006572
LF002011		LF014664		LF000296		LF010154		LF001326		LF011377
LF001426		LF012046		LF009696		LF010955		LF003542		LF001320
LF009859		LF012655		LF001137		LF010245		LF004607		LF002219
LF009575		LF012493		LF003053		LF000914		LF002159		LF007033
LF008166		LF008418		LF003879		LF003703		LF011911		LF001955
LF010489		LF010202		LF007579		LF002609		LF008686		LF004914
LF012052		LF010072		LF008376		LF000067		LF014128		LF002584
LF004022		LF011273		LF005937		LF003304		LF002328		LF009647
LF002581		LF009620		LF007968		LF001947		LF010094		LF006484
LF003189		LF014185		LF003786		LF000902		LF002824		LF004013
LF008436		LF011355		LF001427		LF005623		LF004137		LF002251
LF003941		LF008920		LF013302		LF012566		LF009982		LF013544
LF007899		LF014851		LF006297		LF008166		LF004349		LF012387
LF008738		LF009496		LF006224		LF007618		LF010924		LF005973
LF005203		LF010038		LF007790		LF009990		LF006935		LF010851
LF011939		LF014377		LF001894		LF010014		LF004541		LF011685
LF005256		LF003510		LF003615		LF013855		LF010409		LF004554
LF010297		LF015007		LF005507		LF007033		LF007580		LF004535
LF006493		LF011718		LF002559		LF012614		LF007091		LF007323
LF011876		LF012552		LF003333		LF003523		LF008759		LF001555
LF011967		LF012292		LF000262		LF002162		LF010477		LF003879
LF004981		LF007255		LF009045		LF004119		LF012760		LF012135
LF009716		LF012307		LF000950		LF001719		LF009630		LF011755
LF005682		LF006689		LF006619		LF007150		LF006488		LF005379
LF012186		LF012573		LF011042		LF008989		LF001122		LF008865
LF011112		LF014001		LF002777		LF008073		LF009856		LF003632
LF002155		LF013294		LF010624		LF002818		LF006434		LF004585
LF012626		LF012871		LF000020		LF010926		LF007002		LF005475
LF012145		LF011795		LF000011		LF000042		LF000132		LF013188
LF002520		LF005933		LF000241		LF000394		LF003949		LF001996
LF009821		LF009635		LF003865		LF010232		LF008505		LF006892
LF003549		LF013442		LF006831		LF012175		LF004827		LF010726
LF000416		LF014003		LF002192		LF009607		LF001202		LF009716
LF002796		LF010470		LF002671		LF002597		LF006101		LF011563
LF005973		LF007403		LF003550		LF007844		LF004655		LF004747
LF004123		LF006369		LF001245		LF007013		LF012631		LF002694
LF008909		LF005837		LF003201		LF002521		LF003808		LF013328
LF007474		LF004851		LF005808		LF004669		LF005622		LF003140
LF007201		LF002719		LF013167		LF005086		LF006515		LF005230
LF002731		LF010558		LF003908		LF012242		LF010523		LF001303
LF005527		LF012190		LF001359		LF002771		LF001271		LF011511
LF010618		LF003506		LF009243		LF005507		LF011076		LF014064
LF007049		LF001741		LF010397		LF003360		LF002913		LF010101
LF004220		LF015139		LF003589		LF006121		LF003048		LF002325
LF000018		LF013037		LF011216		LF010660		LF001270		LF007677
LF012562		LF011796		LF009591		LF007207		LF002940		LF013865
LF003320		LF011118		LF009535		LF005010		LF013534		LF001711
LF002513		LF014236		LF007121		LF007627		LF009378		LF001671
LF006788		LF007011		LF002988		LF011845		LF003089		LF000096
LF002367		LF014405		LF001611		LF002347		LF007427		LF003035
LF013622		LF001787		LF006545		LF006635		LF010990		LF005510
LF009531		LF012893		LF013229		LF010087		LF002368		LF009597
LF002308		LF014688		LF007171		LF001146		LF015126		LF010883
LF007896		LF014668		LF003609		LF012318		LF010075		LF002664
LF001569		LF011549		LF010410		LF009409		LF014017		LF002841
LF009054		LF012656		LF003055		LF013554		LF012162		LF009899
LF004058		LF012406		LF012690		LF008245		LF002157		LF005529
LF006637		LF013283		LF001477		LF002377		LF002478		LF008743
LF009223		LF005980		LF006313		LF004212		LF001981		LF000438
LF009285		LF012338		LF000857		LF001260		LF003719		LF005694
LF005742		LF003452		LF003696		LF005632		LF006855		LF004397
LF011889		LF011794		LF012318		LF013474		LF004505		LF002414
LF008113		LF009975		LF009612		LF007500		LF000672		LF005122
LF014015		LF015014		LF003625		LF008848		LF005059		LF010674
LF003044		LF012645		LF005652		LF010398		LF005195		LF008338
LF008103		LF009306		LF006655		LF007965		LF012602		LF008826
LF010606		LF009897		LF009596		LF013311		LF007088		LF002617
LF008692		LF008643		LF009926		LF008930		LF013053		LF007997
LF002439		LF006685		LF005787		LF009252		LF009229		LF001589
LF012318		LF009917		LF001535		LF000679		LF004103		LF007245
LF000328		LF008398		LF003274		LF012465		LF012198		LF004857
LF004965		LF010140		LF001260		LF006229		LF012185		LF000555
LF005373		LF014414		LF007023		LF000932		LF006291		LF010427
LF009252		LF014288		LF013303		LF011805		LF003895		LF005546
LF000411		LF010091		LF007297		LF002269		LF010562		LF006964
LF010849		LF015076		LF008049		LF009837		LF008101		LF001508
LF005890		LF010168		LF004557		LF010424		LF000346		LF007312
LF003359		LF012715		LF005185		LF008978		LF011684		LF002472
LF000154		LF012821		LF008440		LF003342		LF013780		LF014932
LF007976		LF004977		LF005224		LF001591		LF008438		LF003291
LF011962		LF010959		LF007760		LF005678		LF002834		LF008568
LF004311		LF011523		LF004429		LF004522		LF002020		LF002919
LF008216		LF009317		LF013331		LF000109		LF006183		LF002464
LF006619		LF010854		LF012992		LF011112		LF010952		LF005300
LF007463		LF011163		LF000428		LF001176		LF007602		LF001949
LF001146		LF013808		LF007436		LF002907		LF005029		LF010847
LF000639		LF010922		LF011861		LF005517		LF001050		LF004730
LF001118		LF009490		LF002152		LF005286		LF012603		LF003139
LF011045		LF010029		LF000585		LF000751		LF003337		LF007847
LF014878		LF011410		LF001357		LF000206		LF003042		LF013164
LF009410		LF012830		LF001507		LF002797		LF011033		LF008081
LF000615		LF001912		LF000975		LF004429		LF009553		LF000612
LF004931		LF011411		LF002631		LF008808		LF002649		LF010429
LF001868		LF009977		LF003461		LF004163		LF010696		LF009846
LF007887		LF014792		LF000246		LF003835		LF004065		LF005938
LF002073		LF004438		LF005440		LF006069		LF008595		LF011853
LF003948		LF002720		LF000325		LF013753		LF005359		LF009115
LF007683		LF012379		LF000476		LF007869		LF011480		LF000018
LF001312		LF013291		LF000131		LF011188		LF011952		LF014562
LF009403		LF001238		LF004327		LF005959		LF009208		LF013753
LF004280		LF011813		LF005364		LF006013		LF002134		LF006091
LF008400		LF009449		LF012882		LF005970		LF000812		LF005317
LF010020		LF009943		LF000633		LF000803		LF012845		LF003665
LF005230		LF013059		LF004324		LF003130		LF003454		LF008715
LF005941		LF004794		LF006362		LF013826		LF008763		LF000559
LF003949		LF010185		LF012869		LF005918		LF005264		LF004202
LF000940		LF010712		LF002308		LF012203		LF004649		LF004854
LF011313		LF012512		LF011967		LF005765		LF000315		LF001029
LF013749		LF013842		LF004058		LF006162		LF005753		LF012317
LF000246		LF010573		LF013162		LF011968		LF008168		LF007291
LF004045		LF003852		LF004234		LF008189		LF011301		LF011167
LF004813		LF007942		LF006551		LF002943		LF003247		LF005084
LF007680		LF013382		LF003898		LF007282		LF007419		LF007965
LF009095		LF010853		LF002928		LF012690		LF004867		LF009456
LF005903		LF013404		LF003703		LF008407		LF009144		LF006879
LF001483		LF011106		LF007817		LF004226		LF009476		LF000203
LF005566		LF010458		LF002439		LF014028		LF005579		LF006250
LF008313		LF008549		LF005976		LF010426		LF011546		LF014872
LF004890		LF014233		LF007285		LF007219		LF001094		LF006644
LF005081		LF013258		LF012805		LF008050		LF014426		LF005344
LF001169		LF013947		LF000005		LF001534		LF002812		LF004298
LF006909		LF010786		LF010809		LF007706		LF010960		LF011584
LF004193		LF010711		LF000047		LF006078		LF012490		LF003018
LF002788		LF013955		LF012562		LF004931		LF002563		LF002716
LF009536		LF012142		LF001955		LF004254		LF003776		LF004514
LF002412		LF012726		LF002275		LF000825		LF001976		LF001371
LF010900		LF005950		LF001033		LF012560		LF013044		LF004008
LF011494		LF010545		LF012215		LF010127		LF001837		LF010296
LF001372		LF011125		LF014676		LF003155		LF006325		LF008479
LF007149		LF008248		LF002302		LF010096		LF006670		LF001070
LF001477		LF013220		LF004788		LF002029		LF013467		LF003654
LF009675		LF012825		LF009379		LF010566		LF006661		LF002245
LF005437		LF014343		LF012145		LF014167		LF008583		LF000102
LF002773		LF005946		LF000410		LF005742		LF004198		LF004762
LF010229		LF013063		LF006243		LF008015		LF000507		LF004394
LF009380		LF013461		LF011962		LF006540		LF014424		LF010547
LF007825		LF013117		LF002548		LF013030		LF000796		LF006221
LF007840		LF012519		LF012523		LF004461		LF012686		LF013511
LF000330		LF005782		LF007354		LF002845		LF005516		LF007976
LF010392		LF011308		LF009025		LF007774		LF012163		LF009228
LF000203		LF011910		LF010816		LF012563		LF000747		LF002459
LF003711		LF012296		LF005260		LF013536		LF000820		LF003208
LF003233		LF009605		LF002908		LF008246		LF008838		LF012612
LF010665		LF012458		LF000981		LF009380		LF005384		LF001280
LF009413		LF013148		LF002453		LF010912		LF001355		LF014471
LF004805		LF001733		LF003272		LF006613		LF009725		LF004126
LF006634		LF013500		LF004198		LF006616		LF010513		LF012075
LF014990		LF010738		LF004786		LF007997		LF013661		LF006317
LF007605		LF014712		LF001373		LF010934		LF010750		LF006431
LF001955		LF012389		LF013550		LF010057		LF011647		LF003308
LF001453		LF003184		LF014797		LF005562		LF000709		LF009537
LF006464		LF012722		LF001571		LF002536		LF001846		LF009172
LF006652		LF013896		LF000412		LF005605		LF003877		LF008373
LF002009		LF010820		LF002840		LF004147		LF006783		LF005891
LF000374		LF014578		LF003118		LF000559		LF001901		LF005791
LF005976		LF014713		LF001436		LF006297		LF006919		LF000437
LF005086		LF010739		LF003259		LF001656		LF006966		LF001533
LF008199		LF013674		LF009252		LF003887		LF002604		LF001104
LF009271		LF009962		LF010473		LF003118		LF013046		LF001622
LF002395		LF011234		LF004865		LF003344		LF004222		LF004314
LF002821		LF014960		LF002313		LF007696		LF004786		LF012203
LF011034		LF008099		LF002229		LF012059		LF012323		LF000390
LF005755		LF000758		LF003683		LF003027		LF007059		LF009433
LF007668		LF009551		LF000435		LF012874		LF007596		LF005356
LF008581		LF011900		LF000419		LF007959		LF003227		LF005832
LF001012		LF012037		LF011195		LF008581		LF006837		LF000052
LF010913		LF012221		LF009185		LF010518		LF005624		LF004543
LF012565		LF013180		LF005012		LF001299		LF010285		LF004476
LF004226		LF007676		LF012312		LF005858		LF014222		LF009063
LF006477		LF014828		LF010271		LF004432		LF012161		LF010673
LF003764		LF002467		LF000372		LF010247		LF002992		LF003174
LF002020		LF014904		LF004809		LF007693		LF011315		LF012874
LF011865		LF011774		LF000288		LF001342		LF002151		LF006133
LF010884		LF004439		LF010579		LF002708		LF003761		LF010802
LF000050		LF006598		LF000247		LF006401		LF004940		LF005884
LF003462		LF004066		LF001021		LF004916		LF003825		LF004414
LF003237		LF010323		LF002411		LF002700		LF009488		LF003598
LF003170		LF004795		LF012841		LF009289		LF012605		LF007563
LF001163		LF012233		LF010524		LF008968		LF015160		LF005420
LF010361		LF011730		LF002907		LF002385		LF002904		LF009037
LF003776		LF011973		LF007045		LF009905		LF007486		LF006948
LF007912		LF010201		LF002024		LF009291		LF009358		LF010605
LF009055		LF005268		LF008165		LF006026		LF000832		LF007632
LF011710		LF006759		LF008219		LF003629		LF006680		LF003259
LF005899		LF009024		LF002657		LF002562		LF005710		LF001299
LF009820		LF003914		LF004669		LF010225		LF003834		LF014865
LF003326		LF013165		LF000956		LF001174		LF006029		LF013489
LF013162		LF009494		LF014079		LF004416		LF000049		LF008478
LF007669		LF004675		LF008215		LF006384		LF003533		LF007039
LF000640		LF011629		LF006511		LF005805		LF007358		LF007640
LF005319		LF015078		LF006027		LF000591		LF004451		LF011992
LF004781		LF011616		LF003086		LF012624		LF011820		LF001723
LF001378		LF009036		LF000308		LF010053		LF002213		LF004674
LF001289		LF010482		LF008206		LF007689		LF012687		LF008242
LF012314		LF012349		LF003099		LF002018		LF011275		LF008322
LF006633		LF015105		LF001754		LF003166		LF006845		LF000180
LF012800		LF015123		LF006675		LF009865		LF004569		LF013407
LF009046		LF010835		LF000714		LF012241		LF013620		LF003707
LF014140		LF011115		LF002476		LF007369		LF002461		LF006039
LF005617		LF006688		LF004345		LF006197		LF014934		LF001076
LF010429		LF012472		LF003189		LF005523		LF007466		LF000951
LF006066		LF007194		LF004935		LF007683		LF008664		LF006194
LF012610		LF012823		LF006235		LF007893		LF006404		LF001848
LF002850		LF014006		LF003607		LF007648		LF010286		LF011502
LF007763		LF014563		LF014307		LF000931		LF003013		LF000130
LF013360		LF008666		LF007632		LF001902		LF003447		LF005254
LF004118		LF009638		LF000332		LF001785		LF004788		LF006181
LF008335		LF012289		LF011754		LF005581		LF008408		LF009221
LF002172		LF013892		LF005812		LF003421		LF004699		LF006067
LF007103		LF012831		LF005604		LF000606		LF014466		LF010843
LF004237		LF009309		LF002031		LF012136		LF009125		LF003036
LF001452		LF010332		LF007047		LF001070		LF005354		LF002980
LF002162		LF014706		LF011348		LF001292		LF013193		LF003993
LF006635		LF012350		LF010883		LF008970		LF008065		LF002301
LF001962		LF009627		LF009841		LF007472		LF000337		LF005377
LF000104		LF012017		LF004070		LF005279		LF007175		LF003957
LF008929		LF004559		LF004178		LF003406		LF000230		LF004550
LF001059		LF015054		LF004271		LF010535		LF014601		LF008012
LF001062		LF012677		LF004883		LF014843		LF007986		LF002568
LF000410		LF010993		LF001676		LF010422		LF012001		LF009904
LF004374		LF009743		LF005081		LF004234		LF006903		LF006878
LF010622		LF013813		LF000712		LF002195		LF011238		LF008564
LF006799		LF015149		LF002005		LF007682		LF007367		LF003304
LF009102		LF009474		LF010419		LF003604		LF008270		LF001783
LF005796		LF012598		LF003247		LF009647		LF009517		LF007628
LF002700		LF002874		LF010910		LF011438		LF005429		LF014016
LF009794		LF010386		LF014907		LF006311		LF011764		LF005700
LF013819		LF014760		LF007170		LF007044		LF009452		LF008944
LF008073		LF003080		LF004185		LF008607		LF001310		LF009437
LF001109		LF003836		LF005152		LF001875		LF004090		LF005969
LF011560		LF013094		LF009206		LF013857		LF006051		LF000793
LF000025		LF011564		LF000225		LF012215		LF004531		LF011351
LF008557		LF008918		LF003113		LF007846		LF010591		LF002404
LF009732		LF013061		LF005126		LF005527		LF007962		LF010253
LF006364		LF003471		LF010776		LF003287		LF001549		LF011131
LF009737		LF013374		LF000078		LF002009		LF006394		LF003987
LF001853		LF010734		LF003362		LF004026		LF000821		LF005609
LF006349		LF006342		LF002597		LF002120		LF002391		LF004029
LF002974		LF008356		LF008581		LF013331		LF003084		LF007352
LF002645		LF010946		LF005201		LF003664		LF003872		LF000387
LF009856		LF006536		LF001684		LF001633		LF011031		LF011192
LF005124		LF004849		LF001406		LF009198		LF005724		LF002458
LF006890		LF013572		LF001152		LF009186		LF004568		LF004061
LF005858		LF012170		LF001371		LF005058		LF004409		LF002870
LF008587		LF012244		LF007611		LF001923		LF001407		LF008442
LF013331		LF012541		LF011488		LF004862		LF004507		LF008652
LF001450		LF012305		LF006143		LF013520		LF003722		LF013638
LF008630		LF011230		LF005436		LF000655		LF010967		LF004242
LF007034		LF014461		LF004255		LF007421		LF006885		LF010064
LF000908		LF014237		LF006493		LF005604		LF006010		LF008174
LF008440		LF008247		LF007774		LF008851		LF008682		LF001686
LF002602		LF010832		LF008239		LF010579		LF002600		LF000650
LF005251		LF008675		LF005742		LF008739		LF007741		LF002057
LF005253		LF014211		LF003199		LF001317		LF008852		LF004936
LF005260		LF014452		LF004416		LF001563		LF008717		LF006507
LF004470		LF015058		LF000914		LF004214		LF011571		LF009809
LF004363		LF009028		LF002947		LF011962		LF002544		LF007293
LF003848		LF009976		LF006540		LF004498		LF005030		LF005685
LF011064		LF002495		LF006359		LF004533		LF005082		LF003289
LF009610		LF009550		LF003676		LF003621		LF001758		LF009767
LF013690		LF011085		LF010930		LF011020		LF009869		LF008206
LF007038		LF013088		LF004597		LF006609		LF001240		LF003591
LF004773		LF010827		LF010153		LF011065		LF008776		LF001823
LF000101		LF005561		LF002708		LF005757		LF003929		LF001593
LF000103		LF014724		LF002424		LF010843		LF010034		LF003462
LF004036		LF010861		LF000870		LF007594		LF004648		LF009859
LF006186		LF008116		LF010652		LF009686		LF013123		LF008125
LF011804		LF008350		LF003664		LF002424		LF004610		LF000730
LF000751		LF008383		LF002617		LF013297		LF003777		LF006362
LF001782		LF012955		LF007339		LF004336		LF011245		LF000149
LF004468		LF008008		LF003800		LF006752		LF010237		LF002462
LF004596		LF012381		LF000156		LF003658		LF001215		LF001012
LF010666		LF008945		LF004098		LF000590		LF004845		LF014499
LF001994		LF009621		LF001947		LF006299		LF008967		LF007408
LF001985		LF013924		LF005549		LF010242		LF000823		LF013796
LF008027		LF009035		LF008785		LF007635		LF014638		LF008214
LF007444		LF014428		LF008701		LF000400		LF005265		LF007832
LF010955		LF013761		LF006561		LF006471		LF006187		LF009002
LF006014		LF007488		LF004642		LF002282		LF000713		LF009659
LF010930		LF012950		LF007207		LF001959		LF013171		LF010956
LF004353		LF012909		LF007846		LF004115		LF011800		LF007862
LF001043		LF010977		LF009675		LF010298		LF004092		LF002510
LF007904		LF012623		LF003745		LF001151		LF005676		LF001642
LF007940		LF012250		LF002136		LF001823		LF002448		LF003816
LF005027		LF007136		LF008407		LF006942		LF009237		LF010299
LF010338		LF014523		LF003640		LF011348		LF008781		LF008631
LF005894		LF007270		LF007294		LF006577		LF013174		LF015130
LF008732		LF010365		LF009068		LF008905		LF000740		LF003917
LF010067		LF006979		LF005620		LF011318		LF007371		LF006918
LF006632		LF012413		LF000899		LF006403		LF001847		LF004508
LF008621		LF010881		LF010351		LF004106		LF002317		LF014928
				LF001124		LF003102		LF004308		LF013219
				LF007500		LF007871		LF004927		LF007025
				LF012937		LF005305		LF000777		LF008584
				LF006832		LF006113		LF008381		LF009676
				LF006580		LF014611		LF005011		LF007509
				LF003435		LF003898		LF005746		LF002270
				LF012624		LF007781		LF006728		LF006866
				LF009259		LF008657		LF007506		LF002829
								LF003961		LF012098
								LF009312		LF002082
								LF007004		LF007110
								LF000057		LF008878
								LF000151		LF000404
								LF001335		LF001571
								LF004197		LF004212
								LF006778		LF012316
								LF003182		LF003585
								LF007663		LF005656
								LF007711		LF001124
								LF007822		LF011805
								LF002813		LF002954
								LF005600		LF001843
								LF007140		LF009710
								LF004133		LF008362
								LF011101		LF005512
								LF009881		LF002619
								LF001408		LF013000
								LF013647		LF001115
								LF008691		LF004157
								LF006043		LF010400
								LF002307		LF012354
								LF008411		LF001537
								LF004925		LF007974
								LF012282		LF012057
								LF003882		LF014458
								LF007160		LF009852
								LF004684		LF006610
								LF003810		LF001866
								LF004087		LF003168
								LF009355		LF005675
								LF010639		LF005118
								LF005049		LF007163
								LF001658		LF011827
								LF007725		LF001570
								LF002272		LF011605
								LF005545		LF010844
								LF002611		LF008885
								LF006749		LF007468
								LF012460		LF010087
								LF006106		LF008939
								LF002613		LF005427
								LF007069		LF003942
								LF002474		LF004110
								LF005062		LF003708
								LF011890		LF002099
								LF000521		LF003783
								LF010004		LF008586
								LF000208		LF007438
								LF006498		LF009434
								LF009826		LF010630
								LF008534		LF000919
								LF012661		LF006050
								LF004322		LF008004
								LF008659		LF009076
								LF000233		LF009745
								LF014797		LF007579
								LF003370		LF002715
								LF014451		LF004224
								LF008942		LF002503
								LF008021		LF000449
								LF010723		LF006988
								LF003570		LF012792
								LF002449		LF009990
								LF010279		LF008052
								LF006028		LF013096
								LF011466		LF008613
								LF006620		LF001037
								LF003910		LF002217
								LF010003		LF003141
								LF007592		LF007686
								LF007273		LF003353
								LF005962		LF004398
								LF000366		LF010546
								LF010388		LF007434
								LF006745		LF014964
								LF001637		LF014776
								LF007877		LF003154
								LF009302		LF005451
								LF006510		LF005257
								LF003313		LF013772
								LF010234		LF010662
								LF013503		LF003638
								LF007616		LF002860
								LF014622		LF004267
								LF005910		LF001791
								LF008656		LF013683
								LF006638		LF001097
								LF010803		LF006912
								LF000391		LF001845
								LF009740		LF010356
								LF000234		LF004320
								LF003194		LF005165
								LF003568		LF007566
								LF004525		LF001702
								LF005135		LF006408
								LF012890		LF005445
								LF014550		LF000678
								LF006611		LF005863
								LF008437		LF013746
								LF003491		LF004253
								LF003608		LF013280
								LF001495		LF007807
								LF008319		LF007487
								LF002743		LF001542
								LF006232		LF011939
								LF000605		LF014749
								LF009071		LF005866
								LF001457		LF008241
								LF005787		LF002485
								LF005892		LF009084
								LF011335		LF005956
								LF002447		LF006771
								LF010113		LF009146
								LF005643		LF005526
								LF009117		LF011870
								LF005040		LF000178
								LF008596		LF001225
								LF012538		LF007332
								LF000301		LF000112
								LF007804		LF000616
								LF008566		LF003119
								LF000659		LF009442
								LF010640		LF008370
								LF001494		LF003778
								LF001376		LF001574
								LF000207		LF008424
								LF014038		LF004156
								LF005272		LF003606
								LF002758		LF013211
								LF003869		LF003490
								LF006998		LF012876
								LF008059		LF011645
								LF004561		LF006184
								LF010163		LF014329
								LF003571		LF002348
								LF005313		LF015044
								LF003136		LF008694
								LF002216		LF009077
								LF011075		LF001578
								LF005315		LF010424
								LF006319		LF003127
								LF009087		LF011393
								LF006436		LF006280
								LF010589		LF003188
								LF002022		LF007356
								LF013472		LF003059
								LF001870		LF010015
								LF001323		LF004315
								LF009464		LF007783
								LF001620		LF002287
								LF009438		LF004661
								LF006483		LF011521
								LF006686		LF005535
								LF011993		LF006513
								LF009246		LF008451
								LF002939		LF007146
								LF007816		LF001785
								LF001096		LF003737
								LF006173		LF009170
								LF003556		LF012474
								LF005133		LF006876
								LF009815		LF009770
								LF014294		LF006506
								LF002339		LF009154
								LF013199		LF004537
								LF005584		LF006818
								LF003842		LF001053
								LF014978		LF007322
								LF005099		LF002844
								LF006153		LF011342
								LF013470		LF000632
								LF008535		LF002326
								LF008229		LF003292
								LF010090		LF005681
								LF008854		LF012327
								LF007801		LF014843
								LF012121		LF000056
								LF014305		LF009138
								LF002105		LF002344
								LF002815		LF012433
								LF012228		LF005081
								LF004738		LF008930
								LF003649		LF008867
								LF006351		LF002334
								LF013507		LF007834
								LF003430		LF000090
								LF009345		LF000493
								LF007496		LF008771
								LF004208		LF004116
								LF008946		LF010390
								LF000982		LF001510
								LF013979		LF001438
								LF006070		LF005790
								LF000721		LF007171
								LF002564		LF008414
								LF007443		LF012328
								LF008413		LF008752
								LF010539		LF002814
								LF000174		LF005160
								LF000942		LF008749
								LF006205		LF009053
								LF007984		LF000568
								LF001636		LF006249
								LF004294		LF011205
								LF009239		LF003920
								LF008223		LF014880
								LF006340		LF000139
								LF011497		LF007587
								LF002524		LF009543
								LF006315		LF005785
								LF000765		LF000619
								LF012620		LF002192
								LF006505		LF009122
								LF008393		LF011199
								LF000660		LF003925
								LF001374		LF004337
								LF005479		LF008224
								LF002985		LF005370
								LF007276		LF010108
								LF010964		LF013357
								LF009414		LF002819
								LF004719		LF013855
								LF007780		LF006927
								LF000461		LF000997
								LF003106		LF010224
								LF005598		LF007738
								LF007493		LF001889
								LF005992		LF011533
								LF003902		LF010153
								LF003663		LF007740
								LF012806		LF011460
								LF004478		LF012860
								LF015018		LF003710
								LF012588		LF014627
								LF006307		LF009687
								LF010877		LF006801
								LF008204		LF001141
								LF007896		LF009737
								LF011296		LF004159
								LF005679		LF004291
								LF005079		LF008306
								LF011682		LF008096
								LF003175		LF004082
								LF009214		LF001173
								LF004575		LF010904
								LF004449		LF010082
								LF000817		LF014573
								LF008537		LF005634
								LF004074		LF006399
								LF005358		LF010506
								LF004138		LF002934
								LF005047		LF011706
								LF004659		LF006068
								LF004658		LF004360
								LF010498		LF004102
								LF011568		LF000140
								LF014066		LF008293
								LF005646		LF008605
								LF000173		LF004764
								LF003390		LF008263
								LF004948		LF012144
								LF004114		LF001719
								LF012873		LF009137
								LF006676		LF007967
								LF003922		LF008711
								LF014026		LF002997
								LF013263		LF007958
								LF010927		LF004923
								LF000858		LF008619
								LF000497		LF003371
								LF002349		LF006131
								LF002337		LF001192
								LF011714		LF002533
								LF008800		LF011507
								LF010190		LF009905
								LF003317		LF002505
								LF008707		LF007199
								LF004947		LF003435
								LF002080		LF001077
								LF006288		LF008655
								LF004184		LF005286
								LF009108		LF014515
								LF000822		LF000526
								LF002861		LF002085
								LF003413		LF004297
								LF001712		LF006732
								LF006573		LF007321
								LF006226		LF001264
								LF011711		LF000967
								LF007318		LF003671
								LF004897		LF003629
								LF008518		LF008389
								LF008264		LF001856
								LF002756		LF004232
								LF001137		LF004458
								LF003117		LF013212
								LF000197		LF003045
								LF002995		LF004064
								LF004619		LF008016
								LF008154		LF011400
								LF011216		LF011896
								LF014047		LF002166
								LF011215		LF008970
								LF005704		LF010069
								LF013224		LF000825
								LF006469		LF003267
								LF004098		LF006341
								LF002383		LF008657
								LF006390		LF007829
								LF012382		LF010517
								LF007475		LF010460
								LF001021		LF006377
								LF001630		LF008947
								LF013255		LF003623
								LF010757		LF004134
								LF003771		LF000891
								LF009301		LF004190
								LF001687		LF007842
								LF012610		LF007550
								LF008025		LF004492
								LF005381		LF004910
								LF006637		LF008986
								LF010032		LF001004
								LF008695		LF013030
								LF002030		LF010669
								LF008375		LF005642
								LF003773		LF010649
								LF006479		LF009582
								LF004816		LF001778
								LF014133		LF015144
								LF004350		LF003977
								LF012877		LF005958
								LF010812		LF004958
								LF002960		LF005069
								LF000214		LF005939
								LF009684		LF009051
								LF003047		LF012450
								LF009564		LF004210
								LF009663		LF008188
								LF009919		LF007540
								LF009056		LF003275
								LF008703		LF009722
								LF003857		LF004800
								LF008348		LF003056
								LF000727		LF005067
								LF009590		LF009258
								LF002898		LF005487
								LF003380		LF007118
								LF008161		LF012524
								LF001047		LF001188
								LF000205		LF001128
								LF010402		LF004892
								LF008926		LF010208
								LF011369		LF011868
								LF007866		LF001362
								LF001200		LF005982
								LF001618		LF011499
								LF000418		LF004204
								LF001007		LF009169
								LF011925		LF007117
								LF013934		LF011319
								LF006467		LF001186
								LF003039		LF009090
								LF008541		LF005997
								LF000958		LF008848
								LF011373		LF002484
								LF013190		LF005073
								LF008210		LF004181
								LF006053		LF000956
								LF009879		LF002244
								LF009866		LF004115
								LF001361		LF003630
								LF005048		LF008462
								LF005149		LF004289
								LF000041		LF006452
								LF003399		LF012049
								LF007208		LF012333
								LF009927		LF002194
								LF005117		LF002727
								LF009820		LF002221
								LF012933		LF001998
								LF006608		LF014795
								LF002936		LF000933
								LF014362		LF010781
								LF003814		LF000898
								LF001360		LF005104
								LF005537		LF007777
								LF005245		LF003867
								LF013862		LF000108
								LF013170		LF001098
								LF005701		LF007861
								LF001880		LF006890
								LF005425		LF008508
								LF000925		LF002706
								LF011976		LF002686
								LF010401		LF010926
								LF004682		LF005592
								LF011752		LF008415
								LF004108		LF013327
								LF012322		LF010339
								LF002444		LF004878
								LF013734		LF000353
								LF000905		LF003574
								LF000170		LF002491
								LF004459		LF006031
								LF003755		LF013362
								LF001329		LF002634
								LF012708		LF004715
								LF013860		LF008639
								LF005258		LF010929
								LF001344		LF007027
								LF006109		LF009918
								LF006331		LF004238
								LF000229		LF013315
								LF004656		LF014546
								LF000453		LF008106
								LF004271		LF011427
								LF009460		LF000446
								LF001250		LF013051
								LF001100		LF011253
								LF003355		LF003316
								LF005391		LF011704
								LF006996		LF001706
								LF013368		LF008891
								LF007000		LF009158
								LF002890		LF011746
								LF003931		LF011477
								LF003572		LF010893
								LF009047		LF010629
								LF009377		LF011193
								LF001288		LF009749
								LF007747		LF007397
								LF010876		LF004871
								LF008992		LF000290
								LF000481		LF006143
								LF003841		LF005887
								LF009842		LF004824
								LF009415		LF008336
								LF004201		LF000261
								LF006334		LF010243
								LF013800		LF006459
								LF004436		LF011065
								LF001301		LF007605
								LF001790		LF010187
								LF004704		LF007218
								LF012274		LF009285
								LF004834		LF012097
								LF000277		LF001357
								LF009395		LF012863
								LF001189		LF004260
								LF002114		LF000571
								LF011729		LF005528
								LF009901		LF002257
								LF003306		LF013251
								LF011798		LF006026
								LF003766		LF003009
								LF007464		LF010516
								LF004179		LF013169
								LF000952		LF006301
								LF010521		LF000584
								LF015120		LF004621
								LF003029		LF013853
								LF008716		LF003525
								LF008532		LF001075
								LF013574		LF007495
								LF007085		LF005320
								LF008344		LF014321
								LF008110		LF012361
								LF013358		LF007153
								LF007180		LF011493
								LF013943		LF009059
								LF012227		LF010461
								LF007217		LF011168
								LF005859		LF004579
								LF000048		LF006093
								LF004741		LF000407
								LF007303		LF005886
								LF013784		LF003908
								LF012489		LF008430
								LF012469		LF006516
								LF014060		LF004613
								LF005747		LF014221
								LF005060		LF000683
								LF008040		LF009106
								LF000297		LF010631
								LF003940		LF009466
								LF003907		LF002951
								LF003643		LF003555
								LF012672		LF007114
								LF005347		LF008499
								LF005714		LF009779
								LF000924		LF012465
								LF012797		LF003432
								LF003303		LF008775
								LF007071		LF008818
								LF013150		LF000294
								LF008043		LF001672
								LF002562		LF006977
								LF004606		LF008208
								LF004139		LF010566
								LF001013		LF005580
								LF001804		LF000626
								LF014179		LF007373
								LF009218		LF001401
								LF009567		LF001359
								LF005522		LF010554
								LF008152		LF003595
								LF002948		LF004790
								LF009127		LF006503
								LF005469		LF006398
								LF011164		LF006587
								LF010586		LF013533
								LF000335		LF009331
								LF004740		LF014927
								LF012994		LF001243
								LF014661		LF000401
								LF005684		LF005740
								LF012464		LF011442
								LF006972		LF003211
								LF007168		LF005691
								LF009679		LF008870
								LF006116		LF004875
								LF007515		LF005986
								LF012357		LF004873
								LF014427		LF012331
								LF010657		LF008932
								LF000086		LF011069
								LF006761		LF012900
								LF007988		LF009909
								LF007650		LF006946
								LF011978		LF002418
								LF001051		LF001942
								LF002285		LF008300
								LF007177		LF006023
								LF007455		LF012058
								LF009934		LF014526
								LF013547		LF003584
								LF008901		LF014666
								LF002507		LF009508
								LF001212		LF000889
								LF007081		LF001033
								LF010716		LF008988
								LF009925		LF010262
								LF012640		LF011433
								LF003468		LF013305
								LF004608		LF001345
								LF006889		LF010635
								LF008542		LF000091
								LF014811		LF013281
								LF009103		LF013826
								LF007502		LF001058
								LF011596		LF008634
								LF010976		LF006899
								LF012791		LF005659
								LF009629		LF009708
								LF009219		LF001468
								LF011744		LF006874
								LF007130		LF003552
								LF005360		LF007693
								LF000065		LF001518
								LF005144		LF000544
								LF011741		LF006417
								LF004697		LF006586
								LF013945		LF005065
								LF002323		LF000657
								LF010020		LF002871
								LF006420		LF001559
								LF006231		LF000974
								LF005550		LF002924
								LF012779		LF007778
								LF011625		LF010842
								LF013706		LF004215
								LF004784		LF011500
								LF002636		LF012485
								LF012178		LF013032
								LF001890		LF003442
								LF010896		LF009798
								LF002146		LF000680
								LF001061		LF005655
								LF005220		LF003153
								LF002296		LF003527
								LF004312		LF002835
								LF002066		LF009651
								LF003238		LF014313
								LF004285		LF007706
								LF004252		LF005397
								LF007762		LF006880
								LF000115		LF007505
								LF015020		LF006370
								LF003729		LF007316
								LF012459		LF003172
								LF012584		LF012466
								LF000085		LF008629
								LF002359		LF001730
								LF008796		LF012488
								LF009126		LF014370
								LF004251		LF003420
								LF003934		LF005553
								LF000686		LF007561
								LF011339		LF000168
								LF004174		LF004343
								LF009099		LF006190
								LF011420		LF014670
								LF005728		LF004037
								LF008115		LF001616
								LF004494		LF001067
								LF010699		LF005070
								LF010235		LF005660
								LF002200		LF005771
								LF000158		LF009585
								LF003412		LF009340
								LF000490		LF006944
								LF000711		LF005499
								LF006327		LF006448
								LF005613		LF007044
								LF011889		LF003817
								LF007886		LF007718
								LF005849		LF008934
								LF005570		LF002964
								LF006081		LF003597
								LF002875		LF012805
								LF001898		LF007893
[truncated: 3,203 more rows]

## Sheet: Lfab_DiffExpr
Full results of differential expression analysis between larval and adult L. fabarum
	baseMean	log2FoldChange	lfcSE	stat	pvalue	padj	GC
LF004582	2610.08	-14.6753	0.407651	-35.9996	8.5e-284	6.61e-282	28.6304		Mean gc adult	28.7459
LF004418	1314.32	-13.2353	0.396645	-33.3682	3.97e-244	2.14e-242	32.1343		Mean gc larvae	30.7234
LF003073	824.819	-13.0002	0.399731	-32.5224	5.14e-232	2.46e-230	39.0625
LF011024	576.517	-12.8111	0.389931	-32.8547	9.77e-237	4.85e-235	23.2134
LF011023	601.95	-12.6939	0.37432	-33.9118	4.46e-252	2.69e-250	22.7767		Full lists of GC and N- content used to graph their distributions in
LF006150	771.234	-12.4711	0.370615	-33.6499	3.13e-248	1.8e-246	30.0529		1. Top expressed genes Adults
LF001755	1011.92	-12.2801	0.305311	-40.2216	0	0	27.9693		2. Top expressed genes in Larvae
LF003826	882.939	-12.2769	0.392354	-31.2905	6.29e-215	2.47e-213	39.7287		3. Significantly DE genes in Adults
LF007726	962.93	-12.2226	0.317414	-38.5069	0	0	28.1787		4. Significantly DE genes in Larvae
LF005718	335.735	-12.0007	0.409103	-29.3342	3.8e-189	1.13e-187	19.511
LF001943	541.811	-11.9408	0.368115	-32.4377	8.06e-231	3.77e-229	34.2857		On previous page!
LF011025	289.651	-11.9134	0.399732	-29.8034	3.53e-195	1.14e-193	24.7619
LF005850	466.518	-11.7984	0.384171	-30.7114	4.01e-207	1.46e-205	27.9805
LF003759	1551.28	-11.716	0.254467	-46.0415	0	0	27.483
LF010494	838.087	-11.5035	0.43513	-26.437	5.14e-154	1.03e-152	23.7261
LF003354	322.003	-11.2918	0.364174	-31.0066	4.39e-211	1.66e-209	34.7985
LF002947	226.388	-11.2572	0.384331	-29.2904	1.37e-188	4.02e-187	28
LF007212	1214.54	-11.2442	0.221272	-50.8161	0	0	25.3586
LF003760	1169.23	-11.1683	0.224595	-49.7265	0	0	26.9388
LF002548	243.225	-11.141	0.393252	-28.3305	1.45e-176	3.66e-175	30.3158
LF004256	166.995	-11.1351	0.38839	-28.6698	9.08e-181	2.47e-179	22.884
LF010590	840.373	-11.1221	0.268889	-41.3632	0	0	37.1611
LF006562	163.397	-11.1064	0.388533	-28.5854	1.02e-179	2.72e-178	21.8597
LF006561	198.139	-11.0712	0.384977	-28.7579	7.21e-182	1.99e-180	22.1865
LF000304	334.722	-10.9436	0.321099	-34.0817	1.38e-254	8.49e-253	23.7197
LF007763	574.678	-10.8557	0.283624	-38.2752	0	0	36.6255
LF010541	190.374	-10.8206	0.375241	-28.8363	7.53e-183	2.11e-181	35.4839
LF008526	343.348	-10.8099	0.318215	-33.9702	6.13e-253	3.75e-251	29.1883
LF003072	162.878	-10.7668	0.396903	-27.127	4.72e-162	1.03e-160	37.4359
LF008421	122.026	-10.6821	0.391546	-27.2819	6.96e-164	1.54e-162	24.7682
LF011569	430.709	-10.6814	0.290372	-36.7851	3.19e-296	2.84e-294	20.9847
LF015046	121.58	-10.6776	0.387587	-27.5489	4.56e-167	1.04e-165	21.0907
LF000906	1290.52	-10.6019	0.202568	-52.3378	0	0	23.3574
LF002260	152.093	-10.5868	0.429926	-24.6246	6.88e-134	1.09e-132	29.8039
LF008745	352.703	-10.5653	0.315571	-33.4799	9.46e-246	5.25e-244	24.456
LF009140	135.601	-10.5247	0.387012	-27.1947	7.51e-163	1.65e-161	33.6336
LF004255	212.167	-10.496	0.339683	-30.8993	1.22e-209	4.58e-208	22.9236
LF010540	133.696	-10.4816	0.390404	-26.8482	8.85e-159	1.85e-157	33.3333
LF007994	749.542	-10.4459	0.222608	-46.9249	0	0	32.9285
LF008783	139.27	-10.3749	0.373353	-27.7885	5.98e-170	1.42e-168	30.5031
LF008162	120.782	-10.3594	0.394329	-26.271	4.11e-152	8e-151	28.5404
LF008260	107.728	-10.3187	0.440891	-23.4041	3.88e-121	5.13e-120	25.6889
LF000030	928.89	-10.2992	0.201665	-51.0706	0	0	32.1937
LF000357	121.597	-10.2852	0.370219	-27.7815	7.26e-170	1.72e-168	26.4069
LF008453	129.392	-10.1683	0.368386	-27.6024	1.04e-167	2.41e-166	24.0964
LF012799	1231.95	-10.1668	0.188667	-53.8876	0	0	25.6266
LF009523	1093.62	-10.1344	0.161633	-62.7002	0	0	31.256
LF005350	101.025	-10.132	0.451542	-22.4387	1.65e-111	1.92e-110	33.3333
LF006822	80.7741	-9.93516	0.416247	-23.8684	6.52e-126	9.2e-125	30
LF001891	5864.38	-9.87137	0.204434	-48.2865	0	0	33.4773
LF008275	75.8327	-9.87115	0.398337	-24.7809	1.44e-135	2.35e-134	29.1156
LF004681	110.112	-9.86294	0.371423	-26.5545	2.28e-155	4.62e-154	22.2539
LF000071	889.615	-9.8476	0.324912	-30.3085	8.85e-202	3.04e-200	27.7778
LF007838	97.42	-9.77628	0.376155	-25.99	6.42e-149	1.2e-147	32.8889
LF007825	929.036	-9.76585	0.185462	-52.657	0	0	43.5556
LF008594	105.327	-9.76451	0.43675	-22.3572	1.03e-110	1.19e-109	19.7602
LF000408	148.688	-9.7556	0.391989	-24.8874	1.02e-136	1.68e-135	20.6897
LF007213	93.9519	-9.73596	0.366653	-26.5536	2.34e-155	4.72e-154	29.7619
LF005501	87.0114	-9.71709	0.368336	-26.381	2.26e-153	4.46e-152	26.6917
LF013321	75.2917	-9.68471	0.378293	-25.6011	1.48e-144	2.64e-143	24.2123
LF008523	60.8718	-9.66325	0.400185	-24.147	8.04e-129	1.19e-127	28.3688
LF004733	76.047	-9.60069	0.377821	-25.4107	1.92e-142	3.36e-141	29.2793
LF012251	97.6615	-9.5805	0.473363	-20.2392	4.42e-91	3.84e-90	34.9081
LF001395	150.435	-9.57532	0.46782	-20.468	4.16e-93	3.75e-92	29.4737
LF002128	756.412	-9.57362	0.169532	-56.4709	0	0	28.8016
LF006468	56.6731	-9.567	0.393482	-24.3137	1.41e-130	2.13e-129	20.21
LF000131	217.087	-9.56099	0.332003	-28.7979	2.28e-182	6.34e-181	26.1808
LF003661	76.3999	-9.52985	0.406483	-23.4446	1.5e-121	2e-120	24.4369
LF005441	73.0652	-9.52574	0.385254	-24.7259	5.64e-135	9.1e-134	10.2564
LF004578	159.296	-9.50718	0.314843	-30.1966	2.63e-200	8.86e-199	24.0941
LF013422	71.9276	-9.50109	0.381029	-24.9353	3.08e-137	5.11e-136	27.7291
LF011606	355.088	-9.4824	0.241208	-39.3121	0	0	24.9068
LF012752	1022.93	-9.45775	0.178043	-53.1207	0	0	26.156
LF009575	275.712	-9.45578	0.251163	-37.648	0	0	17.8178
LF007839	139.159	-9.45356	0.323836	-29.1925	2.42e-187	6.96e-186	22.9536
LF011169	58.9288	-9.43023	0.379988	-24.8172	5.85e-136	9.56e-135	25.7624
LF007215	73.988	-9.38714	0.369571	-25.4001	2.52e-142	4.39e-141	30.7171
LF000953	106.117	-9.3337	0.424988	-21.9622	6.61e-107	7.33e-106	23.9239
LF000756	57.2569	-9.30563	0.458536	-20.2942	1.45e-91	1.27e-90	24.9354
LF002076	410.761	-9.29484	0.201429	-46.1446	0	0	26.7121
LF005672	54.7808	-9.29465	0.402303	-23.1036	4.26e-118	5.39e-117	24.7078
LF002768	90.9706	-9.26408	0.41585	-22.2774	6.12e-110	7.01e-109	28.0055
LF005890	600.921	-9.25423	0.212529	-43.5433	0	0	25.1647
LF008239	211.835	-9.25136	0.255802	-36.1662	2.07e-286	1.7e-284	27.7586
LF006192	151.274	-9.20586	0.287077	-32.0676	1.25e-225	5.46e-224	28.2883
LF008258	80.7811	-9.19079	0.363957	-25.2524	1.07e-140	1.82e-139	24.0627
LF005677	51.5719	-9.14986	0.385022	-23.7645	7.78e-125	1.08e-123	36.1111
LF008151	98.4925	-9.13886	0.328913	-27.785	6.58e-170	1.56e-168	28.4014
LF000935	105.597	-9.11491	0.343155	-26.5621	1.86e-155	3.78e-154	29.0735
LF002607	41.089	-9.04043	0.450148	-20.0832	1.03e-89	8.85e-89	19.94
LF007782	42.0399	-9.00469	0.409807	-21.973	5.22e-107	5.79e-106	23.6292
LF011570	49.7237	-8.98439	0.376338	-23.8732	5.81e-126	8.22e-125	19.6003
LF007745	40.8655	-8.96905	0.426794	-21.0149	4.79e-98	4.68e-97	26.1333
LF000235	143.74	-8.94595	0.275117	-32.5169	6.16e-232	2.93e-230	24.4599
LF002074	390.209	-8.91597	0.192692	-46.2706	0	0	28.525
LF010177	66.9338	-8.90974	0.340296	-26.1823	4.23e-151	8.1e-150	20.6278
LF007943	37.1179	-8.88951	0.452585	-19.6417	6.81e-86	5.53e-85	20.6436
LF008833	66.2398	-8.87362	0.415492	-21.3569	3.36e-101	3.44e-100	33.1407
LF010018	661.784	-8.86512	0.324227	-27.3423	1.33e-164	2.99e-163	31.7016
LF006563	38.5382	-8.844	0.436466	-20.2628	2.74e-91	2.39e-90	26.6667
LF002657	247.453	-8.82633	0.338239	-26.095	4.16e-150	7.89e-149	24.9183
LF006823	33.7186	-8.80871	0.404331	-21.7859	3.16e-105	3.44e-104	31.0526
LF000667	316.412	-8.78003	0.225213	-38.9855	0	0	26.7143
LF012638	59.8234	-8.72964	0.391047	-22.3238	2.17e-110	2.5e-109	25.5109
LF012683	100.13	-8.7184	0.314459	-27.7251	3.48e-169	8.17e-168	36.983
LF008524	64.0867	-8.71762	0.349796	-24.922	4.3e-137	7.11e-136	26.5957
LF003074	36.8501	-8.69562	0.417418	-20.8319	2.22e-96	2.11e-95	25.9504
LF000029	35.5723	-8.68507	0.382488	-22.7068	3.84e-114	4.65e-113	24.1212
LF012783	42.7969	-8.68475	0.368981	-23.5371	1.7e-122	2.3e-121	26.7677
LF002569	48.1378	-8.67049	0.403022	-21.5137	1.16e-102	1.22e-101	29.4844
LF003418	731.703	-8.66944	0.257736	-33.6369	4.84e-248	2.77e-246	26.5532
LF010179	94.2312	-8.64011	0.294157	-29.3725	1.23e-189	3.7e-188	19.5801
LF006767	197.169	-8.63944	0.291622	-29.6255	7.02e-193	2.16e-191	27.0175
LF003828	55.8192	-8.63825	0.482986	-17.8851	1.54e-71	1.02e-70	44.5087
LF004562	57.9832	-8.62762	0.338955	-25.4536	6.45e-143	1.13e-141	22.651
LF002075	195.135	-8.55233	0.221864	-38.5476	0	0	27.7655
LF001827	354.861	-8.54443	0.296635	-28.8045	1.88e-182	5.26e-181	33.0836
LF012252	38.543	-8.51256	0.457096	-18.6232	2.09e-77	1.52e-76	40.9357
LF012092	27.278	-8.44883	0.453716	-18.6214	2.15e-77	1.56e-76	34.4444
LF007525	311.456	-8.42185	0.229745	-36.6573	3.5e-294	3.01e-292	30.8943
LF014897	25.7882	-8.31805	0.403977	-20.5904	3.35e-94	3.06e-93	18.3951
LF006917	24.3121	-8.314	0.420484	-19.7724	5.14e-87	4.25e-86	27.4286
LF011587	24.524	-8.31369	0.430342	-19.3188	3.73e-83	2.93e-82	20.6436
LF007261	69.7939	-8.30067	0.400726	-20.7141	2.59e-95	2.41e-94	28.6314
LF011872	93.3993	-8.28643	0.283497	-29.2293	8.23e-188	2.38e-186	25.0567
LF006487	40.7542	-8.27355	0.404586	-20.4495	6.07e-93	5.47e-92	21.7358
LF004000	55.0335	-8.26533	0.335442	-24.6401	4.7e-134	7.5e-133	30.303
LF011873	196.453	-8.25317	0.23196	-35.5801	2.85e-277	2.11e-275	23.1797
LF006193	72.8139	-8.24838	0.293517	-28.1019	9.28e-174	2.28e-172	24.2351
LF005843	476.644	-8.21818	0.17051	-48.1977	0	0	35.0153
LF007102	34.3118	-8.1659	0.399545	-20.438	7.69e-93	6.9e-92	26.4622
LF013794	20.7507	-8.13213	0.394082	-20.6356	1.31e-94	1.22e-93	24.6895
LF002261	131.787	-8.13048	0.251239	-32.3615	9.56e-230	4.38e-228	29.9197
LF000508	21.316	-8.1138	0.430489	-18.8479	3.06e-79	2.28e-78	21.5896
LF008795	161.552	-8.10856	0.236913	-34.2259	9.96e-257	6.26e-255	24.6541
LF010167	21.0003	-8.09569	0.429824	-18.8349	3.91e-79	2.9e-78	22.292
LF002565	26.7346	-8.0847	0.380225	-21.263	2.5e-100	2.52e-99	28.0303
LF012284	25.1969	-8.04457	0.716999	-11.2198	3.26e-29	1.03e-28	26.6667
LF009633	1230.15	-8.02279	0.103127	-77.7953	0	0	30.6667
LF002137	90.1352	-7.96886	0.256766	-31.0355	1.79e-211	6.81e-210	20.928
LF004366	20.0424	-7.96618	0.401373	-19.8474	1.16e-87	9.69e-87	28.877
LF012997	42.7277	-7.94277	0.422871	-18.7829	1.04e-78	7.71e-78	34.6914
LF003070	467.669	-7.93962	0.171011	-46.4276	0	0	31.9039
LF010351	198.493	-7.92869	0.225888	-35.1002	6.7e-270	4.71e-268	28.4875
LF007701	67.6169	-7.89593	0.273964	-28.821	1.17e-182	3.27e-181	33.9923
LF001080	27.6665	-7.87859	0.361209	-21.8117	1.8e-105	1.97e-104	25.9115
LF007581	134.206	-7.8414	0.270094	-29.0321	2.59e-185	7.32e-184	32.5926
LF007370	87.8149	-7.8114	0.341504	-22.8735	8.53e-116	1.05e-114	27.385
LF010175	369.296	-7.80256	0.18564	-42.0305	0	0	28.2579
LF001002	45.4123	-7.77738	0.311599	-24.9596	1.68e-137	2.8e-136	30.9904
LF014814	54.5946	-7.75521	0.329473	-23.5382	1.66e-122	2.24e-121	39.4015
LF003393	84.4315	-7.74484	0.264113	-29.3239	5.14e-189	1.52e-187	25.1685
LF001756	23.2938	-7.71196	0.370989	-20.7875	5.61e-96	5.29e-95	20.7343
LF007702	20.1901	-7.70129	0.383121	-20.1015	7.16e-90	6.14e-89	29.2929
LF008458	958.792	-7.6926	0.109797	-70.0623	0	0	36.1979
LF001501	92.4161	-7.6748	0.387567	-19.8025	2.83e-87	2.35e-86	30.8987
LF002656	52.6053	-7.64063	0.41175	-18.5565	7.23e-77	5.19e-76	19.4337
LF001206	17.6838	-7.63001	0.437234	-17.4506	3.4e-68	2.14e-67	22.1256
LF009128	15.8112	-7.62199	0.394649	-19.3133	4.15e-83	3.25e-82	22.138
LF004483	32.205	-7.60793	0.348394	-21.8371	1.03e-105	1.13e-104	32.3671
LF000701	14.5698	-7.58881	0.420202	-18.0599	6.59e-73	4.48e-72	22.1809
LF000940	1479.14	-7.5857	0.131439	-57.7126	0	0	31.1637
LF002415	93.4299	-7.58129	0.259426	-29.2234	9.8e-188	2.83e-186	24.9178
LF012788	142.646	-7.57292	0.294773	-25.6907	1.49e-145	2.68e-144	38.2514
LF009613	32.387	-7.56139	0.33006	-22.9091	3.77e-116	4.68e-115	30.4643
LF009242	14.3539	-7.53759	0.440748	-17.1018	1.44e-65	8.76e-65	20.904
LF010350	105.717	-7.52939	0.262051	-28.7325	1.5e-181	4.09e-180	28.2307
LF000027	22.9004	-7.50705	0.367632	-20.42	1.11e-92	9.92e-92	19.8946
LF011298	15.9583	-7.49079	0.414706	-18.0629	6.25e-73	4.24e-72	34.0528
LF000577	13.3653	-7.4803	0.404028	-18.5143	1.58e-76	1.13e-75	29.3103
LF010023	19.1641	-7.45554	0.370664	-20.114	5.56e-90	4.78e-89	25.7164
LF008597	16.42	-7.44552	0.398461	-18.6857	6.47e-78	4.73e-77	23.0317
LF008514	293.115	-7.41464	0.26816	-27.6501	2.79e-168	6.48e-167	28.1022
LF008936	37.0746	-7.39115	0.339581	-21.7655	4.92e-105	5.34e-104	25.2525
LF010495	67.0039	-7.36442	0.360759	-20.4137	1.26e-92	1.13e-91	33.0969
LF001913	79.8352	-7.36022	0.276181	-26.65	1.79e-156	3.67e-155	28.0401
LF006821	12.7862	-7.35527	0.446444	-16.4752	5.53e-61	3.12e-60	30.8772
LF000380	2711.49	-7.35382	0.26893	-27.3448	1.25e-164	2.79e-163	33.1689
LF012491	14.9336	-7.3519	0.443261	-16.5859	8.81e-62	5.05e-61	28.9044
LF004022	355.632	-7.35059	0.140819	-52.1989	0	0	29.351
LF009504	12.4385	-7.32729	0.445987	-16.4294	1.18e-60	6.6e-60	28.0466
LF008473	130.32	-7.32445	0.326328	-22.4451	1.43e-111	1.67e-110	28.581
LF010126	14.5591	-7.32031	0.466688	-15.6857	1.9e-55	9.76e-55	25.4137
LF002077	112.911	-7.30811	0.190111	-38.4413	0	0	25.0896
LF003428	72.2704	-7.30134	0.226963	-32.1697	4.68e-227	2.11e-225	20.2416
LF000782	15.1871	-7.29895	0.384322	-18.9917	2e-80	1.52e-79	25.3197
LF000949	28.1243	-7.24674	0.387608	-18.6961	5.33e-78	3.91e-77	27.0257
LF008232	12.0779	-7.21677	0.405746	-17.7864	9e-71	5.9e-70	20.3431
LF003363	284.622	-7.20668	0.135691	-53.1111	0	0	18.9431
LF004775	148.021	-7.19773	0.167673	-42.9272	0	0	21.5593
LF000161	661.178	-7.19372	0.297205	-24.2046	1.99e-129	2.97e-128	33.2051
LF007817	262.668	-7.1803	0.275618	-26.0517	1.29e-149	2.42e-148	34.9301
LF002243	361.495	-7.15992	0.183403	-39.0393	0	0	34.4898
LF008455	14.1324	-7.15355	0.388551	-18.4109	1.08e-75	7.57e-75	14.4444
LF010679	14.2257	-7.15167	0.38717	-18.4717	3.49e-76	2.48e-75	17.6826
LF002690	242.424	-7.14846	0.299335	-23.8811	4.81e-126	6.82e-125	25.8022
LF008785	224.022	-7.1426	0.189658	-37.6604	0	0	35.7616
LF001970	21.5051	-7.08342	0.337557	-20.9844	9.11e-98	8.86e-97	24.4444
LF003839	46.7302	-7.06505	0.296336	-23.8414	1.24e-125	1.75e-124	22.8283
LF006605	27.9078	-7.04354	0.315563	-22.3206	2.33e-110	2.68e-109	20.1958
LF012295	85.8685	-7.03312	0.251639	-27.9492	6.74e-172	1.63e-170	37.9032
LF007672	17.9318	-7.03181	0.387065	-18.167	9.42e-74	6.47e-73	37.1703
LF008964	11.1622	-7.01051	0.393924	-17.7966	7.51e-71	4.93e-70	15.1572
LF010125	59.2902	-6.99403	0.252073	-27.746	1.95e-169	4.57e-168	32.0792
LF008469	10.5014	-6.96813	0.593573	-11.7393	8.01e-32	2.69e-31	34.4444
LF005936	12.3016	-6.95613	0.382561	-18.1831	7.03e-74	4.83e-73	20
LF007042	19.4927	-6.9474	0.39573	-17.5559	5.36e-69	3.41e-68	25.7732
LF004169	63.1546	-6.94214	0.225991	-30.7186	3.21e-207	1.18e-205	23.029
LF000228	20.5885	-6.9173	0.446172	-15.5037	3.28e-54	1.66e-53	29.1159
LF001079	33.8581	-6.89751	0.297642	-23.1738	8.36e-119	1.07e-117	24.279
LF001826	12.8248	-6.89664	0.454292	-15.1811	4.72e-52	2.31e-51	32.4263
LF008959	18.4333	-6.885	0.362816	-18.9765	2.67e-80	2.02e-79	15.8513
LF000237	137.2	-6.86731	0.163772	-41.9321	0	0	30.4221
LF014432	8.79448	-6.82196	0.453668	-15.0373	4.18e-51	2.01e-50	29.1156
LF001659	25.962	-6.81653	0.364518	-18.7001	4.94e-78	3.62e-77	28.826
LF006286	12.2965	-6.81483	0.416146	-16.3761	2.84e-60	1.58e-59	26.7913
LF012123	164.966	-6.80593	0.182044	-37.3862	6.54e-306	6.44e-304	13.9535
LF005163	21.9538	-6.80437	0.31679	-21.4791	2.44e-102	2.55e-101	21.94
LF007756	116.375	-6.79534	0.17747	-38.2901	0	0	29.4667
LF005554	46.7329	-6.78269	0.323933	-20.9385	2.39e-97	2.3e-96	24.3961
LF008452	39.8876	-6.77006	0.261111	-25.9279	3.23e-148	5.98e-147	22.2772
LF009351	47.8791	-6.76438	0.248875	-27.1798	1.13e-162	2.46e-161	21.7342
LF001918	802.186	-6.76284	0.149356	-45.2802	0	0	27.9396
LF008492	63.2032	-6.75884	0.23483	-28.7818	3.62e-182	1e-180	26.1168
LF005197	59.1222	-6.75413	0.216033	-31.2644	1.42e-214	5.56e-213	30.9154
LF013424	21.643	-6.74656	0.356288	-18.9357	5.79e-80	4.37e-79	26.5
LF000028	14.9082	-6.71801	0.361643	-18.5763	5e-77	3.6e-76	23.6808
LF001914	8.5881	-6.7063	0.436369	-15.3684	2.67e-53	1.33e-52	29.6537
LF003946	13.0959	-6.68682	0.370318	-18.057	6.95e-73	4.72e-72	27.7128
LF010183	9.3356	-6.66271	0.388711	-17.1405	7.4e-66	4.53e-65	17.4976
LF002682	18.6218	-6.639	0.355781	-18.6604	1.04e-77	7.57e-77	26.5873
LF008895	39.0911	-6.63525	0.336147	-19.7391	9.95e-87	8.19e-86	27.1757
LF008784	7.2499	-6.63504	0.4053	-16.3707	3.1e-60	1.72e-59	26.0023
LF012283	59.098	-6.63441	0.341697	-19.4161	5.64e-84	4.47e-83	21.1712
LF009754	16.1399	-6.61771	0.352434	-18.7771	1.16e-78	8.59e-78	23.5336
LF014132	7.52876	-6.60469	0.444425	-14.8612	5.89e-50	2.77e-49	17.5728
LF000382	49.9939	-6.60108	0.338154	-19.5209	7.29e-85	5.83e-84	22.9934
LF002446	9.08211	-6.59612	0.394591	-16.7163	9.96e-63	5.81e-62	32.4786
LF002332	270.373	-6.59352	0.135639	-48.6107	0	0	27.1964
LF002808	22.3028	-6.59296	0.325579	-20.25	3.55e-91	3.1e-90	19.4093
LF005903	2981.22	-6.59265	0.136213	-48.3995	0	0	38.5417
LF007026	219.227	-6.59229	0.274127	-24.0483	8.71e-128	1.28e-126	25.6727
LF005717	8.15392	-6.59159	0.395251	-16.677	1.93e-62	1.12e-61	27.8571
LF004773	475.958	-6.58938	0.105837	-62.2596	0	0	32.4284
LF001196	13.6719	-6.58402	0.380956	-17.2829	6.33e-67	3.93e-66	29.7175
LF007700	6.98974	-6.57602	0.403299	-16.3056	9.01e-60	4.98e-59	30
LF012101	16.9004	-6.5685	0.340628	-19.2835	7.38e-83	5.77e-82	17.8363
LF007538	7.07164	-6.54559	0.413926	-15.8135	2.51e-56	1.31e-55	27.8415
LF008661	25.1326	-6.54095	0.298129	-21.94	1.08e-106	1.19e-105	30.4699
LF004583	21.1275	-6.54074	0.308286	-21.2165	6.73e-100	6.74e-99	29.9145
LF007764	19.186	-6.52304	0.326676	-19.968	1.05e-88	8.86e-88	36.8794
LF000797	27.4025	-6.5212	0.287638	-22.6715	8.56e-114	1.03e-112	29.272
LF009503	7.35677	-6.51259	0.406532	-16.0199	9.28e-58	4.95e-57	30.945
LF012922	9.27848	-6.50144	0.38763	-16.7723	3.89e-63	2.28e-62	33.945
LF006152	7.80183	-6.47318	0.424628	-15.2444	1.8e-52	8.84e-52	27.7778
LF002436	6.62671	-6.4662	0.407542	-15.8663	1.08e-56	5.67e-56	19.5329
LF006888	63.688	-6.46124	0.215944	-29.9209	1.05e-196	3.47e-195	19.5145
LF011924	6.73758	-6.46029	0.431605	-14.9681	1.19e-50	5.66e-50	31.0488
LF008067	19.0188	-6.46013	0.360997	-17.8953	1.28e-71	8.54e-71	15.2381
LF002152	227.401	-6.45989	0.129174	-50.0091	0	0	26.3617
LF014637	34.7845	-6.45952	0.28468	-22.6905	5.57e-114	6.72e-113	36.0882
LF000553	135.092	-6.45881	0.180537	-35.7756	2.65e-280	2.04e-278	31.1695
LF003071	6.9398	-6.41562	0.411294	-15.5986	7.44e-55	3.8e-54	31.1475
LF000253	20.2936	-6.40176	0.363948	-17.5898	2.95e-69	1.89e-68	26.0288
LF012639	33.5321	-6.40061	0.266332	-24.0324	1.27e-127	1.86e-126	22.0767
LF004929	19.107	-6.36768	0.311751	-20.4256	9.91e-93	8.86e-92	28.9767
LF001802	51.4737	-6.36053	0.195601	-32.5179	5.96e-232	2.84e-230	23.5363
LF009094	175.046	-6.35103	0.146359	-43.3936	0	0	30.4278
LF002207	150.573	-6.34972	0.144045	-44.0814	0	0	27.451
LF004170	7.56215	-6.34854	0.391844	-16.2017	4.91e-59	2.68e-58	19.3416
LF011578	6.66435	-6.33228	0.555495	-11.3993	4.21e-30	1.36e-29	27.3671
LF000031	6.4455	-6.33183	0.418331	-15.1359	9.38e-52	4.57e-51	28.4907
LF000816	6.09478	-6.32618	0.418818	-15.1048	1.5e-51	7.3e-51	19.7701
LF002578	7.14423	-6.28322	0.39724	-15.8172	2.37e-56	1.24e-55	17.5758
LF001387	194.232	-6.2765	0.182498	-34.3921	3.31e-259	2.11e-257	26.4469
LF011695	24.3019	-6.26572	0.286556	-21.8656	5.53e-106	6.06e-105	33.6111
LF000671	62.1776	-6.26333	0.203944	-30.7111	4.05e-207	1.47e-205	25.639
LF000124	23.286	-6.26021	0.287085	-21.8061	2.03e-105	2.22e-104	22.8956
LF006992	29.7926	-6.23408	0.308153	-20.2305	5.28e-91	4.58e-90	26.6557
LF009440	9.11309	-6.23176	0.468514	-13.3011	2.28e-40	9.1e-40	32.7245
LF007607	5.71323	-6.22078	0.407889	-15.2512	1.62e-52	7.98e-52	20.9209
LF010496	540.523	-6.18771	0.281242	-22.0014	2.8e-107	3.11e-106	32.7239
LF010491	7.58979	-6.17719	0.398168	-15.514	2.79e-54	1.41e-53	22.4138
LF006208	13.5203	-6.17605	0.332459	-18.5769	4.94e-77	3.56e-76	18.634
LF006061	18.5894	-6.17546	0.313345	-19.7082	1.83e-86	1.5e-85	29.1667
LF001682	11.0453	-6.17257	0.413211	-14.938	1.86e-50	8.85e-50	21.9196
LF005468	22.2204	-6.17084	0.302838	-20.3767	2.69e-92	2.39e-91	20.0186
LF014636	11.645	-6.16511	0.355771	-17.3289	2.85e-67	1.77e-66	32.0225
LF005269	8.64177	-6.15429	0.376503	-16.3459	4.65e-60	2.58e-59	27.0704
LF003990	15.4017	-6.15179	0.341744	-18.0012	1.91e-72	1.28e-71	28.717
LF002237	152.27	-6.14258	0.151507	-40.5432	0	0	31.0834
LF006971	78.9093	-6.11688	0.171456	-35.6762	9.26e-279	7.05e-277	24.6423
LF006142	23.9118	-6.09407	0.284384	-21.429	7.16e-102	7.4e-101	26.4815
LF008447	125.047	-6.09259	0.146472	-41.5955	0	0	29.3276
LF000700	37.2966	-6.08972	0.231783	-26.2734	3.86e-152	7.53e-151	29.7814
LF004798	40.6033	-6.08687	0.234127	-25.9982	5.19e-149	9.73e-148	35.1648
LF003326	851.103	-6.07664	0.114001	-53.3033	0	0	32.0447
LF008991	5.34755	-6.07057	0.401461	-15.1212	1.17e-51	5.71e-51	19.1919
LF006064	17.0293	-6.07018	0.318051	-19.0856	3.33e-81	2.55e-80	22.5641
LF008474	5.4479	-6.06816	0.522437	-11.6151	3.45e-31	1.14e-30	28.941
LF002966	7.81489	-6.05859	0.392317	-15.4431	8.4e-54	4.22e-53	17.5439
LF006461	331.763	-6.05527	0.194646	-31.1092	1.81e-212	6.91e-211	29.2035
LF001082	5.72776	-6.05433	0.441055	-13.7269	7.01e-43	2.93e-42	21.6599
LF001081	132.456	-6.00836	0.180086	-33.3638	4.59e-244	2.46e-242	27.4441
LF004647	6.26744	-5.99833	0.411685	-14.5702	4.35e-48	1.99e-47	31.1828
LF004172	16.0579	-5.98731	0.353054	-16.9586	1.66e-64	9.95e-64	31.6742
LF011923	4.97399	-5.97604	0.47242	-12.6498	1.12e-36	4.15e-36	29.1202
LF007082	43.9923	-5.96857	0.380165	-15.6999	1.51e-55	7.81e-55	25.6338
LF010178	55.7325	-5.96323	0.184171	-32.3787	5.47e-230	2.51e-228	20.0331
LF009240	15.3887	-5.95944	0.407328	-14.6306	1.79e-48	8.26e-48	32.2695
LF012856	4.68305	-5.94324	0.423193	-14.0438	8.41e-45	3.65e-44	30.7971
LF004810	37.5102	-5.9275	0.221432	-26.7689	7.44e-158	1.54e-156	26.3777
LF001369	205.769	-5.92679	0.152775	-38.7943	0	0	33.6612
LF003505	4.78206	-5.92651	0.464421	-12.7611	2.7e-37	1.02e-36	22.2469
LF014989	6.24654	-5.92598	0.439128	-13.4949	1.68e-41	6.82e-41	27.2523
LF004909	2283.49	-5.92561	0.127615	-46.4336	0	0	27.8515
LF005355	7.43172	-5.91253	0.402361	-14.6946	6.98e-49	3.23e-48	34.7604
LF000716	138.234	-5.91005	0.246063	-24.0185	1.78e-127	2.6e-126	27.0403
LF002111	17.8715	-5.90939	0.362545	-16.2997	9.91e-60	5.47e-59	34.3937
LF008521	4.55437	-5.90538	0.441255	-13.3831	7.59e-41	3.05e-40	29.3173
LF000630	26.0027	-5.90331	0.25136	-23.4855	5.74e-122	7.72e-121	22.103
LF001010	9.50971	-5.89366	0.375433	-15.6983	1.55e-55	8.01e-55	22.6148
LF008190	5.11918	-5.89319	0.464812	-12.6786	7.77e-37	2.89e-36	31.7655
LF012720	13.373	-5.87237	0.316672	-18.544	9.12e-77	6.53e-76	23.913
LF008855	24.8772	-5.85384	0.267424	-21.8898	3.25e-106	3.58e-105	31.9088
LF014537	5.03453	-5.85275	0.418805	-13.9749	2.22e-44	9.55e-44	23.8889
LF001504	47.5778	-5.83316	0.197166	-29.5851	2.33e-192	7.12e-191	30.5628
LF009579	316.531	-5.83287	0.168074	-34.7041	6.82e-264	4.58e-262	31.003
LF000318	178.612	-5.82297	0.122682	-47.4639	0	0	25.5422
LF010019	23.1421	-5.82279	0.265658	-21.9184	1.74e-106	1.92e-105	21.6087
LF006285	6.49348	-5.79766	0.405094	-14.3119	1.84e-46	8.23e-46	25.9259
LF002792	31.765	-5.79213	0.271197	-21.3576	3.31e-101	3.39e-100	28.9141
LF012784	59.9041	-5.78012	0.232428	-24.8684	1.64e-136	2.69e-135	27.5689
LF006553	4.91259	-5.77723	0.453813	-12.7304	4.01e-37	1.5e-36	25.2758
LF006421	39.5776	-5.77471	0.202522	-28.5139	7.87e-179	2.04e-177	24.0571
LF015026	4.22266	-5.76883	0.464005	-12.4327	1.74e-35	6.28e-35	21.8884
LF004667	59.1527	-5.76459	0.173489	-33.2274	4.33e-242	2.28e-240	28.6185
LF004785	76.8638	-5.76396	0.214932	-26.8176	2.02e-158	4.21e-157	27.1964
LF014584	7.94966	-5.76046	0.396564	-14.5259	8.3e-48	3.77e-47	34.7619
LF013319	147.604	-5.74614	0.261007	-22.0153	2.06e-107	2.29e-106	43.8923
LF003076	21.9088	-5.74016	0.26955	-21.2954	1.25e-100	1.27e-99	30.3922
LF002794	6.79415	-5.73998	0.386306	-14.8586	6.12e-50	2.88e-49	28.0571
LF000857	262.671	-5.73547	0.167847	-34.1708	6.58e-256	4.09e-254	27.8912
LF005916	20.9977	-5.73272	0.267476	-21.4326	6.63e-102	6.86e-101	35.3952
LF005823	4.82906	-5.72621	0.402703	-14.2195	6.94e-46	3.06e-45	25.3061
LF013778	29.5589	-5.72355	0.302372	-18.9289	6.6e-80	4.97e-79	28.4848
LF002683	13.0224	-5.71669	0.387813	-14.7409	3.52e-49	1.64e-48	29.3963
LF005470	31.366	-5.69644	0.226291	-25.1731	7.89e-140	1.34e-138	22.5806
LF002371	10.746	-5.69012	0.351124	-16.2054	4.62e-59	2.52e-58	32.0988
LF003945	21.1163	-5.68631	0.270586	-21.0148	4.8e-98	4.69e-97	25.4111
LF012015	11.1415	-5.6841	0.34509	-16.4714	5.89e-61	3.32e-60	26.7477
LF008662	89.3769	-5.68094	0.152323	-37.2953	1.95e-304	1.9e-302	35.4749
LF007265	3.9485	-5.67301	0.457863	-12.3902	2.95e-35	1.06e-34	15.9817
LF003387	23.27	-5.66766	0.241094	-23.5081	3.37e-122	4.55e-121	23.2323
LF002040	5.10966	-5.66555	0.392869	-14.421	3.82e-47	1.72e-46	33.0136
LF010533	618.368	-5.6608	0.268443	-21.0875	1.04e-98	1.02e-97	33.1579
LF001757	39.3125	-5.65077	0.198696	-28.4393	6.62e-178	1.69e-176	25.5965
LF003395	13.3499	-5.65015	0.319048	-17.7094	3.55e-70	2.3e-69	10
LF001309	148.868	-5.64762	0.197947	-28.531	4.84e-179	1.27e-177	36.5079
LF002153	675.87	-5.63974	0.137326	-41.0683	0	0	28.9143
LF002238	4.0196	-5.63933	0.407762	-13.83	1.68e-43	7.12e-43	18.9189
LF010675	15.5561	-5.63861	0.292786	-19.2585	1.2e-82	9.34e-82	24.7024
LF007409	3.60786	-5.62508	0.429428	-13.099	3.34e-39	1.3e-38	27.5168
LF000186	81.5915	-5.60498	0.178653	-31.3735	4.66e-216	1.85e-214	30.2796
LF006831	248.643	-5.59509	0.187955	-29.7683	1.01e-194	3.22e-193	26.9006
LF000220	68.5342	-5.58786	0.158604	-35.2315	6.59e-272	4.73e-270	26.1084
LF007752	5.33564	-5.57472	0.42369	-13.1575	1.54e-39	6.05e-39	18.4769
LF006896	38.7347	-5.5745	0.266323	-20.9314	2.77e-97	2.67e-96	29.1921
LF007954	4.49076	-5.56278	0.403559	-13.7843	3.17e-43	1.34e-42	22.7723
LF004173	23.1199	-5.54056	0.235452	-23.5315	1.94e-122	2.62e-121	23.2827
LF011457	8.1041	-5.53437	0.364803	-15.1708	5.52e-52	2.7e-51	24.1093
LF000629	25.4325	-5.52962	0.241915	-22.8577	1.22e-115	1.51e-114	31.202
LF007945	58.6467	-5.52845	0.253975	-21.7677	4.69e-105	5.1e-104	21.8009
LF012336	10.131	-5.52335	0.481984	-11.4596	2.1e-30	6.84e-30	29.6903
LF006846	16.7975	-5.51923	0.27306	-20.2125	7.6e-91	6.59e-90	23.3766
LF012016	8.74706	-5.5152	0.34261	-16.0976	2.65e-58	1.43e-57	27.451
LF006236	5.68752	-5.51001	0.476778	-11.5568	6.82e-31	2.25e-30	20.2856
LF005363	3.79595	-5.50591	0.480401	-11.4611	2.07e-30	6.73e-30	28.4483
LF013558	4.70884	-5.50522	0.402282	-13.685	1.25e-42	5.19e-42	24.812
LF007032	26.7755	-5.49525	0.255705	-21.4906	1.91e-102	1.99e-101	27.6775
LF000948	59.8695	-5.48514	0.509628	-10.763	5.15e-27	1.55e-26	28.849
LF000078	225.729	-5.48512	0.164905	-33.2623	1.36e-242	7.2e-241	27.0042
LF000731	75.9327	-5.48142	0.168736	-32.4851	1.73e-231	8.16e-230	27.451
LF010256	14.6541	-5.47587	0.287924	-19.0185	1.2e-80	9.15e-80	16.2281
LF013508	8.09444	-5.47487	0.340989	-16.0558	5.2e-58	2.79e-57	22.0079
LF015100	25.9641	-5.4723	0.241715	-22.6395	1.77e-113	2.13e-112	40.4531
LF003001	11.5932	-5.47032	0.337012	-16.2318	3e-59	1.65e-58	26.2147
LF014262	18.2329	-5.4659	0.28999	-18.8486	3.02e-79	2.25e-78	26.5931
LF015077	3.38313	-5.46424	0.424753	-12.8645	7.13e-38	2.71e-37	34.0426
LF002316	27.9136	-5.46245	0.277892	-19.6567	5.06e-86	4.12e-85	10.6996
LF008259	4.72837	-5.4557	0.429067	-12.7153	4.86e-37	1.81e-36	25.8124
LF007546	3.4931	-5.45077	0.481964	-11.3095	1.18e-29	3.77e-29	33.4828
LF000339	97.6545	-5.44456	0.131904	-41.2769	0	0	25.1389
LF006435	10.582	-5.44414	0.336521	-16.1777	7.24e-59	3.94e-58	19.2197
LF008840	3.29436	-5.42763	0.434595	-12.4889	8.58e-36	3.12e-35	18.4615
LF007113	52.0782	-5.41741	0.191775	-28.2488	1.47e-175	3.64e-174	35.7991
LF002504	52.2571	-5.41684	0.240003	-22.5699	8.56e-113	1.02e-111	23.5465
LF003883	176.018	-5.41502	0.113704	-47.6239	0	0	25.9913
LF014504	4.00235	-5.40521	0.474584	-11.3894	4.72e-30	1.52e-29	31.7655
LF011496	3.75672	-5.40282	0.494486	-10.9261	8.65e-28	2.65e-27	23.6767
LF000487	5.15122	-5.40149	0.393978	-13.7102	8.83e-43	3.69e-42	10.8108
LF012945	7.01544	-5.3992	0.368289	-14.6602	1.16e-48	5.35e-48	21.256
LF003478	518.577	-5.39266	0.1464	-36.835	5.09e-297	4.55e-295	30.3844
LF003713	90.1902	-5.3774	0.160972	-33.4058	1.13e-244	6.14e-243	34.1979
LF013969	36.3049	-5.37556	0.210542	-25.532	8.71e-144	1.55e-142	27.8935
LF003092	13.8229	-5.3711	0.31746	-16.919	3.26e-64	1.94e-63	27.799
LF011646	55.4341	-5.36996	0.251427	-21.3579	3.29e-101	3.37e-100	31.9463
LF008702	4.4151	-5.35393	0.407195	-13.1483	1.74e-39	6.83e-39	27.7778
LF004152	63.1082	-5.34385	0.169546	-31.5185	4.85e-218	1.95e-216	24.6362
LF003740	14.1175	-5.34327	0.283409	-18.8536	2.75e-79	2.05e-78	19.0476
LF003425	4.07052	-5.34082	0.425343	-12.5565	3.66e-36	1.34e-35	23.4742
LF000249	4.31674	-5.34058	0.414739	-12.877	6.07e-38	2.31e-37	18.9744
LF009163	6.45423	-5.33982	0.351019	-15.2123	2.93e-52	1.44e-51	22.7129
LF000843	50.2286	-5.33789	0.202877	-26.3109	1.44e-152	2.82e-151	23.6364
LF006188	40.5275	-5.33595	0.178896	-29.8271	1.74e-195	5.68e-194	20.0684
LF009274	16.7825	-5.33251	0.25687	-20.7596	1e-95	9.42e-95	25.2778
LF002688	19.0179	-5.31335	0.245863	-21.611	1.42e-103	1.5e-102	18.6495
LF003158	4.63527	-5.31128	0.39377	-13.4883	1.83e-41	7.45e-41	22.9167
LF008179	12.6335	-5.30198	0.331304	-16.0034	1.21e-57	6.44e-57	26.6667
LF010022	12.5898	-5.2915	0.31096	-17.0167	6.18e-65	3.72e-64	27.7615
LF002468	42.1771	-5.28327	0.184976	-28.5619	2e-179	5.27e-178	22.6667
LF011517	3.41323	-5.28029	0.443673	-11.9013	1.17e-32	3.98e-32	23.2981
LF006391	106.668	-5.28014	0.232502	-22.7101	3.56e-114	4.32e-113	31.9794
LF013079	6.48881	-5.27831	0.356384	-14.8107	1.25e-49	5.84e-49	34.9862
LF003181	5.13593	-5.27769	0.390315	-13.5216	1.17e-41	4.76e-41	12.1715
LF003223	12.3642	-5.27247	0.343907	-15.3311	4.74e-53	2.35e-52	21.32
LF000957	17.4573	-5.269	0.244656	-21.5363	7.11e-103	7.49e-102	31.7829
LF005033	294.822	-5.26753	0.337153	-15.6236	5.03e-55	2.58e-54	23.3092
LF006604	52.306	-5.26559	0.171085	-30.7776	5.23e-208	1.92e-206	26.8351
LF010344	7.48085	-5.26377	0.352402	-14.9368	1.9e-50	9.01e-50	18.4524
LF011580	3.89928	-5.26054	0.431095	-12.2028	3e-34	1.06e-33	26.7468
LF011029	303.07	-5.25558	0.132353	-39.7088	0	0	30.3731
LF007875	4.98182	-5.24931	0.405575	-12.9429	2.58e-38	9.89e-38	32.5218
LF004799	3.85086	-5.24832	0.403176	-13.0175	9.74e-39	3.76e-38	29.0598
LF005896	24.697	-5.24577	0.222394	-23.5878	5.15e-123	6.99e-122	26.1111
LF009611	85.2469	-5.24252	0.135932	-38.5671	0	0	25.2324
LF005851	3.94954	-5.23681	0.415113	-12.6154	1.74e-36	6.4e-36	28.8403
LF008516	1976.61	-5.23576	0.612153	-8.55303	1.2e-17	2.93e-17	32.3367
LF013518	10.0003	-5.23531	0.312184	-16.7699	4.05e-63	2.38e-62	31.4286
LF007824	17.6568	-5.226	0.248484	-21.0316	3.37e-98	3.3e-97	24.8313
LF007750	25.3743	-5.22543	0.211754	-24.6769	1.9e-134	3.04e-133	32.0132
LF003607	216.124	-5.22307	0.114726	-45.5267	0	0	35.1639
LF004635	84.7195	-5.21912	0.172467	-30.2616	3.67e-201	1.24e-199	33.9048
LF005349	280.183	-5.21493	0.208775	-24.9787	1.04e-137	1.74e-136	32.8431
LF004748	5.87854	-5.21362	0.363424	-14.3458	1.13e-46	5.07e-46	20.5904
LF006088	7.70168	-5.20761	0.333307	-15.6241	4.99e-55	2.56e-54	36.0544
LF009554	2.94988	-5.20364	0.436847	-11.9118	1.03e-32	3.51e-32	19.3146
LF004994	559.57	-5.20089	0.279003	-18.641	1.5e-77	1.09e-76	35.8804
LF000520	5.53112	-5.20057	0.383763	-13.5515	7.76e-42	3.18e-41	22.722
LF004856	69.9125	-5.19176	0.200405	-25.9064	5.65e-148	1.04e-146	25.3968
LF009143	85.5621	-5.187	0.143849	-36.0588	1e-284	8e-283	39.1499
LF002480	83.9194	-5.18494	0.153707	-33.7325	1.93e-249	1.13e-247	29.0504
LF000918	56.955	-5.1793	0.153542	-33.7321	1.96e-249	1.14e-247	23.4945
LF007279	105.174	-5.17906	0.185736	-27.884	4.17e-171	1e-169	33.2155
LF010277	18.1954	-5.17889	0.234514	-22.0835	4.55e-108	5.11e-107	22.5319
LF007260	3.85087	-5.17513	0.40239	-12.861	7.46e-38	2.84e-37	26.7465
LF002013	3.58197	-5.17427	0.441637	-11.7161	1.05e-31	3.53e-31	33.3333
LF006258	9.03301	-5.1698	0.399415	-12.9434	2.56e-38	9.82e-38	26.3969
LF010505	16.0286	-5.16927	0.300669	-17.1926	3.02e-66	1.86e-65	31.1234
LF000460	6.35822	-5.16698	0.491926	-10.5036	8.32e-26	2.44e-25	25.9143
LF001878	24.7285	-5.16411	0.298568	-17.2963	5.02e-67	3.11e-66	32.2672
LF000746	29.8727	-5.15816	0.19036	-27.0969	1.07e-161	2.32e-160	17.7862
LF009458	371.28	-5.13081	0.109553	-46.834	0	0	31.47
LF003332	5.73548	-5.12865	0.360025	-14.2453	4.8e-46	2.12e-45	18.9247
LF008261	402.828	-5.12749	0.189721	-27.0265	7.22e-161	1.55e-159	27.8487
LF008772	219.361	-5.12646	0.197442	-25.9644	1.25e-148	2.33e-147	29.5652
LF004882	42.2543	-5.12465	0.210204	-24.3795	2.82e-131	4.34e-130	23.9521
LF000063	179.764	-5.12136	0.125237	-40.8935	0	0	26.0504
LF012568	33.6373	-5.11474	0.219445	-23.3077	3.71e-120	4.84e-119	29.6296
LF003830	28.2038	-5.10932	0.255864	-19.9688	1.03e-88	8.71e-88	43.3036
LF013499	3.58308	-5.10484	0.420824	-12.1306	7.27e-34	2.54e-33	22.49
LF009831	4.48673	-5.10049	0.396092	-12.877	6.06e-38	2.31e-37	21.1144
LF012023	5.51096	-5.0949	0.399046	-12.7677	2.48e-37	9.33e-37	28.1863
LF011207	6.16717	-5.09274	0.352151	-14.4618	2.11e-47	9.53e-47	34.7953
LF010002	2.918	-5.0874	0.462459	-11.0008	3.79e-28	1.17e-27	25.86
LF010120	141.686	-5.08591	0.106722	-47.6556	0	0	33.0392
LF014971	132.475	-5.08557	0.137005	-37.1197	1.35e-301	1.28e-299	34.4444
LF001573	6.38626	-5.08077	0.355301	-14.2999	2.19e-46	9.74e-46	23.4735
LF000649	10.3998	-5.07795	0.285619	-17.7788	1.03e-70	6.76e-70	24.0964
LF007527	2121.68	-5.07529	0.467899	-10.847	2.06e-27	6.28e-27	32.2493
LF006326	46.9306	-5.07112	0.175729	-28.8576	4.07e-183	1.14e-181	28.4553
LF012403	50.0288	-5.06451	0.197682	-25.6195	9.25e-145	1.65e-143	29.3286
LF010868	3.15594	-5.06386	0.491252	-10.3081	6.48e-25	1.87e-24	25.6944
LF005706	8.65882	-5.06238	0.336743	-15.0334	4.44e-51	2.13e-50	26.5233
LF001516	23.4702	-5.06039	0.224381	-22.5527	1.26e-112	1.5e-111	20.241
LF004044	4.87475	-5.05307	0.399804	-12.6389	1.29e-36	4.76e-36	17.5038
LF006242	3.3747	-5.05213	0.410467	-12.3083	8.18e-35	2.92e-34	22.49
LF013197	4.17289	-5.04825	0.530907	-9.50872	1.93e-21	5.17e-21	29.0837
LF006782	2.87189	-5.04757	0.512523	-9.84849	6.96e-23	1.92e-22	29.3989
LF014810	3.49824	-5.04499	0.411682	-12.2546	1.59e-34	5.64e-34	21.3099
LF007237	76.212	-5.03905	0.172134	-29.274	2.22e-188	6.48e-187	28.3754
LF000126	287.606	-5.03291	0.151139	-33.3	3.86e-243	2.06e-241	29.8246
LF007953	7.63852	-5.02345	0.333845	-15.0473	3.6e-51	1.73e-50	22.0867
LF011531	115.245	-5.01107	0.12225	-40.9904	0	0	26.4574
LF003679	12.0455	-5.01106	0.3256	-15.3903	1.9e-53	9.51e-53	23.9045
LF007955	15.3198	-5.00689	0.257064	-19.4772	1.72e-84	1.37e-83	24.2857
LF007302	17.9888	-4.9834	0.274018	-18.1864	6.61e-74	4.55e-73	26.6667
LF010528	185.81	-4.97828	0.125951	-39.5256	0	0	18.1818
LF007968	253.577	-4.97545	0.150283	-33.1071	2.35e-240	1.2e-238	29.1391
LF005171	196.433	-4.96961	0.146639	-33.8901	9.31e-252	5.57e-250	27.5338
LF005521	87.7254	-4.96703	0.238448	-20.8306	2.29e-96	2.17e-95	26.0004
LF004818	425.429	-4.96701	0.184731	-26.8878	3.05e-159	6.46e-158	29.1214
LF003272	229.78	-4.96501	0.080706	-61.5197	0	0	24.9064
LF005031	3.15367	-4.95535	0.414891	-11.9437	7e-33	2.4e-32	25.4088
LF002276	52.4448	-4.95402	0.165692	-29.899	2.03e-196	6.66e-195	38.2353
LF001726	6.15586	-4.95373	0.370328	-13.3766	8.29e-41	3.33e-40	40.4674
LF003829	6.44774	-4.94592	0.420589	-11.7595	6.31e-32	2.12e-31	45.7594
LF010119	2.97098	-4.94568	0.427112	-11.5793	5.24e-31	1.73e-30	11.5942
LF004563	2.52857	-4.92207	0.437674	-11.246	2.42e-29	7.69e-29	20.6202
LF008933	8.38005	-4.92182	0.385066	-12.7817	2.07e-37	7.81e-37	26.9436
LF004054	43.7223	-4.91872	0.172753	-28.4725	2.56e-178	6.6e-177	22.5532
LF006393	68.0911	-4.90708	0.155178	-31.6223	1.82e-219	7.48e-218	24.0506
LF000737	2.45509	-4.90356	0.426061	-11.509	1.19e-30	3.89e-30	16.092
LF008512	292.02	-4.89575	0.398757	-12.2775	1.2e-34	4.26e-34	29.4737
LF003392	44.6083	-4.8921	0.2316	-21.123	4.89e-99	4.85e-98	19.563
LF008468	3.71987	-4.88634	0.448365	-10.8982	1.18e-27	3.6e-27	28.0757
LF004146	5.15885	-4.87771	0.380381	-12.8232	1.22e-37	4.59e-37	27.0457
LF001583	50.2595	-4.85982	0.154504	-31.4542	3.67e-217	1.47e-215	35.5837
LF005455	5.08491	-4.85826	0.392633	-12.3735	3.63e-35	1.31e-34	31.2107
LF013218	3.55683	-4.85742	0.398023	-12.2038	2.96e-34	1.05e-33	29.4458
LF000329	5.87496	-4.85708	0.356202	-13.6358	2.45e-42	1.01e-41	25.5938
LF001585	9.75608	-4.83808	0.288662	-16.7604	4.76e-63	2.78e-62	27.5572
LF000496	15.2941	-4.83554	0.262408	-18.4276	7.89e-76	5.57e-75	18.8993
LF002189	5.87267	-4.8351	0.36591	-13.2139	7.29e-40	2.88e-39	43.8272
LF003193	13.3505	-4.83411	0.271646	-17.7956	7.64e-71	5.01e-70	26.9919
LF004841	9.24343	-4.82309	0.288856	-16.6972	1.37e-62	8e-62	27.3691
LF007060	13.0673	-4.81732	0.256006	-18.8172	5.46e-79	4.05e-78	28.6738
LF013927	3.00096	-4.80749	0.431616	-11.1383	8.16e-29	2.56e-28	23.3333
LF008226	2.57519	-4.80553	0.431156	-11.1457	7.52e-29	2.36e-28	24.7906
LF007494	2.50719	-4.80206	0.574528	-8.35825	6.37e-17	1.53e-16	34.2105
LF009814	44.6431	-4.78235	0.179678	-26.6163	4.4e-156	8.99e-155	31.0784
LF001779	3.93911	-4.77197	0.390577	-12.2177	2.5e-34	8.84e-34	25.463
LF007267	57.5421	-4.76793	0.139052	-34.2888	1.15e-257	7.27e-256	25.3372
LF004059	9.61524	-4.76059	0.295192	-16.1271	1.65e-58	8.88e-58	10.9375
LF001466	19.1319	-4.75332	0.23128	-20.5522	7.36e-94	6.7e-93	31.9361
LF011208	12.1763	-4.74798	0.262816	-18.0657	5.93e-73	4.03e-72	20.9026
LF013703	2.06806	-4.74586	0.450738	-10.5291	6.35e-26	1.87e-25	30.303
LF012943	29.415	-4.7402	0.19133	-24.775	1.67e-135	2.71e-134	40.5157
LF010687	2.06627	-4.73045	0.516931	-9.15104	5.64e-20	1.46e-19	21.5412
LF000574	3.71238	-4.72091	0.428077	-11.0282	2.79e-28	8.66e-28	30.2005
LF004908	24.3712	-4.71407	0.249777	-18.8731	1.9e-79	1.42e-78	20.8333
LF008402	24.6748	-4.70824	0.24332	-19.35	2.04e-83	1.6e-82	32.0388
LF014144	6.03578	-4.70029	0.371868	-12.6397	1.28e-36	4.72e-36	30.6854
LF007987	2.12423	-4.69129	0.45485	-10.3139	6.1e-25	1.76e-24	19.186
LF013445	25.894	-4.69109	0.252005	-18.6151	2.43e-77	1.76e-76	28.4178
LF007828	621.624	-4.68617	0.241736	-19.3855	1.02e-83	8.07e-83	43.29
LF000811	1507.9	-4.6816	0.119267	-39.2533	0	0	35.9086
LF002692	6.34638	-4.68077	0.356026	-13.1473	1.76e-39	6.93e-39	30.1994
LF003426	2.96869	-4.67672	0.438373	-10.6684	1.43e-26	4.28e-26	23.5043
LF006494	21.6818	-4.67649	0.204042	-22.9193	2.98e-116	3.71e-115	30.6306
LF014715	5.33029	-4.6739	0.367316	-12.7245	4.32e-37	1.61e-36	28.6957
LF004683	137.746	-4.67226	0.419083	-11.1488	7.26e-29	2.28e-28	28.7938
LF011592	3.25406	-4.66901	0.43869	-10.6431	1.88e-26	5.6e-26	25.9414
LF010158	7.16108	-4.66693	0.438045	-10.654	1.67e-26	4.99e-26	33.6111
LF001379	33.0763	-4.65948	0.206575	-22.5558	1.18e-112	1.4e-111	28.3917
LF000426	2.43779	-4.65831	0.430956	-10.8092	3.11e-27	9.46e-27	23.8095
LF007654	158.613	-4.65443	0.17481	-26.6256	3.43e-156	7.03e-155	33.6508
LF008513	86.8889	-4.65072	0.35847	-12.9738	1.72e-38	6.62e-38	27.0073
LF005055	2.13625	-4.64764	0.456388	-10.1835	2.35e-24	6.69e-24	29.2517
LF010025	2.97558	-4.64137	0.414119	-11.2078	3.73e-29	1.18e-28	5.59611
LF004930	1104.15	-4.64124	0.120089	-38.6485	0	0	34.4444
LF007653	6.37205	-4.63851	0.321052	-14.4479	2.59e-47	1.17e-46	33.4378
LF004516	5.15716	-4.6242	0.356413	-12.9743	1.71e-38	6.58e-38	26.9608
LF004474	47.2814	-4.62326	0.218531	-21.1561	2.43e-99	2.41e-98	30.888
LF006445	47.968	-4.61873	0.179648	-25.7098	9.08e-146	1.64e-144	31.7172
LF007641	7.50076	-4.61586	0.379366	-12.1673	4.64e-34	1.63e-33	26.6304
LF008660	26.0581	-4.61351	0.195056	-23.6522	1.12e-123	1.53e-122	31.5041
LF008965	14.0189	-4.60629	0.246638	-18.6763	7.71e-78	5.63e-77	14.9862
LF007578	1.85964	-4.60378	0.44557	-10.3324	5.03e-25	1.46e-24	10.2564
LF002108	42.7517	-4.60232	0.160072	-28.7516	8.66e-182	2.38e-180	29.7474
LF001565	10.996	-4.60064	0.290473	-15.8384	1.69e-56	8.83e-56	27.3408
LF010130	116.638	-4.59425	0.123895	-37.0818	5.53e-301	5.15e-299	31.9872
LF000622	14.1561	-4.59195	0.242737	-18.9174	8.2e-80	6.17e-79	33.0749
LF009840	57.5108	-4.58996	0.140112	-32.7592	2.25e-235	1.1e-233	30.656
LF001803	4.15412	-4.58553	0.38269	-11.9824	4.4e-33	1.51e-32	27.3043
LF003655	5.15963	-4.5795	0.35429	-12.9258	3.22e-38	1.23e-37	21.8123
LF008060	47.1779	-4.57637	0.192209	-23.8093	2.68e-125	3.74e-124	29.3578
LF000454	33.9463	-4.57458	0.238723	-19.1627	7.58e-82	5.85e-81	23.9048
LF001754	215.552	-4.57384	0.0954099	-47.9388	0	0	22.7918
LF009236	48.957	-4.57379	0.166158	-27.5267	8.4e-167	1.92e-165	30.4436
LF009086	49.9488	-4.56956	0.133599	-34.2034	2.15e-256	1.34e-254	31.2067
LF000842	9.64593	-4.56739	0.270916	-16.859	9.01e-64	5.32e-63	23.6726
LF012160	24.9784	-4.56707	0.276806	-16.4991	3.72e-61	2.11e-60	25.7732
LF011344	37.7482	-4.56435	0.219394	-20.8043	3.95e-96	3.75e-95	32.6148
LF014532	2.03232	-4.56415	0.501605	-9.09909	9.11e-20	2.34e-19	30.7692
LF009279	27.1651	-4.56355	0.192547	-23.701	3.52e-124	4.86e-123	34.632
LF001820	1.98592	-4.56343	0.451808	-10.1004	5.5e-24	1.56e-23	18.018
LF006955	196.479	-4.55592	0.169986	-26.8017	3.09e-158	6.42e-157	30.2821
LF003417	76.1182	-4.55392	0.151228	-30.113	3.28e-199	1.1e-197	22.3514
LF009081	1.91194	-4.55202	0.508404	-8.95355	3.44e-19	8.73e-19	21.8842
LF001018	10.3835	-4.53395	0.29256	-15.4975	3.61e-54	1.82e-53	19.2277
LF001298	2.7255	-4.52908	0.432223	-10.4786	1.08e-25	3.18e-25	22.043
LF011547	3.52522	-4.52616	0.395259	-11.4511	2.32e-30	7.52e-30	25.3188
LF003642	48.3488	-4.52436	0.14493	-31.2175	6.16e-214	2.38e-212	22.3301
LF009691	4.64992	-4.52243	0.361643	-12.5053	6.99e-36	2.54e-35	28.4193
LF003424	17.3564	-4.52216	0.267517	-16.9042	4.19e-64	2.49e-63	31.592
LF003455	26.5739	-4.50807	0.211704	-21.2942	1.28e-100	1.3e-99	29.6433
LF001751	1.94958	-4.50647	0.500923	-8.99634	2.33e-19	5.95e-19	20.5128
LF002392	1.85117	-4.4969	0.450734	-9.97683	1.93e-23	5.38e-23	28.4091
LF006141	1.73385	-4.49382	0.472729	-9.50612	1.98e-21	5.3e-21	25.6672
LF004680	11.1821	-4.48662	0.258493	-17.3568	1.75e-67	1.09e-66	31.3869
LF007995	9.46263	-4.48581	0.265365	-16.9043	4.18e-64	2.48e-63	21.6289
LF007281	87.3507	-4.4766	0.228003	-19.6339	7.93e-86	6.43e-85	38.6973
LF008741	95.7467	-4.46817	0.164902	-27.0958	1.1e-161	2.39e-160	37.4909
LF004530	107.174	-4.46215	0.256751	-17.3793	1.18e-67	7.4e-67	28.6294
LF004467	7.68791	-4.45412	0.32464	-13.7202	7.69e-43	3.21e-42	25.0907
LF001940	2.07236	-4.4479	0.438674	-10.1394	3.69e-24	1.05e-23	13.3333
LF000781	13.1247	-4.44716	0.270085	-16.4658	6.46e-61	3.64e-60	24.3745
LF013879	2.45689	-4.44537	0.423566	-10.4951	9.1e-26	2.67e-25	40.1747
LF012383	6.11413	-4.44302	0.412835	-10.7622	5.19e-27	1.57e-26	33.9422
LF000972	13.5622	-4.44121	0.302404	-14.6864	7.88e-49	3.64e-48	28.0208
LF006840	17.9615	-4.44071	0.197788	-22.4519	1.23e-111	1.44e-110	22.9844
LF009356	1.74716	-4.44012	0.488288	-9.09324	9.61e-20	2.47e-19	29.1188
LF010005	1.74211	-4.44008	0.473607	-9.37502	6.92e-21	1.83e-20	26.7001
LF000219	77.2394	-4.43862	0.144048	-30.8135	1.73e-208	6.39e-207	26.214
LF006841	87.2938	-4.43782	0.132633	-33.4594	1.88e-245	1.03e-243	22.7031
LF006446	167.52	-4.43703	0.122226	-36.302	1.5e-288	1.24e-286	34.6154
LF003909	1.91818	-4.43479	0.447795	-9.90361	4.02e-23	1.11e-22	29.4444
LF009683	27.1991	-4.43314	0.173827	-25.5031	1.82e-143	3.22e-142	24.5826
LF003550	266.912	-4.43262	0.138102	-32.0967	4.9e-226	2.18e-224	31.016
LF011648	2.25949	-4.43162	0.422048	-10.5003	8.61e-26	2.53e-25	33.4828
LF004369	5.67859	-4.42943	0.352746	-12.557	3.64e-36	1.33e-35	25.1174
LF000800	7.08754	-4.4231	0.30201	-14.6455	1.44e-48	6.64e-48	35.4018
LF006854	1.679	-4.41234	0.509562	-8.65907	4.76e-18	1.18e-17	27.7193
LF008663	13.317	-4.40532	0.256873	-17.1498	6.31e-66	3.87e-65	31.8841
LF013731	3.43616	-4.40462	0.414677	-10.6218	2.36e-26	7.02e-26	22.9167
LF001227	2.145	-4.38922	0.427041	-10.2782	8.83e-25	2.55e-24	26.2553
LF001492	20.2625	-4.38566	0.204237	-21.4734	2.76e-102	2.88e-101	24.9389
LF001491	7.6783	-4.38385	0.320725	-13.6686	1.56e-42	6.49e-42	21.3461
LF002793	2.68895	-4.38275	0.411311	-10.6556	1.64e-26	4.9e-26	31.0109
LF009806	1.65869	-4.38082	0.463771	-9.44609	3.52e-21	9.36e-21	16.6667
LF009107	173.586	-4.36684	0.119047	-36.6816	1.44e-294	1.24e-292	34.7796
LF013928	2.02165	-4.36543	0.435095	-10.0333	1.09e-23	3.06e-23	34.5168
LF000305	1.58188	-4.35279	0.465168	-9.35747	8.17e-21	2.15e-20	23.3333
LF011987	4.55151	-4.35268	0.355317	-12.2501	1.68e-34	5.96e-34	36.4008
LF005826	2.16607	-4.35177	0.422026	-10.3116	6.24e-25	1.81e-24	24.9175
LF001946	5981.37	-4.34888	0.304981	-14.2595	3.91e-46	1.73e-45	41.9228
LF003200	116.337	-4.34482	0.18925	-22.9581	1.22e-116	1.52e-115	28.7245
LF006107	21.0748	-4.34323	0.187352	-23.1822	6.89e-119	8.79e-118	28.4627
LF006975	77.1298	-4.34103	0.151813	-28.5946	7.84e-180	2.09e-178	26.2712
LF003657	39.9028	-4.33961	0.151881	-28.5723	1.48e-179	3.93e-178	24.2938
LF001164	73.6252	-4.33479	0.184836	-23.4521	1.26e-121	1.68e-120	30.9618
LF009581	6.99942	-4.33038	0.297163	-14.5724	4.21e-48	1.92e-47	21.374
LF007275	36.0837	-4.31806	0.165645	-26.0682	8.38e-150	1.58e-148	33.7963
LF011699	1.66976	-4.31683	0.452311	-9.54392	1.38e-21	3.69e-21	16.6097
LF004560	53.0572	-4.31039	0.152276	-28.3063	2.89e-176	7.2e-175	38.2011
LF002711	27.305	-4.2991	0.216143	-19.8901	4.96e-88	4.16e-87	22.1519
LF002506	21.4928	-4.29732	0.220152	-19.5198	7.45e-85	5.95e-84	27.7184
LF005083	62.2906	-4.29547	0.14494	-29.6363	5.1e-193	1.58e-191	29.8177
LF013370	3.51891	-4.29525	0.369386	-11.6281	2.97e-31	9.85e-31	27.7778
LF000221	23.3621	-4.29336	0.16394	-26.1886	3.58e-151	6.89e-150	28.5216
LF003334	51.9474	-4.28779	0.146548	-29.2587	3.48e-188	1.02e-186	21.6383
LF004869	845.996	-4.27957	0.183629	-23.3055	3.9e-120	5.08e-119	28.3735
LF008520	10.3255	-4.27936	0.353497	-12.1058	9.84e-34	3.43e-33	34.4538
LF009114	10.1834	-4.2782	0.255881	-16.7195	9.45e-63	5.52e-62	21.4777
LF002250	30.1997	-4.27335	0.171889	-24.8611	1.96e-136	3.22e-135	29.0499
LF010867	6.24183	-4.27063	0.316015	-13.514	1.29e-41	5.27e-41	24.1202
LF007182	4.3367	-4.26782	0.372086	-11.47	1.87e-30	6.08e-30	26.4043
LF008379	14.6836	-4.26313	0.296858	-14.3608	9.11e-47	4.09e-46	33.2767
LF000598	1.6591	-4.25586	0.492829	-8.63557	5.84e-18	1.44e-17	24.7396
LF006843	13.0532	-4.25445	0.282742	-15.0471	3.61e-51	1.74e-50	30.6233
LF004636	78.9989	-4.25035	0.158018	-26.8979	2.33e-159	4.92e-158	32.2705
LF005648	1.50907	-4.24819	0.49953	-8.50437	1.83e-17	4.44e-17	23.9394
LF006990	121.704	-4.24729	0.107507	-39.507	0	0	38.5488
LF006204	4.38592	-4.24219	0.339195	-12.5066	6.87e-36	2.5e-35	17.3497
LF013371	4.33622	-4.24114	0.359688	-11.7912	4.34e-32	1.46e-31	41.6667
LF005266	119.592	-4.22307	0.100249	-42.1256	0	0	27.6596
LF011370	45.2622	-4.21824	0.176369	-23.9172	2.03e-126	2.88e-125	32.3741
LF002550	17.9771	-4.21521	0.196298	-21.4735	2.76e-102	2.87e-101	35.1695
LF014676	235.798	-4.21129	0.095608	-44.0475	0	0	43.6647
LF000465	13.2041	-4.2112	0.247969	-16.9827	1.1e-64	6.62e-64	28.9655
LF005426	166.657	-4.21076	0.113706	-37.0319	3.51e-300	3.25e-298	35.3323
LF005647	3.07734	-4.20208	0.473215	-8.87986	6.69e-19	1.69e-18	26.0327
LF009281	4.59331	-4.2012	0.330077	-12.7279	4.14e-37	1.55e-36	22.9508
LF009195	2.33845	-4.20078	0.406745	-10.3278	5.28e-25	1.53e-24	24.4444
LF014013	1.82966	-4.19288	0.472259	-8.87836	6.79e-19	1.71e-18	35.9038
LF006287	68.4642	-4.19225	0.228672	-18.333	4.51e-75	3.15e-74	31.4642
LF008576	26.7035	-4.19152	0.17261	-24.2832	2.95e-130	4.47e-129	36.0494
LF004779	46.5558	-4.18801	0.144759	-28.931	4.86e-184	1.37e-182	20.0658
LF011528	2.2208	-4.18581	0.485119	-8.62844	6.22e-18	1.53e-17	26
LF012126	23.0272	-4.18519	0.186775	-22.4076	3.32e-111	3.86e-110	26.9547
LF001665	11.4673	-4.18343	0.223365	-18.7291	2.87e-78	2.11e-77	21.4945
LF008271	29.5875	-4.18127	0.171177	-24.4266	8.92e-132	1.39e-130	34.6105
LF005352	2881.34	-4.17829	0.545529	-7.65916	1.87e-14	4.19e-14	32.4739
LF010628	4.77833	-4.17372	0.362842	-11.5029	1.28e-30	4.17e-30	21.8191
LF003485	3.77594	-4.17306	0.424167	-9.83826	7.7e-23	2.13e-22	29.1755
LF009147	176.106	-4.16942	0.112054	-37.2091	4.86e-303	4.66e-301	27.5194
LF007721	91.2963	-4.1649	0.146683	-28.3939	2.41e-177	6.11e-176	33.396
LF000444	22.777	-4.16193	0.1879	-22.1498	1.05e-108	1.19e-107	27.0833
LF012579	102.387	-4.15843	0.140418	-29.6147	9.67e-193	2.98e-191	26.5881
LF009376	1.52139	-4.15611	0.47179	-8.80924	1.26e-18	3.15e-18	29.6143
LF001060	10.2273	-4.1556	0.258619	-16.0684	4.25e-58	2.28e-57	46.4135
LF006839	28.9472	-4.15195	0.155346	-26.7272	2.27e-157	4.7e-156	26.4368
LF010910	221.674	-4.15127	0.118198	-35.1213	3.19e-270	2.26e-268	39.5509
LF001551	42.8217	-4.15042	0.145451	-28.5348	4.34e-179	1.14e-177	34.0376
LF004679	4.73516	-4.14755	0.327753	-12.6545	1.06e-36	3.92e-36	42.9098
LF005804	1.42146	-4.14567	0.464954	-8.91632	4.82e-19	1.22e-18	30.6306
LF010796	2.86699	-4.13632	0.403777	-10.2441	1.26e-24	3.61e-24	30.9896
LF011490	4.49355	-4.12914	0.369905	-11.1627	6.21e-29	1.95e-28	26.0776
LF000599	1.42138	-4.12463	0.470336	-8.76954	1.79e-18	4.47e-18	23.7478
LF004853	8.2608	-4.12448	0.275345	-14.9794	1e-50	4.78e-50	23.2398
LF007699	1.68487	-4.1224	0.440214	-9.36454	7.64e-21	2.02e-20	31.4815
LF006566	5.84607	-4.12223	0.34679	-11.8868	1.39e-32	4.72e-32	27.1709
LF005419	22.2862	-4.1116	0.182357	-22.5469	1.44e-112	1.71e-111	31.1676
LF011310	103.024	-4.10854	0.182703	-22.4875	5.5e-112	6.46e-111	27.5321
LF009695	1.60539	-4.10104	0.449002	-9.13367	6.62e-20	1.71e-19	9.52381
LF012007	3.54638	-4.0986	0.388463	-10.5508	5.04e-26	1.49e-25	32.3841
LF007089	2.48286	-4.09717	0.448806	-9.12904	6.91e-20	1.78e-19	25.1973
LF005723	77.1772	-4.0929	0.252772	-16.192	5.74e-59	3.13e-58	27.5194
LF006402	8.18536	-4.09047	0.297388	-13.7546	4.78e-43	2.01e-42	28.8462
LF010287	1.33481	-4.0894	0.486412	-8.40726	4.2e-17	1.01e-16	27.381
LF009262	3.2929	-4.08643	0.408355	-10.0071	1.42e-23	3.98e-23	24.6656
LF005007	26.9899	-4.08165	0.181073	-22.5414	1.63e-112	1.93e-111	17.4359
LF005250	21.6944	-4.0808	0.23291	-17.5209	9.92e-69	6.28e-68	23.6787
LF002263	10.0545	-4.08023	0.252103	-16.1848	6.46e-59	3.51e-58	31.9902
LF013448	1349.73	-4.07804	0.0957087	-42.6089	0	0	24.065
LF011174	1.38298	-4.07636	0.483536	-8.43031	3.45e-17	8.33e-17	34.2105
LF009248	2.1081	-4.07553	0.417266	-9.76723	1.56e-22	4.27e-22	22.8013
LF002539	7.95425	-4.07287	0.288668	-14.1092	3.33e-45	1.46e-44	32.8028
LF001850	2.47718	-4.07164	0.395992	-10.2821	8.48e-25	2.45e-24	15.873
LF002579	195.719	-4.06996	0.124243	-32.758	2.33e-235	1.14e-233	31.5238
LF009518	1.36149	-4.06929	0.501289	-8.11764	4.75e-16	1.11e-15	23.3151
LF001150	7.34005	-4.06567	0.276339	-14.7126	5.35e-49	2.48e-48	31.6302
LF006755	1.71464	-4.06075	0.471537	-8.61173	7.2e-18	1.77e-17	7.84314
LF006042	1.58531	-4.05934	0.58372	-6.95426	3.54e-12	7.45e-12	29.8611
LF011294	170.42	-4.05233	0.234729	-17.2638	8.81e-67	5.45e-66	35.5856
LF001324	12.6043	-4.04813	0.236288	-17.1322	8.54e-66	5.21e-65	35.2713
LF002410	9.87248	-4.04722	0.257271	-15.7314	9.22e-56	4.76e-55	17.9104
LF008160	1.3173	-4.03786	0.482347	-8.37129	5.7e-17	1.37e-16	26.3485
LF003335	3.67932	-4.03685	0.385059	-10.4837	1.03e-25	3.01e-25	17.8451
LF001020	64.9619	-4.03665	0.152303	-26.504	8.72e-155	1.76e-153	19.5624
LF000795	2.92832	-4.03576	0.39087	-10.3251	5.43e-25	1.57e-24	27.6755
LF006239	1.26706	-4.03066	0.501359	-8.03947	9.02e-16	2.09e-15	21.6374
LF010514	7.93951	-4.02276	0.326917	-12.3052	8.5e-35	3.03e-34	23.1707
LF008525	1.93628	-4.02005	0.437826	-9.18183	4.24e-20	1.1e-19	28.1915
LF006514	32.1111	-4.01788	0.176244	-22.7973	4.88e-115	5.95e-114	22.4655
LF000319	131.951	-4.01725	0.134957	-29.7669	1.05e-194	3.35e-193	27.0014
LF005621	175.365	-4.0166	0.0938808	-42.784	0	0	29.4574
LF008450	1.27384	-4.01446	0.478825	-8.38399	5.12e-17	1.23e-16	12.8788
LF010006	1.74447	-4.00507	0.482986	-8.29231	1.11e-16	2.65e-16	28.051
LF004650	26.4034	-4.00326	0.179545	-22.2967	3.98e-110	4.56e-109	32.5452
LF008456	17.5644	-3.9992	0.202125	-19.7858	3.95e-87	3.27e-86	30.7471
LF001617	18.4315	-3.99761	0.194198	-20.5852	3.72e-94	3.41e-93	40.4762
LF000227	2.52684	-3.99706	0.400131	-9.98938	1.7e-23	4.75e-23	29.0155
LF010283	6.71317	-3.99573	0.275304	-14.5139	9.9e-48	4.49e-47	32.4074
LF004937	10.4829	-3.99127	0.323367	-12.3429	5.32e-35	1.91e-34	17.931
LF005361	1.24536	-3.98692	0.494208	-8.06728	7.19e-16	1.67e-15	28.5088
LF007393	125.815	-3.97888	0.114586	-34.7241	3.42e-264	2.3e-262	29.0301
LF000809	1.20098	-3.97729	0.500279	-7.95014	1.86e-15	4.29e-15	20.202
LF012545	10.3055	-3.97178	0.269399	-14.7431	3.41e-49	1.58e-48	42.0561
LF014299	109.665	-3.97043	0.187108	-21.2199	6.25e-100	6.27e-99	28.0488
LF003513	2.78319	-3.96735	0.548043	-7.23912	4.52e-13	9.73e-13	36.5854
LF011554	4.12836	-3.96364	0.342354	-11.5776	5.35e-31	1.77e-30	29.9694
LF010965	7.21312	-3.9558	0.283905	-13.9336	3.96e-44	1.7e-43	35.7143
LF004448	17.9874	-3.95144	0.186135	-21.2289	5.17e-100	5.19e-99	32.9949
LF000995	36.9731	-3.94832	0.2305	-17.1294	8.96e-66	5.47e-65	29.3076
LF007655	9.6152	-3.94549	0.260718	-15.1331	9.79e-52	4.76e-51	27.2013
LF009080	1.22565	-3.94471	0.525898	-7.50092	6.34e-14	1.4e-13	24.4556
LF007870	280.94	-3.94355	0.101057	-39.0229	0	0	27.74
LF002352	31.5182	-3.94313	0.166835	-23.6349	1.69e-123	2.31e-122	19.774
LF013581	2.10251	-3.93586	0.432932	-9.09117	9.8e-20	2.52e-19	33.7705
LF007818	1.66655	-3.93427	0.488738	-8.04985	8.29e-16	1.93e-15	30.708
LF004859	6.34094	-3.93297	0.31041	-12.6703	8.64e-37	3.21e-36	28.9562
LF010364	11.1465	-3.93241	0.231707	-16.9715	1.34e-64	8e-64	27.5641
LF003774	4.39414	-3.93062	0.33393	-11.7708	5.52e-32	1.86e-31	9.7561
LF008911	22.949	-3.92273	0.184039	-21.3146	8.31e-101	8.45e-100	31.982
LF010979	5.53601	-3.92122	0.299269	-13.1027	3.18e-39	1.24e-38	33.2295
LF012297	1.13625	-3.91923	0.504011	-7.77608	7.48e-15	1.7e-14	35.0168
LF002545	535.656	-3.91916	0.19439	-20.1613	2.14e-90	1.85e-89	30.4124
LF007229	11.1393	-3.91628	0.213571	-18.3371	4.18e-75	2.92e-74	24.5008
LF005734	184.136	-3.91004	0.145607	-26.8534	7.7e-159	1.61e-157	31.524
LF001015	99.7427	-3.90811	0.12636	-30.9284	4.96e-210	1.87e-208	25.5866
LF010763	2.88648	-3.90499	0.429753	-9.08661	1.02e-19	2.62e-19	36.1905
LF010678	39.7982	-3.89449	0.221336	-17.5954	2.67e-69	1.71e-68	32.0675
LF000799	1.70705	-3.89089	0.444955	-8.74445	2.24e-18	5.57e-18	28.5714
LF003936	1.2899	-3.88688	0.569488	-6.82521	8.78e-12	1.82e-11	23.9041
LF004185	225.705	-3.88119	0.146443	-26.503	8.95e-155	1.8e-153	33.1263
LF008063	23.9555	-3.88103	0.162165	-23.9326	1.4e-126	2e-125	29.073
LF003391	1.49191	-3.87496	0.51289	-7.55514	4.18e-14	9.29e-14	20
LF002012	4.36987	-3.87254	0.339497	-11.4067	3.87e-30	1.25e-29	23.9712
LF007559	15.3547	-3.86709	0.189708	-20.3845	2.3e-92	2.04e-91	26.6261
LF012641	46.5757	-3.86328	0.199921	-19.324	3.37e-83	2.65e-82	34.6502
LF002903	23.1799	-3.86263	0.161779	-23.8759	5.45e-126	7.71e-125	35.1449
LF011284	2.49808	-3.8592	0.389362	-9.9116	3.71e-23	1.03e-22	26.2327
LF003097	7.91785	-3.8587	0.279655	-13.7981	2.62e-43	1.1e-42	34.8754
LF005187	9.92717	-3.8557	0.359129	-10.7363	6.88e-27	2.07e-26	29.5376
LF001086	35.7791	-3.85558	0.151507	-25.4482	7.38e-143	1.29e-141	23.1415
LF001493	18.1465	-3.84739	0.227123	-16.9397	2.29e-64	1.37e-63	24.3961
LF002547	1.93905	-3.84704	0.449453	-8.55939	1.13e-17	2.77e-17	12.8205
LF007719	14.9543	-3.8424	0.234267	-16.4018	1.86e-60	1.04e-59	28.1879
LF000430	1.44811	-3.84047	0.458327	-8.37932	5.32e-17	1.28e-16	20.8333
LF002925	13.9212	-3.84022	0.737993	-5.2036	1.95e-07	3.53e-07	28.1627
LF000600	1.24808	-3.83828	0.635656	-6.0383	1.56e-09	3.01e-09	24.5887
LF013688	1.21423	-3.82697	0.628517	-6.08889	1.14e-09	2.21e-09	29.0727
LF013060	7.0415	-3.8246	0.287345	-13.3101	2.02e-40	8.08e-40	40.2778
LF005262	1.94747	-3.82321	0.498981	-7.66203	1.83e-14	4.1e-14	43.4667
LF007560	48.1304	-3.82069	0.156429	-24.4245	9.4e-132	1.46e-130	31.1791
LF000656	4.58498	-3.81562	0.338248	-11.2805	1.64e-29	5.21e-29	42.4837
LF003479	181.797	-3.81526	0.248038	-15.3817	2.17e-53	1.08e-52	31.5737
LF003301	18.5938	-3.81403	0.16675	-22.8726	8.7e-116	1.07e-114	31.9688
LF010585	1.85582	-3.8132	0.458811	-8.31104	9.49e-17	2.27e-16	29.5577
LF006881	43.5943	-3.81267	0.130148	-29.2948	1.21e-188	3.54e-187	21.9347
LF008284	15.6996	-3.8078	0.193384	-19.6903	2.61e-86	2.14e-85	23.6184
LF003696	254.89	-3.80763	0.125502	-30.3393	3.47e-202	1.2e-200	31.1637
LF005551	24.3032	-3.80755	0.200866	-18.9557	3.96e-80	3e-79	30.3419
LF002136	224.752	-3.8024	0.115671	-32.8726	5.42e-237	2.73e-235	27.9038
LF003206	2.08548	-3.80114	0.409681	-9.27829	1.72e-20	4.51e-20	23.5632
LF013485	1.39724	-3.79904	0.438161	-8.67041	4.31e-18	1.06e-17	34.9398
LF006108	199.105	-3.79442	0.100098	-37.9068	0	0	30.8292
LF000252	1.43769	-3.7913	0.49386	-7.67687	1.63e-14	3.66e-14	23.6923
LF005131	6.64286	-3.78673	0.278285	-13.6074	3.62e-42	1.49e-41	22.108
LF006240	7.43777	-3.78348	0.313038	-12.0864	1.25e-33	4.34e-33	19.6517
LF013173	46.3504	-3.78128	0.131916	-28.6644	1.06e-180	2.87e-179	17.4174
LF007547	1.10454	-3.77868	0.545908	-6.92183	4.46e-12	9.33e-12	36.756
LF010121	1.56974	-3.7769	0.467489	-8.07913	6.52e-16	1.52e-15	40.1709
LF004246	1.11213	-3.77594	0.558223	-6.76421	1.34e-11	2.77e-11	17.5439
LF008272	7.07488	-3.7735	0.266217	-14.1745	1.32e-45	5.79e-45	31.4677
LF012277	1.72986	-3.77229	0.458819	-8.22175	2.01e-16	4.74e-16	28.3626
LF009682	4.23933	-3.77105	0.348853	-10.8098	3.09e-27	9.4e-27	26.4014
LF005402	8.02007	-3.77004	0.278051	-13.5588	7.03e-42	2.88e-41	26.477
LF003419	1.06749	-3.7695	0.517229	-7.28787	3.15e-13	6.82e-13	20.8955
LF012200	198.57	-3.76933	0.124496	-30.2767	2.32e-201	7.93e-200	28.7037
LF005164	31.3507	-3.76774	0.146981	-25.6342	6.35e-145	1.14e-143	30.9873
LF014455	4.53423	-3.76728	0.325839	-11.5618	6.44e-31	2.12e-30	28.6315
LF000338	1.38064	-3.76654	0.519866	-7.24521	4.32e-13	9.31e-13	20.3704
LF000336	64.0914	-3.76493	0.12441	-30.2624	3.58e-201	1.22e-199	35.9363
LF012934	1.1049	-3.75992	0.51403	-7.31461	2.58e-13	5.61e-13	25.2695
LF004844	3.60813	-3.75899	0.371324	-10.1232	4.36e-24	1.23e-23	29.5775
LF006934	1.10975	-3.7531	0.515829	-7.27586	3.44e-13	7.45e-13	24.8945
LF003502	263.487	-3.7524	0.134609	-27.8764	5.16e-171	1.24e-169	28.3038
LF004365	1.0596	-3.75183	0.513337	-7.30869	2.7e-13	5.85e-13	30.4527
LF008678	3.64813	-3.74369	0.421256	-8.88699	6.28e-19	1.58e-18	28.0702
LF004387	55.944	-3.74032	0.131634	-28.4145	1.34e-177	3.41e-176	23.4637
LF009241	71.7316	-3.73751	0.206758	-18.0767	4.86e-73	3.31e-72	30.4843
LF006151	1.18558	-3.73367	0.474939	-7.86137	3.8e-15	8.7e-15	18.1173
LF009569	2.16947	-3.73178	0.400158	-9.32578	1.1e-20	2.89e-20	24.4253
LF008355	27.4203	-3.72719	0.284613	-13.0956	3.49e-39	1.36e-38	28.2609
LF002107	1.40304	-3.72627	0.45103	-8.26169	1.44e-16	3.41e-16	27.15
LF002138	69.2804	-3.72518	0.111645	-33.3662	4.25e-244	2.28e-242	30.8743
LF012159	7.73431	-3.71701	0.257523	-14.4337	3.18e-47	1.43e-46	23.1504
LF002065	1.417	-3.71482	0.46415	-8.00348	1.21e-15	2.8e-15	14.5238
LF008111	6.38985	-3.71263	0.299266	-12.4058	2.43e-35	8.77e-35	44.2623
LF008197	43.1265	-3.71174	0.225029	-16.4945	4.02e-61	2.28e-60	34.0048
LF004149	134.382	-3.71153	0.0807811	-45.9456	0	0	29.1977
LF002193	34.7985	-3.71083	0.179907	-20.6264	1.59e-94	1.47e-93	11.1111
LF003650	42.7388	-3.70781	0.126743	-29.2545	3.93e-188	1.14e-186	24.7241
LF011541	2.18674	-3.70651	0.430551	-8.60877	7.39e-18	1.81e-17	23.8095
LF000805	1.03566	-3.70639	0.555011	-6.67805	2.42e-11	4.97e-11	21.0526
LF003499	2.23519	-3.70219	0.413797	-8.94686	3.66e-19	9.26e-19	38.1443
LF006713	37.1525	-3.70159	0.153855	-24.0589	6.74e-128	9.91e-127	37.1641
LF002149	82.6432	-3.69838	0.11684	-31.6533	6.83e-220	2.81e-218	33.061
LF000815	159.404	-3.69774	0.127164	-29.0786	6.69e-186	1.91e-184	37.3904
LF005829	1.65387	-3.69402	0.460446	-8.02269	1.03e-15	2.4e-15	22.0551
LF006603	40.1925	-3.69291	0.231533	-15.9498	2.86e-57	1.51e-56	23.901
LF010165	38.853	-3.68722	0.181637	-20.2999	1.29e-91	1.13e-90	21.7728
LF004045	990.911	-3.68414	0.0976588	-37.7246	0	0	26.0606
LF001467	35.8021	-3.68161	0.172805	-21.3051	1.02e-100	1.03e-99	29.776
LF005707	3.96399	-3.67277	0.330981	-11.0966	1.3e-28	4.07e-28	27.2401
LF012867	127.057	-3.67232	0.15046	-24.4073	1.43e-131	2.22e-130	31.2903
LF006005	4.4661	-3.67151	0.310598	-11.8208	3.05e-32	1.03e-31	24.0914
LF001424	101.86	-3.66419	0.195605	-18.7326	2.69e-78	1.98e-77	29.7896
LF007815	46.8395	-3.6628	0.129381	-28.3101	2.59e-176	6.5e-175	39.8089
LF010969	6.71408	-3.66072	0.288034	-12.7093	5.25e-37	1.96e-36	36.3144
LF003446	4.06515	-3.65676	0.323783	-11.2938	1.41e-29	4.49e-29	21.73
LF005180	4.37424	-3.65529	0.321094	-11.3839	5.03e-30	1.62e-29	16.4557
LF005140	2.92603	-3.65372	0.37796	-9.66695	4.17e-22	1.13e-21	42.4242
LF004592	158.619	-3.65352	0.139699	-26.1528	9.16e-151	1.75e-149	37.5339
LF003331	29.3761	-3.65253	0.159803	-22.8564	1.26e-115	1.55e-114	31.8868
LF010512	10.5114	-3.64879	0.214934	-16.9763	1.23e-64	7.38e-64	36.1111
LF006743	216.151	-3.64691	0.11135	-32.7518	2.87e-235	1.4e-233	35.615
LF006203	3.87215	-3.64566	0.31813	-11.4597	2.1e-30	6.83e-30	22.7273
LF009354	31.0608	-3.64198	0.150261	-24.2377	8.91e-130	1.34e-128	23.9744
LF005671	36.1129	-3.63873	0.161158	-22.5786	7.03e-113	8.39e-112	20.9847
LF001380	54.5375	-3.63782	0.229407	-15.8575	1.25e-56	6.53e-56	29.0161
LF003388	29.4001	-3.63675	0.172534	-21.0785	1.25e-98	1.23e-97	27.7778
LF008107	1.87853	-3.63205	0.483676	-7.50927	5.95e-14	1.32e-13	35
LF002540	43.6626	-3.63128	0.169451	-21.4297	7.06e-102	7.3e-101	34.5011
LF008287	18.5667	-3.62946	0.17185	-21.1199	5.22e-99	5.17e-98	25.8278
LF015095	34.3091	-3.62538	0.186548	-19.4341	3.97e-84	3.15e-83	33.9105
LF013487	1.84648	-3.62519	0.447334	-8.10399	5.32e-16	1.24e-15	17.7778
LF011555	187.306	-3.62444	0.0942922	-38.4384	0	0	34.3537
LF011778	4.74802	-3.62359	0.300527	-12.0575	1.77e-33	6.15e-33	36.2745
LF007992	27.4586	-3.62033	0.199209	-18.1735	8.36e-74	5.74e-73	22.5042
LF005848	1.9051	-3.61884	0.437374	-8.27402	1.3e-16	3.08e-16	22.5302
LF011777	1.74031	-3.61507	0.448119	-8.06721	7.19e-16	1.67e-15	30.363
LF013352	1.11661	-3.61242	0.56592	-6.38327	1.73e-10	3.46e-10	20.0706
LF011331	12.9382	-3.61192	0.32512	-11.1095	1.13e-28	3.52e-28	38.6006
LF006994	92.2127	-3.61066	0.0944158	-38.2422	0	0	25.942
LF001667	15.8691	-3.60936	0.202075	-17.8615	2.35e-71	1.55e-70	17.0213
LF010794	4.07329	-3.60854	0.363855	-9.91753	3.49e-23	9.71e-23	29.0076
LF009480	8.93398	-3.60545	0.239296	-15.0669	2.67e-51	1.29e-50	31.0795
LF006552	6.16827	-3.6053	0.550246	-6.55217	5.67e-11	1.15e-10	33.0609
LF004985	7.74855	-3.60418	0.252863	-14.2535	4.27e-46	1.89e-45	26.7875
LF002191	7.18373	-3.60368	0.246759	-14.6041	2.65e-48	1.22e-47	27.7539
LF002549	1.31998	-3.60358	0.45282	-7.95808	1.75e-15	4.03e-15	29.9517
LF008164	12.2456	-3.59755	0.190979	-18.8375	3.72e-79	2.77e-78	25
LF000954	49.4481	-3.59597	0.128501	-27.9839	2.55e-172	6.19e-171	30.6055
LF000349	13.299	-3.59581	0.213424	-16.8482	1.08e-63	6.39e-63	23.4671
LF013490	12.2198	-3.59252	0.217257	-16.5358	2.03e-61	1.16e-60	27.0669
LF002041	15.1018	-3.59049	0.234086	-15.3383	4.24e-53	2.11e-52	42.067
LF010614	11.7326	-3.59019	0.255791	-14.0357	9.43e-45	4.09e-44	28.1963
LF000648	28.3877	-3.58897	0.216042	-16.6124	5.67e-62	3.27e-61	23.9297
LF003389	3.27378	-3.58423	0.603468	-5.93939	2.86e-09	5.49e-09	25.0124
LF000185	13.5075	-3.58394	0.22047	-16.2559	2.03e-59	1.11e-58	28.75
LF001917	91.3631	-3.58282	0.455716	-7.86196	3.78e-15	8.66e-15	25.9679
LF000992	134.042	-3.58057	0.113033	-31.6772	3.2e-220	1.33e-218	35.6725
LF008295	64.2256	-3.5749	0.144673	-24.7102	8.31e-135	1.34e-133	34.7578
LF008603	2514.17	-3.57345	0.166534	-21.4578	3.86e-102	4.01e-101	34.9462
LF004973	1.8785	-3.57133	0.446783	-7.99344	1.31e-15	3.03e-15	22.8438
LF006103	4.51596	-3.57108	0.343761	-10.3883	2.8e-25	8.17e-25	20.8477
LF001663	67.5217	-3.56783	0.10267	-34.7504	1.37e-264	9.28e-263	20.4825
LF009701	5.17819	-3.56565	0.295751	-12.0562	1.8e-33	6.24e-33	37.1768
LF007308	2.41001	-3.56518	0.403354	-8.83884	9.67e-19	2.42e-18	26.3052
LF008238	0.99758	-3.56317	0.496889	-7.17097	7.45e-13	1.6e-12	23.9766
LF010773	121.572	-3.56291	0.107442	-33.1612	3.91e-241	2.03e-239	32.1446
LF006246	47.9309	-3.55599	0.139434	-25.503	1.82e-143	3.22e-142	23.5049
LF006557	1.63073	-3.54929	0.439967	-8.06716	7.2e-16	1.67e-15	24
LF001806	298.034	-3.54721	0.0772229	-45.9347	0	0	25.5197
LF011456	2.52918	-3.54669	0.542972	-6.532	6.49e-11	1.32e-10	25.6944
LF001226	3.39062	-3.5438	0.343573	-10.3146	6.06e-25	1.75e-24	25.9703
LF009574	83.3359	-3.54324	0.164618	-21.524	9.27e-103	9.75e-102	30.1205
LF010617	4.09082	-3.54272	0.325977	-10.868	1.64e-27	5e-27	26.9185
LF001471	1.27713	-3.54143	0.524288	-6.75473	1.43e-11	2.95e-11	19.6078
LF013546	13.9005	-3.53587	0.208661	-16.9455	2.08e-64	1.24e-63	32.4307
LF003041	26.6907	-3.52216	0.168633	-20.8865	7.1e-97	6.79e-96	32.2644
LF008291	1.1283	-3.5183	0.446553	-7.8788	3.31e-15	7.58e-15	28.8557
LF004970	11.6172	-3.51826	0.213748	-16.4599	7.12e-61	4.01e-60	17.6039
LF008832	20.0753	-3.51726	0.181086	-19.4231	4.92e-84	3.9e-83	27.5214
LF008679	1.65832	-3.51555	0.441136	-7.9693	1.6e-15	3.68e-15	25.1613
LF003660	0.903726	-3.515	0.506706	-6.93697	4.01e-12	8.4e-12	19.9346
LF006950	16.7636	-3.51432	0.211816	-16.5914	8.05e-62	4.62e-61	26.4138
LF004280	684.771	-3.50938	0.144887	-24.2215	1.32e-129	1.97e-128	28.8046
LF001753	1.25399	-3.50925	0.454875	-7.71475	1.21e-14	2.73e-14	28.0702
LF004797	48.083	-3.50884	0.133886	-26.2077	2.17e-151	4.2e-150	30.6471
LF003532	66.0431	-3.50795	0.116639	-30.0752	1.02e-198	3.43e-197	28.7796
LF006772	1.30247	-3.5078	0.459467	-7.63449	2.27e-14	5.07e-14	10.8108
LF001916	441.852	-3.50756	0.169251	-20.724	2.1e-95	1.96e-94	30.8893
LF014876	1.05569	-3.50057	0.567242	-6.17121	6.78e-10	1.33e-09	27.5986
LF010971	13.1662	-3.4989	0.187965	-18.6146	2.45e-77	1.77e-76	37.7888
LF003997	5.12809	-3.49855	0.501932	-6.97016	3.17e-12	6.66e-12	32.443
LF010076	16.8093	-3.4925	0.158085	-22.0926	3.73e-108	4.19e-107	38.5466
LF012341	11.0476	-3.49024	0.240746	-14.4976	1.26e-47	5.68e-47	29.4404
LF010907	193.771	-3.48517	0.19682	-17.7074	3.68e-70	2.38e-69	26.5583
LF003333	279.678	-3.48113	0.289457	-12.0264	2.58e-33	8.93e-33	31.3348
LF004742	39.4558	-3.48098	0.14812	-23.5011	3.97e-122	5.35e-121	26.8159
LF010748	1489.33	-3.47944	0.119771	-29.0507	1.51e-185	4.29e-184	32.1814
LF006046	18.7547	-3.47941	0.255313	-13.628	2.73e-42	1.13e-41	35.0168
LF005353	1.22091	-3.47777	0.502423	-6.92199	4.45e-12	9.32e-12	33.3333
LF013202	34.8991	-3.47596	0.137765	-25.2312	1.82e-140	3.1e-139	33.1765
LF000190	1.66533	-3.47566	0.468492	-7.41882	1.18e-13	2.59e-13	18.1724
LF009947	25.0736	-3.475	0.169355	-20.519	1.46e-93	1.32e-92	32.4866
LF013954	6.76307	-3.4745	0.261527	-13.2854	2.81e-40	1.12e-39	35.562
LF006780	11.1137	-3.4735	0.370254	-9.3814	6.51e-21	1.72e-20	25.731
LF005293	8.1882	-3.47269	0.225916	-15.3716	2.54e-53	1.27e-52	21.5686
LF014434	17.8484	-3.471	0.190121	-18.2568	1.83e-74	1.26e-73	27.0457
LF006110	34.0757	-3.46872	0.171715	-20.2004	9.7e-91	8.4e-90	27.7592
LF006439	3.15972	-3.46497	0.379848	-9.12198	7.38e-20	1.9e-19	22.2222
LF009303	3.14487	-3.46261	0.415541	-8.33278	7.9e-17	1.89e-16	31.9759
LF001688	2.79631	-3.46224	0.364333	-9.50296	2.04e-21	5.46e-21	25.3333
LF002601	2.87648	-3.46062	0.392778	-8.81062	1.24e-18	3.11e-18	26.5226
LF014392	1.19709	-3.46015	0.558566	-6.1947	5.84e-10	1.15e-09	26.4706
LF007874	5.95198	-3.45952	0.274057	-12.6234	1.57e-36	5.79e-36	32.0647
LF004021	18.3185	-3.45665	0.161739	-21.3718	2.45e-101	2.51e-100	27.9387
LF014675	2.16995	-3.45628	0.412846	-8.37185	5.67e-17	1.36e-16	32.0261
LF002942	36.4343	-3.45531	0.13833	-24.9788	1.04e-137	1.74e-136	23.2323
LF010180	39.2805	-3.4528	0.305641	-11.2969	1.36e-29	4.34e-29	27.7056
LF000885	37.7254	-3.45177	0.133124	-25.929	3.14e-148	5.83e-147	37.2937
LF004600	2.92154	-3.45139	0.375939	-9.18072	4.28e-20	1.11e-19	21.6243
LF007990	22.5205	-3.4483	0.189215	-18.2242	3.32e-74	2.29e-73	21.2121
LF010561	3.94667	-3.43944	0.320743	-10.7234	7.91e-27	2.37e-26	42.6263
LF010026	2.8967	-3.43463	0.438998	-7.82381	5.12e-15	1.17e-14	28.0808
LF007698	53.1308	-3.43406	0.116467	-29.4853	4.45e-191	1.35e-189	43.2432
LF010818	40.5051	-3.43089	0.249768	-13.7363	6.15e-43	2.58e-42	28.8926
LF012481	4.91321	-3.42805	0.632643	-5.41863	6.01e-08	1.1e-07	40.8638
LF004362	22.2813	-3.42418	0.200295	-17.0957	1.6e-65	9.71e-65	30.4045
LF003728	3.75416	-3.42339	0.34398	-9.95231	2.46e-23	6.88e-23	31.25
LF000886	213.768	-3.42049	0.10645	-32.1322	1.56e-226	7.02e-225	33.486
LF006802	123.508	-3.42045	0.101108	-33.8296	7.25e-251	4.28e-249	24.7028
LF006003	1792.77	-3.41738	0.135203	-25.2759	5.89e-141	1.01e-139	34.1365
LF004899	15.3582	-3.41518	0.539987	-6.32456	2.54e-10	5.05e-10	23.5294
LF000254	128.826	-3.41421	0.099205	-34.4157	1.47e-259	9.45e-258	24.1655
LF003680	13.3066	-3.41234	0.178834	-19.081	3.63e-81	2.78e-80	25.0789
LF009261	2.0658	-3.40488	0.429978	-7.91872	2.4e-15	5.52e-15	21.3058
LF013646	1.31879	-3.40205	0.481724	-7.06225	1.64e-12	3.47e-12	29.2237
LF006449	5.40096	-3.40177	0.290875	-11.6949	1.35e-31	4.52e-31	33.79
LF010214	1.07894	-3.40092	0.580621	-5.85737	4.7e-09	8.95e-09	22.3881
LF014468	12.0242	-3.40089	0.348566	-9.75682	1.72e-22	4.72e-22	29.6296
LF007885	1.18905	-3.40016	0.476433	-7.13669	9.56e-13	2.04e-12	19.1419
LF005905	248.394	-3.39825	0.119152	-28.5203	6.56e-179	1.71e-177	28.5185
LF007985	12.7225	-3.39792	0.204312	-16.631	4.15e-62	2.4e-61	19.0365
LF008789	21.7039	-3.39343	0.234418	-14.476	1.72e-47	7.77e-47	26.5136
LF010643	23.5566	-3.3904	0.165813	-20.4471	6.37e-93	5.74e-92	30.3626
LF002048	1.24068	-3.38242	0.523648	-6.45934	1.05e-10	2.12e-10	13.8211
LF009547	6.10117	-3.37868	0.278882	-12.1151	8.78e-34	3.07e-33	15.873
LF002779	34.0354	-3.37849	0.159272	-21.2121	7.39e-100	7.4e-99	34.3195
LF011509	5.42505	-3.37468	0.299967	-11.2502	2.31e-29	7.33e-29	23.5507
LF003541	13.7008	-3.37299	0.252488	-13.359	1.05e-40	4.21e-40	31.9951
LF009439	0.852844	-3.37234	0.617148	-5.46439	4.64e-08	8.56e-08	26.5523
LF010953	43.3002	-3.37153	0.268066	-12.5773	2.82e-36	1.03e-35	24.581
LF003685	910.737	-3.37115	0.0771924	-43.672	0	0	28.0892
LF014163	1.35023	-3.36557	0.480597	-7.0029	2.51e-12	5.28e-12	23.1087
LF003116	10.8957	-3.36407	0.228219	-14.7406	3.54e-49	1.64e-48	20.5285
LF010021	12.5125	-3.36372	0.190994	-17.6116	2.01e-69	1.29e-68	39.21
LF011721	3.04071	-3.36356	0.420523	-7.99851	1.26e-15	2.91e-15	28.0488
LF008907	20.2207	-3.36333	0.165042	-20.3786	2.59e-92	2.3e-91	22.3164
LF005183	3.10261	-3.36191	0.340498	-9.8735	5.42e-23	1.5e-22	20.4444
LF011779	1.05324	-3.36145	0.492415	-6.82645	8.7e-12	1.81e-11	27.4725
LF003129	90.0638	-3.35883	0.116924	-28.7265	1.78e-181	4.84e-180	25.7498
LF003749	10.2137	-3.35796	0.307942	-10.9045	1.1e-27	3.36e-27	28.9233
LF005440	251.623	-3.35715	0.144191	-23.2826	6.66e-120	8.63e-119	33.1269
LF003449	33.2591	-3.35536	0.308547	-10.8747	1.52e-27	4.65e-27	29.1165
LF003180	35.9137	-3.3518	0.131371	-25.5139	1.38e-143	2.45e-142	20.2474
LF010695	49.6798	-3.3492	0.149709	-22.3713	7.49e-111	8.66e-110	27.0748
LF011404	1.33576	-3.3478	0.459841	-7.28034	3.33e-13	7.2e-13	22.3164
LF004734	0.882913	-3.34623	0.505744	-6.61646	3.68e-11	7.52e-11	20.5008
LF012287	89.7118	-3.3449	0.117306	-28.5143	7.78e-179	2.02e-177	29.3388
LF009760	196.931	-3.3428	0.104381	-32.0252	4.87e-225	2.12e-223	33.0907
LF008039	27.1146	-3.34002	0.144896	-23.0511	1.43e-117	1.8e-116	33.7037
LF013846	1.54006	-3.33839	0.455519	-7.32877	2.32e-13	5.05e-13	22.9099
LF009432	61.3573	-3.3358	0.117155	-28.4734	2.5e-178	6.46e-177	28.3166
LF007879	28.4919	-3.33419	0.149194	-22.3481	1.26e-110	1.45e-109	34.3144
LF008616	432.478	-3.3331	0.0793849	-41.9866	0	0	32.7986
LF000263	48.2512	-3.33145	0.254606	-13.0847	4.03e-39	1.57e-38	29.6795
LF004307	189.917	-3.33049	0.117576	-28.3261	1.65e-176	4.14e-175	28.0133
LF005531	33.8843	-3.32895	0.138368	-24.0587	6.77e-128	9.94e-127	28.8747
LF002863	4.84691	-3.32787	0.338457	-9.83246	8.16e-23	2.25e-22	29.771
LF007418	3.91833	-3.32684	0.301537	-11.033	2.65e-28	8.22e-28	25.8359
LF006862	31.0695	-3.32457	0.148075	-22.4519	1.23e-111	1.43e-110	32.6301
LF002876	5.97005	-3.32168	0.262764	-12.6413	1.25e-36	4.62e-36	26.828
LF003069	7.54208	-3.32151	0.273123	-12.1612	5e-34	1.76e-33	28.6559
LF000760	1.45226	-3.31855	0.469076	-7.07465	1.5e-12	3.17e-12	17.2067
LF009728	38.5773	-3.31773	0.285615	-11.6161	3.41e-31	1.13e-30	27.1231
LF009599	2.08248	-3.31733	0.422551	-7.85072	4.14e-15	9.46e-15	24.8428
LF000216	11.3859	-3.31721	0.239192	-13.8684	9.84e-44	4.18e-43	23.7338
LF006225	22.7551	-3.31633	0.147089	-22.5465	1.45e-112	1.72e-111	20.6215
LF008457	6.80995	-3.31498	0.292418	-11.3364	8.66e-30	2.77e-29	35.461
LF005170	1.75931	-3.31482	0.411297	-8.05942	7.67e-16	1.78e-15	22.5806
LF008292	2.10179	-3.31402	0.405181	-8.17911	2.86e-16	6.74e-16	23.6865
LF003752	55.9569	-3.31146	0.132322	-25.0257	3.21e-138	5.38e-137	30.9808
LF004450	10.9794	-3.31027	0.226069	-14.6428	1.5e-48	6.91e-48	37.037
LF009199	8.53365	-3.30871	0.24109	-13.724	7.3e-43	3.05e-42	28.3186
LF000936	782.254	-3.30763	0.0960671	-34.4304	8.85e-260	5.74e-258	35.3466
LF005196	119.324	-3.30628	0.162677	-20.3243	7.85e-92	6.93e-91	26.7406
LF002044	6.58352	-3.30226	0.304931	-10.8295	2.49e-27	7.58e-27	31.9035
LF012669	22.8754	-3.30159	0.176427	-18.7136	3.83e-78	2.81e-77	37.2937
LF006129	180.215	-3.30159	0.0861542	-38.3218	0	0	29.5374
LF005034	39.0662	-3.29867	0.138647	-23.7919	4.05e-125	5.64e-124	35.463
LF002154	1.63714	-3.29119	0.41463	-7.93766	2.06e-15	4.74e-15	34.9398
LF009162	89.2616	-3.29061	0.110878	-29.6776	1.49e-193	4.69e-192	28.4034
LF002201	1.74612	-3.28919	0.412425	-7.97525	1.52e-15	3.51e-15	39.2793
LF005175	5.75635	-3.28655	0.257282	-12.7741	2.29e-37	8.61e-37	26.7304
LF006044	3.01468	-3.28537	0.352621	-9.31701	1.2e-20	3.14e-20	24
LF009724	0.921717	-3.28534	0.538185	-6.10448	1.03e-09	2.01e-09	25.6975
LF008677	1.58313	-3.28269	0.480992	-6.82483	8.8e-12	1.83e-11	29.1481
LF002811	0.977344	-3.2812	0.525629	-6.24243	4.31e-10	8.5e-10	25.7048
LF003734	10.0165	-3.28104	0.220446	-14.8836	4.21e-50	1.98e-49	31.7673
LF007462	1.23593	-3.27788	0.50128	-6.53902	6.19e-11	1.26e-10	30.9402
LF003522	2.90683	-3.27745	0.36922	-8.87669	6.89e-19	1.73e-18	20.2899
LF006817	2.14196	-3.27335	0.384248	-8.51884	1.61e-17	3.92e-17	34.6216
LF013062	31.5311	-3.27318	0.160453	-20.3997	1.68e-92	1.5e-91	35.9719
LF006968	39.5765	-3.27205	0.132233	-24.7446	3.54e-135	5.73e-134	26.9571
LF002162	3096.8	-3.27035	0.0897572	-36.4355	1.17e-290	9.75e-289	35.1482
LF007811	4.52654	-3.26706	0.284882	-11.4681	1.91e-30	6.21e-30	38.7597
LF009933	9.04603	-3.2668	0.224481	-14.5527	5.62e-48	2.56e-47	24.2925
LF011581	15.7121	-3.26186	0.186508	-17.4891	1.73e-68	1.09e-67	25.831
LF002817	343.195	-3.26144	0.335068	-9.73365	2.17e-22	5.93e-22	27.9839
LF011374	16.0196	-3.25969	0.298734	-10.9117	1.01e-27	3.11e-27	28.6202
LF006089	2.41195	-3.25329	0.3696	-8.8022	1.34e-18	3.35e-18	23.153
LF007878	0.871384	-3.2522	0.557719	-5.83126	5.5e-09	1.04e-08	37.5887
LF002877	2.63801	-3.25193	0.4049	-8.03142	9.63e-16	2.23e-15	27.531
LF009533	3.31144	-3.24989	0.340576	-9.54235	1.4e-21	3.75e-21	25.6831
LF011572	91.8814	-3.24948	0.156434	-20.7723	7.71e-96	7.26e-95	24.8942
LF008972	28.5964	-3.24778	0.155437	-20.8946	6e-97	5.74e-96	38.3414
LF003286	2.81609	-3.24645	0.372711	-8.71036	3.03e-18	7.51e-18	16.8443
LF008690	5.94708	-3.24484	0.262926	-12.3413	5.43e-35	1.95e-34	33.6485
LF001326	73.4901	-3.24473	0.19694	-16.4757	5.48e-61	3.1e-60	12.4294
LF003542	2.42469	-3.24468	0.391608	-8.28554	1.18e-16	2.8e-16	29.0532
LF004607	54.5701	-3.24202	0.119196	-27.199	6.67e-163	1.47e-161	29.6113
LF002159	4.47738	-3.24098	0.300271	-10.7935	3.69e-27	1.12e-26	21.9055
LF011911	0.863151	-3.24055	0.584415	-5.54495	2.94e-08	5.46e-08	33.3333
LF008686	0.801624	-3.23375	0.722773	-4.47409	7.67e-06	1.3e-05	21.7163
LF014128	3.88759	-3.23129	0.318226	-10.1541	3.18e-24	9.03e-24	19.8797
LF002328	58.4847	-3.22973	0.0983007	-32.8556	9.47e-237	4.72e-235	20.5502
LF010094	3.70928	-3.22746	0.323644	-9.97224	2.02e-23	5.63e-23	27.5986
LF002824	0.916264	-3.22715	0.516643	-6.24637	4.2e-10	8.3e-10	27.7778
LF004137	58.8847	-3.22245	0.152895	-21.0763	1.31e-98	1.29e-97	26.5365
LF009982	1.36498	-3.22023	0.475442	-6.77314	1.26e-11	2.61e-11	24.4792
LF004349	175.663	-3.21705	0.0842674	-38.1767	0	0	25.7343
LF010924	6.26486	-3.21701	0.245152	-13.1225	2.45e-39	9.58e-39	31.8456
LF006935	0.796621	-3.21573	0.631522	-5.09204	3.54e-07	6.33e-07	23.7762
LF004541	78.1047	-3.21532	0.112224	-28.651	1.56e-180	4.19e-179	25.5581
LF010409	578.067	-3.21143	0.0845007	-38.0048	0	0	32.9184
LF007580	1.57707	-3.20864	0.447467	-7.17067	7.46e-13	1.6e-12	26.3068
LF007091	0.733938	-3.20699	0.534022	-6.00536	1.91e-09	3.68e-09	27.2358
LF008759	23.4002	-3.20532	0.212407	-15.0904	1.87e-51	9.05e-51	13.4921
LF010477	35.6028	-3.20366	0.171302	-18.7018	4.78e-78	3.51e-77	29.4892
LF012760	1.89041	-3.20098	0.415869	-7.69709	1.39e-14	3.13e-14	31.8444
LF009630	1.14719	-3.2002	0.511012	-6.26248	3.79e-10	7.5e-10	24.6324
LF006488	325.872	-3.19948	0.149504	-21.4007	1.32e-101	1.36e-100	32.97
LF001122	2.01215	-3.19428	0.448366	-7.12426	1.05e-12	2.23e-12	20.9366
LF009856	1745.3	-3.19123	0.0792255	-40.2804	0	0	32.8479
LF006434	29.1495	-3.19095	0.146706	-21.7507	6.81e-105	7.37e-104	25.7939
LF007002	3.61769	-3.18706	0.329413	-9.67498	3.85e-22	1.05e-21	27.9227
LF000132	73.566	-3.18612	0.118207	-26.9538	5.15e-160	1.1e-158	30.7527
LF003949	348.783	-3.18523	0.0735272	-43.3205	0	0	28.2998
LF008505	8.41582	-3.18323	0.214862	-14.8153	1.17e-49	5.47e-49	31.25
LF004827	28.0216	-3.18074	0.16102	-19.7537	7.45e-87	6.14e-86	19.1837
LF001202	73.5538	-3.18001	0.134653	-23.6163	2.62e-123	3.57e-122	35.2856
LF006101	18.6873	-3.17995	0.168468	-18.8757	1.81e-79	1.35e-78	24.3056
LF004655	78.0446	-3.1798	0.106754	-29.7862	5.9e-195	1.91e-193	34.4697
LF012631	0.915523	-3.1776	0.481165	-6.60397	4e-11	8.17e-11	41.4079
LF003808	5.95102	-3.17363	0.286016	-11.096	1.31e-28	4.09e-28	25.4836
LF005622	104.69	-3.17229	0.158227	-20.049	2.06e-89	1.76e-88	23.8213
LF006515	70.2347	-3.17137	0.106213	-29.8585	6.8e-196	2.23e-194	25.9592
LF010523	0.868033	-3.16401	0.498662	-6.345	2.22e-10	4.43e-10	10.8844
LF001271	5.20793	-3.16154	0.257805	-12.2633	1.43e-34	5.07e-34	28.1648
LF011076	3.85917	-3.15764	0.33821	-9.33631	9.97e-21	2.62e-20	25.1603
LF002913	15.3799	-3.15752	0.189793	-16.6367	3.78e-62	2.19e-61	30.6122
LF003048	130.252	-3.15321	0.127709	-24.6905	1.35e-134	2.17e-133	34.914
LF001270	4.16806	-3.15291	0.28014	-11.2548	2.19e-29	6.97e-29	26.3682
LF002940	29.765	-3.14945	0.126196	-24.9568	1.8e-137	3e-136	41.791
LF013534	495.93	-3.14731	0.0790439	-39.8172	0	0	36.2654
LF009378	2.68018	-3.14712	0.375696	-8.37676	5.44e-17	1.31e-16	30.7692
LF003089	12.331	-3.14376	0.206262	-15.2416	1.87e-52	9.22e-52	23.2517
LF007427	10.6406	-3.14236	0.222516	-14.1219	2.78e-45	1.22e-44	22.5569
LF010990	1.12041	-3.14236	0.547867	-5.73562	9.72e-09	1.83e-08	21.9858
LF002368	0.936526	-3.14204	0.523469	-6.00233	1.95e-09	3.75e-09	24.5614
LF015126	0.732194	-3.13748	0.635992	-4.93321	8.09e-07	1.43e-06	15.0538
LF010075	75.8755	-3.13666	0.104893	-29.9034	1.78e-196	5.86e-195	34.0711
LF014017	0.816562	-3.1356	0.537764	-5.83081	5.52e-09	1.05e-08	26.8734
LF012162	0.881594	-3.13547	0.517216	-6.0622	1.34e-09	2.6e-09	23.5294
LF002157	0.889373	-3.13144	0.525625	-5.95755	2.56e-09	4.92e-09	29.1667
LF002478	2.33927	-3.12986	0.384247	-8.14545	3.78e-16	8.86e-16	23.2008
LF001981	2.07193	-3.12984	0.374154	-8.36511	6.01e-17	1.44e-16	26.4957
LF003719	3.16263	-3.12967	0.39328	-7.95786	1.75e-15	4.04e-15	23.9021
LF006855	6.75693	-3.12773	0.248119	-12.6058	1.96e-36	7.22e-36	27.1144
LF004505	20.6398	-3.12737	0.165962	-18.8439	3.3e-79	2.45e-78	28.5421
LF000672	18.4468	-3.12118	0.172119	-18.1339	1.72e-73	1.18e-72	30.5714
LF005059	1.75675	-3.12021	0.400886	-7.78327	7.07e-15	1.6e-14	29.6296
LF005195	51.4358	-3.11874	0.146372	-21.3069	9.8e-101	9.95e-100	25.513
LF012602	0.838458	-3.11807	0.783789	-3.9782	6.94e-05	0.000112815	32.7536
LF007088	0.781733	-3.11675	0.591315	-5.27088	1.36e-07	2.46e-07	27.613
LF013053	70.8889	-3.11628	0.118907	-26.2076	2.18e-151	4.2e-150	24.035
LF009229	728.616	-3.11568	0.129841	-23.9961	3.06e-127	4.44e-126	37.467
LF004103	90.7022	-3.11257	0.126948	-24.5185	9.38e-133	1.48e-131	33.8164
LF012198	126.915	-3.10878	0.110804	-28.0567	3.31e-173	8.08e-172	30.0505
LF012185	9.35914	-3.1086	0.221952	-14.0057	1.44e-44	6.23e-44	28.1481
LF006291	1.79431	-3.10164	0.453781	-6.83509	8.2e-12	1.7e-11	26.9648
LF003895	137.566	-3.10054	0.191965	-16.1516	1.11e-58	5.99e-58	22.6387
LF010562	32.1324	-3.10022	0.149429	-20.7471	1.3e-95	1.22e-94	35.9555
LF008101	351.636	-3.09407	0.0764815	-40.4551	0	0	27.3333
LF000346	72.8506	-3.09277	0.133608	-23.1482	1.52e-118	1.93e-117	32.568
LF011684	165.772	-3.09174	0.0943685	-32.7624	2.02e-235	9.97e-234	33.4469
LF013780	36.7887	-3.08847	0.220937	-13.979	2.1e-44	9.03e-44	38.7179
LF008438	6.32927	-3.08804	0.283495	-10.8927	1.25e-27	3.82e-27	18.9542
LF002834	146.469	-3.08773	0.115016	-26.8462	9.35e-159	1.96e-157	32.4528
LF002020	588.221	-3.08697	0.118665	-26.0142	3.42e-149	6.43e-148	31.7315
LF006183	1412.52	-3.08538	0.083895	-36.7766	4.36e-296	3.86e-294	31.2281
LF010952	40.806	-3.0832	0.250929	-12.2871	1.06e-34	3.79e-34	21.3415
LF007602	0.92989	-3.08112	0.489163	-6.29875	3e-10	5.95e-10	26.2489
LF005029	1.11208	-3.08003	0.521688	-5.90396	3.55e-09	6.79e-09	18.4685
LF001050	7.32584	-3.07921	0.289242	-10.6458	1.82e-26	5.44e-26	25.1701
LF012603	1.37114	-3.0783	0.445134	-6.91545	4.66e-12	9.76e-12	34.2205
LF003337	4.68652	-3.0748	0.28238	-10.8889	1.3e-27	3.98e-27	20.3509
LF003042	8.35382	-3.07157	0.25024	-12.2745	1.24e-34	4.42e-34	33.5986
LF011033	20.45	-3.07121	0.191621	-16.0275	8.21e-58	4.38e-57	26.2172
LF009553	0.699207	-3.06871	0.568987	-5.39329	6.92e-08	1.27e-07	19.1983
LF002649	123.601	-3.06684	0.0917943	-33.41	9.82e-245	5.36e-243	22.2419
LF010696	8.43457	-3.06537	0.203074	-15.0949	1.75e-51	8.47e-51	26.6667
LF004065	446.085	-3.06391	0.168203	-18.2155	3.89e-74	2.68e-73	27.5301
LF008595	0.699494	-3.06384	0.632151	-4.8467	1.26e-06	2.2e-06	30.26
LF005359	13.4944	-3.06323	0.185475	-16.5156	2.83e-61	1.61e-60	33.7362
LF011480	11.8157	-3.0629	0.196146	-15.6154	5.72e-55	2.92e-54	28.2732
LF011952	10.1342	-3.05919	0.208172	-14.6954	6.89e-49	3.19e-48	29.3785
LF009208	15.2417	-3.05915	0.170809	-17.9098	9.88e-72	6.58e-71	45.098
LF002134	141.871	-3.05656	0.0868286	-35.2023	1.85e-271	1.32e-269	23.4936
LF000812	0.756933	-3.05175	0.535821	-5.69546	1.23e-08	2.31e-08	25.8706
LF012845	1.3289	-3.05167	0.454012	-6.72155	1.8e-11	3.7e-11	35.4978
LF003454	0.66502	-3.05155	0.598945	-5.09488	3.49e-07	6.24e-07	24.5863
LF008763	5.15928	-3.05073	0.255594	-11.9359	7.7e-33	2.64e-32	35.942
LF005264	1.24067	-3.04201	0.48496	-6.27269	3.55e-10	7.03e-10	33.5329
LF004649	0.761742	-3.04187	0.506631	-6.00412	1.92e-09	3.71e-09	11.2994
LF000315	69.6805	-3.03881	0.136768	-22.2187	2.26e-109	2.58e-108	25.8537
LF005753	68.2595	-3.03615	0.0880552	-34.48	1.6e-260	1.04e-258	22.9758
LF008168	0.720699	-3.0293	0.527993	-5.73738	9.62e-09	1.81e-08	28.5205
LF011301	5.3151	-3.02901	0.242809	-12.4748	1.02e-35	3.71e-35	29.7448
LF003247	238.729	-3.02864	0.0607669	-49.8402	0	0	26.4664
LF007419	7.73669	-3.0278	0.254662	-11.8895	1.34e-32	4.57e-32	24.2798
LF004867	1.68428	-3.02702	0.405459	-7.46565	8.29e-14	1.82e-13	18.9922
LF009144	102.015	-3.02666	0.122578	-24.6917	1.31e-134	2.11e-133	22.5871
LF009476	0.818672	-3.02514	0.617216	-4.90126	9.52e-07	1.68e-06	31.583
LF005579	9.38323	-3.02399	0.206968	-14.6109	2.39e-48	1.1e-47	15.2047
LF011546	0.693486	-3.01817	0.662509	-4.55568	5.22e-06	8.9e-06	27.6211
LF001094	58.4009	-3.01799	0.102788	-29.3614	1.71e-189	5.12e-188	20.6573
LF014426	3.78182	-3.01548	0.362544	-8.31755	8.98e-17	2.15e-16	24.7569
LF002812	144.675	-3.01441	0.116049	-25.9754	9.39e-149	1.75e-147	33.1133
LF010960	5.73417	-3.01357	0.241457	-12.4808	9.5e-36	3.45e-35	35.2
LF012490	0.812672	-3.01233	0.531048	-5.67243	1.41e-08	2.64e-08	24.3056
LF002563	8.44222	-3.0106	0.223997	-13.4404	3.51e-41	1.42e-40	18.3196
LF003776	571.145	-3.01049	0.0887018	-33.9394	1.75e-252	1.06e-250	31.9224
LF001976	1.82759	-3.00876	0.407292	-7.38722	1.5e-13	3.28e-13	27.6423
LF013044	0.976991	-3.00827	0.553961	-5.43047	5.62e-08	1.03e-07	19.6753
LF001837	2.86442	-3.00514	0.324752	-9.25364	2.17e-20	5.67e-20	30.9278
LF006325	164.85	-3.00509	0.118114	-25.4422	8.61e-143	1.5e-141	30.6306
LF006670	15.5581	-3.00398	0.183924	-16.3327	5.78e-60	3.2e-59	15.4122
LF013467	3.88977	-3.00209	0.34565	-8.68535	3.78e-18	9.34e-18	27.9466
LF006661	15.4133	-3.00187	0.270072	-11.1151	1.06e-28	3.31e-28	36.7987
LF008583	122.953	-3.00178	0.0869069	-34.5402	2e-261	1.31e-259	32.4152
LF004198	253.001	-3.00084	0.0902752	-33.241	2.76e-242	1.46e-240	34.5238
LF000507	12.5233	-3.00056	0.219999	-13.6389	2.35e-42	9.71e-42	29.4842
LF014424	1.18542	-3.00012	0.511884	-5.86093	4.6e-09	8.77e-09	30.0101
LF000796	0.786227	-2.99878	0.544361	-5.50881	3.61e-08	6.69e-08	33.6182
LF012686	19.689	-2.99832	0.175771	-17.0581	3.04e-65	1.84e-64	35.4232
LF005516	2.75861	-2.99651	0.354883	-8.44366	3.08e-17	7.44e-17	25.484
LF012163	0.745404	-2.99358	0.522501	-5.72932	1.01e-08	1.9e-08	25.7426
LF000747	29.0253	-2.99349	0.138151	-21.6682	4.1e-104	4.38e-103	18.1581
LF000820	1.92844	-2.99197	0.39675	-7.5412	4.66e-14	1.03e-13	27.451
LF008838	11.3654	-2.99144	0.226345	-13.2163	7.07e-40	2.8e-39	27.3678
LF005384	115.053	-2.98863	0.0981301	-30.4558	1e-203	3.49e-202	29.2096
LF001355	116.203	-2.98539	0.097191	-30.7168	3.4e-207	1.24e-205	29.1542
LF009725	0.768839	-2.98501	0.500135	-5.96841	2.4e-09	4.61e-09	20.4301
LF010513	0.700519	-2.98346	0.779628	-3.82678	0.000129832	0.000207805	35.7143
LF013661	1.85626	-2.98053	0.40745	-7.31508	2.57e-13	5.59e-13	22.3386
LF010750	4.81684	-2.98041	0.273705	-10.8891	1.3e-27	3.97e-27	38.0342
LF011647	0.742535	-2.97995	0.700136	-4.25624	2.08e-05	3.46e-05	36.756
LF000709	135.893	-2.97787	0.11686	-25.4823	3.09e-143	5.45e-142	31.9032
LF001846	40.513	-2.97603	0.0999149	-29.7856	6e-195	1.94e-193	19.0217
LF003877	51.9195	-2.97499	0.102654	-28.9807	1.15e-184	3.25e-183	26.5184
LF006783	0.81974	-2.97012	0.63558	-4.67308	2.97e-06	5.12e-06	25.3823
LF001901	47.2056	-2.96946	0.118686	-25.0194	3.76e-138	6.29e-137	28.6111
LF006919	15.2553	-2.96847	0.24655	-12.04	2.19e-33	7.59e-33	27.7354
LF006966	13.939	-2.96455	0.213776	-13.8676	9.96e-44	4.23e-43	29.5238
LF002604	25.1745	-2.9625	0.167565	-17.6797	6.02e-70	3.89e-69	33.7411
LF013046	9.29053	-2.96032	0.657666	-4.50125	6.76e-06	1.15e-05	38.0952
LF004222	446.107	-2.95831	0.156862	-18.8593	2.46e-79	1.84e-78	33.3333
LF004786	255.25	-2.95809	0.171385	-17.2599	9.43e-67	5.82e-66	32.7393
LF012323	7.28453	-2.9532	0.28747	-10.2731	9.32e-25	2.68e-24	24.8021
LF007059	0.64656	-2.95233	0.67886	-4.34895	1.37e-05	2.29e-05	29.0389
LF007596	5.05953	-2.95053	0.274591	-10.7452	6.24e-27	1.88e-26	36.2471
LF003227	6361.64	-2.94797	0.113077	-26.0705	7.88e-150	1.49e-148	34.2306
LF006837	225.218	-2.94465	0.135438	-21.7417	8.28e-105	8.94e-104	33.9103
LF005624	14.9945	-2.94394	0.245956	-11.9694	5.14e-33	1.76e-32	31.5011
LF010285	4.73244	-2.93848	0.274119	-10.7197	8.23e-27	2.47e-26	36.6667
LF014222	1.19834	-2.93787	0.477605	-6.15125	7.69e-10	1.5e-09	45.7711
LF012161	3.64647	-2.93785	0.324374	-9.05697	1.34e-19	3.44e-19	30.1887
LF002992	1.56894	-2.93633	0.439857	-6.67565	2.46e-11	5.05e-11	24.3948
LF011315	19.5367	-2.93519	0.142416	-20.6099	2.24e-94	2.06e-93	18.348
LF002151	34.065	-2.93322	0.106927	-27.432	1.14e-165	2.58e-164	27.613
LF003761	8.0958	-2.93204	0.216294	-13.5558	7.32e-42	3e-41	31.3154
LF004940	67.2187	-2.93204	0.173851	-16.8652	8.11e-64	4.8e-63	31.0325
LF003825	9.10013	-2.93089	0.233477	-12.5532	3.82e-36	1.4e-35	35.5556
LF009488	99.2877	-2.92968	0.126799	-23.1048	4.14e-118	5.24e-117	36.3484
LF012605	1.96883	-2.92889	0.4205	-6.96527	3.28e-12	6.89e-12	31.535
LF015160	15.4078	-2.92855	0.294381	-9.94815	2.57e-23	7.17e-23	34.7859
LF002904	6.0686	-2.92589	0.376419	-7.77297	7.67e-15	1.74e-14	33.5206
LF007486	4.60417	-2.92494	0.319249	-9.16195	5.1e-20	1.32e-19	36.3441
LF009358	4.36242	-2.92375	0.331406	-8.82226	1.12e-18	2.81e-18	27.8689
LF000832	22.855	-2.92296	0.130278	-22.4363	1.74e-111	2.03e-110	27.5214
LF006680	11.0583	-2.92266	0.264335	-11.0567	2.04e-28	6.33e-28	31.0789
LF005710	40.2639	-2.92116	0.103788	-28.1453	2.74e-174	6.74e-173	33.5582
LF003834	64.0443	-2.92038	0.111759	-26.1312	1.61e-150	3.08e-149	33.166
LF006029	10.6243	-2.92006	0.26404	-11.0592	1.98e-28	6.16e-28	32.0106
LF000049	1.80321	-2.91972	0.38862	-7.51304	5.78e-14	1.28e-13	31.3559
LF003533	1.4581	-2.91819	0.443928	-6.57356	4.91e-11	9.99e-11	30.033
LF007358	0.698558	-2.91539	0.642754	-4.53577	5.74e-06	9.77e-06	24.4792
LF004451	9.65717	-2.91526	0.221099	-13.1853	1.07e-39	4.2e-39	39.7373
LF011820	4.09358	-2.91387	0.297558	-9.7926	1.21e-22	3.33e-22	27.8027
LF002213	3.85078	-2.91343	0.464291	-6.275	3.5e-10	6.92e-10	28.7559
LF012687	7.87175	-2.91109	0.213675	-13.6239	2.89e-42	1.19e-41	34.9699
LF011275	0.580242	-2.91047	0.527414	-5.51837	3.42e-08	6.34e-08	26.6667
LF006845	51.5148	-2.91013	0.137221	-21.2076	8.13e-100	8.13e-99	27.549
LF004569	62.8871	-2.90966	0.135488	-21.4754	2.64e-102	2.76e-101	28.1738
LF013620	5.65197	-2.90926	0.275384	-10.5644	4.36e-26	1.29e-25	21.1111
LF002461	144.003	-2.9083	0.0819561	-35.4861	8.06e-276	5.9e-274	31.6667
LF014934	1.82252	-2.90815	0.448681	-6.48156	9.08e-11	1.83e-10	43.2258
LF007466	118.566	-2.9048	0.122361	-23.7396	1.41e-124	1.95e-123	33.8023
LF008664	0.615293	-2.9027	0.558551	-5.19683	2.03e-07	3.65e-07	29.0448
LF006404	2.70448	-2.90197	0.342757	-8.46655	2.53e-17	6.13e-17	26.4003
LF010286	145.063	-2.90109	0.101915	-28.4657	3.12e-178	8e-177	28.6067
LF003013	12.5059	-2.90047	0.192019	-15.1052	1.5e-51	7.26e-51	17.1811
LF003447	20.4181	-2.89741	0.150457	-19.2573	1.23e-82	9.55e-82	33.6824
LF004788	243.416	-2.89665	0.106113	-27.2976	4.53e-164	1e-162	28.1495
LF008408	1.92185	-2.89562	0.435075	-6.65546	2.82e-11	5.79e-11	24.386
LF004699	6.79893	-2.89484	0.225429	-12.8414	9.61e-38	3.64e-37	27.9939
LF014466	0.785065	-2.89462	0.558886	-5.17927	2.23e-07	4.01e-07	26.4865
LF009125	13.0429	-2.89363	0.170445	-16.9769	1.22e-64	7.31e-64	30.5795
LF005354	24.9822	-2.89298	0.14726	-19.6454	6.33e-86	5.14e-85	24.9275
LF013193	118.719	-2.89055	0.0863042	-33.4925	6.19e-246	3.45e-244	32.9643
LF008065	1.90284	-2.89029	0.38722	-7.46421	8.38e-14	1.84e-13	23.3333
LF000337	218.537	-2.88356	0.136081	-21.1901	1.18e-99	1.18e-98	27.9096
LF007175	76.3477	-2.88203	0.158866	-18.1412	1.51e-73	1.03e-72	20.7196
LF000230	0.729316	-2.87691	0.639996	-4.4952	6.95e-06	1.18e-05	30.5085
LF014601	5.59947	-2.87627	0.312329	-9.20911	3.29e-20	8.55e-20	30.2864
LF007986	322.92	-2.87529	0.267991	-10.729	7.44e-27	2.23e-26	31.3131
LF012001	9.71097	-2.87437	0.1938	-14.8316	9.15e-50	4.29e-49	28.9438
LF006903	1.97501	-2.8743	0.377916	-7.60566	2.83e-14	6.32e-14	34.9593
LF011238	5.406	-2.85857	0.241833	-11.8204	3.06e-32	1.04e-31	38.6473
LF007367	51.5873	-2.85647	0.112779	-25.328	1.57e-141	2.72e-140	17.8515
LF008270	12.0963	-2.85633	0.19308	-14.7935	1.61e-49	7.53e-49	35.6322
LF009517	0.745557	-2.85393	0.494465	-5.77176	7.84e-09	1.48e-08	32.2917
LF005429	122.294	-2.85074	0.128756	-22.1406	1.28e-108	1.45e-107	31.761
LF011764	0.806246	-2.84567	0.559672	-5.08454	3.69e-07	6.58e-07	33.3333
LF009452	0.62481	-2.84493	0.628681	-4.52523	6.03e-06	1.03e-05	27.957
LF001310	99.09	-2.8431	0.108423	-26.2223	1.48e-151	2.86e-150	28.9665
LF004090	3.78636	-2.84181	0.30791	-9.22936	2.72e-20	7.1e-20	42.5926
LF006051	4.03849	-2.84051	0.289381	-9.81582	9.63e-23	2.65e-22	26.0244
LF004531	21.3486	-2.83762	0.141535	-20.0488	2.07e-89	1.77e-88	20.2212
LF010591	0.567642	-2.83668	0.632584	-4.48428	7.32e-06	1.24e-05	41.8182
LF007962	1.63697	-2.83435	0.405498	-6.9898	2.75e-12	5.8e-12	25.4237
LF001549	0.604214	-2.83222	0.634634	-4.46277	8.09e-06	1.37e-05	17.6871
LF006394	140.66	-2.83135	0.0743427	-38.0851	0	0	24.0599
LF000821	3.50756	-2.83031	0.321423	-8.80556	1.3e-18	3.25e-18	26.6667
LF002391	25.5949	-2.82944	0.136076	-20.7931	5e-96	4.72e-95	27.0833
LF003084	14.4156	-2.82913	0.221734	-12.7591	2.77e-37	1.04e-36	29.7454
LF003872	11.0689	-2.82635	0.208491	-13.5562	7.28e-42	2.98e-41	20.3097
LF011031	2.69075	-2.82568	0.345553	-8.17725	2.9e-16	6.84e-16	20
LF005724	11.2873	-2.82464	0.219236	-12.884	5.54e-38	2.11e-37	21.5488
LF004568	193.863	-2.82381	0.0713583	-39.5722	0	0	23.3135
LF004409	141.216	-2.82271	0.102187	-27.623	5.89e-168	1.36e-166	32.6809
LF001407	199.646	-2.82082	0.114498	-24.6364	5.15e-134	8.19e-133	29.3427
LF004507	15.2229	-2.81952	0.164626	-17.1268	9.37e-66	5.72e-65	29.6875
LF003722	1.42503	-2.81788	0.475321	-5.92837	3.06e-09	5.86e-09	23.5897
LF010967	0.87767	-2.81458	0.529317	-5.31737	1.05e-07	1.92e-07	28.7879
LF006885	4.75968	-2.81414	0.267888	-10.5049	8.2e-26	2.41e-25	28.4281
LF006010	184.698	-2.81062	0.119767	-23.4675	8.77e-122	1.17e-120	23.1001
LF008682	4.48451	-2.81028	0.321679	-8.73628	2.41e-18	5.98e-18	25.2101
LF002600	3.47426	-2.80936	0.365031	-7.69624	1.4e-14	3.15e-14	29.8765
LF007741	4.04503	-2.80787	0.278993	-10.0643	7.95e-24	2.24e-23	27.4793
LF008852	98.3418	-2.80707	0.0874492	-32.0994	4.5e-226	2.01e-224	22.1556
LF008717	1.09912	-2.80657	0.548202	-5.11958	3.06e-07	5.49e-07	32.9854
LF011571	0.674179	-2.80359	0.551822	-5.0806	3.76e-07	6.71e-07	29.4737
LF002544	206.94	-2.8032	0.122408	-22.9004	4.6e-116	5.71e-115	26.4421
LF005030	6.40964	-2.80178	0.39545	-7.08504	1.39e-12	2.95e-12	24.0816
LF005082	2.09484	-2.79899	0.392918	-7.1236	1.05e-12	2.24e-12	35.0427
LF001758	40.3625	-2.79819	0.153728	-18.2023	4.95e-74	3.41e-73	38.247
LF009869	33.0964	-2.79567	0.170269	-16.4191	1.4e-60	7.8e-60	31.2952
LF001240	2159.61	-2.79468	0.0911351	-30.6653	1.65e-206	5.96e-205	33.4094
LF008776	10.2454	-2.79435	0.191742	-14.5735	4.14e-48	1.89e-47	21.5488
LF003929	32.5483	-2.79368	0.13671	-20.435	8.16e-93	7.32e-92	24.3781
LF010034	0.659514	-2.79285	0.576954	-4.84068	1.29e-06	2.27e-06	31.8519
LF004648	32.3996	-2.79238	0.223211	-12.51	6.58e-36	2.4e-35	28.9817
LF013123	0.64687	-2.79215	0.524244	-5.32605	1e-07	1.83e-07	25.592
LF004610	1.38686	-2.79002	0.445072	-6.26869	3.64e-10	7.21e-10	30.625
LF003777	99.4437	-2.79002	0.0978455	-28.5145	7.74e-179	2.01e-177	24.8521
LF011245	1.75401	-2.78954	0.40182	-6.94226	3.86e-12	8.1e-12	28.275
LF010237	0.591058	-2.78666	0.728042	-3.8276	0.000129397	0.000207132	30.4965
LF001215	0.769518	-2.78603	0.571937	-4.87121	1.11e-06	1.95e-06	30.634
LF004845	5.61853	-2.78579	0.277131	-10.0522	8.98e-24	2.53e-23	29.3578
LF008967	33.2286	-2.78343	0.121978	-22.8191	2.97e-115	3.63e-114	19.5513
LF000823	1.03803	-2.78333	0.56049	-4.96589	6.84e-07	1.21e-06	17.4603
LF014638	0.746293	-2.78284	0.51816	-5.37062	7.85e-08	1.44e-07	25.1462
LF005265	0.988936	-2.77922	0.535694	-5.18808	2.12e-07	3.83e-07	29.9078
LF006187	4.4995	-2.77675	0.294594	-9.42567	4.27e-21	1.14e-20	17.3913
LF000713	4.47037	-2.77103	0.334786	-8.27701	1.26e-16	3.01e-16	23.3333
LF013171	1.36916	-2.76966	0.43521	-6.36395	1.97e-10	3.92e-10	23.7443
LF011800	18.3927	-2.7665	0.156659	-17.6593	8.62e-70	5.56e-69	34.1497
LF004092	38.7866	-2.76567	0.188431	-14.6774	9e-49	4.16e-48	28.1305
LF005676	60.5578	-2.76069	0.240163	-11.4951	1.4e-30	4.56e-30	38.1215
LF002448	1.84365	-2.76055	0.38976	-7.08269	1.41e-12	3e-12	27.8816
LF009237	0.568087	-2.75609	0.609982	-4.51831	6.23e-06	1.06e-05	28.8428
LF008781	0.579894	-2.75043	0.644587	-4.26696	1.98e-05	3.3e-05	28.7395
LF013174	99.5336	-2.74968	0.112163	-24.515	1.02e-132	1.61e-131	32.2129
LF000740	282.138	-2.74911	0.202413	-13.5817	5.14e-42	2.11e-41	34.1683
LF007371	1470.18	-2.74859	0.0907346	-30.2926	1.43e-201	4.91e-200	37.6096
LF001847	75.0173	-2.74711	0.0990077	-27.7464	1.92e-169	4.53e-168	20.0151
LF002317	3.47172	-2.74633	0.323031	-8.50175	1.87e-17	4.54e-17	16.1905
LF004308	409.181	-2.746	0.125398	-21.8983	2.7e-106	2.97e-105	28.1285
LF004927	312.923	-2.74501	0.093388	-29.3936	6.62e-190	1.99e-188	27.0182
LF000777	15.0439	-2.74298	0.159995	-17.1442	6.95e-66	4.26e-65	18.1818
LF008381	62.7777	-2.74136	0.177847	-15.4142	1.31e-53	6.59e-53	32.3981
LF005011	73.0359	-2.73833	0.0980715	-27.9217	1.45e-171	3.51e-170	21.038
LF005746	26.0575	-2.73765	0.148391	-18.4489	5.32e-76	3.76e-75	27.3632
LF006728	7.57008	-2.7372	0.248056	-11.0346	2.6e-28	8.07e-28	25
LF007506	15.9548	-2.73576	0.206457	-13.251	4.45e-40	1.77e-39	27.8978
LF003961	4.30254	-2.73521	0.285713	-9.57328	1.04e-21	2.79e-21	32.9502
LF009312	5.48302	-2.73321	0.267608	-10.2135	1.73e-24	4.93e-24	34.6075
LF007004	16.6065	-2.73291	0.171956	-15.8931	7.08e-57	3.71e-56	33.2565
LF000057	148.43	-2.73263	0.095831	-28.5151	7.62e-179	1.99e-177	30.9955
LF000151	0.760976	-2.73115	0.569576	-4.79505	1.63e-06	2.84e-06	18.8889
LF001335	67.6915	-2.72841	0.115182	-23.6877	4.83e-124	6.64e-123	27.9048
LF004197	54.1746	-2.72677	0.133402	-20.4402	7.34e-93	6.6e-92	36.9792
LF006778	14.0064	-2.72615	0.182515	-14.9366	1.91e-50	9.04e-50	51.9298
LF003182	56.939	-2.72393	0.131077	-20.7811	6.42e-96	6.05e-95	21.9973
LF007663	2.74361	-2.72365	0.319047	-8.53682	1.38e-17	3.36e-17	32.6776
LF007711	25.4821	-2.72229	0.174728	-15.5801	9.93e-55	5.07e-54	31.8318
LF007822	104.737	-2.72223	0.134857	-20.1861	1.3e-90	1.12e-89	30.6922
LF002813	102.455	-2.72031	0.114897	-23.6761	6.36e-124	8.73e-123	29.43
LF005600	2.8856	-2.71796	0.349452	-7.77778	7.38e-15	1.68e-14	26.5372
LF007140	1.01317	-2.71782	0.651308	-4.17286	3.01e-05	4.97e-05	23.6641
LF004133	0.772499	-2.71729	0.569906	-4.76796	1.86e-06	3.24e-06	21.7306
LF011101	11.4112	-2.7167	0.205396	-13.2266	6.16e-40	2.44e-39	23.1884
LF009881	346.387	-2.71404	0.109156	-24.864	1.83e-136	3e-135	28.169
LF001408	2.74533	-2.7125	0.319649	-8.48588	2.14e-17	5.19e-17	30.8749
[truncated: 8,125 more rows]
