# Supplementary material for: Functional insights from the GC-poor genomes of two aphid parasitoids, Aphidius ervi and Lysiphlebus fabarum
Source: BMC Genomics. 2020 May 29;21:376. doi: 10.1186/s12864-020-6764-0 (PMC7257214; doi:10.1186/s12864-020-6764-0)
Supplement: Supplementary file 8 — Additional file 8. Ortholog MAtrix (OMA) results. Summary of all Hierarchical Ortholog Groups (HOGs) predicted by OMA, including details of LRR genes. [file 12864_2020_6764_MOESM8_ESM.xlsx]

## Sheet: Description
Details of this supplemental material of the OMA analysis
Page 1	This description
Page 2	OMA results detailing number of genes in each of the HOG groups
Page 3	Details of the HOGs containing Fbox/LRR proteins in A. ervi
Page 4	Details of the HOGs containing Fbox/LRR proteins in L. fabarum

## Sheet: OMA_results
Group	A. ervi	L. fabarum	sum
HOG02491	41	83	124
HOG01276	8	79	87
HOG00812	16	39	55
HOG03099	2	31	33
HOG03830	27	2	29
HOG01242	19	8	27
HOG01905	22	5	27
HOG01144	17	6	23
HOG03695	20	3	23
HOG01906	15	5	20
HOG01907	16	3	19
HOG04325	2	17	19
HOG02709	14	3	17
HOG00211	1	15	16
HOG03712	12	4	16
HOG02224	9	6	15
HOG01696	8	6	14
HOG02887	6	8	14
HOG01883	5	6	11
HOG04771	6	5	11
HOG07712	1	10	11
HOG08558	1	10	11
HOG01194	7	3	10
HOG02712	7	3	10
HOG03098	3	7	10
HOG03103	8	2	10
HOG03469	9	1	10
HOG03715	8	2	10
HOG05297	5	5	10
HOG00434	3	6	9
HOG01164	8	1	9
HOG02518	8	1	9
HOG03769	7	2	9
HOG04006	7	2	9
HOG04326	1	8	9
HOG00029	1	7	8
HOG00784	2	6	8
HOG01691	5	3	8
HOG01927	5	3	8
HOG02839	6	2	8
HOG04256	7	1	8
HOG04886	6	2	8
HOG04941	2	6	8
HOG06666	1	7	8
HOG06975	2	6	8
HOG07139	1	7	8
HOG00770	1	6	7
HOG01142	5	2	7
HOG01338	3	4	7
HOG01800	4	3	7
HOG01902	5	2	7
HOG01933	5	2	7
HOG01951	3	4	7
HOG02698	2	5	7
HOG03468	6	1	7
HOG04054	5	2	7
HOG04061	5	2	7
HOG05227	6	1	7
HOG05243	1	6	7
HOG00144	2	4	6
HOG01282	5	1	6
HOG02187	3	3	6
HOG02189	4	2	6
HOG02238	2	4	6
HOG02416	4	2	6
HOG02719	2	4	6
HOG03831	5	1	6
HOG04059	5	1	6
HOG04137	5	1	6
HOG04302	5	1	6
HOG04307	4	2	6
HOG04720	4	2	6
HOG04939	1	5	6
HOG05509	2	4	6
HOG07075	1	5	6
HOG07953	1	5	6
HOG07967	2	4	6
HOG08430	5	1	6
HOG00107	1	4	5
HOG00172	1	4	5
HOG00318	4	1	5
HOG00527	3	2	5
HOG00559	3	2	5
HOG00886	2	3	5
HOG00923	4	1	5
HOG01115	3	2	5
HOG01141	4	1	5
HOG01435	1	4	5
HOG01497	4	1	5
HOG01518	3	2	5
HOG01702	3	2	5
HOG01922	2	3	5
HOG01931	3	2	5
HOG01952	1	4	5
HOG02185	4	1	5
HOG02510	3	2	5
HOG02723	4	1	5
HOG03145	4	1	5
HOG03152	2	3	5
HOG03250	1	4	5
HOG03390	3	2	5
HOG03713	2	3	5
HOG03975	3	2	5
HOG04012	2	3	5
HOG04037	3	2	5
HOG04091	1	4	5
HOG04144	3	2	5
HOG04152	2	3	5
HOG04251	1	4	5
HOG04315	1	4	5
HOG04393	3	2	5
HOG04453	4	1	5
HOG04454	3	2	5
HOG04520	3	2	5
HOG04521	4	1	5
HOG04961	1	4	5
HOG04966	2	3	5
HOG05026	4	1	5
HOG05093	4	1	5
HOG05111	2	3	5
HOG05173	3	2	5
HOG05207	1	4	5
HOG05208	4	1	5
HOG05224	1	4	5
HOG05324	4	1	5
HOG05379	2	3	5
HOG05382	4	1	5
HOG05612	4	1	5
HOG05616	4	1	5
HOG07146	1	4	5
HOG07282	3	2	5
HOG07965	1	4	5
HOG08352	2	3	5
HOG08376	1	4	5
HOG00019	2	2	4
HOG00146	3	1	4
HOG00150	2	2	4
HOG00301	1	3	4
HOG00369	2	2	4
HOG00411	2	2	4
HOG00562	2	2	4
HOG00594	2	2	4
HOG00852	3	1	4
HOG00853	3	1	4
HOG00854	3	1	4
HOG00885	2	2	4
HOG00888	3	1	4
HOG00908	2	2	4
HOG00938	2	2	4
HOG01139	3	1	4
HOG01140	3	1	4
HOG01145	2	2	4
HOG01270	2	2	4
HOG01292	3	1	4
HOG01293	3	1	4
HOG01294	3	1	4
HOG01664	2	2	4
HOG01734	2	2	4
HOG01762	2	2	4
HOG01792	2	2	4
HOG01809	2	2	4
HOG01869	3	1	4
HOG02033	2	2	4
HOG02162	3	1	4
HOG02349	2	2	4
HOG02407	3	1	4
HOG02408	3	1	4
HOG02409	3	1	4
HOG02413	1	3	4
HOG02485	1	3	4
HOG02652	1	3	4
HOG02684	1	3	4
HOG02702	2	2	4
HOG02706	2	2	4
HOG03008	3	1	4
HOG03047	3	1	4
HOG03078	3	1	4
HOG03095	3	1	4
HOG03107	3	1	4
HOG03293	2	2	4
HOG03395	3	1	4
HOG03646	3	1	4
HOG03675	3	1	4
HOG03710	3	1	4
HOG03791	2	2	4
HOG03799	1	3	4
HOG03826	3	1	4
HOG03872	2	2	4
HOG03904	2	2	4
HOG04036	3	1	4
HOG04041	3	1	4
HOG04150	3	1	4
HOG04198	2	2	4
HOG04250	3	1	4
HOG04258	3	1	4
HOG04375	2	2	4
HOG04396	3	1	4
HOG04400	3	1	4
HOG04419	2	2	4
HOG04449	3	1	4
HOG04450	3	1	4
HOG04458	3	1	4
HOG04461	2	2	4
HOG04625	3	1	4
HOG04664	3	1	4
HOG04669	3	1	4
HOG04700	2	2	4
HOG04832	1	3	4
HOG04838	3	1	4
HOG04864	3	1	4
HOG04902	3	1	4
HOG05027	3	1	4
HOG05085	2	2	4
HOG05113	3	1	4
HOG05143	3	1	4
HOG05166	2	2	4
HOG05228	1	3	4
HOG05301	2	2	4
HOG05311	3	1	4
HOG05322	2	2	4
HOG05378	2	2	4
HOG05392	3	1	4
HOG05397	3	1	4
HOG05502	3	1	4
HOG05507	3	1	4
HOG05508	3	1	4
HOG05532	2	2	4
HOG05687	3	1	4
HOG05689	3	1	4
HOG05721	3	1	4
HOG05726	2	2	4
HOG05731	3	1	4
HOG05960	2	2	4
HOG06027	2	2	4
HOG06113	1	3	4
HOG06221	2	2	4
HOG06334	3	1	4
HOG06398	2	2	4
HOG06400	3	1	4
HOG06414	2	2	4
HOG06968	2	2	4
HOG06974	3	1	4
HOG06976	2	2	4
HOG06991	1	3	4
HOG07018	1	3	4
HOG07040	3	1	4
HOG07041	3	1	4
HOG07174	1	3	4
HOG07281	3	1	4
HOG07290	1	3	4
HOG07458	2	2	4
HOG07516	2	2	4
HOG07586	1	3	4
HOG07713	2	2	4
HOG07736	3	1	4
HOG07826	3	1	4
HOG07827	3	1	4
HOG07828	2	2	4
HOG07874	3	1	4
HOG07935	3	1	4
HOG08145	2	2	4
HOG08297	1	3	4
HOG08322	3	1	4
HOG08457	1	3	4
HOG08487	1	3	4
HOG08503	1	3	4
HOG08506	3	1	4
HOG08531	1	3	4
HOG00046	1	2	3
HOG00051	1	2	3
HOG00065	2	1	3
HOG00071	1	2	3
HOG00073	2	1	3
HOG00124	1	2	3
HOG00127	1	2	3
HOG00152	1	2	3
HOG00156	2	1	3
HOG00158	2	1	3
HOG00198	1	2	3
HOG00212	1	2	3
HOG00223	1	2	3
HOG00287	1	2	3
HOG00302	1	2	3
HOG00303	1	2	3
HOG00312	2	1	3
HOG00313	2	1	3
HOG00314	2	1	3
HOG00315	2	1	3
HOG00316	2	1	3
HOG00317	2	1	3
HOG00319	2	1	3
HOG00327	2	1	3
HOG00349	1	2	3
HOG00354	2	1	3
HOG00455	2	1	3
HOG00467	1	2	3
HOG00477	2	1	3
HOG00496	1	2	3
HOG00505	1	2	3
HOG00558	1	2	3
HOG00573	1	2	3
HOG00584	2	1	3
HOG00607	2	1	3
HOG00699	2	1	3
HOG00703	2	1	3
HOG00704	2	1	3
HOG00707	1	2	3
HOG00735	2	1	3
HOG00736	2	1	3
HOG00737	2	1	3
HOG00738	2	1	3
HOG00739	2	1	3
HOG00740	2	1	3
HOG00776	1	2	3
HOG00806	1	2	3
HOG00846	2	1	3
HOG00847	2	1	3
HOG00848	2	1	3
HOG00849	2	1	3
HOG00850	2	1	3
HOG00851	2	1	3
HOG00865	2	1	3
HOG00869	2	1	3
HOG00972	1	2	3
HOG00985	2	1	3
HOG00997	1	2	3
HOG01023	2	1	3
HOG01024	2	1	3
HOG01084	2	1	3
HOG01085	2	1	3
HOG01094	2	1	3
HOG01185	1	2	3
HOG01195	2	1	3
HOG01196	2	1	3
HOG01209	2	1	3
HOG01210	2	1	3
HOG01211	2	1	3
HOG01220	2	1	3
HOG01243	2	1	3
HOG01247	2	1	3
HOG01248	2	1	3
HOG01249	2	1	3
HOG01258	2	1	3
HOG01259	2	1	3
HOG01266	2	1	3
HOG01267	2	1	3
HOG01271	1	2	3
HOG01272	2	1	3
HOG01281	2	1	3
HOG01287	2	1	3
HOG01288	2	1	3
HOG01289	2	1	3
HOG01290	2	1	3
HOG01291	2	1	3
HOG01313	2	1	3
HOG01319	1	2	3
HOG01351	2	1	3
HOG01356	1	2	3
HOG01363	2	1	3
HOG01364	2	1	3
HOG01370	2	1	3
HOG01374	2	1	3
HOG01419	2	1	3
HOG01428	2	1	3
HOG01451	2	1	3
HOG01452	2	1	3
HOG01453	2	1	3
HOG01461	2	1	3
HOG01476	1	2	3
HOG01499	2	1	3
HOG01500	2	1	3
HOG01537	2	1	3
HOG01581	1	2	3
HOG01683	2	1	3
HOG01692	2	1	3
HOG01701	1	2	3
HOG01763	2	1	3
HOG01772	2	1	3
HOG01790	2	1	3
HOG01791	2	1	3
HOG01793	2	1	3
HOG01802	1	2	3
HOG01806	2	1	3
HOG01807	2	1	3
HOG01812	2	1	3
HOG01813	2	1	3
HOG01814	2	1	3
HOG01815	2	1	3
HOG01852	2	1	3
HOG01853	2	1	3
HOG01854	2	1	3
HOG01855	2	1	3
HOG01856	2	1	3
HOG01859	1	2	3
HOG01865	2	1	3
HOG01866	2	1	3
HOG01867	2	1	3
HOG01895	2	1	3
HOG01896	2	1	3
HOG01897	2	1	3
HOG01898	2	1	3
HOG01899	2	1	3
HOG01901	2	1	3
HOG01903	2	1	3
HOG01909	2	1	3
HOG01910	2	1	3
HOG01911	2	1	3
HOG01912	2	1	3
HOG01915	2	1	3
HOG01929	2	1	3
HOG01930	2	1	3
HOG01943	2	1	3
HOG01949	2	1	3
HOG02021	1	2	3
HOG02032	2	1	3
HOG02034	2	1	3
HOG02035	2	1	3
HOG02056	2	1	3
HOG02074	2	1	3
HOG02080	2	1	3
HOG02085	2	1	3
HOG02098	2	1	3
HOG02139	2	1	3
HOG02177	2	1	3
HOG02179	2	1	3
HOG02181	2	1	3
HOG02182	2	1	3
HOG02183	2	1	3
HOG02199	2	1	3
HOG02200	2	1	3
HOG02217	1	2	3
HOG02222	2	1	3
HOG02223	2	1	3
HOG02225	2	1	3
HOG02226	2	1	3
HOG02229	2	1	3
HOG02292	2	1	3
HOG02324	2	1	3
HOG02325	2	1	3
HOG02326	2	1	3
HOG02350	2	1	3
HOG02351	2	1	3
HOG02360	2	1	3
HOG02361	2	1	3
HOG02362	2	1	3
HOG02373	2	1	3
HOG02379	2	1	3
HOG02380	2	1	3
HOG02381	2	1	3
HOG02396	2	1	3
HOG02399	2	1	3
HOG02400	2	1	3
HOG02401	2	1	3
HOG02410	2	1	3
HOG02411	2	1	3
HOG02412	2	1	3
HOG02414	2	1	3
HOG02420	2	1	3
HOG02421	2	1	3
HOG02423	2	1	3
HOG02424	2	1	3
HOG02425	2	1	3
HOG02426	2	1	3
HOG02427	2	1	3
HOG02428	2	1	3
HOG02446	2	1	3
HOG02477	2	1	3
HOG02511	2	1	3
HOG02512	2	1	3
HOG02514	2	1	3
HOG02519	2	1	3
HOG02520	2	1	3
HOG02527	2	1	3
HOG02546	1	2	3
HOG02555	2	1	3
HOG02556	2	1	3
HOG02573	2	1	3
HOG02582	2	1	3
HOG02585	2	1	3
HOG02591	1	2	3
HOG02608	2	1	3
HOG02632	2	1	3
HOG02633	2	1	3
HOG02651	1	2	3
HOG02700	2	1	3
HOG02701	2	1	3
HOG02703	2	1	3
HOG02704	2	1	3
HOG02708	2	1	3
HOG02714	1	2	3
HOG02716	2	1	3
HOG02722	1	2	3
HOG02724	2	1	3
HOG02725	2	1	3
HOG02726	2	1	3
HOG02776	2	1	3
HOG02777	2	1	3
HOG02778	2	1	3
HOG02787	2	1	3
HOG02788	1	2	3
HOG02789	2	1	3
HOG02790	2	1	3
HOG02791	2	1	3
HOG02793	2	1	3
HOG02794	2	1	3
HOG02795	2	1	3
HOG02796	2	1	3
HOG02828	1	2	3
HOG02831	2	1	3
HOG02838	1	2	3
HOG02842	2	1	3
HOG02843	2	1	3
HOG02844	2	1	3
HOG02845	2	1	3
HOG02856	2	1	3
HOG02857	2	1	3
HOG02858	2	1	3
HOG02910	2	1	3
HOG02925	1	2	3
HOG02930	2	1	3
HOG02931	1	2	3
HOG02954	2	1	3
HOG02955	2	1	3
HOG02961	2	1	3
HOG02962	2	1	3
HOG02980	2	1	3
HOG02981	2	1	3
HOG02985	2	1	3
HOG03005	2	1	3
HOG03006	2	1	3
HOG03009	2	1	3
HOG03016	2	1	3
HOG03017	2	1	3
HOG03027	1	2	3
HOG03045	2	1	3
HOG03083	2	1	3
HOG03084	2	1	3
HOG03085	2	1	3
HOG03086	2	1	3
HOG03096	2	1	3
HOG03097	2	1	3
HOG03100	2	1	3
HOG03101	2	1	3
HOG03102	2	1	3
HOG03147	2	1	3
HOG03149	2	1	3
HOG03150	2	1	3
HOG03151	2	1	3
HOG03153	2	1	3
HOG03154	2	1	3
HOG03163	1	2	3
HOG03164	1	2	3
HOG03192	2	1	3
HOG03193	2	1	3
HOG03203	2	1	3
HOG03204	2	1	3
HOG03205	2	1	3
HOG03206	2	1	3
HOG03228	1	2	3
HOG03249	1	2	3
HOG03287	2	1	3
HOG03290	2	1	3
HOG03291	2	1	3
HOG03292	2	1	3
HOG03294	2	1	3
HOG03357	2	1	3
HOG03371	1	2	3
HOG03385	2	1	3
HOG03386	2	1	3
HOG03387	2	1	3
HOG03394	2	1	3
HOG03396	2	1	3
HOG03411	2	1	3
HOG03424	1	2	3
HOG03446	2	1	3
HOG03455	1	2	3
HOG03476	2	1	3
HOG03479	2	1	3
HOG03491	2	1	3
HOG03492	2	1	3
HOG03493	2	1	3
HOG03494	2	1	3
HOG03495	2	1	3
HOG03506	2	1	3
HOG03507	2	1	3
HOG03508	2	1	3
HOG03509	2	1	3
HOG03510	2	1	3
HOG03511	1	2	3
HOG03534	2	1	3
HOG03548	2	1	3
HOG03549	2	1	3
HOG03550	2	1	3
HOG03566	2	1	3
HOG03567	2	1	3
HOG03568	2	1	3
HOG03569	2	1	3
HOG03570	2	1	3
HOG03571	2	1	3
HOG03572	2	1	3
HOG03582	2	1	3
HOG03583	2	1	3
HOG03584	2	1	3
HOG03605	2	1	3
HOG03607	1	2	3
HOG03611	2	1	3
HOG03625	2	1	3
HOG03642	2	1	3
HOG03643	2	1	3
HOG03644	2	1	3
HOG03645	2	1	3
HOG03684	1	2	3
HOG03685	2	1	3
HOG03696	2	1	3
HOG03697	2	1	3
HOG03714	2	1	3
HOG03716	2	1	3
HOG03717	2	1	3
HOG03718	2	1	3
HOG03719	2	1	3
HOG03720	2	1	3
HOG03721	2	1	3
HOG03722	2	1	3
HOG03724	2	1	3
HOG03768	2	1	3
HOG03772	2	1	3
HOG03773	2	1	3
HOG03778	2	1	3
HOG03805	1	2	3
HOG03807	1	2	3
HOG03823	2	1	3
HOG03824	2	1	3
HOG03825	2	1	3
HOG03847	2	1	3
HOG03848	2	1	3
HOG03849	2	1	3
HOG03862	1	2	3
HOG03891	1	2	3
HOG03919	2	1	3
HOG03925	2	1	3
HOG03926	2	1	3
HOG03968	2	1	3
HOG03979	2	1	3
HOG03980	2	1	3
HOG03981	2	1	3
HOG03982	2	1	3
HOG03983	2	1	3
HOG03984	2	1	3
HOG03987	2	1	3
HOG03988	2	1	3
HOG03990	1	2	3
HOG03995	2	1	3
HOG04002	1	2	3
HOG04030	2	1	3
HOG04031	2	1	3
HOG04032	2	1	3
HOG04033	2	1	3
HOG04034	2	1	3
HOG04035	2	1	3
HOG04038	2	1	3
HOG04039	2	1	3
HOG04040	2	1	3
HOG04046	2	1	3
HOG04051	2	1	3
HOG04052	2	1	3
HOG04057	2	1	3
HOG04058	2	1	3
HOG04062	2	1	3
HOG04073	1	2	3
HOG04099	2	1	3
HOG04107	2	1	3
HOG04108	2	1	3
HOG04109	2	1	3
HOG04115	2	1	3
HOG04116	2	1	3
HOG04117	2	1	3
HOG04128	2	1	3
HOG04129	2	1	3
HOG04130	2	1	3
HOG04134	1	2	3
HOG04146	2	1	3
HOG04151	2	1	3
HOG04156	2	1	3
HOG04182	1	2	3
HOG04186	1	2	3
HOG04192	2	1	3
HOG04193	2	1	3
HOG04194	2	1	3
HOG04195	2	1	3
HOG04196	2	1	3
HOG04197	2	1	3
HOG04226	2	1	3
HOG04236	2	1	3
HOG04237	2	1	3
HOG04253	2	1	3
HOG04254	2	1	3
HOG04255	2	1	3
HOG04282	2	1	3
HOG04285	2	1	3
HOG04288	2	1	3
HOG04294	2	1	3
HOG04295	2	1	3
HOG04296	2	1	3
HOG04299	2	1	3
HOG04300	2	1	3
HOG04301	2	1	3
HOG04303	2	1	3
HOG04305	2	1	3
HOG04306	2	1	3
HOG04308	2	1	3
HOG04312	2	1	3
HOG04327	1	2	3
HOG04349	2	1	3
HOG04376	2	1	3
HOG04382	2	1	3
HOG04383	2	1	3
HOG04384	2	1	3
HOG04388	2	1	3
HOG04389	1	2	3
HOG04390	2	1	3
HOG04391	2	1	3
HOG04392	2	1	3
HOG04395	1	2	3
HOG04398	2	1	3
HOG04399	2	1	3
HOG04426	2	1	3
HOG04446	2	1	3
HOG04452	2	1	3
HOG04463	2	1	3
HOG04465	2	1	3
HOG04466	2	1	3
HOG04467	2	1	3
HOG04478	2	1	3
HOG04483	1	2	3
HOG04499	1	2	3
HOG04503	2	1	3
HOG04509	2	1	3
HOG04510	2	1	3
HOG04515	2	1	3
HOG04516	2	1	3
HOG04517	2	1	3
HOG04522	2	1	3
HOG04523	2	1	3
HOG04524	2	1	3
HOG04525	2	1	3
HOG04526	2	1	3
HOG04528	2	1	3
HOG04529	2	1	3
HOG04530	2	1	3
HOG04532	2	1	3
HOG04533	2	1	3
HOG04534	2	1	3
HOG04535	2	1	3
HOG04536	2	1	3
HOG04541	2	1	3
HOG04543	2	1	3
HOG04544	2	1	3
HOG04562	2	1	3
HOG04563	2	1	3
HOG04564	2	1	3
HOG04571	2	1	3
HOG04572	2	1	3
HOG04623	2	1	3
HOG04624	2	1	3
HOG04629	2	1	3
HOG04630	2	1	3
HOG04631	2	1	3
HOG04632	2	1	3
HOG04633	2	1	3
HOG04634	2	1	3
HOG04635	2	1	3
HOG04636	2	1	3
HOG04637	2	1	3
HOG04651	2	1	3
HOG04662	2	1	3
HOG04666	1	2	3
HOG04668	2	1	3
HOG04670	2	1	3
HOG04671	2	1	3
HOG04678	1	2	3
HOG04680	2	1	3
HOG04681	2	1	3
HOG04682	2	1	3
HOG04683	2	1	3
HOG04684	2	1	3
HOG04685	2	1	3
HOG04695	2	1	3
HOG04696	2	1	3
HOG04707	2	1	3
HOG04721	2	1	3
HOG04747	2	1	3
HOG04774	2	1	3
HOG04794	1	2	3
HOG04813	2	1	3
HOG04814	2	1	3
HOG04815	2	1	3
HOG04816	2	1	3
HOG04817	2	1	3
HOG04818	2	1	3
HOG04819	2	1	3
HOG04824	2	1	3
HOG04827	2	1	3
HOG04828	2	1	3
HOG04834	2	1	3
HOG04851	2	1	3
HOG04852	2	1	3
HOG04853	2	1	3
HOG04855	2	1	3
HOG04858	1	2	3
HOG04876	2	1	3
HOG04878	2	1	3
HOG04879	2	1	3
HOG04880	2	1	3
HOG04885	2	1	3
HOG04888	2	1	3
HOG04889	2	1	3
HOG04890	2	1	3
HOG04891	2	1	3
HOG04892	2	1	3
HOG04917	2	1	3
HOG04918	2	1	3
HOG04919	1	2	3
HOG04920	2	1	3
HOG04921	2	1	3
HOG04922	2	1	3
HOG04923	2	1	3
HOG04924	2	1	3
HOG04925	2	1	3
HOG04940	1	2	3
HOG04954	2	1	3
HOG04957	2	1	3
HOG04958	2	1	3
HOG04959	2	1	3
HOG04960	2	1	3
HOG04962	2	1	3
HOG04963	2	1	3
HOG04964	2	1	3
HOG04965	2	1	3
HOG04967	2	1	3
HOG04985	2	1	3
HOG04994	2	1	3
HOG05011	2	1	3
HOG05014	2	1	3
HOG05028	2	1	3
HOG05051	2	1	3
HOG05052	2	1	3
HOG05074	2	1	3
HOG05086	2	1	3
HOG05087	2	1	3
HOG05091	2	1	3
HOG05092	2	1	3
HOG05102	2	1	3
HOG05112	2	1	3
HOG05114	2	1	3
HOG05115	2	1	3
HOG05121	1	2	3
HOG05159	2	1	3
HOG05160	2	1	3
HOG05161	2	1	3
HOG05162	2	1	3
HOG05167	2	1	3
HOG05171	2	1	3
HOG05172	2	1	3
HOG05195	2	1	3
HOG05225	2	1	3
HOG05226	2	1	3
HOG05229	1	2	3
HOG05236	2	1	3
HOG05239	2	1	3
HOG05240	2	1	3
HOG05241	2	1	3
HOG05242	2	1	3
HOG05257	2	1	3
HOG05258	2	1	3
HOG05267	2	1	3
HOG05268	2	1	3
HOG05285	2	1	3
HOG05287	2	1	3
HOG05288	2	1	3
HOG05289	2	1	3
HOG05290	2	1	3
HOG05292	2	1	3
HOG05302	2	1	3
HOG05303	2	1	3
HOG05304	2	1	3
HOG05305	2	1	3
HOG05312	1	2	3
HOG05317	2	1	3
HOG05323	2	1	3
HOG05327	2	1	3
HOG05334	2	1	3
HOG05336	2	1	3
HOG05337	2	1	3
HOG05338	2	1	3
HOG05339	2	1	3
HOG05345	2	1	3
HOG05367	2	1	3
HOG05368	2	1	3
HOG05369	2	1	3
HOG05370	2	1	3
HOG05371	2	1	3
HOG05381	1	2	3
HOG05383	2	1	3
HOG05385	2	1	3
HOG05386	2	1	3
HOG05389	2	1	3
HOG05394	2	1	3
HOG05395	2	1	3
HOG05396	2	1	3
HOG05398	2	1	3
HOG05405	2	1	3
HOG05406	2	1	3
HOG05408	1	2	3
HOG05421	2	1	3
HOG05423	2	1	3
HOG05435	1	2	3
HOG05440	1	2	3
HOG05446	2	1	3
HOG05449	2	1	3
HOG05453	2	1	3
HOG05472	2	1	3
HOG05485	2	1	3
HOG05486	1	2	3
HOG05492	2	1	3
HOG05503	2	1	3
HOG05510	2	1	3
HOG05513	2	1	3
HOG05514	2	1	3
HOG05515	2	1	3
HOG05516	2	1	3
HOG05520	2	1	3
HOG05524	2	1	3
HOG05525	2	1	3
HOG05526	2	1	3
HOG05527	2	1	3
HOG05537	2	1	3
HOG05538	2	1	3
HOG05541	2	1	3
HOG05542	2	1	3
HOG05543	2	1	3
HOG05544	2	1	3
HOG05561	2	1	3
HOG05563	2	1	3
HOG05572	2	1	3
HOG05573	2	1	3
HOG05574	2	1	3
HOG05575	2	1	3
HOG05611	2	1	3
HOG05613	2	1	3
HOG05615	2	1	3
HOG05617	1	2	3
HOG05618	2	1	3
HOG05630	1	2	3
HOG05633	1	2	3
HOG05634	1	2	3
HOG05639	2	1	3
HOG05649	2	1	3
HOG05653	2	1	3
HOG05654	2	1	3
HOG05655	2	1	3
HOG05656	2	1	3
HOG05657	2	1	3
HOG05662	2	1	3
HOG05663	2	1	3
HOG05670	2	1	3
HOG05675	1	2	3
HOG05678	2	1	3
HOG05679	2	1	3
HOG05681	1	2	3
HOG05688	2	1	3
HOG05692	2	1	3
HOG05705	2	1	3
HOG05711	2	1	3
HOG05720	2	1	3
HOG05728	2	1	3
HOG05729	2	1	3
HOG05730	2	1	3
HOG05737	2	1	3
HOG05739	2	1	3
HOG05742	2	1	3
HOG05743	2	1	3
HOG05744	2	1	3
HOG05789	1	2	3
HOG05807	1	2	3
HOG05865	2	1	3
HOG05866	2	1	3
HOG05896	2	1	3
HOG05897	2	1	3
HOG05909	1	2	3
HOG05916	2	1	3
HOG05917	2	1	3
HOG05945	1	2	3
HOG06012	2	1	3
HOG06028	2	1	3
HOG06029	2	1	3
HOG06114	2	1	3
HOG06126	1	2	3
HOG06197	2	1	3
HOG06217	1	2	3
HOG06226	2	1	3
HOG06254	1	2	3
HOG06258	1	2	3
HOG06294	1	2	3
HOG06333	2	1	3
HOG06362	2	1	3
HOG06366	1	2	3
HOG06412	1	2	3
HOG06459	2	1	3
HOG06498	1	2	3
HOG06522	2	1	3
HOG06550	1	2	3
HOG06632	2	1	3
HOG06633	2	1	3
HOG06665	2	1	3
HOG06692	1	2	3
HOG06743	1	2	3
HOG06750	1	2	3
HOG06753	1	2	3
HOG06772	1	2	3
HOG06780	1	2	3
HOG06827	2	1	3
HOG06844	1	2	3
HOG06949	1	2	3
HOG06972	2	1	3
HOG06981	1	2	3
HOG06988	1	2	3
HOG07042	2	1	3
HOG07043	2	1	3
HOG07044	2	1	3
HOG07045	2	1	3
HOG07066	1	2	3
HOG07085	1	2	3
HOG07091	2	1	3
HOG07127	1	2	3
HOG07149	1	2	3
HOG07152	2	1	3
HOG07166	1	2	3
HOG07167	2	1	3
HOG07193	2	1	3
HOG07194	2	1	3
HOG07195	2	1	3
HOG07207	2	1	3
HOG07219	2	1	3
HOG07224	1	2	3
HOG07236	1	2	3
HOG07294	2	1	3
HOG07295	2	1	3
HOG07297	2	1	3
HOG07313	2	1	3
HOG07403	2	1	3
HOG07404	2	1	3
HOG07414	1	2	3
HOG07459	2	1	3
HOG07460	2	1	3
HOG07466	1	2	3
HOG07508	2	1	3
HOG07509	2	1	3
HOG07510	2	1	3
HOG07527	1	2	3
HOG07535	1	2	3
HOG07646	1	2	3
HOG07647	2	1	3
HOG07648	2	1	3
HOG07709	2	1	3
HOG07710	2	1	3
HOG07711	2	1	3
HOG07730	1	2	3
HOG07733	1	2	3
HOG07735	2	1	3
HOG07742	2	1	3
HOG07820	1	2	3
HOG07824	1	2	3
HOG07831	2	1	3
HOG07858	2	1	3
HOG07868	2	1	3
HOG07869	2	1	3
HOG07932	2	1	3
HOG07933	2	1	3
HOG07934	2	1	3
HOG07936	2	1	3
HOG07941	1	2	3
HOG07945	2	1	3
HOG07966	2	1	3
HOG07974	1	2	3
HOG07976	2	1	3
HOG07981	1	2	3
HOG07986	1	2	3
HOG08030	2	1	3
HOG08076	1	2	3
HOG08080	1	2	3
HOG08085	1	2	3
HOG08087	1	2	3
HOG08103	1	2	3
HOG08143	2	1	3
HOG08144	2	1	3
HOG08162	2	1	3
HOG08165	1	2	3
HOG08172	2	1	3
HOG08211	2	1	3
HOG08220	2	1	3
HOG08230	1	2	3
HOG08237	1	2	3
HOG08247	1	2	3
HOG08267	1	2	3
HOG08295	2	1	3
HOG08321	2	1	3
HOG08329	2	1	3
HOG08346	1	2	3
HOG08350	2	1	3
HOG08351	2	1	3
HOG08364	1	2	3
HOG08373	2	1	3
HOG08374	2	1	3
HOG08377	2	1	3
HOG08394	2	1	3
HOG08408	2	1	3
HOG08409	2	1	3
HOG08411	2	1	3
HOG08415	2	1	3
HOG08416	2	1	3
HOG08417	2	1	3
HOG08419	2	1	3
HOG08420	2	1	3
HOG08421	2	1	3
HOG08444	1	2	3
HOG08445	2	1	3
HOG08458	2	1	3
HOG08464	1	2	3
HOG08476	2	1	3
HOG08505	2	1	3
HOG08534	2	1	3
HOG08548	2	1	3
HOG08555	2	1	3
HOG08556	2	1	3
HOG08557	2	1	3
HOG08569	2	1	3
HOG08571	2	1	3
HOG08575	1	2	3
HOG00001	1	1	2
HOG00002	1	1	2
HOG00003	1	1	2
HOG00004	1	1	2
HOG00005	1	1	2
HOG00006	1	1	2
HOG00007	1	1	2
HOG00008	1	1	2
HOG00009	1	1	2
HOG00010	1	1	2
HOG00011	1	1	2
HOG00012	1	1	2
HOG00013	1	1	2
HOG00014	1	1	2
HOG00015	1	1	2
HOG00016	1	1	2
HOG00017	1	1	2
HOG00018	1	1	2
HOG00020	1	1	2
HOG00021	1	1	2
HOG00022	1	1	2
HOG00023	1	1	2
HOG00024	1	1	2
HOG00025	1	1	2
HOG00026	1	1	2
HOG00027	1	1	2
HOG00028	1	1	2
HOG00030	1	1	2
HOG00031	1	1	2
HOG00032	1	1	2
HOG00033	1	1	2
HOG00034	1	1	2
HOG00035	1	1	2
HOG00036	1	1	2
HOG00037	1	1	2
HOG00038	1	1	2
HOG00039	1	1	2
HOG00040	1	1	2
HOG00041	1	1	2
HOG00042	1	1	2
HOG00043	1	1	2
HOG00044	1	1	2
HOG00045	1	1	2
HOG00047	1	1	2
HOG00048	1	1	2
HOG00049	1	1	2
HOG00050	1	1	2
HOG00052	1	1	2
HOG00053	1	1	2
HOG00054	1	1	2
HOG00055	1	1	2
HOG00056	1	1	2
HOG00057	1	1	2
HOG00058	1	1	2
HOG00059	1	1	2
HOG00060	1	1	2
HOG00061	1	1	2
HOG00062	1	1	2
HOG00063	1	1	2
HOG00064	1	1	2
HOG00066	1	1	2
HOG00067	1	1	2
HOG00068	1	1	2
HOG00069	1	1	2
HOG00070	1	1	2
HOG00072	1	1	2
HOG00074	1	1	2
HOG00075	1	1	2
HOG00076	1	1	2
HOG00077	1	1	2
HOG00078	1	1	2
HOG00079	1	1	2
HOG00080	1	1	2
HOG00081	1	1	2
HOG00082	1	1	2
HOG00083	1	1	2
HOG00084	1	1	2
HOG00085	1	1	2
HOG00086	1	1	2
HOG00087	1	1	2
HOG00088	1	1	2
HOG00089	1	1	2
HOG00090	1	1	2
HOG00091	1	1	2
HOG00092	1	1	2
HOG00093	1	1	2
HOG00094	1	1	2
HOG00095	1	1	2
HOG00096	1	1	2
HOG00097	1	1	2
HOG00098	1	1	2
HOG00099	1	1	2
HOG00100	1	1	2
HOG00101	1	1	2
HOG00102	1	1	2
HOG00103	1	1	2
HOG00104	1	1	2
HOG00105	1	1	2
HOG00106	1	1	2
HOG00108	1	1	2
HOG00109	1	1	2
HOG00110	1	1	2
HOG00111	1	1	2
HOG00112	1	1	2
HOG00113	1	1	2
HOG00114	1	1	2
HOG00115	1	1	2
HOG00116	1	1	2
HOG00117	1	1	2
HOG00118	1	1	2
HOG00119	1	1	2
HOG00120	1	1	2
HOG00121	1	1	2
HOG00122	1	1	2
HOG00123	1	1	2
HOG00125	1	1	2
HOG00126	1	1	2
HOG00128	1	1	2
HOG00129	1	1	2
HOG00130	1	1	2
HOG00131	1	1	2
HOG00132	1	1	2
HOG00133	1	1	2
HOG00134	1	1	2
HOG00135	1	1	2
HOG00136	1	1	2
HOG00137	1	1	2
HOG00138	1	1	2
HOG00139	1	1	2
HOG00140	1	1	2
HOG00141	1	1	2
HOG00142	1	1	2
HOG00143	1	1	2
HOG00145	1	1	2
HOG00147	1	1	2
HOG00148	1	1	2
HOG00149	1	1	2
HOG00151	1	1	2
HOG00153	1	1	2
HOG00154	1	1	2
HOG00155	1	1	2
HOG00157	1	1	2
HOG00159	1	1	2
HOG00160	1	1	2
HOG00161	1	1	2
HOG00162	1	1	2
HOG00163	1	1	2
HOG00164	1	1	2
HOG00165	1	1	2
HOG00166	1	1	2
HOG00167	1	1	2
HOG00168	1	1	2
HOG00169	1	1	2
HOG00170	1	1	2
HOG00171	1	1	2
HOG00173	1	1	2
HOG00174	1	1	2
HOG00175	1	1	2
HOG00176	1	1	2
HOG00177	1	1	2
HOG00178	1	1	2
HOG00179	1	1	2
HOG00180	1	1	2
HOG00181	1	1	2
HOG00182	1	1	2
HOG00183	1	1	2
HOG00184	1	1	2
HOG00185	1	1	2
HOG00186	1	1	2
HOG00187	1	1	2
HOG00188	1	1	2
HOG00189	1	1	2
HOG00190	1	1	2
HOG00191	1	1	2
HOG00192	1	1	2
HOG00193	1	1	2
HOG00194	1	1	2
HOG00195	1	1	2
HOG00196	1	1	2
HOG00197	1	1	2
HOG00199	1	1	2
HOG00200	1	1	2
HOG00201	1	1	2
HOG00202	1	1	2
HOG00203	1	1	2
HOG00204	1	1	2
HOG00205	1	1	2
HOG00206	1	1	2
HOG00207	1	1	2
HOG00208	1	1	2
HOG00209	1	1	2
HOG00210	1	1	2
HOG00213	1	1	2
HOG00214	1	1	2
HOG00215	1	1	2
HOG00216	1	1	2
HOG00217	1	1	2
HOG00218	1	1	2
HOG00219	1	1	2
HOG00220	1	1	2
HOG00221	1	1	2
HOG00222	1	1	2
HOG00224	1	1	2
HOG00225	1	1	2
HOG00226	1	1	2
HOG00227	1	1	2
HOG00228	1	1	2
HOG00229	1	1	2
HOG00230	1	1	2
HOG00231	1	1	2
HOG00232	1	1	2
HOG00233	1	1	2
HOG00234	1	1	2
HOG00235	1	1	2
HOG00236	1	1	2
HOG00237	1	1	2
HOG00238	1	1	2
HOG00239	1	1	2
HOG00240	1	1	2
HOG00241	1	1	2
HOG00242	1	1	2
HOG00243	1	1	2
HOG00244	1	1	2
HOG00245	1	1	2
HOG00246	1	1	2
HOG00247	1	1	2
HOG00248	1	1	2
HOG00249	1	1	2
HOG00250	1	1	2
HOG00251	1	1	2
HOG00252	1	1	2
HOG00253	1	1	2
HOG00254	1	1	2
HOG00255	1	1	2
HOG00256	1	1	2
HOG00257	1	1	2
HOG00258	1	1	2
HOG00259	1	1	2
HOG00260	1	1	2
HOG00261	1	1	2
HOG00262	1	1	2
HOG00263	1	1	2
HOG00264	1	1	2
HOG00265	1	1	2
HOG00266	1	1	2
HOG00267	1	1	2
HOG00268	1	1	2
HOG00269	1	1	2
HOG00270	1	1	2
HOG00271	1	1	2
HOG00272	1	1	2
HOG00273	1	1	2
HOG00274	1	1	2
HOG00275	1	1	2
HOG00276	1	1	2
HOG00277	1	1	2
HOG00278	1	1	2
HOG00279	1	1	2
HOG00280	1	1	2
HOG00281	1	1	2
HOG00282	1	1	2
HOG00283	1	1	2
HOG00284	1	1	2
HOG00285	1	1	2
HOG00286	1	1	2
HOG00288	1	1	2
HOG00289	1	1	2
HOG00290	1	1	2
HOG00291	1	1	2
HOG00292	1	1	2
HOG00293	1	1	2
HOG00294	1	1	2
HOG00295	1	1	2
HOG00296	1	1	2
HOG00297	1	1	2
HOG00298	1	1	2
HOG00299	1	1	2
HOG00300	1	1	2
HOG00304	1	1	2
HOG00305	1	1	2
HOG00306	1	1	2
HOG00307	1	1	2
HOG00308	1	1	2
HOG00309	1	1	2
HOG00310	1	1	2
HOG00311	1	1	2
HOG00320	1	1	2
HOG00321	1	1	2
HOG00322	1	1	2
HOG00323	1	1	2
HOG00324	1	1	2
HOG00325	1	1	2
HOG00326	1	1	2
HOG00328	1	1	2
HOG00329	1	1	2
HOG00330	1	1	2
HOG00331	1	1	2
HOG00332	1	1	2
HOG00333	1	1	2
HOG00334	1	1	2
HOG00335	1	1	2
HOG00336	1	1	2
HOG00337	1	1	2
HOG00338	1	1	2
HOG00339	1	1	2
HOG00340	1	1	2
HOG00341	1	1	2
HOG00342	1	1	2
HOG00343	1	1	2
HOG00344	1	1	2
HOG00345	1	1	2
HOG00346	1	1	2
HOG00347	1	1	2
HOG00348	1	1	2
HOG00350	1	1	2
HOG00351	1	1	2
HOG00352	1	1	2
HOG00353	1	1	2
HOG00355	1	1	2
HOG00356	1	1	2
HOG00357	1	1	2
HOG00358	1	1	2
HOG00359	1	1	2
HOG00360	1	1	2
HOG00361	1	1	2
HOG00362	1	1	2
HOG00363	1	1	2
HOG00364	1	1	2
HOG00365	1	1	2
HOG00366	1	1	2
HOG00367	1	1	2
HOG00368	1	1	2
HOG00370	1	1	2
HOG00371	1	1	2
HOG00372	1	1	2
HOG00373	1	1	2
HOG00374	1	1	2
HOG00375	1	1	2
HOG00376	1	1	2
HOG00377	1	1	2
HOG00378	1	1	2
HOG00379	1	1	2
HOG00380	1	1	2
HOG00381	1	1	2
HOG00382	1	1	2
HOG00383	1	1	2
HOG00384	1	1	2
HOG00385	1	1	2
HOG00386	1	1	2
HOG00387	1	1	2
HOG00388	1	1	2
HOG00389	1	1	2
HOG00390	1	1	2
HOG00391	1	1	2
HOG00392	1	1	2
HOG00393	1	1	2
HOG00394	1	1	2
HOG00395	1	1	2
HOG00396	1	1	2
HOG00397	1	1	2
HOG00398	1	1	2
HOG00399	1	1	2
HOG00400	1	1	2
HOG00401	1	1	2
HOG00402	1	1	2
HOG00403	1	1	2
HOG00404	1	1	2
HOG00405	1	1	2
HOG00406	1	1	2
HOG00407	1	1	2
HOG00408	1	1	2
HOG00409	1	1	2
HOG00410	1	1	2
HOG00412	1	1	2
HOG00413	1	1	2
HOG00414	1	1	2
HOG00415	1	1	2
HOG00416	1	1	2
HOG00417	1	1	2
HOG00418	1	1	2
HOG00419	1	1	2
HOG00420	1	1	2
HOG00421	1	1	2
HOG00422	1	1	2
HOG00423	1	1	2
HOG00424	1	1	2
HOG00425	1	1	2
HOG00426	1	1	2
HOG00427	1	1	2
HOG00428	1	1	2
HOG00429	1	1	2
HOG00430	1	1	2
HOG00431	1	1	2
HOG00432	1	1	2
HOG00433	1	1	2
HOG00435	1	1	2
HOG00436	1	1	2
HOG00437	1	1	2
HOG00438	1	1	2
HOG00439	1	1	2
HOG00440	1	1	2
HOG00441	1	1	2
HOG00442	1	1	2
HOG00443	1	1	2
HOG00444	1	1	2
HOG00445	1	1	2
HOG00446	1	1	2
HOG00447	1	1	2
HOG00448	1	1	2
HOG00449	1	1	2
HOG00450	1	1	2
HOG00451	1	1	2
HOG00452	1	1	2
HOG00453	1	1	2
HOG00454	1	1	2
HOG00456	1	1	2
HOG00457	1	1	2
HOG00458	1	1	2
HOG00459	1	1	2
HOG00460	1	1	2
HOG00461	1	1	2
HOG00462	1	1	2
HOG00463	1	1	2
HOG00464	1	1	2
HOG00465	1	1	2
HOG00466	1	1	2
HOG00468	1	1	2
HOG00469	1	1	2
HOG00470	1	1	2
HOG00471	1	1	2
HOG00472	1	1	2
HOG00473	1	1	2
HOG00474	1	1	2
HOG00475	1	1	2
HOG00476	1	1	2
HOG00478	1	1	2
HOG00479	1	1	2
HOG00480	1	1	2
HOG00481	1	1	2
HOG00482	1	1	2
HOG00483	1	1	2
HOG00484	1	1	2
HOG00485	1	1	2
HOG00486	1	1	2
HOG00487	1	1	2
HOG00488	1	1	2
HOG00489	1	1	2
HOG00490	1	1	2
HOG00491	1	1	2
HOG00492	1	1	2
HOG00493	1	1	2
HOG00494	1	1	2
HOG00495	1	1	2
HOG00497	1	1	2
HOG00498	1	1	2
HOG00499	1	1	2
HOG00500	1	1	2
HOG00501	1	1	2
HOG00502	1	1	2
HOG00503	1	1	2
HOG00504	1	1	2
HOG00506	1	1	2
HOG00507	1	1	2
HOG00508	1	1	2
HOG00509	1	1	2
HOG00510	1	1	2
HOG00511	1	1	2
HOG00512	1	1	2
HOG00513	1	1	2
HOG00514	1	1	2
HOG00515	1	1	2
HOG00516	1	1	2
HOG00517	1	1	2
HOG00518	1	1	2
HOG00519	1	1	2
HOG00520	1	1	2
HOG00521	1	1	2
HOG00522	1	1	2
HOG00523	1	1	2
HOG00524	1	1	2
HOG00525	1	1	2
HOG00526	1	1	2
HOG00528	1	1	2
HOG00529	1	1	2
HOG00530	1	1	2
HOG00531	1	1	2
HOG00532	1	1	2
HOG00533	1	1	2
HOG00534	1	1	2
HOG00535	1	1	2
HOG00536	1	1	2
HOG00537	1	1	2
HOG00538	1	1	2
HOG00539	1	1	2
HOG00540	1	1	2
HOG00541	1	1	2
HOG00542	1	1	2
HOG00543	1	1	2
HOG00544	1	1	2
HOG00545	1	1	2
HOG00546	1	1	2
HOG00547	1	1	2
HOG00548	1	1	2
HOG00549	1	1	2
HOG00550	1	1	2
HOG00551	1	1	2
HOG00552	1	1	2
HOG00553	1	1	2
HOG00554	1	1	2
HOG00555	1	1	2
HOG00556	1	1	2
HOG00557	1	1	2
HOG00560	1	1	2
HOG00561	1	1	2
HOG00563	1	1	2
HOG00564	1	1	2
HOG00565	1	1	2
HOG00566	1	1	2
HOG00567	1	1	2
HOG00568	1	1	2
HOG00569	1	1	2
HOG00570	1	1	2
HOG00571	1	1	2
HOG00572	1	1	2
HOG00574	1	1	2
HOG00575	1	1	2
HOG00576	1	1	2
HOG00577	1	1	2
HOG00578	1	1	2
HOG00579	1	1	2
HOG00580	1	1	2
HOG00581	1	1	2
HOG00582	1	1	2
HOG00583	1	1	2
HOG00585	1	1	2
HOG00586	1	1	2
HOG00587	1	1	2
HOG00588	1	1	2
HOG00589	1	1	2
HOG00590	1	1	2
HOG00591	1	1	2
HOG00592	1	1	2
HOG00593	1	1	2
HOG00595	1	1	2
HOG00596	1	1	2
HOG00597	1	1	2
HOG00598	1	1	2
HOG00599	1	1	2
HOG00600	1	1	2
HOG00601	1	1	2
HOG00602	1	1	2
HOG00603	1	1	2
HOG00604	1	1	2
HOG00605	1	1	2
HOG00606	1	1	2
HOG00608	1	1	2
HOG00609	1	1	2
HOG00610	1	1	2
HOG00611	1	1	2
HOG00612	1	1	2
HOG00613	1	1	2
HOG00614	1	1	2
HOG00615	1	1	2
HOG00616	1	1	2
HOG00617	1	1	2
HOG00618	1	1	2
HOG00619	1	1	2
HOG00620	1	1	2
HOG00621	1	1	2
HOG00622	1	1	2
HOG00623	1	1	2
HOG00624	1	1	2
HOG00625	1	1	2
HOG00626	1	1	2
HOG00627	1	1	2
HOG00628	1	1	2
HOG00629	1	1	2
HOG00630	1	1	2
HOG00631	1	1	2
HOG00632	1	1	2
HOG00633	1	1	2
HOG00634	1	1	2
HOG00635	1	1	2
HOG00636	1	1	2
HOG00637	1	1	2
HOG00638	1	1	2
HOG00639	1	1	2
HOG00640	1	1	2
HOG00641	1	1	2
HOG00642	1	1	2
HOG00643	1	1	2
HOG00644	1	1	2
HOG00645	1	1	2
HOG00646	1	1	2
HOG00647	1	1	2
HOG00648	1	1	2
HOG00649	1	1	2
HOG00650	1	1	2
HOG00651	1	1	2
HOG00652	1	1	2
HOG00653	1	1	2
HOG00654	1	1	2
HOG00655	1	1	2
HOG00656	1	1	2
HOG00657	1	1	2
HOG00658	1	1	2
HOG00659	1	1	2
HOG00660	1	1	2
HOG00661	1	1	2
HOG00662	1	1	2
HOG00663	1	1	2
HOG00664	1	1	2
HOG00665	1	1	2
HOG00666	1	1	2
HOG00667	1	1	2
HOG00668	1	1	2
HOG00669	1	1	2
HOG00670	1	1	2
HOG00671	1	1	2
HOG00672	1	1	2
HOG00673	1	1	2
HOG00674	1	1	2
HOG00675	1	1	2
HOG00676	1	1	2
HOG00677	1	1	2
HOG00678	1	1	2
HOG00679	1	1	2
HOG00680	1	1	2
HOG00681	1	1	2
HOG00682	1	1	2
HOG00683	1	1	2
HOG00684	1	1	2
HOG00685	1	1	2
HOG00686	1	1	2
HOG00687	1	1	2
HOG00688	1	1	2
HOG00689	1	1	2
HOG00690	1	1	2
HOG00691	1	1	2
HOG00692	1	1	2
HOG00693	1	1	2
HOG00694	1	1	2
HOG00695	1	1	2
HOG00696	1	1	2
HOG00697	1	1	2
HOG00698	1	1	2
HOG00700	1	1	2
HOG00701	1	1	2
HOG00702	1	1	2
HOG00705	1	1	2
HOG00706	1	1	2
HOG00708	1	1	2
HOG00709	1	1	2
HOG00710	1	1	2
HOG00711	1	1	2
HOG00712	1	1	2
HOG00713	1	1	2
HOG00714	1	1	2
HOG00715	1	1	2
HOG00716	1	1	2
HOG00717	1	1	2
HOG00718	1	1	2
HOG00719	1	1	2
HOG00720	1	1	2
HOG00721	1	1	2
HOG00722	1	1	2
HOG00723	1	1	2
HOG00724	1	1	2
HOG00725	1	1	2
HOG00726	1	1	2
HOG00727	1	1	2
HOG00728	1	1	2
HOG00729	1	1	2
HOG00730	1	1	2
HOG00731	1	1	2
HOG00732	1	1	2
HOG00733	1	1	2
HOG00734	1	1	2
HOG00741	1	1	2
HOG00742	1	1	2
HOG00743	1	1	2
HOG00744	1	1	2
HOG00745	1	1	2
HOG00746	1	1	2
HOG00747	1	1	2
HOG00748	1	1	2
HOG00749	1	1	2
HOG00750	1	1	2
HOG00751	1	1	2
HOG00752	1	1	2
HOG00753	1	1	2
HOG00754	1	1	2
HOG00755	1	1	2
HOG00756	1	1	2
HOG00757	1	1	2
HOG00758	1	1	2
HOG00759	1	1	2
HOG00760	1	1	2
HOG00761	1	1	2
HOG00762	1	1	2
HOG00763	1	1	2
HOG00764	1	1	2
HOG00765	1	1	2
HOG00766	1	1	2
HOG00767	1	1	2
HOG00768	1	1	2
HOG00769	1	1	2
HOG00771	1	1	2
HOG00772	1	1	2
HOG00773	1	1	2
HOG00774	1	1	2
HOG00775	1	1	2
HOG00777	1	1	2
HOG00778	1	1	2
HOG00779	1	1	2
HOG00780	1	1	2
HOG00781	1	1	2
HOG00782	1	1	2
HOG00783	1	1	2
HOG00785	1	1	2
HOG00786	1	1	2
HOG00787	1	1	2
HOG00788	1	1	2
HOG00789	1	1	2
HOG00790	1	1	2
HOG00791	1	1	2
HOG00792	1	1	2
HOG00793	1	1	2
HOG00794	1	1	2
HOG00795	1	1	2
HOG00796	1	1	2
HOG00797	1	1	2
HOG00798	1	1	2
HOG00799	1	1	2
HOG00800	1	1	2
HOG00801	1	1	2
HOG00802	1	1	2
HOG00803	1	1	2
HOG00804	1	1	2
HOG00805	1	1	2
HOG00807	1	1	2
HOG00808	1	1	2
HOG00809	1	1	2
HOG00810	1	1	2
HOG00811	1	1	2
HOG00813	1	1	2
HOG00814	1	1	2
HOG00815	1	1	2
HOG00816	1	1	2
HOG00817	1	1	2
HOG00818	1	1	2
HOG00819	1	1	2
HOG00820	1	1	2
HOG00821	1	1	2
HOG00822	1	1	2
HOG00823	1	1	2
HOG00824	1	1	2
HOG00825	1	1	2
HOG00826	1	1	2
HOG00827	1	1	2
HOG00828	1	1	2
HOG00829	1	1	2
HOG00830	1	1	2
HOG00831	1	1	2
HOG00832	1	1	2
HOG00833	1	1	2
HOG00834	1	1	2
HOG00835	1	1	2
HOG00836	1	1	2
HOG00837	1	1	2
HOG00838	1	1	2
HOG00839	1	1	2
HOG00840	1	1	2
HOG00841	1	1	2
HOG00842	1	1	2
HOG00843	1	1	2
HOG00844	1	1	2
HOG00845	1	1	2
HOG00855	1	1	2
HOG00856	1	1	2
HOG00857	1	1	2
HOG00858	1	1	2
HOG00859	1	1	2
HOG00860	1	1	2
HOG00861	1	1	2
HOG00862	1	1	2
HOG00863	1	1	2
HOG00864	1	1	2
HOG00866	1	1	2
HOG00867	1	1	2
HOG00868	1	1	2
HOG00870	1	1	2
HOG00871	1	1	2
HOG00872	1	1	2
HOG00873	1	1	2
HOG00874	1	1	2
HOG00875	1	1	2
HOG00876	1	1	2
HOG00877	1	1	2
HOG00878	1	1	2
HOG00879	1	1	2
HOG00880	1	1	2
HOG00881	1	1	2
HOG00882	1	1	2
HOG00883	1	1	2
HOG00884	1	1	2
HOG00887	1	1	2
HOG00889	1	1	2
HOG00890	1	1	2
HOG00891	1	1	2
HOG00892	1	1	2
HOG00893	1	1	2
HOG00894	1	1	2
HOG00895	1	1	2
HOG00896	1	1	2
HOG00897	1	1	2
HOG00898	1	1	2
HOG00899	1	1	2
HOG00900	1	1	2
HOG00901	1	1	2
HOG00902	1	1	2
HOG00903	1	1	2
HOG00904	1	1	2
HOG00905	1	1	2
HOG00906	1	1	2
HOG00907	1	1	2
HOG00909	1	1	2
HOG00910	1	1	2
HOG00911	1	1	2
HOG00912	1	1	2
HOG00913	1	1	2
HOG00914	1	1	2
HOG00915	1	1	2
HOG00916	1	1	2
HOG00917	1	1	2
HOG00918	1	1	2
HOG00919	1	1	2
HOG00920	1	1	2
HOG00921	1	1	2
HOG00922	1	1	2
HOG00924	1	1	2
HOG00925	1	1	2
HOG00926	1	1	2
HOG00927	1	1	2
HOG00928	1	1	2
HOG00929	1	1	2
HOG00930	1	1	2
HOG00931	1	1	2
HOG00932	1	1	2
HOG00933	1	1	2
HOG00934	1	1	2
HOG00935	1	1	2
HOG00936	1	1	2
HOG00937	1	1	2
HOG00939	1	1	2
HOG00940	1	1	2
HOG00941	1	1	2
HOG00942	1	1	2
HOG00943	1	1	2
HOG00944	1	1	2
HOG00945	1	1	2
[truncated: 6,579 more rows]

## Sheet: LRR_A.ervi
These sheets detail the HOG groups (from the OMA analysis) that match to LRR/F-box proteins. This page shows those annotated in A. ervi. The next sheet shows those annotated in L. fabarum			Predicted gene	HOG group	Start position	Finish position	Assembly Scaffold	GC content	Match in L. fabarum linkage groups (from nucmer)	Distance to next LRR on the same scaffold (chromosome 1 only)
			AE3000575	HOG_01276	1601950	1603594	scaffold1	24.0756	chr1	326546
			AE3000623	HOG_01276	1930140	1931752	scaffold1	24.0756	chr1
			AE3001903	HOG_00812	1188847	1190787	scaffold10	23.7553	chr1
			AE3001797	HOG_01276	166214	168502	scaffold10	23.7553	chr1
			AE3001993	HOG_01276	1750498	1752298	scaffold10	23.7553	chr1	45228
			AE3002000	HOG_01276	1797526	1798980	scaffold10	23.7553	chr1
			AE3002997	HOG_01276	199071	200718	scaffold11	23.2201	chr1	47213
			AE3003008	HOG_01276	247931	249785	scaffold11	23.2201	chr1
			AE3010465	HOG_00812	150611	152346	scaffold110	22.1434	chr1
			AE3011224	HOG_012491	2112	4063	scaffold115	23.6691	chr1	689
			AE3011225	HOG_012491	4752	6709	scaffold115	23.6691	chr1	9537
			AE3011227	HOG_012491	16246	18145	scaffold115	23.6691	chr1	4998
			AE3011229	HOG_012491	23143	25074	scaffold115	23.6691	chr1	1517
			AE3011230	HOG_012491	26591	28447	scaffold115	23.6691	chr1	84988
			AE3011239	HOG_012491	113435	115258	scaffold115	23.6691	chr1
			AE3011226	HOG_03099	8401	14564	scaffold115	23.6691	chr1	27962
			AE3011232	HOG_03099	42526	48806	scaffold115	23.6691	chr1	52
			AE3011233	HOG_03099	48858	56710	scaffold115	23.6691	chr1	19974
			AE3011236	HOG_03099	76684	84732	scaffold115	23.6691	chr1	171
			AE3011237	HOG_03099	84903	97289	scaffold115	23.6691	chr1
			AE3009540	HOG_012491	176471	179950	scaffold117	23.3783	chr1	53805
			AE3009556	HOG_012491	233755	235664	scaffold117	23.3783	chr1	2393
			AE3009557	HOG_012491	238057	240189	scaffold117	23.3783	chr1
			AE3009537	HOG_03099	147861	182805	scaffold117	23.3783	chr1
			AE3002825	HOG_01276	498148	500085	scaffold12	22.7838	chr1	198388
			AE3002855	HOG_01276	698473	700273	scaffold12	22.7838	chr1	255
			AE3002856	HOG_01276	700528	702440	scaffold12	22.7838	chr1	440878
			AE3002922	HOG_01276	1143318	1144811	scaffold12	22.7838	chr1	98588
			AE3002940	HOG_01276	1243399	1245501	scaffold12	22.7838	chr1
			AE3002770	HOG_03099	180072	187554	scaffold12	22.7838	chr1
			AE3002890	HOG_03099	964801	970972	scaffold12	22.7838	chr1
			AE3010706	HOG_01276	129191	130625	scaffold121	20.751	chr1	488
			AE3010707	HOG_01276	131113	132883	scaffold121	20.751	chr1
			AE3015182	HOG_012491	161658	163481	scaffold125	26.1204	chr1
			AE3015181	HOG_03099	154634	160438	scaffold125	26.1204	chr1	3159
			AE3015183	HOG_03099	163597	176162	scaffold125	26.1204	chr1	34
			AE3015184	HOG_03099	176196	184905	scaffold125	26.1204	chr1
			AE3003506	HOG_01276	538463	540203	scaffold13	22.862	chr1
			AE3011998	HOG_012491	768	2815	scaffold134	23.3694	chr1	164464
			AE3012025	HOG_012491	167279	169202	scaffold134	23.3694	chr1	1555
			AE3012026	HOG_012491	170757	172221	scaffold134	23.3694	chr1
			AE3010851	HOG_012491	23576	25509	scaffold137	24.3947	chr1	8670
			AE3010854	HOG_012491	34179	36470	scaffold137	24.3947	chr1
			AE3010848	HOG_03099	13	11269	scaffold137	24.3947	chr1	28
			AE3010850	HOG_03099	11297	22315	scaffold137	24.3947	chr1
			AE3004450	HOG_012491	122188	125649	scaffold14	23.4118	chr1
			AE3004538	HOG_01276	913367	914783	scaffold14	23.4118	chr1
			AE3012410	HOG_01276	32001	34382	scaffold152	21.7926	chr1
			AE3011515	HOG_01276	36442	38255	scaffold157	20.7409	chr1
			AE3002534	HOG_00812	17514	19456	scaffold16	23.5374	chr1	15482
			AE3002536	HOG_00812	34938	36468	scaffold16	23.5374	chr1	254779
			AE3002576	HOG_00812	291247	293157	scaffold16	23.5374	chr1	117826
			AE3002596	HOG_00812	410983	412646	scaffold16	23.5374	chr1	906
			AE3002597	HOG_00812	413552	415503	scaffold16	23.5374	chr1	229
			AE3002598	HOG_00812	415732	417904	scaffold16	23.5374	chr1
			AE3010972	HOG_012491	1265	3207	scaffold161	24.9417	chr1	19264
			AE3010978	HOG_012491	22471	24414	scaffold161	24.9417	chr1
			AE3010977	HOG_03099	15216	20916	scaffold161	24.9417	chr1	109168
			AE3011003	HOG_03099	130084	135866	scaffold161	24.9417	chr1
			AE3004934	HOG_012491	956178	958162	scaffold17	23.9117	chr1	113946
			AE3004948	HOG_012491	1072108	1073837	scaffold17	23.9117	chr1	728
			AE3004949	HOG_012491	1074565	1076820	scaffold17	23.9117	chr1	48113
			AE3004959	HOG_012491	1124933	1127772	scaffold17	23.9117	chr1
			AE3004956	HOG_01276	1111444	1113088	scaffold17	23.9117	chr1	2127
			AE3004957	HOG_01276	1115215	1116885	scaffold17	23.9117	chr1	35970
			AE3004963	HOG_01276	1152855	1154540	scaffold17	23.9117	chr1
			AE3011394	HOG_012491	9749	11654	scaffold174	24.937	chr1	50548
			AE3011401	HOG_012491	62202	64214	scaffold174	24.937	chr1	5793
			AE3011403	HOG_012491	70007	71925	scaffold174	24.937	chr1
			AE3003773	HOG_00812	998826	1003610	scaffold18	23.1964	chr1	14054
			AE3003776	HOG_00812	1017664	1019739	scaffold18	23.1964	chr1	204742
			AE3003807	HOG_00812	1224481	1226199	scaffold18	23.1964	chr1	20859
			AE3003812	HOG_00812	1247058	1250743	scaffold18	23.1964	chr1
			AE3014338	HOG_012491	100852	103687	scaffold189	22.86	chr1
			AE3004267	HOG_00812	58787	60740	scaffold19	23.4234	chr1
			AE3004398	HOG_00812	1081884	1083805	scaffold19	23.4234	chr1	4092
			AE3004401	HOG_00812	1087897	1091733	scaffold19	23.4234	chr1
			AE3004307	HOG_01276	359121	360939	scaffold19	23.4234	chr1	214364
			AE3004332	HOG_01276	575303	577065	scaffold19	23.4234	chr1
			AE3000123	HOG_01276	1334147	1335921	scaffold2	22.9066	chr1	275037
			AE3000143	HOG_01276	1610958	1613001	scaffold2	22.9066	chr1	437423
			AE3000189	HOG_01276	2050424	2052087	scaffold2	22.9066	chr1	534551
			AE3000225	HOG_01276	2586638	2588567	scaffold2	22.9066	chr1	145760
			AE3000256	HOG_01276	2734327	2735988	scaffold2	22.9066	chr1	32249
			AE3000267	HOG_01276	2768237	2770249	scaffold2	22.9066	chr1	293875
			AE3000312	HOG_01276	3064124	3065748	scaffold2	22.9066	chr1	50649
			AE3000325	HOG_01276	3116397	3118018	scaffold2	22.9066	chr1	2554
			AE3000327	HOG_01276	3120572	3122183	scaffold2	22.9066	chr1	68270
			AE3000337	HOG_01276	3190453	3192105	scaffold2	22.9066	chr1	170732
			AE3000352	HOG_01276	3362837	3364591	scaffold2	22.9066	chr1	1321
			AE3000353	HOG_01276	3365912	3367514	scaffold2	22.9066	chr1
			AE3005042	HOG_00812	429431	432772	scaffold20	24.2488	chr1
			AE3013263	HOG_03099	106519	115611	scaffold207	24.7675	chr1
			AE3012580	HOG_00812	15751	17480	scaffold209	24.9924	chr1	12808
			AE3012587	HOG_01276	30288	31964	scaffold209	24.9924	chr1	2421
			AE3012589	HOG_01276	34385	36133	scaffold209	24.9924	chr1	2421
			AE3012591	HOG_01276	38554	40299	scaffold209	24.9924	chr1
			AE3013150	HOG_012491	9978	18554	scaffold219	22.0697	chr1
			AE3005927	HOG_01276	229049	231041	scaffold22	22.6491	chr1
			AE3014986	HOG_012491	41353	44799	scaffold248	23.1891	chr1	3534
			AE3014987	HOG_03099	48333	53780	scaffold248	23.1891	chr1	18881
			AE3014991	HOG_03099	72661	77544	scaffold248	23.1891	chr1
			AE3005799	HOG_00812	247605	249223	scaffold26	22.682	chr1	5258
			AE3005801	HOG_00812	254481	255795	scaffold26	22.682	chr1
			AE3003936	HOG_01276	883545	885135	scaffold27	23.1891	chr1	390734
			AE3004000	HOG_01276	1275869	1277725	scaffold27	23.1891	chr1	288389
			AE3004053	HOG_01276	1566114	1568358	scaffold27	23.1891	chr1	16009
			AE3004059	HOG_01276	1584367	1588329	scaffold27	23.1891	chr1
			AE3003295	HOG_00812	665268	667348	scaffold29	23.5499	chr1
			AE3001702	HOG_00812	2153338	2155129	scaffold3	22.4315	chr1
			AE3001623	HOG_01276	1498748	1500889	scaffold3	22.4315	chr1
			AE3009107	HOG_00812	160251	164389	scaffold32	24.8654	chr1	69827
			AE3009112	HOG_00812	234216	236008	scaffold32	24.8654	chr1
			AE3005540	HOG_00812	418092	420003	scaffold33	23.0052	chr1	201625
			AE3005583	HOG_00812	621628	623700	scaffold33	23.0052	chr1
			AE3006494	HOG_012491	631515	633916	scaffold35	21.6437	chr1
			AE3006425	HOG_01276	238096	239721	scaffold35	21.6437	chr1	181245
			AE3006456	HOG_01276	420966	422886	scaffold35	21.6437	chr1	47908
			AE3006464	HOG_01276	470794	472684	scaffold35	21.6437	chr1	130181
			AE3006485	HOG_01276	602865	604512	scaffold35	21.6437	chr1	75156
			AE3006502	HOG_01276	679668	681550	scaffold35	21.6437	chr1
			AE3007569	HOG_01276	348270	349880	scaffold39	22.541	chr1
			AE3002287	HOG_01276	525	2248	scaffold4	23.0294	chr1	1729576
			AE3002463	HOG_01276	1731824	1733923	scaffold4	23.0294	chr1	701986
			AE3002516	HOG_01276	2435909	2437779	scaffold4	23.0294	chr1
			AE3016472	HOG_03099	15261	20641	scaffold405	21.3285	chr1
			AE3008903	HOG_00812	623915	626930	scaffold42	24.3563	chr1
			AE3016735	HOG_012491	10427	16417	scaffold449	24.1181	chr1
			AE3016731	HOG_03099	1522	9294	scaffold449	24.1181	chr1
			AE3007923	HOG_01276	33238	35402	scaffold47	22.2666	chr1	135135
			AE3007943	HOG_01276	170537	172502	scaffold47	22.2666	chr1	85430
			AE3007962	HOG_01276	257932	260131	scaffold47	22.2666	chr1
			AE3006296	HOG_01276	212372	214221	scaffold49	21.7498	chr1
			AE3001350	HOG_01276	1366615	1368073	scaffold5	23.4887	chr1
			AE3001150	HOG_03099	308429	316600	scaffold5	23.4887	chr1	19217
			AE3001152	HOG_03099	335817	350887	scaffold5	23.4887	chr1
			AE3009818	HOG_012491	363436	365775	scaffold50	22.9496	chr1
			AE3008985	HOG_00812	70860	72612	scaffold55	23.3233	chr1	167645
			AE3009003	HOG_00812	240257	242145	scaffold55	23.3233	chr1	189470
			AE3009033	HOG_00812	431615	433381	scaffold55	23.3233	chr1
			AE3008084	HOG_01276	37455	39259	scaffold56	24.3846	chr1
			AE3016968	HOG_012491	389	2975	scaffold565	26.4535	chr1
			AE3009873	HOG_012491	16166	18601	scaffold58	25.2264	chr1	43650
			AE3009881	HOG_012491	62251	64646	scaffold58	25.2264	chr1	2163
			AE3009882	HOG_012491	66809	69617	scaffold58	25.2264	chr1	9645
			AE3009884	HOG_012491	79262	81460	scaffold58	25.2264	chr1	17349
			AE3009889	HOG_012491	98809	100753	scaffold58	25.2264	chr1
			AE3009878	HOG_03099	40252	54871	scaffold58	25.2264	chr1
			AE3004071	HOG_01276	10238	12403	scaffold6	25.009	chr1
			AE3004256	HOG_01276	1863569	1865463	scaffold6	25.009	chr1	18587
			AE3004258	HOG_01276	1884050	1885901	scaffold6	25.009	chr1
			AE3008581	HOG_01276	334118	335823	scaffold60	21.5408	chr1	25896
			AE3008588	HOG_01276	361719	363461	scaffold60	21.5408	chr1	24994
			AE3008596	HOG_01276	388455	390156	scaffold60	21.5408	chr1
			AE3008530	HOG_01276	327468	329404	scaffold67	23.7758	chr1
			AE3000832	HOG_012491	619285	620830	scaffold7	22.3526	chr1
			AE3009644	HOG_012491	131317	133261	scaffold72	23.955	chr1
			AE3009645	HOG_012491	132310	138796	scaffold72	23.955	chr1	123751
			AE3009666	HOG_012491	262547	270789	scaffold72	23.955	chr1
			AE3009664	HOG_03099	242118	249082	scaffold72	23.955	chr1	37469
			AE3009668	HOG_03099	286551	296050	scaffold72	23.955	chr1
			AE3010637	HOG_01276	17772	19368	scaffold78	22.7197	chr1
			AE3004692	HOG_01276	787734	789441	scaffold8	24.3305	chr1
			AE3012781	HOG_012491	41816	43734	scaffold91	24.3117	chr1
			AE3012775	HOG_03099	5262	13004	scaffold91	24.3117	chr1	152681
			AE3009199	HOG_01276	165685	167379	scaffold92	23.8714	chr1
			AE3010360	HOG_012491	64409	66534	scaffold102	22.5379	chr2
			AE3010794	HOG_01276	129618	132204	scaffold103	19.3902	chr2
			AE3010802	HOG_01276	158814	160199	scaffold103	19.3902	chr2
			AE3011915	HOG_012491	2235	4199	scaffold210	25.6668	chr2
			AE3012646	HOG_012491	3678	5769	scaffold247	24.0558	chr2
			AE3012660	HOG_012491	54240	57649	scaffold247	24.0558	chr2
			AE3012661	HOG_012491	57663	61266	scaffold247	24.0558	chr2
			AE3007145	HOG_01276	508088	509574	scaffold34	22.4366	chr2
			AE3016372	HOG_00812	18789	20311	scaffold361	21.2181	chr2
			AE3011439	HOG_012491	543	2600	scaffold107	23.0871	chr3
			AE3011474	HOG_012491	192203	194159	scaffold107	23.0871	chr3
			AE3011475	HOG_012491	196241	198852	scaffold107	23.0871	chr3
			AE3011477	HOG_012491	201914	209304	scaffold107	23.0871	chr3
			AE3010287	HOG_01276	103239	105235	scaffold116	22.8699	chr3
			AE3011731	HOG_01276	94673	96982	scaffold144	23.0078	chr3
			AE3011286	HOG_03099	888	10528	scaffold164	22.3175	chr3
			AE3007354	HOG_00812	331351	332989	scaffold21	24.6894	chr3
			AE3007346	HOG_01276	316176	320238	scaffold21	24.6894	chr3
			AE3015134	HOG_012491	65	2166	scaffold225	21.8897	chr3
			AE3014050	HOG_00812	25592	26849	scaffold325	21.8635	chr3
			AE3008634	HOG_012491	203193	205334	scaffold62	21.5984	chr3
			AE3008636	HOG_012491	223356	225198	scaffold62	21.5984	chr3
			AE3008648	HOG_01276	304540	306189	scaffold62	21.5984	chr3
			AE3017763	HOG_00812	11131	13018	scaffold706	16.9886	chr3
			AE3012052	HOG_012491	274	2631	scaffold89	21.0257	chr3
			AE3012054	HOG_012491	5358	7330	scaffold89	21.0257	chr3
			AE3012055	HOG_012491	8728	10699	scaffold89	21.0257	chr3
			AE3012056	HOG_012491	11780	13760	scaffold89	21.0257	chr3
			AE3012059	HOG_012491	18368	20351	scaffold89	21.0257	chr3
			AE3012079	HOG_012491	228327	230249	scaffold89	21.0257	chr3
			AE3012083	HOG_012491	248666	251664	scaffold89	21.0257	chr3
			AE3012084	HOG_012491	260348	262344	scaffold89	21.0257	chr3
			AE3017658	HOG_012491	9839	12215	scaffold916	18.1704	chr3
			AE3016822	HOG_012491	29399	31764	scaffold990	14.5468	chr3
			AE3008059	HOG_00812	251631	253846	scaffold69	21.5624	chr4
			AE3008064	HOG_01276	276806	278649	scaffold69	21.5624	chr4
			AE3012109	HOG_012491	11890	14539	scaffold82	24.2015	chr4
			AE3012114	HOG_012491	26439	29978	scaffold82	24.2015	chr4
			AE3012122	HOG_012491	146175	148530	scaffold82	24.2015	chr4
			AE3012126	HOG_012491	151505	153512	scaffold82	24.2015	chr4
			AE3012135	HOG_012491	257203	259569	scaffold82	24.2015	chr4
			AE3014343	HOG_00812	6171	7362	scaffold276	23.8006	chr5
			AE3011858	HOG_01276	52784	54639	scaffold135	21.323	chr6
			AE3018401	HOG_012491	3338	7191	scaffold1040	23.8221	no match
			AE3019026	HOG_012491	94	2221	scaffold1182	26.5273	no match
			AE3019897	HOG_012491	3	1626	scaffold1233	26.1888	no match
			AE3019521	HOG_012491	16	1539	scaffold1483	24.94	no match
			AE3019849	HOG_012491	439	1890	scaffold1629	28.7526	no match
			AE3019799	HOG_012491	350	1889	scaffold1633	28.0042	no match
			AE3019763	HOG_012491	1684	3311	scaffold1681	25.2415	no match
			AE3019180	HOG_012491	67	1767	scaffold1723	29.6648	no match
			AE3018195	HOG_012491	1930	3359	scaffold1726	25.2452	no match
			AE3019422	HOG_00812	470	1782	scaffold1733	25.1823	no match
			AE3019019	HOG_012491	789	2860	scaffold1862	25.2271	no match
			AE3019808	HOG_012491	11	1669	scaffold1870	28.3234	no match
			AE3019935	HOG_00812	75	1279	scaffold2407	25.5814	no match
			AE3019851	HOG_01276	157	1335	scaffold3169	28.8174	no match
			AE3018934	HOG_00812	580	2352	scaffold4731	26.6829	no match
			AE3019807	HOG_00812	2	1081	scaffold4736	26.3298	no match
			AE3017848	HOG_012491	14277	16210	scaffold614	21.5742	no match
			AE3016760	HOG_03099	105	12157	scaffold649	25.4334	no match
			AE3016762	HOG_03099	15503	23408	scaffold649	25.4334	no match
			AE3016794	HOG_03099	2083	20116	scaffold696	22.2046	no match
			AE3018216	HOG_012491	9480	11518	scaffold739	19.8093	no match
			AE3018129	HOG_03099	2	4991	scaffold943	26.3932	tig00001526
			AE3013955	HOG_012491	4302	6586	scaffold355	24.8908	tig00001856

## Sheet: LRR_L.fabarum
These sheets detail the HOG groups (from the OMA analysis) that match to LRR/F-box proteins. This page shows those annotated in L. fabarum. The previous sheet shows those annotated in A. ervi			Predicted gene	HOG	Start position	Finish position	Assembly Scaffold	GC	Chromosome	Aervi_scaffold (from nucmer)	Chromosome 1, distance between member of same HOG
			LF001260	HOG_00812	785982	788086	tig00000023	21.368	chr1	scaffold1	85748
			LF001278	HOG_00812	873834	875543	tig00000023	21.368	chr1	scaffold1
			LF004899	HOG_00812	1015	2964	tig00000389	23.4597	chr1	scaffold1882
			LF005067	HOG_012491	13883	24157	tig00000647	22.775	chr1	scaffold10
			LF011965	HOG_012491	55220	57296	tig00001158	22.0227	chr1	scaffold10
			LF006510	HOG_00812	356795	358026	tig00001849	20.3204	chr1	scaffold23	14796
			LF006514	HOG_00812	372822	374448	tig00001849	20.3204	chr1	scaffold10
			LF000648	HOG_00812	928871	930940	tig00001851	21.9588	chr1	scaffold10
			LF004235	HOG_012491	272865	274722	tig00001980	23.6409	chr1	scaffold23
			LF006064	HOG_012491	6953	9288	tig00002096	21.6073	chr1	scaffold23	220087
			LF006103	HOG_012491	229375	231275	tig00002096	21.6073	chr1	scaffold1882	4215
			LF006104	HOG_012491	235490	237422	tig00002096	21.6073	chr1	scaffold1882
			LF009266	HOG_012491	110	1772	tig00002098	21.988	chr1	scaffold187	84650
			LF009275	HOG_012491	86422	89179	tig00002098	21.988	chr1	no match
			LF007069	HOG_012491	43231	45163	tig00002136	22.7024	chr1	no match	140836
			LF007089	HOG_012491	185999	188052	tig00002136	22.7024	chr1	scaffold53	6615
			LF007090	HOG_012491	194667	197435	tig00002136	22.7024	chr1	scaffold1	49783
			LF007094	HOG_012491	247218	248748	tig00002136	22.7024	chr1	no match
			LF005171	HOG_012491	33541	37258	tig00002211	24.1528	chr1	scaffold53
			LF005175	HOG_03099	62566	68329	tig00002211	24.1528	chr1	scaffold1
			LF005186	HOG_012491	100031	108427	tig00002211	24.1528	chr1	no match	35924
			LF005195	HOG_012491	144351	146362	tig00002211	24.1528	chr1	scaffold59	1767
			LF005196	HOG_012491	148129	150281	tig00002211	24.1528	chr1	scaffold224	108645
			LF005214	HOG_012491	258926	263695	tig00002211	24.1528	chr1	scaffold1
			LF011579	HOG_012491	21881	26682	tig00002281	25.8516	chr1	no match	1633
			LF011580	HOG_012491	28315	30259	tig00002281	25.8516	chr1	no match
			LF001537	HOG_00812	120965	123750	tig00000075	22.0121	chr2	scaffold47
			LF001540	HOG_00812	130505	132933	tig00000075	22.0121	chr2	scaffold193
			LF001742	HOG_1276	43764	46162	tig00000119	22.5364	chr2	scaffold193
			LF001810	HOG_1276	386223	387843	tig00000119	22.5364	chr2	scaffold193
			LF006686	HOG_1276	109696	111804	tig00002054	24.4555	chr2	scaffold193
			LF002810	HOG_00812	312485	314524	tig00000091	20.0282	chr3	scaffold33
			LF008284	HOG_012491	31168	33471	tig00000231	21.2945	chr3	scaffold1
			LF005672	HOG_012491	287901	289975	tig00000246	19.4546	chr3	scaffold1
			LF000732	HOG_012491	291491	293808	tig00001857	21.0892	chr3	scaffold1
			LF003485	HOG_1276	422015	424399	tig00000064	22.8586	chr4	scaffold23
			LF002889	HOG_00812	150167	152928	tig00000302	22.8745	chr4	scaffold267
			LF002942	HOG_00812	408265	410257	tig00000302	22.8745	chr4	scaffold5
			LF009524	HOG_1276	232049	234085	tig00000387	23.034	chr5	scaffold1
			LF008145	HOG_012491	173605	175762	tig00000545	24.3794	chr5	scaffold53
			LF006542	HOG_00812	103139	105527	tig00001996	20.8321	chr5	scaffold10
			LF012278	HOG_03099	18055	26649	tig00000344	21.6646		scaffold1
			LF013848	HOG_012491	15091	17277	tig00000375	22.9335		scaffold1
			LF013849	HOG_012491	21002	26410	tig00000375	22.9335		scaffold1
			LF014135	HOG_1276	25266	27081	tig00000513	23.3372		no match
			LF012771	HOG_012491	708	3006	tig00000741	23.8986		scaffold1
			LF010002	HOG_012491	21011	23713	tig00000756	22.5166		scaffold1
			LF013225	HOG_012491	5291	7218	tig00000888	22.7034		scaffold118
			LF011446	HOG_00812	28088	29863	tig00001180	22.5791		scaffold118
			LF012609	HOG_012491	20296	24323	tig00001264	26.0008		scaffold1
			LF013137	HOG_1276	20175	22573	tig00001479	25.7642		scaffold1
			LF011592	HOG_012491	14613	17679	tig00001552	25.3205		scaffold1
			LF011595	HOG_012491	25383	27140	tig00001552	25.3205		scaffold1
			LF011597	HOG_012491	33038	35605	tig00001552	25.3205		scaffold1
			LF011598	HOG_012491	41405	45869	tig00001552	25.3205		scaffold1
			LF013216	HOG_012491	12272	16138	tig00001596	26.6183		scaffold1
			LF011566	HOG_00812	504	2453	tig00001874	21.3194		scaffold1
			LF005220	HOG_1276	8223	10651	tig00001932	22.5629		scaffold1
			LF014311	HOG_012491	1	8319	tig00002097	27.2457		scaffold1
			LF009250	HOG_012491	137041	139292	tig00002134	20.2516		scaffold699
			LF009251	HOG_012491	142442	144642	tig00002134	20.2516		scaffold699
			LF011547	HOG_012491	11732	13806	tig00002277	25.4739		scaffold1
			LF011548	HOG_012491	19421	21233	tig00002277	25.4739		scaffold1
			LF012042	HOG_012491	1	2099	tig00002428	25.802		scaffold18
			LF009512	HOG_00812	54044	56983	tig00002672	22.5634		scaffold98
			LF009514	HOG_00812	61484	64423	tig00002672	22.5634		scaffold98
			LF013422	HOG_012491	29879	32107	tig00002674	22.9645		scaffold98
