# Supplementary material for: Functional insights from the GC-poor genomes of two aphid parasitoids, Aphidius ervi and Lysiphlebus fabarum
Source: BMC Genomics. 2020 May 29;21:376. doi: 10.1186/s12864-020-6764-0 (PMC7257214; doi:10.1186/s12864-020-6764-0)
Supplement: Supplementary file 9 — Additional file 9. Venom gene annotations. Annotation details of venom genes in L. fabarum and A. ervi. [file 12864_2020_6764_MOESM9_ESM.xlsx]

## Sheet: Description
Supplemental material detailing venom gene annotation.
Page 1	This description
Page 2	Details of annotations of venom genes in A. ervi
Page 3	Details of annotations of venom genes in L. fabarum
Page 4	Classification of venom proteins by function

## Sheet: A.ervi
Gene	A. ervi Scaffold (L. fabarum on next page)	Name	Symbol	Rank (number of EST)*	Signal peptide	Homolog in L. fabarum (rank)	Putative function in venom of other Braconidae
AE3009096	scaffold65	Venom gamma-glutamyl transpeptidase 1	Ven_GGT_1	1	Yes	Ven_GGT_1 (1)
AE3009027	scaffold55	Venom gamma-glutamyl transpeptidase 2	Ven_GGT_2	2	Yes	Ven_GGT_2 (19)
AE3006563	scaffold15	Venom DUF4803 domain-containing protein 1	Ven_DUF4803_1	3	Yes	Ven_DUF4803_2 (34)	Ci, Md, Mh, Pc, Pl
NF	NF	Venom toxin 1#	Ven_TOX_1	4	Yes
AE3008299	scaffold83	Venom serine protease homologue 1	Ven_SPH_1	5	Yes	VEN_SPH (4)	Cc, Cr
AE3001225	scaffold5	Venom toxin 2#	Ven_TOX_2	6	Yes
AE3004315	scaffold19	Venom unknown protein 1	Ven_UNK_1	7	Yes	Ven_UNK_4 (16)
AE3007535	scaffold39	Venom serine protease inhibitor 1	Ven_SERPIN_1	8	Yes	Ven_SERPIN_1 (2)	Cc, Md, Pc, Pl
AE3006562	scaffold15	Venom leucin rich repeat domain-containing protein	Ven_LRR	9	Yes		Pc, Pl
AE3011695	scaffold129	Venom serine protease homologue 2	Ven_SPH_2	10	Yes		Cc, Cr
AE3011360	scaffold741	Venom unknown protein 2	Ven_UNK_2	11	Yes
AE3005533	scaffold33	Venom endoplasmin	Ven_END0	12	Yes	Ven_ENDO (7)	Pl
AE3008894	scaffold42	Venom serine protease homologue 3	Ven_SPH_3	13	Yes		Cc, Cr
AE3018266	scaffold1343	Venom unknown protein 3	Ven_UNK_3	14	?
AE300718	scaffold34	Venom low-density lipoprotein receptor-related protein	Ven_LDL	15	Yes	Ven_LDL (12)
AE3001226	scaffold5	Venom toxin 3#	Ven_TOX_3	16	Yes
NF	NF	Venom heat shock 70 kDa protein 4	Ven_HSP70_4	17	Yes	Ven_HSP70 (3)	Cc, Pc, Pl
AE3020055	scaffold3517	Venom heat shock 70 kDa protein 1	Ven_HSP70_1	18	?	Ven_HSP70 (3)	Cc, Pc, Pl
AE3011660	scaffold105	Venom heat shock 70 kDa protein 2	Ven_HSP70_2	19	?	Ven_HSP70 (3)	Cc, Pc, Pl
AE3005416	scaffold23	Venom GH1 ß-glucosidase	Ven_GH1	20	Yes	Ven_GH1 (27)	Md, Pc, Pl
AE3009637	scaffold72	Venom heat shock 70 kDa protein 3	Ven_HSP70_3	21	Yes	Ven_HSP70 (3)	Cc, Pc, Pl
AE3003997	scaffold27	Venom peptidyl-prolyl cis-trans isomerase	Ven_PPI	22	Yes
AE3012804	scaffold136	Venom neprilysin	Ven_NEP	23	?	Ven_NEP_1 (25)	Pc, Pl
AE3010864	scaffold137	Venom unknown protein 4	Ven_UNK_4	24	Yes
AE3010699	scaffold121	Venom heparanase	Ven_HPA	25	Yes
AE3004750	scaffold8	Venom hypoxia up-regulated protein 1	Ven_HUP1	26	Yes	Ven_HUP1 (23)	Cc, Pc
AE3019683	scaffold3471	Venom Ras-related protein Rab-1	Ven_RAB1	27	?
AE3004331	scaffold19	Venom DUF4803 domain-containing protein 2	Ven_DUF4803_2	28	Yes	Ven_DUF4803_1 (31)	Ci, Md, Mh, Pc, Pl
AE3005737	scaffold25	Venom serine protease inhibitor 2	Ven_SERPIN_2	29	Yes	Ven_SERPIN_3 (22)	Cc, Md, Pc, Pl
AE3002834	scaffold12	Venom protein disulfide isomerase	Ven_PDI	30	Yes	Ven_PDI_3 (26)	Cc, Pc, Pl
AE3005629	scaffold25	Venom unknown protein 5	Ven_UNK_5	31	Yes	Ven_UNK_3 (33)
AE3007268	scaffold70	Venom unknown protein 6	Ven_UNK_6	32	Yes
NF	Not found in the genome
#	Only found in A. ervi venom apparatus transcriptomic data (Colinet et al. 2014)
*	Based on results from Colinet et al. 2014

## Sheet: L. fabarum
L. fabarum Gene (A. ervi on previous page)	Scaffold	Name	Symbol	Rank (mascot score)	Signal peptide	Homolog in A. ervi (rank)	Putative function in venom of other Braconidae
LF001891	tig00001935	Venom gamma-glutamyl transpeptidase 1	Ven_GGT_1	1	Yes	Ven_GGT_1 (1)
LF004582	tig00000173	Venom serine protease inhibitor 1	Ven_SERPIN_1	2	Yes	Ven_SERPIN_1 (8)	Cc, Md, Pc, Pl
LF008914	tig00001888	Venom heat shock 70 kDa protein	Ven_HSP70	3	Yes	Ven_HSP70_1 (18)	Cc, Pc, Pl
NF	tig00000000	Venom serine protease homolog	Ven_SPH	4	Yes	Ven_SPH_1 (5)	Cc, Cr
LF003418	tig00000278	Venom neprilysin 2	Ven_NEP_2	5	?	Ven_NEP (23)	Pc, Pl
LF008514	tig00001959	Venom peptidase C1 domain-containing protein	Ven_PEPC1	6	Yes
LF007153	tig00000334	Venom endoplasmin	Ven_ENDO	7	Yes	Ven_ENDO (12)	Pl
LF005552	tig00000439	Venom unknown protein 7	Ven_UNK_7	8	Yes
LF005398	tig00002013	Venom protein disulfide isomerase 1	Ven_PDI_1	9	Yes	Ven_PDI (30)	Cc, Pc, Pl
LF005554	tig00000439	Venom unknown protein 2	Ven_UNK_2	10	Yes
LF008513	tig00001959	Venom unknown protein 1	Ven_UNK_1	11	Yes
LF000408	tig00000002	Venom low-density lipoprotein receptor-related protein	Ven_LDL	12	?	Ven_LDL (15)
LF002917	tig00000302	Venom neprilysin 3	Ven_NEP_3	13	?	Ven_NEP (23)	Pc, Pl
LF000281	tig00000002	Venom protein disulfide isomerase 2	Ven_PDI_2	14	Yes		Cc, Pc, Pl
LF002817	tig00000091	Venom maltase	Ven_MAL	15	Yes
LF006563	tig00001907	Venom unknown protein 4	Ven_UNK_4	16	Yes	Ven_UNK_1 (7)
LF008512	tig00001959	Venom unknown protein 5	Ven_UNK_5	17	Yes
LF001606	tig00000075	Venom apolipophorin	Ven_APO	18	Yes
LF006461	tig00000516	Venom gamma-glutamyl transpeptidase 2	Ven_GGT_2	19	Yes	Ven_GGT_2 (2)
LF005521	tig00001989	Venom A disintegrin and metalloproteinase with thrombospondin motifs	Ven_ADAM-TS	20	Yes	a	Cc
NF	tig00000793	Venom leucin rich repeat domain-containing protein	Ven_LRR_1	21	?	a	Pc, Pl
LF010995	tig00001877	Venom serine protease inhibitor 3	Ven_SERPIN_3	22	?	Ven_SERPIN_2 (29)	Cc, Md, Pc, Pl
LF001371	tig00000014	Venom hypoxia up-regulated protein 1	Ven_HUP1	23	Yes	Ven_HUP1 (26)	Cc, Pc
LF006487	tig00001849	Venom calpain	Veb_CAL	24	Yes	a
LF009511	tig00002672	Venom neprilysin 1	Ven_NEP_1	25	?	Ven_NEP (23)	Pc, Pl
LF007905	tig00002214	Venom protein disulfide isomerase 3	Ven_PDI_3	26	Yes	Ven_PDI (30)	Cc, Pc, Pl
LF002548	tig00000054	Venom GH1 ß-glucosidase	Ven_GH1	27	(Yes)	Ven_GH1 (20)	Md, Pc, Pl
NF	tig00000037	Venom leucin rich repeat domain-containing protein	Ven_LRR_3	28	?	a	Pc, Pl
LF007945	tig00000926	Venom unknown protein 6	Ven_UNK_6	29	Yes	a
NF	tig00000018	Venom leucin rich repeat domain-containing protein	Ven_LRR_4	30	?	a	Pc, Pl
LF000949	tig00001866	Venom DUF4803 domain-containing protein 1	Ven_DUF4803_1	31	Yes	Ven_DUF4803_2 (28)	Ci, Md, Mh, Pc, Pl
NF	tig00000018	Venom leucin rich repeat domain-containing protein	Ven_LRR_2	32	?	a	Pc, Pl
LF007943	tig00000926	Venom unknown protein 3	Ven_UNK_3	33	Yes	Ven_UNK_5 (31)
LF007782	tig00000733	Venom DUF4803 domain-containing protein 2	Ven_DUF4803_2	34	?	Ven_DUF4803_1 (3)	Ci, Md, Mh, Pc, Pl
LF010090	tig00000025	Venom serine protease inhibitor 2	Ven_SERPIN_2	35	Yes		Cc, Md, Pc, Pl

## Sheet: Classification
Putative function	Number of venom proteins in A. ervi	Number of venom proteins in L. fabarum	Putative function in venom of other Braconidae
A disintegrin and metalloproteinase with thrombospondin motifs	0 (a)	1	Cc
Apoliphorin	0	1
Calpain	0 (a)	1
Cystein-rich toxin-like peptide	3	0
DUF4803 domain-containing protein	2	2	Ci, Md, Mh, Pc, Pl
Endoplasmin	1	1	Pl
Gamma-glutamyl transpeptidase	2	2
GH1 ß-glucosidase	1	1	Md, Pc, Pl
Heat shock 70 kDa protein	4	1	Cc, Pc, Pl
Heparanase	1	0
Hypoxia up-regulated protein 1	1	1	Cc, Pc
Leucin rich repeat domain-containing protein	1	4	Pc, Pl
Low-density lipoprotein receptor-related protein	1	1
Maltase	0	1
Neprilysin	1	3	Pc, Pl
Peptidase C1 domain-containing protein	0	1
Peptidyl-prolyl cis-trans isomerase	1	0
Protein disulfide isomerase	1	3	Cc, Pc, Pl
Ras-related protein Rab-1	1	0
Serine protease homologue	3	1	Cc, Cr
Serine protease inhibitor	2	3	Cc, Md, Pc, Pl
Unknown	6	7
	32	35
(a) Unisequences identified in the transcriptomic analysis of A. ervi venom apparatus but not found in proteomics.
