# Supplementary material for: Functional insights from the GC-poor genomes of two aphid parasitoids, Aphidius ervi and Lysiphlebus fabarum
Source: BMC Genomics. 2020 May 29;21:376. doi: 10.1186/s12864-020-6764-0 (PMC7257214; doi:10.1186/s12864-020-6764-0)
Supplement: Supplementary file 10 — Additional file 10. Immune gene annotations. Details of immune gene annotation in L. fabarum and A. ervi. [file 12864_2020_6764_MOESM10_ESM.xlsx]

## Sheet: genes annotated
Details of immune gene search based on Drosophila annotation
To confirm the absence of genes, those that were missing from the predicted genes (higlight in yellow) were searched via tblastN in the entire assembly.
	Blast Droso -> wasps									Blast wasp -> Droso					Blast wasp -> Apis					Blast wasp -> nasonia
Wasp species	Gene name Drosophila melanogaster	symbol	flybase_id	CG_number_droso	nb_isoform_droso	ref_species	e_value. * red values indicate matches less than 1e-5 (above this value we did not consider the match)	Identities (%)	Positives (%)	gene_name_Droso	e_value	Identities (%)	Positives (%)	sequence_id	gene_name_apis	e_value	Identities (%)	Positives (%)	sequence_id	gene_name_nasonia	e_value	Identities ( %)	Positives (%)	sequence_id
Aphidus ervi	18 wheeler	18w	FBgn0004364	CG8896	1	AE3009114-PA	0	0.46	0.64	Toll-7	0	49	65	NP_523797.1	18 wheeler precursor	0	67	76	NP_001013379.1	slit homolgue protein	0	79	89	XP_016842445.1
Lysiphlebus fabarum	18 wheeler	18w	FBgn0004364	CG8896	1	LF009522-PA	0	48	69	Toll-7	0	49	67	NP_523797.1	18 wheeler precursor	0	66	76	NP_001013379.1	slit homolgue protein	0	77	88	XP_016842445.1
Aphidus ervi	Adenosine deaminase-related growth factor A	Adgf-A	FBgn0036752	CG5992	2	AE3010500-PA	3e-153	45	67	adenosine deaminase-related growth factor A, isoform A	7e-153	45	66	NP_524130.1	adenosine deaminase CECR1-like	4e-179	50	71	XP_006562812.1	adenosine deaminase CECR1-like	0	58	76	XP_016837479,1
Lysiphlebus fabarum	Adenosine deaminase-related growth factor A	Adgf-A	FBgn0036752	CG5992	2	LF006391-PA	5e-153	44	65	adenosine deaminase-related growth factor A, isoform A	2e-152	44	65	NP_524130.1	adenosine deaminase CECR1-like	0	51	71	XP_006562812.1	adenosine deaminase CECR1-like	0	55	74	XP_016837479,1
Aphidus ervi	ADP ribosylation factor at 79F	Arf79F	FBgn0010348	CG8385	8	AE3007298-PA	8e-65	51	73	ADP-ribosylation factor-like 5	5e-114	85	93	NP_648201.1	ADP-ribosylation factor-like protein 5B	9e-125	93	96	XP_623433.1	ADP-ribosylation factor-like protein 5B	4e-119	90	93	XP_016841124.1
Lysiphlebus fabarum	ADP ribosylation factor at 79F	Arf79F	FBgn0010348	CG8385	8	LF008351-PA	5e-90	72	87	ADP ribosylation factor at 79F, isoform B	2e-89	72	86	NP_476955.1	ADP-ribosylation factor 1	2e-90	72	86	XP_392990.2	ADP-ribosylation factor 1	2e-90	72	86	XP_001599092.1
Aphidus ervi	Ady43A	Ady43A	FBgn0026602	CG1851	1	AE3012367-PA	3e-41	31	50	Ady43A	9e-41	31	50	NP_651995.1	adenosine kinase-like	3e-140	52	70	XP_624244.1	Adenosine kinase-like	7e-156	59	76	XP_001599233.2
Lysiphlebus fabarum	Ady43A	Ady43A	FBgn0026604	CG1851	1	LF009190-PA	2e-41	30	50	Ady43A	9e-41	30	49	NP_651995.1	adenosine kinase-like	3e-139	51	70	XP_624244.1	Adenosine kinase-like	1e-153	58	75	XP_001599233.2
Aphidus ervi	Argonaute2	AGO2	FBgn0087035	CG7439	3	AE30088487-PA	6e-159	37	54	Argonaute-2, partial	4e-161	38	54	ABB54726.1	protein argonaute-2	0	49	67	XP_395048.4	protein argonaute-2 like	0	56	68	XP_008214882.1
Lysiphlebus fabarum	Argonaute2	AGO2	FBgn0087037	CG7439	3	LF006636-PA	4e-161	38	55	Argonaute-2, partial	2e-161	38	55	ABB54726.1	protein argonaute-2	0	49	67	XP_395048.4	protein argonaute-2 like	0	54	67	XP_008214882.1
Aphidus ervi	amnesiac	amn	FBgn0086782	CG11937	1	no hits found	na	na	na	na	na	na	na	na	na	na	na	na	na	na	na	na	na	na
Lysiphlebus fabarum	amnesiac	amn	FBgn0086782	CG11937	1	no hits found	na	na	na	na	na	na	na	na	na	na	na	na	na	na	na	na	na	na
Aphidus ervi	Andropin	Anp	FBgn0000094	CG1361	2	no hits found	na	na	na	na	na	na	na	na	na	na	na	na	na	na	na	na	na	na
Lysiphlebus fabarum	Andropin	Anp	FBgn0000094	CG1361	2	no hits found	na	na	na	na	na	na	na	na	na	na	na	na	na	na	na	na	na	na
Aphidus ervi	Annexin B9	AnxB9	FBgn0000083	CG5730	6	AE3006953-PA	8e-174	70	84	annexin B9 isoform C	1e-176	73	86	NP_996253.1	annexin B9-like	0	85	94	XP_016767918.1	annexin B9-like isoform X1	0	85	95	XP_001601256.2
Lysiphlebus fabarum	Annexin B9	AnxB9	FBgn0000083	CG5730	6	LF00704-PA	9e-177	71	85	annexin B9 isoform C	0	73	88	NP_996253.1	annexin B9-like	0	86	95	XP_016767918.1	annexin B9-like isoform X1	0	85	95	XP_001601256.2
Aphidus ervi	apolipophorin	apolpp	FBgn0087002	CG11064	4	AE3005188-PA	7e-136	26	47	retinoid- and fatty acid-binding glycoprotein	2e-135	26	46	AAC47284.1	apolipophorin	0	49	68	XP_016768851.1	apolipophorin	0	49	67	XP_001604024.1
Lysiphlebus fabarum	apolipophorin	apolpp	FBgn0087002	CG11064	4	LF001606-PA	5e-130	29	51	retinoid- and fatty acid-binding glycoprotein	2e-129	29	51	AAC47284.1	apolipophorin	0	49	68	XP_016768851.1	apolipophorin	0	49	68	XP_001604024.1
Aphidus ervi	Activity-regulated cytoskeleton associated protein 1	Arc1	FBgn0033926	CG12505	1	AE3013523-PA	5e-07	23	40	Activity-regulated cytoskeleton associated protein 1	9e-06	23	39	NP_610955.1	uncharacterized protein LOC725123	0.0009	21	39	XP_016766557.1	uncharacterized protein LOC107982016	1e-28	38	57	XP_016844597.1
Lysiphlebus fabarum	Activity-regulated cytoskeleton associated protein 1	Arc1	FBgn0033926	CG12505	1	LF000155-PA	0.073	26	42	dynein heavy chain at 89D, isoform C	0	49	66	XP_0065505.2	dynein heavy chain 10, axonemal isoform X2	0	63	80	XP_006567505.1	dynein heavy chain 10, axonemal isoform X2	0	63	80	XP_008206677.1
Aphidus ervi	Arc2	Arc2	FBgn0033928	CG13941	1	AE3018245-PA	6e-10	30	45	blastopia polyprotein	0.65	24	42	CAA81643.1	CCHC-type zinc finger protein CG3800	0.11	28	52	XP_001119951.1	uncharacterized protein LOC103315917	2e-19	24	42	XP_008205177.1
Lysiphlebus fabarum	Arc2	Arc2	FBgn0033928	CG13941	1	no hits found	na	na	na	na	na	na	na	na	na	na	na	na	na	na	na	na	na	na
Aphidus ervi	arsenic resistance protein 2	Ars2	FBgn0033062	CG7843	6	AE3006890-PA	0	49	65	arsenic resistance protein 2, isoform E	0	49	63	NP_001260719.1	serrate Rna effector molecule homolog isoform X2	0	65	75	XP_006570448.1	serrate Rna effector molecule homolog isoform X4	0	78	87	XP_008206722.1
Lysiphlebus fabarum	arsenic resistance protein 2	Ars2	FBgn0033062	CG7843	6	LF006329-PA	3e-173	65	78	arsenic resistance protein 2, isoform G	0	50	65	NP_724455.2	serrate Rna effector molecule homolog isoform X2	0	65	74	XP_006570448.1	serrate Rna effector molecule homolog isoform X4	0	79	86	XP_008206722.1
Aphidus ervi	Aspartyl-tRna synthetase	AspRS	FBgn0002069	CG3821	3	AE3006483-PA	0	75	85	Aspartyl-tRna synthetase, isoform A	0	75	84	NP_476609.1	aspartate--tRna ligase, cytoplasmic	0	78	89	XP_393437.1	aspartate--tRna ligase, cytoplasmic	0	81	90	XP_001606085.1
Lysiphlebus fabarum	Aspartyl-tRna synthetase	AspRS	FBgn0002069	CG3821	3	LF004244-PA	0	76	86	Aspartyl-tRna synthetase, isoform A	0	76	85	NP_476609.1	aspartate--tRna ligase, cytoplasmic	0	76	88	XP_393437.1	aspartate--tRna ligase, cytoplasmic	0	81	90	XP_001606085.1
Aphidus ervi	astray	aay	FBgn0023129	CG3705	1	AE3009710-PA	6e-74	53	72	astray	1e-73	53	72	NP_524001.2	phosphoserine phosphatase isoform X1	5e-100	61	76	XP_006568657.1	phosphoserine phosphatase isoform X2	1e-118	71	83	XP_008212771.1
Lysiphlebus fabarum	astray	aay	FBgn0023129	CG3705	1	LF012281-PA	8e-74	52	73	astray	3e-73	52	72	NP_524001.2	phosphoserine phosphatase isoform X1	1e-99	61	76	XP_006568657.1	phosphoserine phosphatase isoform X2	4e-120	71	84	XP_008212771.1
Aphidus ervi	Attacin-A	AttA	FBgn0012042	CG10146	1	no hits found	na	na	na	na	na	na	na	na	na	na	na	na	na	na	na	na	na	na
Lysiphlebus fabarum	Attacin-A	AttA	FBgn0012042	CG10146	1	no hits found	na	na	na	na	na	na	na	na	na	na	na	na	na	na	na	na	na	na
Aphidus ervi	Attacin-B	AttB	FBgn0041581	CG18372	2	no hits found	na	na	na	na	na	na	na	na	na	na	na	na	na	na	na	na	na	na
Lysiphlebus fabarum	Attacin-B	AttB	FBgn0041581	CG18372	2	no hits found	na	na	na	na	na	na	na	na	na	na	na	na	na	na	na	na	na	na
Aphidus ervi	Attacin-C	AttB	FBgn0041579	CG4740	1	no hits found	na	na	na	na	na	na	na	na	na	na	na	na	na	na	na	na	na	na
Lysiphlebus fabarum	Attacin-C	AttB	FBgn0041579	CG4740	1	no hits found	na	na	na	na	na	na	na	na	na	na	na	na	na	na	na	na	na	na
Aphidus ervi	Attacin-D	AttD	FBgn0038530	CG76291	1	no hits found	na	na	na	na	na	na	na	na	na	na	na	na	na	na	na	na	na	na
Lysiphlebus fabarum	Attacin-D	AttD	FBgn0038530	CG76291	1	no hits found	na	na	na	na	na	na	na	na	na	na	na	na	na	na	na	na	na	na
Aphidus ervi	basket	bsk	FBgn0000229	CG5680	3	AER3004644-PA	0	88	94	basket, isoform B	0	88	93	NP_723541.1	stress-activated protein kinase JNK isoform X2	0	97	98	XP_006557303.1	stress-activated protein kinase JNK isoform X2	0	94	96	XP_008212489.1
Lysiphlebus fabarum	basket	bsk	FBgn0000229	CG5680	3	LF003360-PA	0	88	94	basket, isoform B	0	88	93	NP_723541.1	stress-activated protein kinase JNK isoform X2	0	96	98	XP_006557303.1	stress-activated protein kinase JNK isoform X2	0	94	96	XP_008212489.1
Aphidus ervi	bendless	ben	FBgn0000173	CG18319	5	AE3009049-PA	2e-102	90	98	bendless, isoform A	5e-102	90	98	NP_511150.1	ubiquitin-conjugating enzyme E2 N	2e-107	97	98	XP_392901.2	ubiquitin-conjugating enzyme E2 N	2e-106	97	98	XP_008216362.1
Lysiphlebus fabarum	bendless	ben	FBgn0000173	CG18319	5	LF0064714-PA	1e-102	90	98	bendless, isoform A	5e-102	90	98	NP_511150.1	ubiquitin-conjugating enzyme E2 N	2e-107	97	98	XP_392901.2	ubiquitin-conjugating enzyme E2 N	2e-106	97	98	XP_008216362.1
Aphidus ervi	cactus	cact	FBgn0000250	CG5848	5	AE3015625-PA	2e-46	40	57	cactus	3e-48	39	54	NP_476943.1	cactus	7e-59	45	63	ACT66872.1	NF-kappa-B inhibitor cactus	3e-62	46	65	XP_001603141.1
Lysiphlebus fabarum	cactus	cact	FBgn0000250	CG5848	5	LF010729-PA	2e-52	42	59	cactus	9e-55	41	57	AA8590.1	cactus	2e-69	41	60	ACT66872.1	NF-kappa-B inhibitor cactus	4e-66	40	59	XP_001603141.1
Aphidus ervi	caspar	casp	FBgn0034068	CG8400	3	AE3004353-PA	4e-125	37	58	caspar, isoform C	9e-141	36	57	NP_001286473.1	FAS-associated factor 1 isoform X1	0	54	70	XP_392750.1	FAS-associated factor 1	0	54	70	XP_001600992.1
Lysiphlebus fabarum	caspar	casp	FBgn0034068	CG8400	3	LF000969-PA	9e-143	35	57	caspar, isoform C	6e-146	35	57	NP_001286473.1	FAS-associated factor 1 isoform X1	0	53	71	XP_392750.1	FAS-associated factor 1	0	53	69	XP_001600992.1
Aphidus ervi	Cecropin A2	CecA2	FBgn0000277	CG1367	1	no hits found	na	na	na	na	na	na	na	na	na	na	na	na	na	na	na	na	na	na
Lysiphlebus fabarum	Cecropin A2	CecA2	FBgn0000277	CG1367	1	no hits found	na	na	na	na	na	na	na	na	na	na	na	na	na	na	na	na	na	na
Aphidus ervi	Cecropin A1	CecA1	FBgn0000276	CG1365	1	no hits found	na	na	na	na	na	na	na	na	na	na	na	na	na	na	na	na	na	na
Lysiphlebus fabarum	Cecropin A1	CecA1	FBgn0000276	CG1365	1	no hits found	na	na	na	na	na	na	na	na	na	na	na	na	na	na	na	na	na	na
Aphidus ervi	Cecropin B	CecB	FBgn0000278	CG1878	1	no hits found	na	na	na	na	na	na	na	na	na	na	na	na	na	na	na	na	na	na
Lysiphlebus fabarum	Cecropin B	CecB	FBgn0000278	CG1878	1	no hits found	na	na	na	na	na	na	na	na	na	na	na	na	na	na	na	na	na	na
Aphidus ervi	Cecropin C	CecC	FBgn0000279	CG1373	1	no hits found	na	na	na	na	na	na	na	na	na	na	na	na	na	na	na	na	na	na
Lysiphlebus fabarum	Cecropin C	CecC	FBgn0000279	CG1373	1	no hits found	na	na	na	na	na	na	na	na	na	na	na	na	na	na	na	na	na	na
Aphidus ervi	Chaperonin containing TCP1 subunit 2	CCT2	FBgn0030086	CG7033	1	AE3010176-PA	0	78	88	CG7033	0	78	88	NP_572524.1	T-complex protein 1 subunit beta	0	87	95	XP_393300.2	T-complex protein 1 subunit beta	0	88	93	XP_003426390.1
Lysiphlebus fabarum	Chaperonin containing TCP1 subunit 2	CCT2	FBgn0030086	CG7033	1	LF007231-PA	0	78	89	CG7033	0	78	89	NP_572524.1	T-complex protein 1 subunit beta	0	88	95	XP_393300.2	T-complex protein 1 subunit beta	0	87	92	XP_003426390.1
Aphidus ervi	Charged multivesicular body protein 2b	CHMP2B	FBgn0035589	CG4618	1	AE3006879-PA	4e-86	35	61	vacuolar protein sorting 2	2e-86	88	96	NP_651455.1	charged multivesicular body protein 2a	4e-95	94	96	XP_625164.1	charged multivesicular body protein 2a	5e-95	95	96	XP_016839222.1
Lysiphlebus fabarum	Charged multivesicular body protein 2b	CHMP2B	FBgn0035589	CG4618	1	LF006321-PA	8e-30	36	64	vacuolar protein sorting 2	1e-106	71	79	NP_651455.1	charged multivesicular body protein 2a	1e-132	90	93	XP_625164.1	charged multivesicular body protein 2a	7e-129	90	92	XP_016839222.1
Aphidus ervi	charlatan	chn	FBgn0015371	CG11798	9	AE3000992-PA	1e-33	55	67	charlatan, isoform I	2e-32	69	78	NP_001246334.1	protein charlatan	0	57	65	XP_006562183.1	ecdysone-induced protein 74EF isoform X2	0	54	64	XP_016840807.1
Lysiphlebus fabarum	charlatan	chn	FBgn0015371	CG11798	9	LF003776-PA	1e-32	57	70	charlatan, isoform A	6e-33	62	73	NP_611013.1	protein charlatan	0	61	71	XP_006562183.1	protein charlatan isoform X4	0	54	64	XP_008211292.1
Aphidus ervi	Charon	Charon	FBgn0031317	CG5118	1	AE3000940-PA	0.0008	23	38	tankyrase, isoform B	0	72	82	NP_001262963.1	tankyrase, isoform X1	0	89	93	XP_396483.4	tankyrase, isoform X2	0	86	91	XP_016841451.1
Lysiphlebus fabarum	Charon	Charon	FBgn0031317	CG5118	1	LF007652-PA	0.0006	23	38	tankyrase, isoform B	0	71	82	NP_001262963.1	tankyrase, isoform X1	0	88	92	XP_396483.4	tankyrase, isoform X2	0	85	91	XP_016841451.1
Aphidus ervi	Chorion protein 19	Cp19	FBgn0000358	CG6524	1	no hits found	na	na	na	na	na	na	na	na	na	na	na	na	na	na	na	na	na	na
Lysiphlebus fabarum	Chorion protein 19	Cp19	FBgn0000358	CG6524	1	no hits found	na	na	na	na	na	na	na	na	na	na	na	na	na	na	na	na	na	na
Aphidus ervi	Chromosome associated protein D3	CapD3	FBgn0051989	CG31989	2	AE3017977-PA	6e-09	19	41	CAP-D2 condensin subunit	1.6	26	43	NP_651709.1	condensin-2 complex subunit D3-like	0	39	62	XP_003249782.1	condensin-2 complex subunit D3-like isoform X1	0	37	60	XP_001599859.1
Lysiphlebus fabarum	Chromosome associated protein D3	CapD3	FBgn0051989	CG31989	2	LF014277-PA	4e-12	21	43	CAP-D2 condensin subunit	1.6	43	17	NP_651709.1	condensin-2 complex subunit D3-like	0	40	62	XP_003249782.1	condensin-2 complex subunit D3-like isoform X1	0	38	60	XP_001599859.1
Aphidus ervi	Collagen type IV alpha 1	Col4a1	FBgn0000299	CG4145	3	AE3007537-PA	0	52	62	collagen type IV alpha 1 isoform A	0	53	62	NP_723044.1	collagen alpha-1(IV) chain	0	68	76	XP_392097.4	collagen alpha-1(IV) chain	0	64	71	XP_003427100.2
Lysiphlebus fabarum	Collagen type IV alpha 1	Col4a1	FBgn0000299	CG4145	3	LF004584-PA	0	53	62	collagen type IV alpha 1 isoform A	0	53	62	NP_723044.1	collagen alpha-1(IV) chain	0	66	74	XP_392097.4	collagen alpha-1(IV) chain	0	63	70	XP_003427100.2
Aphidus ervi	Collier = knot	kn	FBgn0001319	CG10197	5	AE3008225-PA	2e-134	57	64	knot isoform A	1e-137	57	64	NP_524813.2	transciption factor collier isoform X2	0	77	86	XP_006571792.1	transcription factor collier isoform X3	0	71	79	XP_016836920.1
Lysiphlebus fabarum	Collier = knot	kn	FBgn0001319	CG10197	5	LF006820-PA	9e-130	50	59	knot isoform A	3e-128	50	58	NP_524813.2	transciption factor collier isoform X1	0	76	84	XP_006571791.1	transcription factor collier isoform X4	0	71	79	XP_008215608.1
Aphidus ervi	croquemort	crq	FBgn0015924	CG4280	5	AE3003281-PA	2e-122	38	59	RE02070p	2e-122	39	58	AAL48526.1	protein croquemort	6e-160	47	65	XP_006567280.1	protein croquemort -like isoform X2	1e-177	48	66	XP_001604561.2
Lysiphlebus fabarum	croquemort	crq	FBgn0015924	CG4280	5	LF007961-PA	2e-120	39	59	RE02070p	2e-124	39	59	AAL48526.1	protein croquemort	4e-161	47	66	XP_006567280.1	protein croquemort -like isoform X2	2e-178	49	68	XP_001604561.2
Aphidus ervi	Cystein string protein	Csp	FBgn0004179	CG6395	6	AE3000592-PA	2e-64	56	65	cysteine string protein isoform C	2e-69	56	64	NP_730714.2	dnaJ homolog subfamily C member 5 isoform X1	7e-106	68	77	XP_016772315.1	dnaJ homolog subfamily C member 5 isoform X1	2e-85	65	71	XP_008206999.1
Lysiphlebus fabarum	Cystein string protein	Csp	FBgn0004179	CG6395	6	LF007555-PA	4e-55	55	62	cysteine string protein isoform A	9e-57	54	60	NP_524213.1	dnaJ homolog subfamily C member 5 isoform X1	4e-76	54	60	XP_016772315.1	dnaJ homolog subfamily C member 5 isoform X2	2e-58	53	59	XP_001604097.2
Aphidus ervi	cuticular protein 49Ac	Cpr49Ac	FBgn0033725	CG8502	6	AE3015467-PA	1e-09	37	56	cuticular protein 65Ax2, isoform A	1e-26	57	66	NP_652660.1	endocuticle structural glycoprotein SgAbd-1	3e-33	53	64	XP_001120518.2	cuticular protein RR-1 family member 40 precursor	2e-40	60	74	NP_001161305.1
Lysiphlebus fabarum	cuticular protein 49Ac	Cpr49Ac	FBgn0033725	CG8502	6	LF006160-PA	7e-12	41	58	cuticular protein 65Eb	2e-24	45	57	NP_0648076.3	cuticular protein 14 precursor	2e-71	73	83	NP_001257742.1	cuticular protein RR-1 family member 19 precursor	5e-58	66	77	NP_01161334.1
Aphidus ervi	Cuticular protein 67Fb	Cpr67Fb	FBgn00361101	CG18348	1	AE3011789-PA	5e-24	56	63	IP05675p, partial	3e-23	56	62	AAY85034.1	cuticular protein 18 precursor	2e-39	52	67	NP_001257757.1	cuticle protein CP14.6	6e-40	54	70	XP_001600091.2
Lysiphlebus fabarum	Cuticular protein 67Fb	Cpr67Fb	FBgn00361101	CG18348	1	LF006161-PA	8e-26	40	57	cuticular protein 67Fb	1e-24	40	56	NP_648420.1	cuticular protein 22 precursor	2e-51	64	79	NP_001257743.1	cuticular protein RR-1 family member 16 precursor	4e-45	61	72	NP_001161311.1
Aphidus ervi	Cyclin C	cysC	FBgn0004597	CG7281	1	AE3005772-PA	6e-158	79	89	cyclin C	3e-152	79	88	NP_476848.1	Cyclin-C	0	91	95	XP_395475.2	Cyclin-C	0	91	94	XP_008208555.2
Lysiphlebus fabarum	Cyclin C	cysC	FBgn0004597	CG7281	1	LF004039-PA	5e-158	79	89	cyclin C	3e-152	79	88	NP_476848.1	Cyclin-C	0	91	95	XP_395475.2	Cyclin-C	0	91	94	XP_008208555.2
Aphidus ervi	Cyp4p3	Cyp4p3	FBgn0033397	CG10843	1	AE3011337-PA	4e-101	38	58	cyrochrome P450-4c3	2e-126	41	58	NP_524598.1	cytochrome P450 4C1	1e-167	49	66	XP_006564430.1	cytochrome P450 4c1-like	0	53	72	XP_016840411.1
Lysiphlebus fabarum	Cyp4p3	Cyp4p3	FBgn0033397	CG10843	1	LF008942-PA	7e-100	38	57	cyrochrome P450-4c3	9e-125	41	58	NP_524598.1	cytochrome P450 4C1	3e-169	48	67	XP_006564430.1	cytochrome P450 4c1-like	0	55	73	XP_016840411.1
Aphidus ervi	Cyp6w1	Cyp6w1	FBgn0033065	CG8345	2	AE3001438-PA	1e-12	36	59	Cyp6g2	3e-152	43	65	NP_610744.1	cytochrome P450 6AQ1 isoform X1	0	51	72	XP_016770827.1	cytochrome P450 6AQ8	0	51	68	NP_001165997.1
Lysiphlebus fabarum	Cyp6w1	Cyp6w1	FBgn0033065	CG8345	2	LF008161-PA	1e-117	37	60	Cyp6g2	8e-139	42	63	NP_610744.1	cytochrome P450 6AQ1 isoform X1	3e-161	46	68	XP_016770827.1	cytochrome P450 6AQ8	4e-172	49	69	NP_001165997.1
Aphidus ervi	Dicer-2	Dcr-2	FBgn0034246	CG6493	2	AE300337-PA	0	28	47	Dicer-2, partial	0	28	47	ABB54748.1	endoribonuclease Dicer	0	46	64	XP_016773223.1	endoribonuclease Dicer	0	45	63	XP_008210382.2
Lysiphlebus fabarum	Dicer-2	Dcr-2	FBgn0034246	CG6493	2	LF005390-PA	0	28	48	Dicer-2, Isoform B	0	28	48	NP_001286540.1	endoribonuclease Dicer	0	46	64	XP_016773223.1	endoribonuclease Dicer	0	44	64	XP_008210382.2
Aphidus ervi	Dopa decarboxylase	Ddc	FBgn0000422	CG10697	3	AE3007528-PA	0	75	87	dopa decarboxylase 56.7 kDa isoform	0	75	86	AAO16835.1	aromatic-L-amino-acid decarboxylase	0	83	92	XP_394115.2	aromatic-L-amino-acid decarboxylase	0	82	92	XP_001603679.1
Lysiphlebus fabarum	Dopa decarboxylase	Ddc	FBgn0000422	CG10697	3	LF004575-PA	0	75	87	dopa decarboxylase 56.7 kDa isoform	0	75	86	AAO16835.1	aromatic-L-amino-acid decarboxylase	0	82	97	XP_394115.2	aromatic-L-amino-acid decarboxylase	0	82	97	XP_001603679.1
Aphidus ervi	Death related ced-3/Nedd2-like caspase	Dredd	FBgn0020381	CG7486	4	AE3004650-PA	9e-32	25	46	DREDD isoform gamma	2e-31	25	45	AAC33118.1	Caspase-8	3e-67	34	51	XP_006570976.2	Caspase-8-like	5e-43	28	49	XP_003425038.1
Lysiphlebus fabarum	Death related ced-3/Nedd2-like caspase	Dredd	FBgn0020381	CG7486	4	LF003356-PA	1e-29	24	47	DREDD isoform gamma	3e-30	24	46	AAC33118.1	Caspase-8	5e-72	35	52	XP_006570976.2	Caspase-8-like	4e-42	29	48	XP_003425038.1
Aphidus ervi	Death-associated inhibitor of apoptosis 2	Diap2	FBgn0015247	CG8293	2	AE3005791-PA	5e-98	33	48	Death-associated inhibitor of apoptosis 2, isoform A	2e-104	34	49	NP_477127.1	putative inhibitor of apoptosis	0	49	63	XP_396819.2	baculoviral IAP repeat-containing protein 7-A	0	52	66	XP_001606042.2
Lysiphlebus fabarum	Death-associated inhibitor of apoptosis 2	Diap2	FBgn0015247	CG8293	2	LF004025-PA	4e-99	33	48	Death-associated inhibitor of apoptosis 2, isoform A	1e-101	33	47	NP_477127.1	putative inhibitor of apoptosis	0	47	61	XP_396819.2	baculoviral IAP repeat-containing protein 7-A	0	51	64	XP_001606042.2
Aphidus ervi	debris buster	dsb	FBgn0035290	CG1887	3	AE3001544-PA	2e-89	34	56	epithelial membrane protein, isoform E	0	62	78	NP_001286873.1	scavenger receptor class B member 1-like	0	70	83	XP_016772584.1	scavenger receptor class B member 1 isoform X2	0	76	87	XP_003426273.1
Lysiphlebus fabarum	debris buster	dsb	FBgn0035290	CG1887	3	LF008537-PA	5e-104	57	74	debris buster, isoform F	3e-111	57	74	NP_647675.3	scavenger receptor class B member 1	5e-160	74	83	XP_396852.2	scavenger receptor class B member 1	6e-173	79	90	XP_001601445.2
Aphidus ervi	defense repressor 1	dnr1	FBgn0260866	CG12489	2	AE3008780-PA	9e-71	40	54	defense repressor 1, isoform A	9e-70	42	50	NP_611680.2	E3 ubiquitin-protein ligase MYLIP	0	81	87	XP_016767373.1	uncharacterized protein LOC100678050	3e-24	31	47	XP_016840335.1
Lysiphlebus fabarum	defense repressor 1	dnr1	FBgn0260866	CG12489	2	LF003463-PA	4e-72	42	57	defense repressor 1, isoform A	8e-71	42	57	NP_611680.2	E3 ubiquitin-protein ligase MYLIP	0	83	88	XP_016767373.1	uncharacterized protein LOC100678050	9e-25	31	47	XP_016840335.1
Aphidus ervi	defensin	Def	FBgn0010385	CG1385	1	AE3000874-PA	6e-11	38	52	defensin	2e-10	38	51	NP_523672.1	defensin-1 preproprotein	3e-20	50	62	NP_001011616.2	antimicrobial peptide defensin 1-1 precursor	4e-19	45	60	NP_001159944.1
Lysiphlebus fabarum	defensin	Def	FBgn0010385	CG1385	1	no hits found	na	na	na	na	na	na	na	na	na	na	na	na	na	na	na	na	na	na
Aphidus ervi	Deformed epidermal autoregulatory factor-1	Deaf1	FBgn0013799	CG8567	5	AE3009516-PA	9e-56	39	55	deformed epidermal autoregulatory factor-1, isoform E	2e-50	60	79	NP_001262070.1	deformed epidermal autoregulatory factor 1	7e-152	65	78	XP_395757.3	deformed epidermal autoregulatory factor 1	0	54	67	XP_0082179521
Lysiphlebus fabarum	Deformed epidermal autoregulatory factor-1	Deaf1	FBgn0013799	CG8567	5	LF008608-PA	4e-71	38	54	deformed epidermal autoregulatory factor-1, isoform B	3e-50	63	83	NP_001834033.1	deformed epidermal autoregulatory factor 1	0	56	71	XP_395757.3	deformed epidermal autoregulatory factor 1	1e-157	49	63	XP_0082179521
Aphidus ervi	Dihydropteridine reductase	Dhpr	FBgn0035964	CG4665	3	AE3011725-PA	2e-104	62	76	dihydropteridine reductase, isoform A	6e-104	62	76	NP_523990.1	dihydropteridine reductase	1e-125	76	85	XP_39268.2	dihydropteridine reductase	4e-130	78	88	XP_001607543.1
Lysiphlebus fabarum	Dihydropteridine reductase	Dhpr	FBgn0035964	CG4665	3	LF012566-PA	2e-105	63	76	dihydropteridine reductase, isoform A	7e-105	63	75	NP_523990.1	dihydropteridine reductase	5e-128	76	87	XP_39268.2	dihydropteridine reductase	1e-130	77	89	XP_001607543.1
Aphidus ervi	diptericin A	DptA	FBgn0004240	CG12763	1	no hits found	na	na	na	na	na	na	na	na	na	na	na	na	na	na	na	na	na	na
Lysiphlebus fabarum	diptericin A	DptA	FBgn0004240	CG12763	1	no hits found	na	na	na	na	na	na	na	na	na	na	na	na	na	na	na	na	na	na
Aphidus ervi	diptericin B	DptB	FBgn0034407	CG10794	1	no hits found	na	na	na	na	na	na	na	na	na	na	na	na	na	na	na	na	na	na
Lysiphlebus fabarum	diptericin B	DptB	FBgn00034407	CG10794	1	no hits found	na	na	na	na	na	na	na	na	na	na	na	na	na	na	na	na	na	na
Aphidus ervi	Deoxyribonuclease II	Dnasell	FBgn0000477	CG7780	1	AE3000758-PA	3e-48	29	44	deoxyribonuclease II	6e-48	29	44	NP_650672.1	deoxyribonuclease-2-alpha	2e-103	42	57	XP_396933.1	plancitoxin-1	1e-126	46	62	XP_003424114.1
Lysiphlebus fabarum	Deoxyribonuclease II	Dnasell	FBgn0000477	CG7780	1	LF004405-PA	2e-71	34	51	GH10876p, partial	6e-71	34	50	AAL68195.2	deoxyribonuclease-2-alpha	9e-139	50	67	XP_396933.1	plancitoxin-1	2e-163	54	72	XP_003424114.1
Aphidus ervi	domeless	dom	FBgn0043903	CG14226	1	AE3004077-PA	8e-52	25	43	domeless	4e-48	25	42	NP_523412.1	uncharacterized protein LOC100576169	0	45	62	XP_003251700.2	cytokin receptor	0	43	60	XP_008202634.1
Lysiphlebus fabarum	domeless	dom	FBgn0043903	CG14226	1	LF003891-PA	9e-50	26	44	domeless	2e-48	26	44	NP_523412.1	uncharacterized protein LOC100576169	0	44	60	XP_003251700.2	cytokin receptor	0	44	61	XP_008202634.1
Aphidus ervi	domino	dom	FBgn0020306	CG9696	4	AE3008341-PA	0	63	77	helicase domino A	0	51	65	AAF82185.1	helicase domino isoform X4	0	64	76	XP_016766745.1	putative Dna helicase Ino80	7e-87	40	59	XP_003426518.1
Lysiphlebus fabarum	domino	dom	FBgn0020306	CG9696	4	LF002689-PA	0	57	70	helicase domino A	0	57	70	AAF82185.1	helicase domino isoform X4	0	68	79	XP_016766745.1	helicase domino isoform X4	0	67	78	XP_016837739.1
Aphidus ervi	dorsal	dl	FBgn0260632	CG6667	6	AE3008630-PA	3e-115	63	75	RE58537p	2e-112	63	75	AAT94434.1	dorsal protein isoform X2	2e-120	59	77	XP_006567065.1	embryonic polarity protein dorsal-like	3e-67	45	61	XP_016843244.1
Lysiphlebus fabarum	dorsal	dl	FBgn0260632	CG6667	6	LF008286-PA	2e-128	66	77	dorsal B	4e-131	60	73	AAC35296.1	dorsal protein isoform B	0	48	63	NP_001164477.1	uncharacterized protein LOC100679695	3e-69	50	62	XP_008211359.2
Aphidus ervi	Dorsal interacting protein 3	Dlip3	FBgn0040465	CG12767	1	AE3008171-PA	5e-08	27	46	RE15062p	4e-08	34	58	AAQ22487.1	uncharacterized protein LOC552484	2e-125	55	71	NP_001135908.1	uncharacterized protein LOC100216457	2e-100	48	64	NP_001135905 .1
Lysiphlebus fabarum	Dorsal interacting protein 3	Dlip3	FBgn0040465	CG12767	1	LF000784-PA	8e-10	28	51	dorsal interacting protein 3	2e-09	28	50	NP_525003.2	uncharacterized protein LOC552484	7e-116	52	71	NP_001135908.1	uncharacterized protein LOC100216457	5e-93	46	61	NP_001135905 .1
Aphidus ervi	Dorsal-related immunity factor	Dif	FBgn0011274	CG6794	4	AE3008630-PA	2e-68	47	61	dorsal D	2e-112	63	77	NP_001163000.1	dorsal protein isoform X2	2e-120	59	77	XP_006567065.1	embryonic polarity protein dorsal-like	3e-67	45	61	XP_016843244.1
Lysiphlebus fabarum	Dorsal-related immunity factor	Dif	FBgn0011274	CG6794	4	LF008286-PA	2e-72	46	61	dorsal b	4e-131	60	73	AAC35296.1	dorsal protein isoform B	0	48	63	NP_001164477.1	uncharacterized protein LOC100679695	3e-69	50	62	XP_008211359.2
Aphidus ervi	draper	drpr	FBgn0027594	CG2086	6	AE3005290-PA	4e-38	34	49	draper isoform B	6e-43	41	57	NP_728860.2	multiple epidermal growth factor-like domains protein 10	8e-78	46	60	XP_01772240.1	multiple epidermal growth factor-like domains protein 10 isoform X2	2e-92	49	60	XP_016840585.1
Lysiphlebus fabarum	draper	drpr	FBgn0027594	CG2086	6	LF003185-PA	3e-37	33	48	draper isoform B	2e-42	43	58	NP_728860.2	multiple epidermal growth factor-like domains protein 10	3e-81	47	59	XP_01772240.1	multiple epidermal growth factor-like domains protein 10 isoform X2	1e-90	49	62	XP_016840585.1
Aphidus ervi	Death resistor Adh domain containing target	drat	FBgn0033188	CG1600	4	AE3000707-PA	4e-144	54	71	CG1600-PA	2e-142	56	73	AEO12081.1	uncharacterized protein LOC408643 isoform X1	0	79	89	XP_392183.1	quinone oxidoreductase isoform X3	0	77	85	XP_00820940.1
Lysiphlebus fabarum	Death resistor Adh domain containing target	drat	FBgn0033188	CG1600	4	LF001490-PA	9e-144	57	73	death resistor Adh domain containing target, isoform C	5e-144	55	71	NP_610293.3	uncharacterized protein LOC408643 isoform X1	0	79	89	XP_392183.1	quinone oxidoreductase isoform X3	0	76	84	XP_00820940.1
Aphidus ervi	drosocin	dro	FBgn0010388	CG10816	2	no hits found	na	na	na	na	na	na	na	na	na	na	na	na	na	na	na	na	na	na
Lysiphlebus fabarum	drosocin	dro	FBgn0010388	CG10816	2	no hits found	na	na	na	na	na	na	na	na	na	na	na	na	na	na	na	na	na	na
Aphidus ervi	drosomycin	drs	FBgn0283461	CG108410	1	no hits found	na	na	na	na	na	na	na	na	na	na	na	na	na	na	na	na	na	na
Lysiphlebus fabarum	drosomycin	drs	FBgn0283461	CG108410	1	no hits found	na	na	na	na	na	na	na	na	na	na	na	na	na	na	na	na	na	na
Aphidus ervi	Down syndrome cell adhesion molecule 1	dscam	FBgn0033159	CG17800	80	AE3013267-PA	0	68	82	down syndrome cell adhesion molecule 1, isoform BO	0	67	82	NP_001246174.1	Down syndrome cell adhesion molecule isoform X38	0	88	94	XP_006567153.1	Down syndrome cell adhesion molecule-like protein Dscam2 isoform X1	0	86	92	XP_016836530.1
Lysiphlebus fabarum	Down syndrome cell adhesion molecule 1	dscam	FBgn0033159	CG17800	80	LF006833-PA	0	48	61	down syndrome cell adhesion molecule 1, isoform BB	0	49	62	NP_001036485.1	Down syndrome cell adhesion molecule isoform X20	0	68	76	XP_016767040.1	Down syndrome cell adhesion molecule-like protein Dscam2 isoform X1	0	63	73	XP_016836530.1
Aphidus ervi	dual oxidase	duox	FBgn0283531	CG3131	2	AE3006192-PA	0	71	84	FI03829p	0	72	85	ACZ06885.1	dual oxidase isoform X1	0	83	90	XP_006560553.1	dual oxidase	0	80	89	XP_016837064.1
Lysiphlebus fabarum	dual oxidase	duox	FBgn0283531	CG3131	2	LF006008-PA	0	72	84	dual oxidase, isoform B	0	72	84	NP_608715.2	dual oxidase isoform X1	0	83	90	XP_006560553.1	dual oxidase	0	80	88	XP_016837064.1
Aphidus ervi	eater	eater	FBgn0243514	CG6124	1	AE3003419-PA	6e-88	37	89	eater	5e-90	33	45	AAR96119.1	multiple epidermal growth factor-like domains protein 11 isoform X3	1e-103	32	44	XP_394098.4	uncharacterized protein LOC100123534	2e-92	31	46	XP_001607181.2
Lysiphlebus fabarum	eater	eater	FBgn0243514	CG6124	1	LF008508-PA	1e-113	35	45	eater	2e-111	35	44	NP_651533.3	Fibrillin-2	4e-125	33	45	XP_006561116.1	uncharacterized protein LOC100123534	9e-85	28	42	XP_001607181.2
Aphidus ervi	Ecdysone-induced gene 71Ee	Eig71Ee	FBgn0004592	CG7604	1	no hits found	na	na	na	na	na	na	na	na	na	na	na	na	na	na	na	na	na	na
Lysiphlebus fabarum	Ecdysone-induced gene 71Ee	Eig71Ee	FBgn0004592	CG7604	1	no hits found	na	na	na	na	na	na	na	na	na	na	na	na	na	na	na	na	na	na
Aphidus ervi	ECSIT	ECSIT	FBgn0028436	CG10610	1	AE3002753-PA	6e-114	46	70	RE02264p	2e-115	49	69	AAL48530.1	evolutionarily conserved signaling intermediate in Toll pathway, mitochondrial	4e-96	44	65	XP_006566669.1	evolutionarily conserved signaling intermediate in Toll pathway, mitochondrial	3e-119	47	68	XP_001607437.2
Lysiphlebus fabarum	ECSIT	ECSIT	FBgn0028436	CG10610	1	LF010082-PA	8e-112	45	69	RE02264p	8e-114	45	69	AAL48530.1	evolutionarily conserved signaling intermediate in Toll pathway, mitochondrial	3e-97	46	65	XP_006566669.1	evolutionarily conserved signaling intermediate in Toll pathway, mitochondrial	2e-117	47	67	XP_001607437.2
Aphidus ervi	Ectoderm-expressed 3	Ect3	FBgn0260747	CG3132	1	AE3004919-PA	0	47	63	Ectoderm-expressed 3	0	47	62	NP_650142.1	beta-galactosidase-like	0	60	74	XP_001121565.1	beta-galactosidase-like	0	57	71	XP_001602984.2
Lysiphlebus fabarum	Ectoderm-expressed 3	Ect3	FBgn0260747	CG3132	1	LF013407-PA	0	47	63	Ectoderm-expressed 3	0	48	63	NP_650142.1	beta-galactosidase-like	0	54	74	XP_001121565.1	beta-galactosidase-like	0	57	72	XP_001602984.2
Aphidus ervi	ectoderm-expressed 4	Ect4	FBgn0262579	CG43119	8	AE3011672-PA	0	64	77	Ectoderm-expressed 4, isoform G	0	60	72	NP_001097544.1	sterile alpha and TIR motif-containing protein 1	0	85	91	XP_016766937.1	sterile alpha and TIR motif-containing protein 1	0	72	82	XP_008213904.2
Lysiphlebus fabarum	ectoderm-expressed 4	Ect4	FBgn0262579	CG43119	8	LF013683-PA	0	65	78	Ectoderm-expressed 4, isoform G	0	60	72	NP_001097544.1	sterile alpha and TIR motif-containing protein 1	0	85	91	XP_016766937.1	sterile alpha and TIR motif-containing protein 1	0	73	82	XP_008213904.2
Aphidus ervi	eiger	egr	FBgn0033483	CG12919	2	AE3002525-PA	4e-15	39	62	SD18286p	2e-15	39	61	AAM51093.1	protein eiger-like isoform X2	9e-50	44	67	XP_001121117.1	uncharacterized protein LOC100680446 isoform X1	7e-18	49	71	XP_008207008.1
Lysiphlebus fabarum	eiger	egr	FBgn0033483	CG12919	2	LF009291-PA	2e-13	36	61	SD18286p	1e-13	36	60	AAM51093.1	protein eiger-like isoform X2	4e-46	40	66	XP_001121117.1	uncharacterized protein LOC100680446 isoform X1	2e-18	52	72	XP_008207008.1
Aphidus ervi	Ejaculatory bulb protein III	EbpIII	FBgn0011695	CG11390	3	AE3002093-PA	4e-39	45	69	ejaculatory bulb protein III, isoform A	2e-35	46	69	NP_524966.1	chemosensory protein 3 precursor	4e-43	47	69	XP_001011583.1	transcriptional adapter 2B-like	7e-40	53	68	XP_016840327.1
Lysiphlebus fabarum	Ejaculatory bulb protein III	EbpIII	FBgn0011695	CG11390	3	LF002901-PA	1e-40	46	71	ejaculatory bulb protein III, isoform A	9e-36	49	72	NP_524966.1	chemosensory protein 6 precursor	2e-49	62	78	NP_01071287.1	ejaculatory bulb-specific protein 3-like	1e-53	64	77	XP_008208463.1
Aphidus ervi	epithelial membrane protein	emp	FBgn0010435	CG2727	5	AE3011981-PA	5e-85	34	56	scavenger receptor class B member 1	1.6e-99	36	60	FI07620p	cavenger receptor class B member 1 isoform X1	0	59	78	XP_006565224	scavenger receptor class B member 1	0	58	76	XP_001600667.2
Lysiphlebus fabarum	epithelial membrane protein	emp	FBgn0010435	CG2727	5	LF004786-PA	0	62	78	epithelial membrane protein, isoform E	0	63	78	NP_001286873.1	scavenger receptor class B member 1-like	0	70	83	XP_016772584.1	scavenger receptor class B member 1 isoform X2	0	77	87	XP_003426273.1
Aphidus ervi	Enhancer of bithorax	E(bx)	FBgn0000541	CG32346	9	AE3013821-PA	7e-161	51	70	RH42429p	4e-164	58	75	AAM29596.1	nucleosome-remodeling factor subunit NURF301 isoform X2	0	57	69	XP_006568023.1	nucleosome-remodeling factor subunit NURF301 isoform X1	0	60	73	XP_016844893.1
Lysiphlebus fabarum	Enhancer of bithorax	E(bx)	FBgn0000541	CG32346	9	LF008246-PA	5e-161	53	70	enhancer of bithorax, isoform F	0	49	66	NP_001163305.1	nucleosome-remodeling factor subunit NURF301 isoform X2	0	57	69	XP_006568023.1	nucleosome-remodeling factor subunit NURF301 isoform X1	0	56	68	XP_016844893.1
Aphidus ervi	ergic53	ergic53	FBgn0035909	CG6822	2	AE300185-PA	0	60	78	ergic53, isoform A	0	60	77	NP_524776.1	protein ERGIC-53	0	69	82	XP_006565093.1	protein ERGIC-53	0	70	83	XP_016841495.1
Lysiphlebus fabarum	ergic53	ergic53	FBgn0035909	CG6822	2	LF009582-PA	0	59	77	ergic53, isoform A	2e-06	59	75	NP_524776.1	protein ERGIC-53	0	70	81	XP_006565093.1	protein ERGIC-53	0	67	80	XP_016841495.1
Aphidus ervi	Fas-associated death domain	FADD	FBgn0038929	CG12297	1	AE3018832-PA	4e-07	25	53	Fas-associated death domain	8e-11	31	55	NP_651006.1	fas-associated death domain protein	1e-15	38	55	XP_006572135.2	fas-associated death domain protein-like	1e-15	26	44	XP_008202331.2
Lysiphlebus fabarum	Fas-associated death domain	FADD	FBgn0038929	CG12297	1	LF010304-PA	1e-08	24	42	Fas-associated death domain	3e-48	24	41	NP_651006.1	fas-associated death domain protein	2e-15	38	59	XP_006572135.2	na	na	na	na	na
Aphidus ervi	fondue	fon	FBgn0032773	CG15825	4	AE3008967-PA	0.056	25	44	CG5004, isoform D	8e-45	52	67	NP_001188656.1	uncharacterized protein MAL13P1.304 isoform X2	0	64	75	XP_016766216.1	pleckstrin homology-like domain family B member 1	0	57	69	XP_003425376.1
Lysiphlebus fabarum	fondue	fon	FBgn0032773	CG15825	4	no hits found	na	na	na	na	na	na	na	na	na	na	na	na	na	na	na	na	na	na
Aphidus ervi	kayak (fos)	kay	FBgn0001297	CG33956	5	AE3000317-PA	4e-16	52	75	kayak, isoform F	3e-20	32	46	NP_001027577.2	transcription factor kayak isoform X1	7e-37	75	92	XP_006564216.1	transcription factor kayak isoform X1	1e-75	56	69	XP_008206633.1
Lysiphlebus fabarum	kayak (fos)	kay	FBgn0001297	CG33956	5	LF002020-PA	3e-16	52	75	kayak, isoform B	7e-38	50	75	NP_001027578.1	transcription factor kayak isoform X1	7e-38	71	86	XP_006564216.1	transcription factor kayak isoform X2	3e-81	54	67	XP_008206634.1
Aphidus ervi	Frost	Fst	FBgn0037724	CG9434	1	no hits found	na	na	na	na	na	na	na	na	na	na	na	na	na	na	na	na	na	na
Lysiphlebus fabarum	Frost	Fst	FBgn0037724	CG9434	1	no hits found	na	na	na	na	na	na	na	na	na	na	na	na	na	na	na	na	na	na
Aphidus ervi	Growth arrest and Dna damage-inducible 45	Gadd45	FBgn0033153	CG11086	1	no hits found	na	na	na	na	na	na	na	na	na	na	na	na	na	na	na	na	na	na
Lysiphlebus fabarum	Growth arrest and Dna damage-inducible 45	Gadd45	FBgn0033153	CG11086	1	no hits found	na	na	na	na	na	na	na	na	na	na	na	na	na	na	na	na	na	na
Aphidus ervi	glial cells missing	GCM	FBgn0014179	cg12245	2	AE3009842-PA	9e-92	68	82	glial cells missing, isoform A	1e-91	68	81	NP_477108.1	uncharacterized protein LOC410334 isoform X3	0	62	69	XP_006566440.1	transcription factor glial cells missing 2-like	5e-170	60	68	XP_008214127.1
Lysiphlebus fabarum	glial cells missing	GCM	FBgn0014179	cg12245	2	LF005134-PA	1e-88	65	79	gcm protein	9e-89	65	78	BAA10905.1	uncharacterized protein LOC410334 isoform X2	0	62	69	XP_006566439.1	transcription factor glial cells missing 2-like	3e-170	60	67	XP_008214127.1
Aphidus ervi	gcm2	gcm2	FBgn0019809	CG3858	1	no hits found	na	na	na	na	na	na	na	na	na	na	na	na	na	na	na	na	na	na
Lysiphlebus fabarum	gcm2	gcm2	FBgn0019809	CG3858	1	no hits found	na	na	na	na	na	na	na	na	na	na	na	na	na	na	na	na	na	na
Aphidus ervi	Gcn2	Gcn2	FBgn0019990	CG1609	3	AE3005611-PA	0	36	54	Gcn2, isoform A	0	36	53	NP_477230.1	eIF-2-alpha kinase GCN2	0	53	69	XP_016771985.1	eIF-2-alpha kinase GCN2	0	58	74	XP_016840549.1
Lysiphlebus fabarum	Gcn2	Gcn2	FBgn0019990	CG1609	3	LF008924-PA	5e-151	34	54	Gcn2, isoform A	0	35	54	NP_477230.1	eIF-2-alpha kinase GCN2	0	51	68	XP_016771985.1	eIF-2-alpha kinase GCN2	0	55	72	XP_016840549.1
Aphidus ervi	Gelsolin	Gel	FBgn0010225	CG1106	7	AE3008360-PA	6e-56	26	43	flightless	0	65	79	AAC28407.1	protein flightless-1	0	79	87	XP_016767736.1	protein flightless-1	0	79	86	XP_001600257.1
Lysiphlebus fabarum	Gelsolin	Gel	FBgn0010225	CG1106	7	LF002676-PA	2e-56	26	43	flightless	0	66	80	AAC28407.1	protein flightless-1	0	80	89	XP_016767736.1	protein flightless-1	0	80	87	XP_001600257.1
Aphidus ervi	Glaikit	gkt	FBgn0260817	CG8825	1	AE3006608-PA	5e-114	42	60	glaikit	1e-117	42	60	NP_523465.2	probable tyrosyl-Dna phosphodiesterase isoform X2	3e-163	49	67	XP_016773575.1	probable tyrosyl-Dna phosphodiesterase	9e-158	49	67	XP_001604652.2
Lysiphlebus fabarum	Glaikit	gkt	FBgn0260817	CG8825	1	LF005049-PA	3e-107	44	58	glaikit	6e-106	44	58	NP_523465.2	probable tyrosyl-Dna phosphodiesterase isoform X2	5e-132	43	60	XP_016773575.1	probable tyrosyl-Dna phosphodiesterase	1e-128	46	64	XP_001604652.2
Aphidus ervi	Gram-negative bacteria binding protein 1	GNBP1	FBgn0040323	CG6895	1	AE3002461-RA	5.9e-49	22	39	Gram-negative bacteria binding protein 3	3e-50	30	44	CAJ18912.1	gram-negative bacteria-binding protein 1-2 precursor	8e-127	44	59	NP_001157186.1	gram-negative bacteria binding protein 1-2 precursor	1e-132	45	59	NP_001155149.1
Lysiphlebus fabarum	Gram-negative bacteria binding protein 1	GNBP1	FBgn0040323	CG6895	1	LF009212-RA	2.3e-59	23	39	Gram-negative bacteria binding protein 3	1e-60	31	46	CAJ18912.1	gram-negative bacteria-binding protein 1-2 precursor	3e-136	44	62	NP_001157186.1	gram-negative bacteria binding protein 1-2 precursor	4e-152	49	63	NP_001155149.1
Aphidus ervi	Gram-negative bacteria binding protein 2	GNBP2	FBgn0040322	CG4144	3	no hits found	na	na	na	na	na	na	na	na	na	na	na	na	na	na	na	na	na	na
Lysiphlebus fabarum	Gram-negative bacteria binding protein 2	GNBP2	FBgn0040322	CG4144	3	no hits found	na	na	na	na	na	na	na	na	na	na	na	na	na	na	na	na	na	na
Aphidus ervi	Gram-negative bacteria binding protein 3	GNBP3	FBgn0040321	CG5008	1	no hits found	na	na	na	na	na	na	na	na	na	na	na	na	na	na	na	na	na	na
Lysiphlebus fabarum	Gram-negative bacteria binding protein 3	GNBP3	FBgn0040321	CG5008	1	no hits found	na	na	na	na	na	na	na	na	na	na	na	na	na	na	na	na	na	na
Aphidus ervi	Gram-positive Specific Serine protease	Grass	FBgn0039494	CG5896	2	AE3007424-PA	9e-55	38	58	melanization protease 1, isoform A	2e-71	36	53	NP_649450.3	serine protease easter	3e-125	60	78	XP_006570267.1	serine protease 22 precursor	5e-146	54	71	NP_001155043.1
Lysiphlebus fabarum	Gram-positive Specific Serine protease	Grass	FBgn0039494	CG5896	2	LF000858-PA	5e-48	38	58	melanization protease 1	6e-51	39	57	ADX35956.1	serine protease easter	1e-101	60	79	XP_006570267.1	serine protease 22 isoform X1	1e-102	57	76	XP_016842000.1
Aphidus ervi	Growth blocking peptide 1	Gbp1	FBgn0034199	CG15917	1	no hits found	na	na	na	na	na	na	na	na	na	na	na	na	na	na	na	na	na	na
Lysiphlebus fabarum	Growth blocking peptide 1	Gbp1	FBgn0034199	CG15917	1	no hits found	na	na	na	na	na	na	na	na	na	na	na	na	na	na	na	na	na	na
Aphidus ervi	Hayan	Hayan	FBg0030925	CG6361	3	AE3003822-PA	2e-50	35	52	xiantuan	1e-126	45	63	NP_572355.1	probable dolichyl pyrophosphate Glc1Man9Glcnac2 alpha-1,3-glucosyltransferase isoform X1	0	59	74	XP_624229.2	probable dolichyl pyrophosphate Glc1Man9Glcnac2 alpha-1,3-glucosyltransferase	0	59	75	XP_001604705.4
Lysiphlebus fabarum	Hayan	Hayan	FBg0030925	CG6361	3	LF007822-PA	3e-53	34	51	hayan, isoform A	1e-52	34	50	NP_573296.2	serine protease snake isoform X1	4e-127	51	68	XP_001121032.1	serine protease persephone isoform X2	3e-115	47	63	XP_008206147.2
Aphidus ervi	Helicase 89B	Hel89B	FBgn0022787	CG4261	2	AE3003966-PA	0	47	61	helicase 89B, isoform B	0	47	61	NP_732097.2	TATA-binding protein-associated factor 172 isoform X1	0	66	78	XP_006558646.1	TATA-binding protein-associated factor 172	0	64	75	XP_008202473.1
Lysiphlebus fabarum	Helicase 89B	Hel89B	FBgn0022787	CG4261	2	LF003421-PA	0	51	65	helicase 89B, isoform B	0	47	61	NP_732097.2	TATA-binding protein-associated factor 172 isoform X1	0	66	77	XP_006558646.1	TATA-binding protein-associated factor 172	0	63	75	XP_008202473.1
Aphidus ervi	Hemese	Hel89B	FBgn0028430	CG31770	2	AE3000117-PA	0.008	26	54	uncharacterized protein Dmel_CG42327	5e-133	50	65	NP_001036706.2	uncharacterized protein LOC409714 isoform X1	0	68	78	XP_006568104.1	mucin-5AC	0	71	82	XP_001606923.2
Lysiphlebus fabarum	Hemese	Hel89B	FBgn0028430	CG31770	2	LF002248-PA	0.02	32	62	uncharacterized protein Dmel_CG42327	5e-133	48	64	NP_001036706.2	uncharacterized protein LOC409714 isoform X1	0	70	80	XP_006568104.1	mucin-5AC	0	69	81	XP_001606923.2
Aphidus ervi	hemispterous	hep	FBgn0010303	CG4353	5	AE3012127-PA	9e-144	63	74	hemipterous, isoform C	6e-145	64	75	NP_511142.2	dual specificity mitogen-activated protein kinase kinase hemipterous	0	63	72	XP_006558043.1	dual specificity mitogen-activated protein kinase kinase 7-like isoform X1	0	60	66	XP_001604642.2
Lysiphlebus fabarum	hemispterous	hep	FBgn0010303	CG4353	5	LF005811-PA	7e-144	63	75	MAP kinase kinase	4e-146	66	78	AAC46944.1	dual specificity mitogen-activated protein kinase kinase hemipterous	0	63	73	XP_006558043.1	dual specificity mitogen-activated protein kinase kinase 7-like isoform X1	0	59	68	XP_001604642.2
Aphidus ervi	hemolectin	Hml	FBgn0029167	CG7002	2	AE3002926-PA	0	35	52	hemolectin, isoform A	0	35	52	NP_5240602.2	hemocytin isoform X1	0	50	67	XP_006564581.1	hemocytin	0	47	63	XP_016844891.1
Lysiphlebus fabarum	hemolectin	Hml	FBgn0029167	CG7002	2	LF000266-PA	0	35	53	hemolectin, isoform B	0	36	53	NP_001261809.1	hemocytin isoform X1	0	50	67	XP_006564581.1	hemocytin	0	46	63	XP_016844891.1
Aphidus ervi	hopscotch	hop	FBgn0004864	CG1594	1	AE3003189-PA	1e-68	26	44	hopscotch	9e-65	44	60	AAL48491.1	tyrosine-protein kinase hopscotch isoform X2	0	59	73	XP_006567751.1	tyrosine-protein kinase hopscotch	0	64	76	XP_001602854.2
Lysiphlebus fabarum	hopscotch	hop	FBgn0004864	CG1594	1	LF010684-PA	2e-58	42	60	hopscotch	3e-62	26	44	AAA62441.1	tyrosine-protein kinase hopscotch isoform X2	0	61	74	XP_006567751.1	tyrosine-protein kinase hopscotch	0	60	72	XP_001602854.2
Aphidus ervi	I-kappaB kinase β	IKKβ	FBgn0024222	CG4201	1	AE3008386-PA	6e-31	30	49	IKK-like protein	9e-33	30	49	AAF04130.1	uncharacterized protein LOC726760	9e-117	36	56	XP_016773492.1	inhibitor of nuclear factor kappa-B kinase subunit beta	2e-91	33	56	XP_008207964.1
Lysiphlebus fabarum	I-kappaB kinase β	IKKβ	FBgn0024222	CG4201	1	LF002647-PA	7e-36	31	50	IKK-like protein	2e-38	29	48	AAF04130.1	uncharacterized protein LOC726760	3e-113	36	56	XP_016773492.1	inhibitor of nuclear factor kappa-B kinase subunit beta	3e-87	30	52	XP_008207964.1
Aphidus ervi	kenny	key	FBgn0041205	CG16910	2	no hits found	na	na	na	na	na	na	na	na	na	na	na	na	na	na	na	na	na	na
Lysiphlebus fabarum	kenny	key	FBgn0041205	CG16910	2	no hits found	na	na	na	na	na	na	na	na	na	na	na	na	na	na	na	na	na	na
Aphidus ervi	Imaginal disc growth factor 1	Idgf1	FBgn0020416	CG4472	1	AE3002197-PA	4e-85	38	56	imaginal disc growth factor 4, isoform A	3e-108	42	73	NP_511101.2	chitinase-like protein Idgf4 isoform X2	0	59	73	XP_016769016.1	chitinase-like protein Idgf4	0	60	76	XP_001599305.1
Lysiphlebus fabarum	Imaginal disc growth factor 1	Idgf1	FBgn0020416	CG4472	1	LF003046-PA	8e-109	40	60	imaginal disc growth factor 4, isoform A	2e-133	46	64	NP_511101.2	chitinase-like protein Idgf4 isoform X2	0	70	82	XP_016769016.1	chitinase-like protein Idgf4	0	7	84	XP_001599305.1
Aphidus ervi	Imaginal disc growth factor 2	Idgf2	FBgn0020415	CG4475	3	AE3001714-PA	2e-39	28	47	chitinase 10, isoform A	0	48	63	NP_001036422.1	probable chitinase 3	0	54	70	XP_006570346.1	probable chitinase 3	0	52	69	XP_016844707.1
Lysiphlebus fabarum	Imaginal disc growth factor 2	Idgf2	FBgn0020415	CG4475	3	LF002532-PA	2e-39	28	47	chitinase 10, isoform A	0	49	64	NP_001036422.1	probable chitinase 3	0	54	68	XP_006570346.1	probable chitinase 3	0	52	68	XP_016844707.1
Aphidus ervi	Imaginal disc growth factor 3	Idgf3	FBgn0020414	CG4559	4	AE3008791-PA	2e-38	27	45	chitinase 6, isoform I	0	48	60	NP_001245601.1	serine-rich adhesin for platelets-like isoform X1	0	54	68	XP_016770370.1	mucin-5AC isoform X1	0	52	66	XP_016840266.1
Lysiphlebus fabarum	Imaginal disc growth factor 3	Idgf3	FBgn0020414	CG4559	4	LF003458-PA	9e-38	27	46	chitinase 6, isoform J	0	69	84	NP_572598.3	serine-rich adhesin for platelets-like isoform X1	0	82	93	XP_016770370.1	uncharacterized protein LOC100117876 isoform X4	0	48	62	XP_008205182.1
Aphidus ervi	Imaginal disc growth factor 4	Idgf4	FBgn0026415	CG1780	3	AE3007331-PA	3e-36	28	46	chitinase 5	0	56	67	NP_650314.1	endochitinase isoform X1	0	58	72	XP_016768022.1	chitinase 5 precursor	0	65	75	NP_001155084.1
Lysiphlebus fabarum	Imaginal disc growth factor 4	Idgf4	FBgn0026415	CG1780	3	LF001342-PA	1e-36	27	46	chitinase 8	1e-145	42	60	NP_611542.2	acidic mammalian chitinase-like isoform X1	1e-139	45	62	XP_006562163.1	chitotriosidase-1-like isoform X1	7e-170	50	67	XP_008210079.1
Aphidus ervi	immune deficiency	imd	FBgn0013983	CG5576	2	AE3010755-PA	0.058	27	46	ATP binding cassette subfamily A, CG1718, isoform D	6e-74	29	52	NP_001259765.1	ATP-binding cassette sub-family A member 2-like isoform X1	6e-149	44	58	XP_003249939.2	ATP-binding cassette sub-family A member 1-like	2e-169	38	55	XP_008205027.1
Lysiphlebus fabarum	immune deficiency	imd	FBgn0013983	CG5576	2	no hits found	na	na	na	na	na	na	na	na	na	na	na	na	na	na	na	na	na	na
Aphidus ervi	Immune induced molecule 1	Im1	FBgn0034329	CG18108	1	no hits found	na	na	na	na	na	na	na	na	na	na	na	na	na	na	na	na	na	na
Lysiphlebus fabarum	Immune induced molecule 1	Im1	FBgn0034329	CG18108	1	no hits found	na	na	na	na	na	na	na	na	na	na	na	na	na	na	na	na	na	na
Aphidus ervi	Immune induced molecule 2	Im2	FBgn0025583	CG18106	1	no hits found	na	na	na	na	na	na	na	na	na	na	na	na	na	na	na	na	na	na
Lysiphlebus fabarum	Immune induced molecule 2	Im2	FBgn0025583	CG18106	1	no hits found	na	na	na	na	na	na	na	na	na	na	na	na	na	na	na	na	na	na
Aphidus ervi	Immune induced molecule 23	Im23	FBgn0034328	CG15066	1	no hits found	na	na	na	na	na	na	na	na	na	na	na	na	na	na	na	na	na	na
Lysiphlebus fabarum	Immune induced molecule 23	Im23	FBgn0034328	CG15066	1	no hits found	na	na	na	na	na	na	na	na	na	na	na	na	na	na	na	na	na	na
Aphidus ervi	Immune induced molecule prepropeptide	IMPPP	FBgn0283462	CG18279	2	no hits found	na	na	na	na	na	na	na	na	na	na	na	na	na	na	na	na	na	na
Lysiphlebus fabarum	Immune induced molecule prepropeptide	IMPPP	FBgn0283462	CG18279	2	no hits found	na	na	na	na	na	na	na	na	na	na	na	na	na	na	na	na	na	na
Aphidus ervi	Inositol 1,4,5-triphosphate kinase 2	IP3K2	FBgn0283680	CG45017	6	AE3006799-PA	1e-164	61	72	RE35745p	5e-165	55	67	AAL89896.1	1D-myo-inositol-trisphosphate 3-kinase isoform C, partial	0	76	85	AAK71993.1	inositol-trisphosphate 3-kinase B-like isoform X4	0	76	85	XP_016844038.1
Lysiphlebus fabarum	Inositol 1,4,5-triphosphate kinase 2	IP3K2	FBgn0283680	CG45017	6	LF001809-PA	3e-162	60	72	RE35745p	0	56	67	AAL89896.1	1D-myo-inositol-trisphosphate 3-kinase isoform C, partial	0	73	82	AAK71993.1	inositol-trisphosphate 3-kinase B-like isoform X4	0	76	86	XP_016844038.1
Aphidus ervi	Immune-regulated catalase	Irc	FBgn0038465	CG8913	2	AE3004397-PA	4e-61	31	47	uncharacterized protein Dmel_CG42331, isoform B	0	44	63	NP_651282.2	uncharacterized protein LOC410515	0	55	71	XP_006563003.1	myeloperoxidase	0	55	73	XP_008203085.1
Lysiphlebus fabarum	Immune-regulated catalase	Irc	FBgn0038465	CG8913	2	LF005450-PA	7e-65	30	48	uncharacterized protein Dmel_CG42331, isoform B	0	45	66	NP_651282.2	uncharacterized protein LOC410515	0	57	74	XP_006563003.1	myeloperoxidase	0	56	72	XP_008203085.1
Aphidus ervi	Jonah 65Aiv	Jon65Aiv	FBgn0250815	CG6467	1	AE3010609-PA	4e-36	38	53	IP09741p, partial	8e-56	41	58	ABC86401.1	tripartite motif-containing protein 2-like isoform X5	5e-69	50	70	XP_016767881.1	serine protease 137 isoform X1	8e-129	42	60	XP_016843011.1
Lysiphlebus fabarum	Jonah 65Aiv	Jon65Aiv	FBgn0250815	CG6467	1	LF006147-PA	5e-36	37	53	uncharacterized protein Dmel_CG17477	1e-53	40	57	NP_650598.1	tripartite motif-containing protein 2-like isoform X5	6e-64	53	71	XP_016767881.1	serine protease 137 isoform X1	1e-140	46	61	XP_016837013.1
Aphidus ervi	Jun-related antigen	Jra	FBgn0001291	CG2275	3	AE3010545-PA	8e-52	43	58	Jun-related antigen, isoform A	2e-48	42	55	NP_476586.1	transcription factor AP-1	9e-118	69	79	XP_003251036.1	transcription factor AP-1	3e-96	60	70	XP_003427246.1
Lysiphlebus fabarum	Jun-related antigen	Jra	FBgn0001291	CG2275	3	LF008760-PA	1e-50	47	63	Jun-related antigen, isoform A	3e-48	44	56	NP_476586.1	transcription factor AP-1	4e-111	66	76	XP_003251036.1	transcription factor AP-1	1e-92	59	72	XP_003427246.1
Aphidus ervi	Keap1	Keap1	FBgn0038475	CG3962	3	AE3010809-PA	0	71	83	Keap1, isoform B	0	72	83	NP_732202.2	kelch-like ECH-associated protein 1	0	83	90	XP_395147.4	kelch-like ECH-associated protein 1 isoform X3	0	79	87	XP_008215628.1
Lysiphlebus fabarum	Keap1	Keap1	FBgn0038475	CG3962	3	LF000421-PA	0	71	84	Keap1, isoform B	0	71	84	NP_732202.2	kelch-like ECH-associated protein 1	0	79	88	XP_395147.4	kelch-like ECH-associated protein 1 isoform X1	0	78	87	XP_003423991.1
Aphidus ervi	lectin-37Da	lectin-37Da	FBgn0053532	CG33532	2	AE3003901-PA	1e-15	34	47	triforce, isoform A	3e-92	88	94	NP_728586.1	uncharacterized protein LOC410293 isoform X1	4e-99	96	99	XP_393774.4	perlucin-like protein isoform X1	1e-97	95	97	XP_016840929.1
Lysiphlebus fabarum	lectin-37Da	lectin-37Da	FBgn0053532	CG33532	2	LF007606-PA	8e-15	34	47	triforce, isoform B	1e-98	82	91	NP_612091.1	uncharacterized protein LOC410293 isoform X1	1e-138	72	82	XP_393774.4	C-type lectin mannose-binding isoform isoform X2	7e-105	89	91	XP_001605247.1
Aphidus ervi	lectin-37Db	lectin-37Db	FBgn0053533	CG33533	2	AE3019041-PA	6e-06	34	52	lectin-37Db, isoform A	3e-05	33	58	NP_001014490.1	uncharacterized protein LOC727418 isoform X1	7e-05	26	43	XP_001123126.3	hemolymph lipopolysaccharide-binding protein-like	2e-21	47	57	XP_003426493.1
Lysiphlebus fabarum	lectin-37Db	lectin-37Db	FBgn0053533	CG33533	2	LF000771-PA	6e-05	34	52	C-TYPE LECTIN-LIKE CG13587	3.7E-05	26	43	NP_611939.1	no hits found	na	na	na	na	hemolymph lipopolysaccharide-binding protein-like	5e-61	43	60	XP_008203346.1
Aphidus ervi	Galactose-specific C-type lectin	Lectin-galC1	FBgn0016675	CG9976	2	AE3004120-PA	2e-06	34	52	narrow, isoform A	4e-86	65	75	NP_001027437.1	uncharacterized protein LOC725273 isoform X2	1e-110	84	91	XP_016769682.1	uncharacterized protein LOC100679865	7e-62	66	83	XP_016843152.1
Lysiphlebus fabarum	Galactose-specific C-type lectin	Lectin-galC1	FBgn0016675	CG9976	2	LF003930-PA	3e-06	34	52	narrow, isoform A	2e-82	66	74	NP_001027437.1	uncharacterized protein LOC725273 isoform X1	5e-142	51	63	XP_001120347.2	uncharacterized protein LOC100679865	3e-60	66	82	XP_016843152.1
Aphidus ervi	Lipophorin receptor 2	LpR2	FBgn0051092	CG30192	9	AE3004856-PA	0	53	68	LpR1-PL (and vacuolar H[+] ATPase 100kD subunit 1, isoform)	0	57	72	E1JIX9	LpR1-PL (and V-type proton ATPase 116 kDa subunit a isoform X4)	0	69	77	XP_026296460.1	low-density lipoprotein receptor-related protein 2 (and V-type proton ATPase 116 kDa subunit a isoform X4)	8e-145	41	54	XP_031777886.1	the two proteins are in tandem
Lysiphlebus fabarum	Lipophorin receptor 2	LpR2	FBgn0051092	CG30192	9	LF003960-PA	0	56	70	lipophorin receptor 1, isoform L	0	58	72	NP_001163734.1	very low-density lipoprotein receptor isoform X3	0	74	83	XP_016772868.1	low-density lipoprotein receptor-related protein 2-like	1e-140	39	52	XP_008213102.2
Aphidus ervi	listericin	listericin	FBgn0033593	CG9080	1	no hits found	na	na	na	na	na	na	na	na	na	na	na	na	na	na	na	na	na	na
Lysiphlebus fabarum	listericin	listericin	FBgn0033593	CG9080	1	no hits found	na	na	na	na	na	na	na	na	na	na	na	na	na	na	na	na	na	na
Aphidus ervi	lozenge	lz	FBgn0002576	CG1689	2	AE3007010-PA	4e-80	77	86	lozenge, isoform A	9e-19	77	86	NP_511099.2	protein lozenge-like isoform X2	0	63	69	XP_016771707.1	runt-related transcription factor 1-like isoform X2	2e-116	93	97	XP_016841555.1
Lysiphlebus fabarum	lozenge	lz	FBgn0002576	CG1689	2	LF003145-PA	3e-85	75	83	lozenge, isoform A	6e-85	75	83	NP_511099.2	protein lozenge-like isoform X2	9e-142	66	72	XP_016771707.1	runt-related transcription factor 1-like isoform X2	2e-128	72	79	XP_016841555.1
Aphidus ervi	Lysozyme B	LysB	FBgn0004425	CG11798	2	AE3005459-PA	9e-10	29	42	na	na	na	na	na	na	na	na	na	na	na	na	na	na	na
Lysiphlebus fabarum	Lysozyme B	LysB	FBgn0004425	CG11798	2	LF005887-PA	3e-10	29	46	na	na	na	na	na	na	na	na	na	na	na	na	na	na	na
Aphidus ervi	Lysozyme D	LysD	FBgn0004428	CG9118	1	AE3005458-PA	3e-08	23	41	CG16799, isoform A (lysozyme)	2e-26	41	60	NP_611504.2	uncharacterized protein LOC724899	5e-34	46	60	AGM19276.1	lysozyme c-1-like	6e-19	40	57	XP_001607428.1
Lysiphlebus fabarum	Lysozyme D	LysD	FBgn0004428	CG9118	1	LF005886-PA	5e-08	23	39	MIP05422p, partial (C-type lysozyme)	4e-25	37	56	ACN12156.1	uncharacterized protein LOC724899	8e-38	48	64	AGM19276.1	lysozyme c-1-like	2e-18	41	59	XP_001607428.1
Aphidus ervi	Lysozyme E	LysE	FBgn0004428	CG1180	1	no hits found	na	na	na	na	na	na	na	na	na	na	na	na	na	na	na	na	na	na
Lysiphlebus fabarum	Lysozyme E	LysE	FBgn0004428	CG1180	1	no hits found	na	na	na	na	na	na	na	na	na	na	na	na	na	na	na	na	na	na
Aphidus ervi	Lysozyme P	LysP	FBgn0004429	CG9116	1	no hits found	na	na	na	na	na	na	na	na	na	na	na	na	na	na	na	na	na	na
Lysiphlebus fabarum	Lysozyme P	LysP	FBgn0004429	CG9116	1	no hits found	na	na	na	na	na	na	na	na	na	na	na	na	na	na	na	na	na	na
Aphidus ervi	Lysozyme S	LysS	FBgn0004430	CG1165	1	no hits found	na	na	na	na	na	na	na	na	na	na	na	na	na	na	na	na	na	na
Lysiphlebus fabarum	Lysozyme S	LysS	FBgn0004430	CG1165	1	no hits found	na	na	na	na	na	na	na	na	na	na	na	na	na	na	na	na	na	na
Aphidus ervi	Lysozyme X	LysX	FBgn0004431	CG9120	1	no hits found	na	na	na	na	na	na	na	na	na	na	na	na	na	na	na	na	na	na
Lysiphlebus fabarum	Lysozyme X	LysX	FBgn0004431	CG9120	1	no hits found	na	na	na	na	na	na	na	na	na	na	na	na	na	na	na	na	na	na
Aphidus ervi	Macroglobulin complement-related	Mcr	Fbgn0267488	CG7586	1	AE3003709-PA	0	58	75	macroglobulin complement-related	0	73	85	NP_524688.1	CD109 antigen	0	73	85	XP_397416.3	CD109 antigen	0	74	85	XP_016842024.1
Lysiphlebus fabarum	Macroglobulin complement-related	Mcr	Fbgn0267488	CG7586	1	LF002086-PA	0	56	73	macroglobulin complement-related	0	55	71	NP_524688.1	CD109 antigen	0	70	82	XP_397416.3	CD109 antigen	0	70	81	XP_016842024.1
Aphidus ervi	Mucin 55B	Muc55B	FBgn0034294	CG5765	2	AE3000289-PA	3e-08	30	39	uncharacterized protein Dmel_CG11899	1e-125	68	80	NP_652046.1	probable phosphoserine aminotransferase	1e-134	63	80	XP_396126.2	poly(U)-specific endoribonuclease homolog	0	55	64	XP_001607440.2
Lysiphlebus fabarum	Mucin 55B	Muc55B	FBgn0034294	CG5765	2	LF002178-PA	5e-08	24	40	PHD finger protein 7, isoform A	4e-53	39	55	NP_608374.1	G2/M phase-specific E3 ubiquitin-protein ligase-like	4e-91	50	64	XP_016772408.1	uncharacterized protein LOC100115982 isoform X7	2e-149	72	82	XP_016838834.1
Aphidus ervi	Multicopper oxidase-1	Mco1	FBgn00312116	CG3759	3	AE3011282-PA	0	46	63	multicopper oxidase-1, isoform A	0	46	63	NP_609287.3	laccase-1-like	0	46	63	XP_001120790.2	L-ascorbate oxidase-like	0	57	74	XP_008204291.1
Lysiphlebus fabarum	Multicopper oxidase-1	Mco1	FBgn00312116	CG3759	3	LF010723-PA	0	49	65	multicopper oxidase-1, isoform A	0	49	65	NP_609287.3	laccase-1-like	0	60	75	XP_001120790.2	L-ascorbate oxidase-like	0	58	76	XP_008204291.1
Aphidus ervi	N-methyl-D-aspartate receptor-associated protein	Nmda1	FBgn0013305	CG3798	9	AE3010024-PA	1e-106	59	75	N-methyl-D-aspartate receptor-associated protein, isoform A	1e-101	60	67	NP_725237.1	protein lifeguard 1 isoform X1	7e-118	60	74	XP_391854.1	protein lifeguard 1 isoform X2	5e-106	61	80	XP_008207146.1
Lysiphlebus fabarum	N-methyl-D-aspartate receptor-associated protein	Nmda1	FBgn0013305	CG3798	9	LF005114-PA	1e-100	62	76	N-methyl-D-aspartate receptor-associated protein, isoform A	1e-101	61	75	NP_725237.1	protein lifeguard 1 isoform X1	5e-122	58	72	XP_391854.1	protein lifeguard 1 isoform X1	1e-102	55	71	XP_001606658.1
Aphidus ervi	Sclp	Sclp	FBgn0030357	CG2471	3	AE3004376-PA	6e-55	49	68	sclp, isoform A	8e-54	49	67	NP_572770.1	leucine-rich repeat-containing protein 20 isoform X2	2e-114	75	86	XP_623853.1	protein flightless-1	4e-07	29	47	XP_001600257.1
Lysiphlebus fabarum	Sclp	Sclp	FBgn0030357	CG2471	3	LF005429-PA	2e-56	49	69	sclp, isoform A	2e-55	49	68	NP_572770.1	leucine-rich repeat-containing protein 20 isoform X2	9e-116	75	87	XP_623853.1	protein lap4 isoform X7	8e-07	33	52	XP_016840695.1
Aphidus ervi	Zinc transporter 86D	ZnT86D	FBgn0037875	CG6672	1	AE3002915-PA	1e-59	84	92	zinc transporter 86D	9e-60	84	91	NP_650049.1	zinc transporter 7	1e-63	87	91	XP_003250684.1	zinc transporter 7	3e-67	80	90	XP_008216366.2
Lysiphlebus fabarum	Zinc transporter 86D	ZnT86D	FBgn0037875	CG6672	1	LF004605-PA	2e-170	73	79	zinc transporter 86D	7e-172	71	78	NP_650049.1	zinc transporter 7	0	78	85	XP_003250684.1	zinc transporter 7	0	80	87	XP_008216366.2
Aphidius ervi	Mec2	Mec2-PA	FBpp0074440	CG7635	1	AE3003309-PA	1e-110	66	85	Band 7 protein CG42540	6e-131	82	90	NP_647917	Band 7	4e-116	88	94	XP_006565712.1	Band 7	0	88	84	XP_003423876.1
Lysiphlebus fabarum	Mec2	Mec2-PA	FBpp0074440	CG7635	1	LF008393-RA	8e-96	72	88	Band 7 protein CG42540	4.7e-132	82	91	NP_647917	Band 7	0	88	94	XP_006565712.1	band 7	0	89	95	XP_003423876.1
Aphidius ervi	Mekk1	Mekk1	FBgn0024329	CG7717	2	AE3005324-PA	0	36	53	Mekk1a	0	36	53	BAB62891.1	Mekk4	0	48	65	XP_392650.4	Mekk4	0	46	53	XP_001602559.3
Lysiphlebus fabarum	Mekk1	Mekk1	FBgn0024329	CG7717	2	LF001577-PA	1e-116	57	75	Mekk1b	0	36	53	BAB62892.1	Mekk4	0	48	64	XP_392650.4	Mekk4	0	46	62	XP_001602559.3
Aphidius ervi	Mekk1-PD	Mekk1	FBgn0024329	CG7717	2	AE3010807-PA	2e-76	30	51	Mekk1, isoform B	2e-81	30	52	NP_732373.1	mitogen-activated protein kinase kinase kinase 4	3e-125	41	61	XP_392650.4	mitogen-activated protein kinase kinase kinase 4	0	38	56	XP_001602559.3
Lysiphlebus fabarum	Mekk1-PD	Mekk1	FBgn0024329	CG7717	2	LF000442-PA	1e-97	51	73	mekk1b	1e-99	51	72	BAB62892.1	mitogen-activated protein kinase kinase kinase 4	0	44	63	XP_392650.4	mitogen-activated protein kinase kinase kinase 4	0	37	55	XP_001602559.3
Aphidius ervi	Mesencephalic astrocyte-derived neurotrophic factor	Manf	FBpp0082735	CG7013	1	AE3000996-PA	5e-75	66	77	Mesencephalic astrocyte-derived neurotrophic factor	3e-74	66	77	NP_477445.1	mesencephalic astrocyte-derived neurotrophic factor	3e-80	70	80	XP_625023.1	Mesencephalic astrocyte-derived neurotrophic factor	5e-78	80	85	XP_001604026.2
Lysiphlebus fabarum	Mesencephalic astrocyte-derived neurotrophic factor	Manf	FBpp0082735	CG7013	1	LF003784-PA	5e-75	66	77	Mesencephalic astrocyte-derived neurotrophic factor	4e-74	66	77	NP_477445.1	mesencephalic astrocyte-derived neurotrophic factor	3e-80	70	81	XP_625023.1	Mesencephalic astrocyte-derived neurotrophic factor	3e-79	81	85	XP_001604026.2
Aphidius ervi	Metallothionein C	MtnC	FBgn0038790	CG5097	1	AE3002612-PA	0.025	50	58	na	na	na	na	na	na	na	na	na	na	na	na	na	na	na
Lysiphlebus fabarum	Metallothionein C	MtnC	FBgn0038790	CG5097	1	no hits found	na	na	na	na	na	na	na	na	na	na	na	na	na	na	na	na	na	na
Aphidius ervi	Major Facilitator Superfamily Transporter 12	MFS12	FBgn0033234	CG8791	3	AE3010266-PA	8e-125	40	60	Dmel_CG15096	5e-134	41	59	NP_725830.1	putative inorganic phosphate cotransporter isoform X1	0	50	68	XP_006569876.1	putative inorganic phosphate cotransporter	0	54	71	XP_001607313.2
Lysiphlebus fabarum	Major Facilitator Superfamily Transporter 12	MFS12	FBgn0033234	CG8791	3	LF003282-PA	2e-125	43	62	Dmel_CG15096	3e-135	42	59	NP_725830.1	putative inorganic phosphate cotransporter isoform X1	0	51	69	XP_006569876.1	putative inorganic phosphate cotransporter	0	55	71	XP_001607313.2
Aphidius ervi	Major Facilitator Superfamily Transporter 12	MFS12-PB	FBpp0293293	CG8791-PB	3	AE3001668-PA	1e-108	39	58	picot, isoform B	0	63	73	NP_725600.1	putative inorganic phosphate cotransporter isoform	0	72	83	XP_006570493.1	putative inorganic phosphate cotransporter isoform	0	72	83	XP_001602874.2
Lysiphlebus fabarum	Major Facilitator Superfamily Transporter 12	MFS12-PB	FBpp0293293	CG8791-PB	3	LF002489-PA	4e-104	37	54	picot, isoform A	0	66	78	NP_611146.1	putative inorganic phosphate cotransporter isoform	0	74	85	XP_393759.1	putative inorganic phosphate cotransporter isoform	0	69	81	XP_008205224.1
Aphidius ervi	Major Facilitator Superfamily Transporter 12	MFS12-PC	FBpp0301577	CG8791-PC	3	AE3001668-PA	1e-108	39	58	picot, isoform B	0	63	76	NP_725600.1	putative inorganic phosphate cotransporter isoform	0	72	83	XP_006570493.1	putative inorganic phosphate cotransporter isoform	1e-151	49	67	XP_001602874.2
Lysiphlebus fabarum	Major Facilitator Superfamily Transporter 12	MFS12-PC	FBpp0301577	CG8791-PC	3	LF003284-PA	5e-103	39	59	major facilitator superfamily transporter 12, isoform A	1e-120	40	59	NP_610332.3	putative inorganic phosphate cotransporter	1e-161	51	68	XP_624251.3	putative inorganic phosphate cotransporter isoform	8e-126	60	73	XP_003424100.3
Aphidius ervi	Melanization Protease 1	MP1	FBgn0027930	CG1102	3	AE3007423-PA	3e-72	44	60	Serine protease easter	2e-93	49	65	P13582.3	serine protease easter	1e-121	61	75	XP_006570266.1	serine protease 16 precursor	4e-125	64	76	NP_001155077.1
Lysiphlebus fabarum	Melanization Protease 1	MP1	FBgn0027930	CG1102	3	LF000857-PA	2e-75	44	59	easter	3e-94	53	70	NP_524362.2	serine protease easter	2e-123	54	69	XP_006570266.1	serine protease 16 precursor	1e-121	48	62	NP_001155077.1
Aphidius ervi	Melanization Protease 1	MP1-PC	FBgn0027930	CG1102	3	AE3004559-PA	3e-43	31	47	CG1299, isoform B	3e-70	38	51	NP_001261406.1	venom serine protease Bi-VSP	2e-121	48	63	XP_006560620.1	venom protease	2e-119	46	63	XP_016838644.1
Lysiphlebus fabarum	Melanization Protease 1	MP1-PC	FBgn0027930	CG1102	3	LF006282-PA	3e-46	32	48	CG1299, isoform B	8e-72	39	52	NP_001261406.1	venom serine protease	1e-117	46	61	XP_006560620.1	venom protease	0	37	56	XP_016838644.1
Aphidius ervi	MstProx	MstProx	Fbgn0015770	CG1149	1	AE3001549-PA	1e-49	27	47	Toll	1e-159	33	52	NP_524518.1	Toll	0	38	57	XP_006562783.1	Toll	6e-78	63	76	XP_001604577.1
Lysiphlebus fabarum	MstProx	MstProx	Fbgn0015770	CG1149	1	LF008192-PA	1e-37	38	66	Toll	2e-66	56	75	NP_733166	Toll	5e-81	59	76	AGM20109.1	protein toll isoform X2	2e-78	63	76	XP_001604880.2
Aphidius ervi	Myd88	Myd88	FBgn0033402	CG2078	3	AE3008381-PA	2e-11	24	42	Myd88	2e-10	25	42	NP_610479.1	myeloid differentiation primary response protein MyD88-A isoform X1	2e-38	33	55	XP_006560502.1	myeloid differentiation primary response protein MyD88-A	8e-39	33	52	XP_008206894.1
Lysiphlebus fabarum	Myd88	Myd88	FBgn0033402	CG2078	3	LF002652-RA	0.013	na	na	CG6106 (Allantoinase)	3e-92	39	60	RE13129p	lanC-like protein 2 isoform X2	3e-113	45	66	XP_006569631	lanC-like protein 2 isoform X2	2e-125	49	68	XP_003424467.1
Aphidius ervi	myopic	mop	FBgn0036448	CG9311	1	AE3003542-PA	0	46	63	myopic	0	46	63	NP_648722.2	tyrosine-protein phosphatase non-receptor type 23 isoform X1	0	48	64	XP_016770363.1	rhophilin-2 isoform	6e-26	30	48	XP_001607370.2
Lysiphlebus fabarum	myopic	mop	FBgn0036448	CG9311	1	LF010902-PA	0	44	63	myopic	0	45	62	NP_648722.2	tyrosine-protein phosphatase non-receptor type 23 isoform X1	8e-111	46	66	XP_016770363.1	rhophilin-2 isoform	2e-25	30	48	XP_001607370.2
Aphidius ervi	necrotic	nec	FBgn0002930	CG1857	1	AE3002744-PA	4e-55	33	50	serpin 42Da	6e-74	37	54	NP_995754.1	antitrypsin-like	8e-111	46	66	XP_016772722.1	alaserpin isoform	2e-107	40	64	XP_016842350.1
Lysiphlebus fabarum	necrotic	nec	FBgn0002930	CG1857	1	LF010088-PA	3e-56	30	52	serpin 42Da	6e-74	37	54	NP_995754.1	antitrypsin-like	0	52	64	XP_016772722.1	alaserpin isoform	2e-107	40	64	XP_016842350.1
Aphidius ervi	NFAT nuclear factor	NFAT	FBgn0030505	CG11172	7	AE3014820-PA	2e-125	65	76	NFAT nuclear factor	5e-130	65	76	NP_001259526.2	nuclear factor of activated T-cells	0	52	63	XP_016770452.1	nuclear factor of activated T-cells	0	51	65	XP_016842080.1
Lysiphlebus fabarum	NFAT nuclear factor	NFAT	FBgn0030505	CG11172	7	LF000105-PA	2e-126	66	77	NFAT nuclear factor	2e-131	65	76	NP_001259526.2	nuclear factor of activated T-cells	0	71	84	XP_016770452.1	nuclear factor of activated T-cells	0	50	64	XP_016842080.1
Aphidius ervi	na+/H+ hydrogen antiporter 2	Nha2	FBgn0263390	CG43442	2	AE3003561-PA	3e-55	31	50	na[+]/H[+] hydrogen antiporter 1	0	51	69	NP_723224.2	mitochondrial sodium/hydrogen exchanger	9e-137	74	84	XP_016770103.1	mitochondrial sodium/hydrogen exchanger	0	67	82	XP_003426703.1
Lysiphlebus fabarum	na+/H+ hydrogen antiporter 2	Nha2	FBgn0263390	CG43442	2	LF001638-PA	7e-54	32	51	na[+]/H[+] hydrogen antiporter 1	0	51	69	NP_723224.2	mitochondrial sodium/hydrogen exchanger	4e-103	32	44	XP_016770103.1	sodium/hydrogen exchanger 9B1-like	0	68	81	XP_008209631.1
Aphidius ervi	Nimrod C1	NimC1	FBgn0259896	CG8942	3	AE3003419-PA	2e-53	37	47	eater	3e-84	36	45	ADK20112.1	multiple epidermal growth factor-like domains protein	2e-124	33	45	XP_394098.4	uncharacterized protein LOC100123534	8e-92	31	46	XP_001607181.2
Lysiphlebus fabarum	Nimrod C1	NimC1	FBgn0259896	CG8942	3	LF008508-PA	1e-53	37	48	eater	4e-111	35	44	NP_651533.3	fibrillin-2	8e-64	68	87	XP_006561116.1	delta-like protein 1	2e-06	28	35	XP_001599076.1
Aphidius ervi	Ninjurin A	NijA	FBgn0036101	CG6449	4	AE3006580-PA	2e-29	46	74	ninjurin A, isoform D	9e-29	46	73	NP_001261687.1	ninjurin-2-like	1e-53	56	70	XP_001121102.2	uncharacterized protein LOC100123713	5e-28	47	74	XP_001607407.1
Lysiphlebus fabarum	Ninjurin A	NijA	FBgn0036101	CG6449	4	LF008135-PA	2e-41	57	75	ninjurin A, isoform D	4e-42	40	56	NP_001261687.1	ninjurin-1	0	84	90	XP_006565594.2	uncharacterized protein LOC100123713	4e-58	53	68	XP_001607407.1
Aphidius ervi	no receptor potential A	norpA	FBgn0262738	CG3620	6	AE3004566-PA	0	63	78	no receptor potential A, isoform D	0	63	78	NP_001014720.1	1-phosphatidylinositol 4,5-bisphosphate phosphodiesterase	0	84	90	XP_016769633.1	1-phosphatidylinositol 4,5-bisphosphate phosphodiesterase-like isoform X3	0	84	91	XP_001600088.2
Lysiphlebus fabarum	no receptor potential A	norpA	FBgn0262738	CG3620	6	LF001724-PA	0	63	77	no receptor potential A, isoform D	0	63	77	NP_001014720.1	1-phosphatidylinositol 4,5-bisphosphate phosphodiesterase	0	83	91	XP_016769633.1	1-phosphatidylinositol 4,5-bisphosphate phosphodiesterase-like	0	84	90	XP_001600088.2
Aphidius ervi	Nitric oxide synthase	Nos	FBgn0011676	CG6713	3	AE3001554-PA	0	60	77	nitric oxide synthase, isoform A	0	60	77	NP_523541.2	nitric oxide synthase	0	86	92	NP_001012980.1	nitric oxide synthase	0	74	85	NP_001161704.1
Lysiphlebus fabarum	Nitric oxide synthase	Nos	FBgn0011676	CG6713	3	LF007416-PA	0	65	83	nitric oxide synthase, isoform A	0	65	83	NP_523541.2	nitric oxide synthase isoform	0	49	63	XP_016766542.1	nitric oxide synthase	0	77	88	NP_001161704.1
Aphidius ervi	Nucleoporin 98-96kD	Nup98-96	FBgn0039120	CG10198	3	AE3010647-PA	2e-143	39	49	nucleoporin 98-96kD	8e-139	39	50	NP_651187.2	nuclear pore complex protein Nup98-Nup96 isoform	0	47	62	XP_006570541.1	nucleoporin 98-96kD	8e-139	39	50	NP_651187.2
Lysiphlebus fabarum	Nucleoporin 98-96kD	Nup98-96	FBgn0039120	CG10198	3	LF012157-PA	0	35	49	nucleoporin 98-96kD	0	35	50	NP_651187.2	nuclear pore complex protein Nup98-Nup96 isoform	7e-162	93	97	XP_006570541.1	nuclear pore complex protein Nup98-Nup96-like	4e-113	56	71	XP_003427617.1
Aphidius ervi	p38a MAP kinase	p38a	FBgn0015765	CG5475	3	AE3007966-PA	4e-140	82	91	p38b MAP kinase	1e-145	83	92	NP_477361.1	mitogen-activated protein kinase 14B isoform	0	90	94	XP_395384.3	p38 map kinase	1e-158	92	96	NP_001136337.1
Lysiphlebus fabarum	p38a MAP kinase	p38a	FBgn0015765	CG5475	3	LF001932-PA	2e-179	78	89	p38b MAP kinase	0	79	89	NP_477361.1	mitogen-activated protein kinase 14B isoform	0	90	94	XP_395384.3	p38 map kinase	0	91	95	NP_001136337.1
Aphidius ervi	p38b MAP kinase	p38b	FBgn0024846	CG7393	1	AE3008363-PA	6e-111	48	68	mitogen-activated protein kinase 1 isoform	0	93	96	XP_393029.2	mitogen-activated protein kinase 14B isoform	0	93	96	XP_395384.3	mitogen-activated protein kinase 1	0	92	94	XP_016837193.1
Lysiphlebus fabarum	p38b MAP kinase	p38b	FBgn0024846	CG7393	1	LF002679-PA	2e-111	48	68	FI18226p1	0	82	88	AGK43559.2	mitogen-activated protein kinase 1 isoform	3e-153	91	94	XP_393029.2	mitogen-activated protein kinase 1	0	91	94	XP_016837193.1
Aphidius ervi	Pabp2	Pabp2	FBgn0005648	CG2163	2	AE3010506-PA	2e-82	59	74	polyadenylate-binding protein 2-B	1e-81	59	74	NP_476902.1	polyadenylate-binding protein 2-B	1e-153	91	94	XP_006568427.1	polyadenylate-binding protein 2	2e-148	90	95	XP_016839528.1
Lysiphlebus fabarum	Pabp2	Pabp2	FBgn0005648	CG2163	2	LF006385-PA	8e-83	66	79	polyadenylate-binding protein 2-B	6e-82	66	78	NP_476902.1	polyadenylate-binding protein 2-B	0	72	81	XP_006568427.1	polyadenylate-binding protein 2	1e-148	90	95	XP_016839528.1
Aphidius ervi	Pak3	Pak3	FBgn0044826	CG14895	3	AE3007319-PA	0	54	69	Pak3, isoform A	1e-157	69	83	NP_650545.2	serine/threonine-protein kinase STE20	0	68	78	XP_003251581.1	serine/threonine-protein kinase PAK 1	0	67	76	XP_008207833.1
Lysiphlebus fabarum	Pak3	Pak3	FBgn0044826	CG14895	3	LF004540-PA	0	53	69	Pak3, isoform A	1e-155	69	83	NP_650545.2	serine/threonine-protein kinase STE20	2e-63	38	56	XP_003251581.1	serine/threonine-protein kinase PAK 1	0	75	85	XP_008207833.1
Aphidius ervi	PDGF- and VEGF-related factor 1	Pvf1	FBgn0030964	CG7103	3	AE3010307-PA	1e-29	32	45	PDGF- and VEGF-related factor 1, isoform C	3e-29	33	44	NP_001285415.1	uncharacterized protein LOC408666	1e-74	40	56	XP_016766389.1	vascular endothelial growth factor C isoform	6e-68	39	56	XP_016839508.1
Lysiphlebus fabarum	PDGF- and VEGF-related factor 1	Pvf1	FBgn0030964	CG7103	3	LF008156-PA	7e-35	44	53	PDGF- and VEGF-related factor 1, isoform C	2e-28	31	49	NP_001285415.1	uncharacterized protein LOC408666	4e-106	39	56	XP_016766389.1	vascular endothelial growth factor C isoform	2e-66	37	54	XP_016839508.1
Aphidius ervi	pelle	pll	Fbgn0010441	CG5974	2	AE3001090-PA	2e-57	32	48	pelle, isoform A	6e-55	32	47	NP_476971.1	serine/threonine-protein kinase pelle isoform	1e-119	41	61	XP_624002.3	serine/threonine-protein kinase pelle	1e-103	40	56	XP_001599847.1
Lysiphlebus fabarum	pelle	pll	Fbgn0010441	CG5974	2	LF006740-PA	9e-57	31	47	pelle, isoform A	4e-56	32	48	NP_476971.1	serine/threonine-protein kinase pelle isoform	0	83	89	XP_624002.3	serine/threonine-protein kinase pelle	3e-114	41	59	XP_001599847.1
Aphidius ervi	Pellino	Pli	FBgn0025574	CG5212	2	AE3006067-PA	0	73	83	pellino, isoform A	0	73	82	NP_524466.1	protein pellino isoform	0	82	89	XP_006566653.1	protein pellino	0	83	91	XP_008208477.1
Lysiphlebus fabarum	Pellino	Pli	FBgn0025574	CG5212	2	LF006423-PA	0	75	84	pellino, isoform A	0	75	84	NP_524466.1	protein pellino isoform	0	82	89	XP_006566653.1	protein pellino	0	81	87	XP_008208477.1
Aphidius ervi	Peptidoglycan recognition protein LA	PGRP-LA	FBgn0035975	CG32042	5	No hits found	na	na	na	na	na	na	na	na	na	na	na	na	na	na	na	na	na	na
Lysiphlebus fabarum	Peptidoglycan recognition protein LA	PGRP-LA	FBgn0035975	CG32042	5	No hits found	na	na	na	na	na	na	na	na	na	na	na	na	na	na	na	na	na	na
Aphidius ervi	Peptidoglycan recognition protein LB	PGRP-LB	FBgn0037906	CG14704	6	AE3002561-PA	0.076	34	48	CG30122 (heterogeneous nuclear ribonucleoprotein U)	2e-49	42	63	NP_001163197	heterogeneous nuclear ribonucleoprotein U-like protein 1	0	40	55	XP_392041.4	heterogeneous nuclear ribonucleoprotein U-like protein 2	0	35	50	XP_001606922.2
Lysiphlebus fabarum	Peptidoglycan recognition protein LB	PGRP-LB	FBgn0037906	CG14704	6	LF006544-PA	0.031	34	49	CG30122 (heterogeneous nuclear ribonucleoprotein U)	6.5e-43	43	66	NP_001163197	heterogeneous nuclear ribonucleoprotein U-like protein 1	2e-167	35	51	XP_392041.4	heterogeneous nuclear ribonucleoprotein U-like protein 2	3e-129	32	52	XP_001606922.2
Aphidius ervi	Peptidoglycan recognition protein LC	PGRP-LC	FBgn0035976	CG4432	10	No hits found	na	na	na	na	na	na	na	na	na	na	na	na	na	na	na	na	na	na
Lysiphlebus fabarum	Peptidoglycan recognition protein LC	PGRP-LC	FBgn0035976	CG4432	10	No hits found	na	na	na	na	na	na	na	na	na	na	na	na	na	na	na	na	na	na
Aphidius ervi	Peptidoglycan recognition protein LD	PGRP-LD	FBgn0260458	CG33717	4	No hits found	na	na	na	na	na	na	na	na	na	na	na	na	na	na	na	na	na	na
Lysiphlebus fabarum	Peptidoglycan recognition protein LD	PGRP-LD	FBgn0260458	CG33717	4	No hits found	na	na	na	na	na	na	na	na	na	na	na	na	na	na	na	na	na	na
Aphidius ervi	Peptidoglycan recognition protein LE	PGRP-LE	FBgn0030695	CG8995	2	No hits found	na	na	na	na	na	na	na	na	na	na	na	na	na	na	na	na	na	na
Lysiphlebus fabarum	Peptidoglycan recognition protein LE	PGRP-LE	FBgn0030695	CG8995	2	No hits found	na	na	na	na	na	na	na	na	na	na	na	na	na	na	na	na	na	na
Aphidius ervi	Peptidoglycan recognition protein LF	PGRP-LF	FBgn0035977	CG4437	1	No hits found	na	na	na	na	na	na	na	na	na	na	na	na	na	na	na	na	na	na
Lysiphlebus fabarum	Peptidoglycan recognition protein LF	PGRP-LF	FBgn0035977	CG4437	1	No hits found	na	na	na	na	na	na	na	na	na	na	na	na	na	na	na	na	na	na
Aphidius ervi	Peptidoglycan recognition protein SA	PGRP-SA	FBgn0030310	CG11709	2	No hits found	na	na	na	na	na	na	na	na	na	na	na	na	na	na	na	na	na	na
Lysiphlebus fabarum	Peptidoglycan recognition protein SA	PGRP-SA	FBgn0030310	CG11709	2	No hits found	na	na	na	na	na	na	na	na	na	na	na	na	na	na	na	na	na	na
Aphidius ervi	Peptidoglycan recognition protein SB1	PGRP-SB1	FBgn0043578	CG9681	1	AE3009854-PA	0.002	30	46	CG12608 (orthologous to human p21-activated protein kinase-interacting protein 1)	5e-64	38	58	AAW32031.1	p21-activated protein kinase-interacting protein 1-like	1e-126	56	74	XP_026298726.1	p21-activated protein kinase-interacting protein 1-like	2e-126	57	74	XP_001607034.2
Lysiphlebus fabarum	Peptidoglycan recognition protein SB1	PGRP-SB1	FBgn0043578	CG9681	1	LF003398-PA	0.003	30	47	CG7220 (E2 UBIQUITIN CONJUGATING ENZYMES)	1e-68	77	90	GH28095p	ubiquitin-conjugating enzyme E2 W	5e-97	81	92	XP_392626.3	ubiquitin-conjugating enzyme E2-24 kDa	3e-24	41	55	XP_031788078.1
Aphidius ervi	Peptidoglycan recognition protein SB2	PGRP-SB2	FBgn0043577	CG9697	2	No hits found	na	na	na	na	na	na	na	na	na	na	na	na	na	na	na	na	na	na
Lysiphlebus fabarum	Peptidoglycan recognition protein SB2	PGRP-SB2	FBgn0043577	CG9697	2	No hits found	na	na	na	na	na	na	na	na	na	na	na	na	na	na	na	na	na	na
Aphidius ervi	Peptidoglycan recognition protein SD	PGRP-SD	FBgn0035806	CG7496	1	No hits found	na	na	na	na	na	na	na	na	na	na	na	na	na	na	na	na	na	na
Lysiphlebus fabarum	Peptidoglycan recognition protein SD	PGRP-SD	FBgn0035806	CG7496	1	No hits found	na	na	na	na	na	na	na	na	na	na	na	na	na	na	na	na	na	na
Aphidius ervi	persephone	psh	FBgn0030926	CG6367	1	AE3000942-PA	6e-46	38	58	snake, isoform A	9e-69	41	58	NP_524338.2	venom protease-like	6e-81	56	75	XP_016772143.1	serine protease snake-like isoform	5e-72	51	69	XP_008207491.1
Lysiphlebus fabarum	persephone	psh	FBgn0030926	CG6367	1	LF007653-PA	1e-49	41	59	snake, isoform A	4e-69	41	58	NP_524338.2	venom protease-like	5e-69	46	59	XP_016772143.1	serine protease snake-like isoform	1e-145	58	76	XP_008207491.1
Aphidius ervi	peste	pes	FBgn0031969	CG7228	6	AE3003281-PA	1e-102	35	57	RE02070p	3e-122	39	58	AAL48526.1	protein croquemort	2e-159	47	65	XP_006567280.1	protein croquemort-like isoform	2e-174	48	66	XP_001604561.2
Lysiphlebus fabarum	peste	pes	FBgn0031969	CG7228	6	LF007961-PA	2e-98	33	57	RE02070p	3e-124	39	59	AAL48526.1	protein croquemort	2e-160	47	66	XP_006567280.1	protein croquemort-like isoform	1e-174	49	68	XP_001604561.2
Aphidius ervi	Pherokine 3	Phk-3	FBgn0035089	CG9358	3	AE3007502-PA	1e-37	52	65	pherokine 3, isoform A	9e-37	52	65	NP_611990.1	E3 ubiquitin-protein ligase DCST1 isoform X2	5e-83	57	76	XP_026296362.1	DC-STAMP domain containing 1 isoform	1e-71	51	69	NP_001123272.1
Lysiphlebus fabarum	Pherokine 3	Phk-3	FBgn0035089	CG9358	3	LF002901-PA	2e-36	48	65	pherokine 3, isoform A	2e-35	48	64	NP_611990.1	chemosensory protein 6 precursor	8e-49	62	78	NP_001071287.1	ejaculatory bulb-specific protein 3-like	6e-53	64	77	XP_008208463.1
Aphidius ervi	poor Imd response upon knock-in	pirk	FBgn0034647	CG15678	2	No hits found	na	na	na	na	na	na	na	na	na	na	na	na	na	na	na	na	na	na
Lysiphlebus fabarum	poor Imd response upon knock-in	pirk	FBgn0034647	CG15678	2	No hits found	na	na	na	na	na	na	na	na	na	na	na	na	na	na	na	na	na	na
Aphidius ervi	Plenty of SH3s	POSH	FBgn0040294	CG4909	1	AE3005139-PA	6e-49	34	44	plenty of SH3s	6e-108	38	53	NP_523776.1	SH3 domain-containing RING finger protein 3 isoform	0	63	72	XP_395638.2	SH3 domain-containing RING finger protein 3 isoform	0	60	70	XP_008204008.1
Lysiphlebus fabarum	Plenty of SH3s	POSH	FBgn0040294	CG4909	1	LF005280-PA	1e-83	47	64	plenty of SH3s	8e-110	37	51	NP_523776.1	SH3 domain-containing RING finger protein 3 isoform	0	67	75	XP_395638.2	SH3 domain-containing RING finger protein 3 isoform	0	61	70	XP_008204008.1
Aphidius ervi	Prophenoloxidase 1	PPO1	FBgn0283437	CG42639	1	AE3001510-PA	0	48	65	prophenoloxidase 2	0	57	73	NP_610443.1	phenoloxidase subunit A3	0	71	83	NP_001011627.1	diphenol oxidase 3	0	63	75	NP_001164331.1
Lysiphlebus fabarum	Prophenoloxidase 1	PPO1	FBgn0283437	CG42639	1	LF010670-PA	0	48	64	prophenoloxidase 2	0	56	74	NP_610443.1	phenoloxidase subunit A3	0	71	83	NP_001011627.1	diphenol oxidase 3	0	62	76	NP_001164331.1
Aphidius ervi	Prophenoloxidase 2	PPO2	FBgn0033367	CG8193	1	AE3001510-PA	0	57	74	prophenoloxidase 2	0	57	73	NP_610443.1	phenoloxidase subunit A3	0	71	83	NP_001011627.1	diphenol oxidase 3	0	63	75	NP_001164331.1
Lysiphlebus fabarum	Prophenoloxidase 2	PPO2	FBgn0033367	CG8193	1	LF010670-PA	0	56	74	prophenoloxidase 2	0	56	74	NP_610443.1	phenoloxidase subunit A3	0	71	83	NP_001011627.1	diphenol oxidase 3	0	62	76	NP_001164331.1
Aphidius ervi	Prophenoloxidase 3	PPO3	FBgn0261363	CG42640	1	AE3001510-PA	0	54	72	prophenoloxidase 2	0	57	73	NP_610443.1	phenoloxidase subunit A3	0	71	83	NP_001011627.1	diphenol oxidase 3	0	63	75	NP_001164331.1
Lysiphlebus fabarum	Prophenoloxidase 3	PPO3	FBgn0261363	CG42640	1	LF010670-PA	0	53	70	prophenoloxidase 2	0	56	74	NP_610443.1	phenoloxidase subunit A3	0	71	83	NP_001011627.1	diphenol oxidase 3	0	62	76	NP_001164331.1
Aphidius ervi	proliferation disrupter	prod	FBgn0014269	CG18608	1	No hits found	na	na	na	na	na	na	na	na	na	na	na	na	na	na	na	na	na	na
Lysiphlebus fabarum	proliferation disrupter	prod	FBgn0014269	CG18608	1	No hits found	na	na	na	na	na	na	na	na	na	na	na	na	na	na	na	na	na	na
Aphidius ervi	Protein tyrosine phosphatase Meg2	Ptpmeg2	FBgn0028341	CG32697	9	AE3013602-PA	1e-149	66	75	protein tyrosine phosphatase Meg2, isoform D	5e-152	66	75	NP_727358.1	tyrosine-protein phosphatase non-receptor type 9	0	81	87	XP_394701.3	tyrosine-protein phosphatase non-receptor type 9	0	76	85	XP_008215439.1
Lysiphlebus fabarum	Protein tyrosine phosphatase Meg2	Ptpmeg2	FBgn0028341	CG32697	9	LF007216-PA	1e-149	58	69	protein tyrosine phosphatase Meg2, isoform D	2e-151	66	76	NP_727358.1	tyrosine-protein phosphatase non-receptor type 9	0	78	83	XP_394701.3	tyrosine-protein phosphatase non-receptor type 9	0	72	81	XP_008215439.1
Aphidius ervi	puckered	puc	FBgn0243512	CG7850	2	AE3000452-PA	2e-55	62	74	puckered, isoform B	2e-55	62	74	NP_001287223.1	dual specificity protein phosphatase 10 isoform	2e-124	49	63	XP_006567837.1	dual specificity protein phosphatase Mpk3-like	4e-38	32	50	XP_003423935.1
Lysiphlebus fabarum	puckered	puc	FBgn0243512	CG7850	2	LF001257-PA	4e-57	58	71	puckered, isoform A	5e-57	58	71	NP_524273.1	dual specificity protein phosphatase 10 isoform	3e-131	50	65	XP_006567837.1	dual specificity protein phosphatase Mpk3-like	4e-37	30	45	XP_003423935.1
Aphidius ervi	Punch	Pu	FBgn0003162	CG9441	3	AE3004152-PA	5e-146	85	93	punch	9e-145	85	92	AAR20857.2	saccharopine dehydrogenase-like oxidoreductase	1e-150	86	92	XP_624456.2	GTP cyclohydrolase 1 isoform X1	2e-134	85	92	XP_008213476.1
Lysiphlebus fabarum	Punch	Pu	FBgn0003162	CG9441	3	LF012184-PA	3e-54	94	98	punch, isoform B	4e-54	94	97	NP_726037.1	saccharopine dehydrogenase-like oxidoreductase	5e-52	97	100	XP_624456.2	GTP cyclohydrolase 1 isoform	2e-52	91	97	XP_001605371.2
Aphidius ervi	r2d2	r2d2	FBgn0031951	CG7138	3	AE3013510-PA	4e-10	29	42	loquacious, isoform C	4e-23	31	48	NP_001033903.1	RISC-loading complex subunit TARBP2	5e-81	40	60	XP_006560091.1	RISC-loading complex subunit TARBP2-like isoform	4e-74	39	57	XP_008214047.1
Lysiphlebus fabarum	r2d2	r2d2	FBgn0031951	CG7138	3	LF005166-PA	9e-11	30	43	loquacious, isoform D	3e-24	33	51	NP_001188796.1	RISC-loading complex subunit TARBP2	2e-82	40	60	XP_006560091.1	RISC-loading complex subunit TARBP2-like isoform	8e-74	40	58	XP_008214047.1
Aphidius ervi	Rac1	Rac1	FBgn0010333	CG2248	2	AE3001185-PA	3e-103	82	92	Rac1, isoform A	7e-102	82	91	NP_476950.1	ras-related protein Rac1	4e-104	84	92	XP_623951.1	ras-related protein Rac1	3e-102	79	86	XP_001608269.2
Lysiphlebus fabarum	Rac1	Rac1	FBgn0010333	CG2248	2	LF005224-PA	2e-132	94	97	Rac1, isoform A	3e-131	94	97	NP_476950.1	ras-related protein Rac1	1e-134	97	98	XP_623951.1	ras-related protein Rac1	1e-133	96	97	XP_001608269.2
Aphidius ervi	Rac2	Rac2	FBgn0014011	CG8556	2	AE3010644-PA	8e-100	68	85	Mig-2-like, isoform B	2e-131	89	95	NP_524533.1	ras-related C3 botulinum toxin substrate 1	7e-146	99	100	XP_624520.1	ras-related C3 botulinum toxin substrate 1	5e-145	98	100	XP_001600183.2
Lysiphlebus fabarum	Rac2	Rac2	FBgn0014011	CG8556	2	LF010948-PA	6e-100	68	85	Mig-2-like, isoform B	1e-131	89	95	NP_524533.1	ras-related C3 botulinum toxin substrate 1	6e-146	99	100	XP_624520.1	ras-related C3 botulinum toxin substrate 1	5e-145	98	100	XP_001600183.2
Aphidius ervi	rau	rau	FBgn0031745	CG8965	2	AE3016922-PA	6e-60	59	73	rau, isoform A	2e-59	59	73	NP_608965.1	uncharacterized protein LOC410456 isoform X5	3e-126	66	78	XP_006560392.1	uncharacterized protein LOC100117487	2e-116	63	75	XP_001601710.2
Lysiphlebus fabarum	rau	rau	FBgn0031745	CG8965	2	LF013772-PA	9e-37	43	55	rau, isoform A	1e-38	57	73	NP_608965.1	uncharacterized protein LOC410456 isoform X5	3e-90	53	61	XP_006560392.1	uncharacterized protein LOC100117487	1e-83	60	67	XP_001601710.2
Aphidius ervi	refractory to sigma P	ref(2)P	FBgn0003231	CG10360	2	AE3007160-PA	1e-15	30	41	Ref(2)P protein	9e-14	33	46	AAA98840.1	sequestosome-1	9e-37	43	57	XP_392222.3	sequestosome-1	1e-60	47	66	XP_001608187.1
Lysiphlebus fabarum	refractory to sigma P	ref(2)P	FBgn0003231	CG10360	2	LF002350-PA	5e-15	32	50	Ref(2)P protein	1e-14	32	50	AAA98840.1	sequestosome-1	1e-33	41	54	XP_392222.3	sequestosome-1	9e-84	35	52	XP_001608187.1
Aphidius ervi	Relish	Rel	FBgn0014018	CG11992	4	AE3002999-PA	1e-81	44	61	RELISH, partial	4e-80	45	62	AAF20133.1	nuclear factor NF-kappa-B p100 subunit isoform	4e-148	48	66	XP_006562283.1	nuclear factor NF-kappa-B p100 subunit isoform	2e-122	44	59	XP_003425093.1
Lysiphlebus fabarum	Relish	Rel	FBgn0014018	CG11992	4	LF007471-PA	2e-64	39	57	RELISH, partial	1e-63	41	60	AAF20136.1	nuclear factor NF-kappa-B p100 subunit isoform	4e-131	36	51	XP_006562282.1	nuclear factor NF-kappa-B p100 subunit isoform	1e-115	36	53	XP_003425093.1
Aphidius ervi	rhomboid-4	rho-4	FBgn0030318	CG1697	2	AE3019118-PA	1e-108	49	68	rhomboid-4, isoform B	8e-108	49	68	NP_525084.1	rhomboid-related protein 2 isoform	0	71	84	XP_006561978.1	protein rhomboid	0	70	82	XP_016839514.1
Lysiphlebus fabarum	rhomboid-4	rho-4	FBgn0030318	CG1697	2	LF012563-PA	8e-104	47	66	rhomboid-4, isoform B	6e-103	47	66	NP_525084.1	rhomboid-related protein 2 isoform	0	70	84	XP_395780.4	protein rhomboid	0	71	82	XP_016839514.1
Aphidius ervi	Rm62	Rm62	FBgn0003261	CG10279	12	AE3001885-PA	0	72	83	Rm62, isoform C	0	72	83	NP_731033.1	ATP-dependent Rna helicase dbp2-like	0	72	82	XP_006560064.1	ATP-dependent Rna helicase p62 isoform	0	78	83	XP_008209141.2
Lysiphlebus fabarum	Rm62	Rm62	FBgn0003261	CG10279	12	LF002367-PA	0	71	83	uncharacterized protein Dmel_CG10077, isoform A	0	69	79	NP_648062.2	ATP-dependent Rna helicase dbp2-like	0	72	82	XP_006560064.1	ATP-dependent Rna helicase p62 isoform	0	80	85	XP_001604593.1
Aphidius ervi	scavenger receptor acting in neural tissue and majority of rhodopsin is absent	santa-maria	Fbgn0025697	CG12789	2	AE3008125-PA	7e-114	36	57	scavenger receptor acting in neural tissue and majority of rhodopsin is absent, isoform A	5e-109	36	57	NP_723277.3	protein croquemort	0	47	68	XP_006569358.1	protein croquemort-like	0	50	68	XP_001603276.2
Lysiphlebus fabarum	scavenger receptor acting in neural tissue and majority of rhodopsin is absent	santa-maria	Fbgn0025697	CG12789	2	LF004786-PA	3e-77	31	54	epithelial membrane protein, isoform E	0	63	78	NP_001286873.1	scavenger receptor class B member 1-like	0	70	83	XP_016772584.1	scavenger receptor class B member 1 isoform	0	77	87	XP_003426273.1
Aphidius ervi	SCAR	SCAR	FBgn0041781	CG4636	6	AE3010592-PA	7e-19	63	76	SCAR, isoform C	1e-15	68	77	NP_001245967.1	wiskott-Aldrich syndrome protein family member 3 isoform	9e-117	71	78	XP_006568516.1	wiskott-Aldrich syndrome protein family member 3 isoform X2	3e-123	73	81	XP_001607386.1
Lysiphlebus fabarum	SCAR	SCAR	FBgn0041781	CG4636	6	LF003540-PA	9e-125	60	69	SCAR, isoform E	1e-126	58	68	NP_001260369.1	wiskott-Aldrich syndrome protein family member 3 isoform X2	0	80	86	XP_006568519.1	wiskott-Aldrich syndrome protein family member 3 isoform	0	82	87	XP_001607386.1
Aphidius ervi	Scavenger receptor class C, type I	Sr-CI	FBgn0014033	CG4099	2	AE3005185-PA	5e-50	28	43	SR-CI	7e-46	30	45	AAW79483.1	uncharacterized protein LOC411253 isoform	8e-175	62	77	XP_006561514.1	MAM and LDL-receptor class A domain-containing protein 2-like	3e-169	55	69	XP_001603920.2
Lysiphlebus fabarum	Scavenger receptor class C, type I	Sr-CI	FBgn0014033	CG4099	2	LF001603-PA	7e-48	32	46	scavenger receptor class C, type I, isoform A	2e-46	32	45	NP_477102.1	uncharacterized protein LOC411253 isoform	7e-177	50	62	XP_016768853.1	MAM and LDL-receptor class A domain-containing protein 2-like	3e-164	45	59	XP_001603920.2
Aphidius ervi	Scavenger receptor class C, type II	Sr-CII	FBgn0020377	CG8856	2	AE3013236-PA	8e-08	25	41	anaplastic lymphoma kinase, isoform A	6e-128	35	52	NP_652600.1	ALK tyrosine kinase receptor isoform	0	55	68	XP_016766222.1	ALK tyrosine kinase receptor	0	49	64	XP_008203723.1
Lysiphlebus fabarum	Scavenger receptor class C, type II	Sr-CII	FBgn0020377	CG8856	2	LF009660-PA	3e-09	29	45	anaplastic lymphoma kinase, isoform A	1e-128	36	52	NP_652600.1	ALK tyrosine kinase receptor isoform	0	54	67	XP_016766223.1	ALK tyrosine kinase receptor	0	49	65	XP_008203723.1
Aphidius ervi	Scavenger receptor class C, type III	Sr-CIII	FBgn0020376	CG31962	1	AE3005185-PA	3e-20	26	41	SR-CI	7e-46	30	45	AAW79483.1	uncharacterized protein LOC411253 isoform	8e-175	62	77	XP_006561514.1	MAM and LDL-receptor class A domain-containing protein 2-like	3e-169	55	69	XP_001603920.2
Lysiphlebus fabarum	Scavenger receptor class C, type III	Sr-CIII	FBgn0020376	CG31962	1	LF001603-PA	2e-20	25	42	scavenger receptor class C, type I, isoform A	2e-46	32	45	NP_477102.1	uncharacterized protein LOC411253 isoform	7e-177	50	62	XP_016768853.1	MAM and LDL-receptor class A domain-containing protein 2-like	3e-164	45	59	XP_001603920.2
Aphidius ervi	Scavenger receptor class C, type IV	Sr-CIV	FBgn0031547	CG3212	1	AE3005185-PA	5e-38	28	43	SR-CI	7e-46	30	45	AAW79483.1	uncharacterized protein LOC411253 isoform	8e-175	62	77	XP_006561514.1	MAM and LDL-receptor class A domain-containing protein 2-like	3e-169	55	69	XP_001603920.2
Lysiphlebus fabarum	Scavenger receptor class C, type IV	Sr-CIV	FBgn0031547	CG3212	1	LF001603-PA	2e-37	29	42	scavenger receptor class C, type I, isoform A	2e-46	32	45	NP_477102.1	uncharacterized protein LOC411253 isoform	7e-177	50	62	XP_016768853.1	MAM and LDL-receptor class A domain-containing protein 2-like	3e-164	45	59	XP_001603920.2
Aphidius ervi	Sensory neuron membrane protein 1	Snmp1	FBgn0260004	CG7000	2	AE3012311-PA	5e-129	42	62	sensory neuron membrane protein 1, isoform A	9e-128	42	61	NP_650953.1	sensory neuron membrane protein 1	0	56	73	XP_006562933.1	sensory neuron membrane protein 1-like	0	56	73	XP_001606602.1
Lysiphlebus fabarum	Sensory neuron membrane protein 1	Snmp1	FBgn0260004	CG7000	2	LF005381-PA	3e-126	41	61	sensory neuron membrane protein 1	2e-125	41	61	NP_650953.1	sensory neuron membrane protein 1	0	55	73	XP_006562933.1	sensory neuron membrane protein 1-like	0	55	72	XP_001606602.1
Aphidius ervi	Ser7	Ser7	FBgn0019929	CG2045	1	AE3002891-PA	7e-40	35	52	CG8172, isoform D	0	74	88	NP_001097236.2	transmembrane protease serine 9 isoform X2	0	76	84	XP_006557875.1	serine proteinase stubble isoform X2	0	87	92	XP_016840556.1
Lysiphlebus fabarum	Ser7	Ser7	FBgn0019929	CG2045	1	LF007478-PA	5e-46	36	53	Spatzle-Processing enzyme	8e-52	38	53	NP_651168.1	serine protease easter	5e-54	37	53	XP_006570267.1	serine protease 19	2e-96	54	72	NP_001166075.1
Aphidius ervi	Serine protease homolog 93	SPH93	FBgn0032638	CG6639	1	AE3009735-PA	2e-53	41	61	uncharacterized protein Dmel_CG40160, isoform A	2e-75	40	53	NP_001015212.1	coagulation factor X-like	2e-125	39	52	XP_016769181.1	serine protease 27	2e-131	43	54	XP_016842653.1
Lysiphlebus fabarum	Serine protease homolog 93	SPH93	FBgn0032638	CG6639	1	LF001175-PA	5e-53	40	57	CG4998, isoform A	2e-134	58	74	NP_648878.1	uncharacterized protein LOC408494 isoform	8e-165	67	80	XP_006565788.1	uncharacterized protein LOC100117744	0	49	61	XP_016840120.1
Aphidius ervi	serpent	srp	FBgn0003507	CG3992	6	AE3005524-PA	4e-30	75	82	pannier, isoform C	7e-37	51	69	NP_001262620.1	box A-binding factor-like isoform X5	3e-109	47	61	XP_006566174.1	siderophore biosynthesis regulatory protein URBS1-like isoform X2	5e-75	45	57	XP_008207445.1
Lysiphlebus fabarum	serpent	srp	FBgn0003507	CG3992	6	LF009153-PA	5e-32	78	83	serpent, isoform E	3e-67	83	89	NP_001247128.1	box A-binding factor-like isoform X2	4e-102	56	70	XP_006566173.1	siderophore biosynthesis regulatory protein URBS1-like isoform	2e-93	57	67	XP_001607828.3
Aphidius ervi	Serpin 28Dc	spn28D	FBgn0031973	CG7219	1	AE3005187-PA	3e-41	29	50	CG7219 protein, partial	2e-39	29	50	CAL85458.1	leukocyte elastase inhibitor-like	2e-153	41	59	XP_003249882.1	leukocyte elastase inhibitor isoform X1	4e-153	44	60	XP_008206991.1
Lysiphlebus fabarum	Serpin 28Dc	spn28D	FBgn0031973	CG7219	1	LF001604-PA	3e-41	28	51	CG7219 protein, partial	1e-39	29	51	CAL85458.1	leukocyte elastase inhibitor-like	7e-70	38	62	XP_003249882.1	leukocyte elastase inhibitor isoform X1	8e-116	41	58	XP_008206991.1
Aphidius ervi	Serpin 42Da	Spn42Da	FBgn0265137	CG9453	11	AE3002378-PA	2e-74	34	56	serine protease inhibitor (serpin-4)	1e-72	34	56	CAB63099.1	leukocyte elastase inhibitor isoform	4e-100	42	62	XP_395991.4	antichymotrypsin-2 isoform	4e-95	42	61	XP_016842347.1
Lysiphlebus fabarum	Serpin 42Da	Spn42Da	FBgn0265137	CG9453	11	LF000529-PA	4e-74	35	57	serpin 42Da, isoform A	4e-73	35	57	NP_724512.1	leukocyte elastase inhibitor isoform	3e-101	41	62	XP_395991.4	antichymotrypsin-2 isoform	3e-94	42	61	XP_016842347.1
Aphidius ervi	Serpin 88Ea	Spn88Ea	FBgn0028984	CG18525	2	AE3018651-PA	2e-48	32	51	serpin 42Da, isoform G	2e-65	37	53	NP_995758.1	antitrypsin-like	3e-100	46	63	XP_016772722.1	ovalbumin-related protein X isoform	8e-102	43	64	XP_008201832.1
Lysiphlebus fabarum	Serpin 88Ea	Spn88Ea	FBgn0028984	CG18525	2	LF009197-PA	1e-83	36	56	serpin 88Ea, isoform A	5e-88	36	55	NP_524954.2	ovalbumin-related protein	1e-165	54	75	XP_006562425.1	serpin 5 precursor	4e-174	54	74	NP_001161183.1
Aphidius ervi	Serpin 88Eb	Spn88Eb	FBgn0038299	CG6687	1	AE3002745-PA	1e-43	30	51	serpin 42Da, isoform K	4e-54	33	55	NP_995754.1	antitrypsin-like	3e-79	40	63	XP_016772722.1	alaserpin isoform X5	2e-88	39	63	XP_008201831.1
Lysiphlebus fabarum	Serpin 88Eb	Spn88Eb	FBgn0038299	CG6687	1	LF003900-PA	1e-41	29	52	serpin 42Da, isoform K	4e-69	33	57	NP_995754.1	antitrypsin-like	4e-99	43	64	XP_016772722.1	antichymotrypsin-2 isoform	3e-91	38	61	XP_008201837.1
Aphidius ervi	Serpin 27A	Spn27A	FBgn0028990	CG11331	2	AE3010019-PA	8e-77	34	59	serpin 27A, isoform A	1e-66	34	59	NP_652024.1	serpin B3-like isoform	9e-141	52	72	XP_016773435.1	serpin A3-7, partial	0	47	69	XP_008207605.2
Lysiphlebus fabarum	Serpin 27A	Spn27A	FBgn0028990	CG11331	2	LF008322-PA	2e-75	34	59	serpin 27A, isoform A	7e-67	34	59	NP_652024.1	serpin B3-like isoform	2e-138	50	71	XP_016773435.1	serpin A3-7, partial	0	47	71	XP_008207605.2
Aphidius ervi	Serrate	Ser	FBgn0004197	CG6127	2	AE3014541-PA	0	36	49	serrate, isoform A	0	35	46	NP_524527.3	protein jagged-1 isoform	0	82	89	XP_006564792.1	protein jagged-1	0	69	77	XP_008205951.1
Lysiphlebus fabarum	Serrate	Ser	FBgn0004197	CG6127	2	LF014241-PA	0	36	47	serrate, isoform A	0	36	46	NP_524527.3	protein jagged-1 isoform	0	79	87	XP_006564792.1	protein jagged-1	0	66	75	XP_008205951.1
Aphidius ervi	SUMO-related HECT domain and RCC repeat protein for Toll pathway activation	Sherpa	FBgn0035207	CG9153	3	AE3010339-PA	0	50	70	SUMO-related HECT domain and RCC repeat protein for toll pathway activation, isoform A	0	59	69	NP_728591.1	probable E3 ubiquitin-protein ligase HERC4 isoform	0	66	80	XP_006564310.1	probable E3 ubiquitin-protein ligase HERC4 isoform	0	65	80	XP_016843954.1
Lysiphlebus fabarum	SUMO-related HECT domain and RCC repeat protein for Toll pathway activation	Sherpa	FBgn0035207	CG9153	3	LF009230-PA	0	51	70	SUMO-related HECT domain and RCC repeat protein for toll pathway activation, isoform A	0	51	69	NP_728591.1	probable E3 ubiquitin-protein ligase HERC4 isoform X1	0	69	81	XP_395217.4	probable E3 ubiquitin-protein ligase HERC4 isoform	0	65	80	XP_016843952.1
Aphidius ervi	Stress induced Dnase	Sid	FBgn0039593	CG9989	1	AE3005303-PA	1e-12	26	44	CG6839	4e-61	30	49	NP_649076.1	na	na	na	na	na	uncharacterized protein LOC107981594	8e-110	40	58	XP_016843231.1
Lysiphlebus fabarum	Stress induced Dnase	Sid	FBgn0039593	CG9989	1	LF001598-PA	6e-12	25	46	uncharacterized protein Dmel_CG14120	3e-61	33	53	NP_648610.1	na	na	na	na	na	uncharacterized protein LOC107981594	8e-104	38	56	XP_016843231.1
Aphidius ervi	Signal-transducer and activator of transcription protein at 92E	Stat92E	FBgn0016917	CG4257	11	AE3010336-PA	2e-136	47	64	Signal-transducer and activator of transcription protein at 92E, isoform F	3e-144	37	54	NP_996243.1	signal transducer and activator of transcription 5B	0	74	84	XP_397181.1	signal transducer and activator of transcription 5B	0	75	84	XP_001605495.2
Lysiphlebus fabarum	Signal-transducer and activator of transcription protein at 92E	Stat92E	FBgn0016917	CG4257	11	LF009233-PA	4e-143	45	61	Signal-transducer and activator of transcription protein at 92E, isoform F	6e-145	37	52	NP_996243.1	signal transducer and activator of transcription 5B	0	71	82	XP_397181.1	signal transducer and activator of transcription 5B	0	71	81	XP_001605495.2
Aphidius ervi	SKP1-related A	SkpA	FBgn0025637	CG16983	9	AE3010840-PA	6e-92	84	91	SKP1-related A, isoform A	2e-98	84	91	NP_477390.1	S-phase kinase-associated protein 1	3e-104	96	100	XP_392758.2	S-phase kinase-associated protein 1	3e-114	97	100	XP_016843810.1
Lysiphlebus fabarum	SKP1-related A	SkpA	FBgn0025637	CG16983	9	LF006973-PA	3e-98	83	91	SKP1-related A, isoform A	2e-97	83	91	NP_477390.1	S-phase kinase-associated protein 1	3e-104	98	99	XP_392758.2	S-phase kinase-associated protein 1	2e-113	97	99	XP_016843810.1
Aphidius ervi	Serine protease 7	Sp7	FBgn0037515	CG3066	3	AE3011327-PA	2e-71	36	51	CG7432	3e-160	57	67	NP_650825.2	proclotting enzyme	0	70	79	XP_006567247.1	proclotting enzyme isoform X1	0	67	76	XP_008204355.1
Lysiphlebus fabarum	Serine protease 7	Sp7	FBgn0037515	CG3066	3	LF001908-PA	4e-42	38	56	CG9372	8e-114	49	62	NP_649132.1	proclotting enzyme	5e-138	53	65	XP_001121888.2	serine protease 67 precursor	2e-138	51	65	NP_001166085.1
Aphidius ervi	spatzle	spz	FBgn0003495	CG6134	8	AE3015565-PA	4e-12	25	45	spatzle alternatively spliced isoform 11.5	9e-12	27	48	AAF98125.1	uncharacterized protein LOC100577844 isoform	1e-38	42	59	XP_006565596.1	protein spaetzle	8e-42	39	59	XP_008211533.1
Lysiphlebus fabarum	spatzle	spz	FBgn0003495	CG6134	8	LF015111-PA	5e-12	27	45	spatzle alternatively spliced isoform 11.5	7e-12	27	49	AAF98125.1	uncharacterized protein LOC100577844 isoform	2e-38	42	60	XP_006565596.1	protein spaetzle	1e-41	39	58	XP_008211533.1
Aphidius ervi	Spatzle-Processing Enzyme	SPE	FBgn0039102	CG16705	1	AE3002989-PA	2e-36	38	55	Spatzle-Processing enzyme	3e-35	38	55	NP_651168.1	serine protease easter	3e-36	40	54	XP_006570266.1	serine protease 19	7e-80	55	75	NP_001166075.1
Lysiphlebus fabarum	Spatzle-Processing Enzyme	SPE	FBgn0039102	CG16705	1	LF004623-PA	8e-37	35	52	CG8172, isoform F	4e-168	48	63	NP_001097235.2	uncharacterized protein LOC410402 isoform X1	0	59	70	XP_016771418.1	serine proteinase stubble isoform X4	7e-179	94	98	XP_008214111.1
Aphidius ervi	spheroide	spheroide	FBgn0030774	CG9675	1	AE3000988-PA	6e-33	34	52	AT19278p	6e-128	59	69	AAL68100.1	proclotting enzyme	0	67	76	XP_625051.2	serine protease 70 precursor	0	58	68	NP_001166087.1
Lysiphlebus fabarum	spheroide	spheroide	FBgn0030774	CG9675	1	LF009385-PA	4e-28	28	50	uncharacterized protein Dmel_CG33160	6e-32	31	53	NP_788456.1	chymotrypsin-1	7e-41	35	48	XP_624680.3	chymotrypsin-1	5e-49	40	55	XP_001607047.2
Aphidius ervi	sphinx1	sphinx1	FBgn0052383	CG32383	1	AE3010609-PA	4e-15	24	46	IP09741p, partial	8e-56	41	58	ABC86401.1	tripartite motif-containing protein 2-like isoform	5e-69	50	70	XP_016767881.1	serine protease 137 isoform	8e-129	42	60	XP_016843011.1
Lysiphlebus fabarum	sphinx1	sphinx1	FBgn0052383	CG32383	1	LF006147-PA	1e-14	25	45	IP09741p, partial	1e-53	40	57	ABC86401.1	tripartite motif-containing protein 2-like isoform	2e-74	53	71	XP_016767881.1	serine protease 137 isoform	1e-140	46	61	XP_016843011.1
Aphidius ervi	sphinx2	sphinx2	FBgn0052382	CG32382	2	AE3000498-PA	2e-12	29	48	serine protease 6	2e-41	38	56	NP_523426.1	transmembrane protease serine 11G-like	1e-45	28	44	XP_016771980.1	serine protease 137 isoform	8e-79	33	50	XP_016843011.1
Lysiphlebus fabarum	sphinx2	sphinx2	FBgn0052382	CG32382	2	LF002686-PA	3e-11	27	40	IP09741p, partial	6e-48	36	53	ABC86401.1	tripartite motif-containing protein 2-like isoform	2e-101	69	82	XP_016767881.1	clotting factor B	4e-129	42	56	XP_016837681.1
Aphidius ervi	Serine Protease Immune Response Integrator	spirit	FBgn0030051	CG2056	4	AE3009822-PA	4e-47	35	52	xiantuan	2e-126	45	63	NP_572355.1	probable dolichyl pyrophosphate Glc1Man9Glcnac2 alpha-1,3-glucosyltransferase isoform	0	59	74	XP_624229.2	probable dolichyl pyrophosphate Glc1Man9Glcnac2 alpha-1,3-glucosyltransferase	0	59	75	XP_001604705.4
Lysiphlebus fabarum	Serine Protease Immune Response Integrator	spirit	FBgn0030051	CG2056	4	LF007654-PA	1e-41	38	55	hayan, isoform A	2e-52	34	50	NP_573296.2	serine protease snake isoform	1e-126	51	68	XP_001121032.1	serine protease persephone isoform	1e-114	47	63	XP_008206147.2
Aphidius ervi	staccato	stac	FBgn0266719	CG34349	3	AE3000192-PA	1e-10	24	45	unc-13, isoform B	0	69	77	NP_726615.1	uncharacterized protein LOC100577517	0	79	86	XP_006564205.2	uncharacterized protein LOC103315812	0	60	72	XP_016842975.1
Lysiphlebus fabarum	staccato	stac	FBgn0266719	CG34349	3	LF004664-PA	0	37	58	staccato, isoform C	0	37	57	NP_651329.4	protein unc-13 homolog D isoform	0	56	73	XP_006561493.1	protein unc-13 homolog D isoform	0	46	63	XP_016841256.1
Aphidius ervi	subdued	subdued	FBgn0038721	CG16718	5	AE3009364-PA	0	55	71	subdued, isoform A	0	56	71	NP_650820.1	anoctamin-1-like	0	67	79	XP_016771012.1	anoctamin-5-like isoform	0	63	75	XP_016845158.1
Lysiphlebus fabarum	subdued	subdued	FBgn0038721	CG16718	5	LF005628-PA	0	59	75	subdued, isoform A	0	59	74	NP_650820.1	anoctamin-1-like	0	66	79	XP_016771012.1	anoctamin-5-like isoform	0	63	75	XP_016845158.1
Aphidius ervi	smt3	smt3	FBgn0264922	CG4494	2	AE3005375-PA	6e-51	79	90	Chain A, Sumo-3 From Drosophila Melanogaster (Dsmt3)	3e-50	80	91	2K1F_A	small ubiquitin-related modifier 3	4e-54	87	94	XP_623227.1	small ubiquitin-related modifier 3	3e-54	84	95	XP_001599647.1
Lysiphlebus fabarum	smt3	smt3	FBgn0264922	CG4494	2	LF001530-PA	4e-51	79	90	smt3, isoform A	3e-50	79	90	NP_477411.1	small ubiquitin-related modifier 3	1e-53	86	94	XP_623227.1	small ubiquitin-related modifier 3	8e-54	83	95	XP_001599647.1
Aphidius ervi	Surfeit 4	Surf4	FBgn0019925	CG6202	1	AE3000763-PA	1e-152	78	90	surfeit 4	6e-159	78	90	NP_477222.1	surfeit locus protein 4 homolog	4e-159	85	93	XP_624613.1	surfeit 4	2e-163	85	93	NP_001153444.1
Lysiphlebus fabarum	Surfeit 4	Surf4	FBgn0019925	CG6202	1	LF004400-PA	1e-154	80	91	surfeit 4	8e-161	80	91	NP_477222.1	surfeit locus protein 4 homolog	1e-157	84	92	XP_624613.1	surfeit 4	3e-165	87	93	NP_001153444.1
Aphidius ervi	Swiprosin-1	Swip-1	FBgn0032731	CG10641	2	AE3016158-PA	7e-84	70	84	Swiprosin-1, isoform A	3e-54	77	87	NP_609925.1	EF-hand domain-containing protein D2 homolog	5e-112	86	95	XP_624640.1	EF-hand domain family, member D1	6e-110	84	94	NP_001153448.1
Lysiphlebus fabarum	Swiprosin-1	Swip-1	FBgn0032731	CG10641	2	LF009612-PA	1e-59	74	85	Swiprosin-1, isoform A	9e-54	77	86	NP_609925.1	EF-hand domain-containing protein D2 homolog	1e-71	83	92	XP_624640.1	EF-hand domain-containing protein D2 homolog	5e-70	80	91	NP_001153448.1
Aphidius ervi	TAK1-associated binding protein 2	Tab2	FBgn0086358	CG7417	3	AE3006997-PA	3e-12	49	71	transcription factor	5e-12	49	70	CAB89085.1	TGF-beta-activated kinase 1 and MAP3K7-binding protein 3 isoform X1	6e-141	49	60	XP_001122664.2	TGF-beta-activated kinase 1 and MAP3K7-binding protein 3 isoform	1e-73	43	55	XP_016837844.1
Lysiphlebus fabarum	TAK1-associated binding protein 2	Tab2	FBgn0086358	CG7417	3	LF003155-PA	0.0001	54	69	TAK1-associated binding protein 2, isoform C	2e-05	46	58	NP_001261086.1	TGF-beta-activated kinase 1 and MAP3K7-binding protein 3	2e-115	44	54	XP_001122664.2	TGF-beta-activated kinase 1 and MAP3K7-binding protein 3 isoform	2e-82	45	57	XP_016837844.1
Aphidius ervi	tamo	tamo	FBgn0041582	CG4057	3	AE3017395-PA	8e-47	39	63	tamo, isoform B	3e-46	39	62	NP_611889.1	uncharacterized protein LOC100577050 isoform	2e-97	63	83	XP_006563086.1	uncharacterized protein LOC100123988	2e-79	59	79	XP_001607784.1
Lysiphlebus fabarum	tamo	tamo	FBgn0041582	CG4057	3	LF013242-PA	9e-49	41	66	tamo, isoform B	4e-48	41	65	NP_611889.1	uncharacterized protein LOC100577050 isoform	4e-100	66	84	XP_006563086.1	uncharacterized protein LOC100123988	2e-78	57	78	XP_001607784.1
Aphidius ervi	Tehao	Tehao	FBgn0026760	CG7121	2	AE3008071-PA	6e-82	40	60	protein toll isoform	1e-143	35	55	XP_006562783.1	protein toll	1e-143	35	55	XP_006562783.1	protein toll isoform	9e-147	35	53	XP_003425965.1
Lysiphlebus fabarum	Tehao	Tehao	FBgn0026760	CG7121	2	LF007475-PA	5e-61	26	48	toll, isoform B	6e-160	32	52	NP_524518.1	protein toll	0	40	60	XP_006562783.1	protein toll	0	37	57	XP_001604577.1
Aphidius ervi	Thioester-containing protein 1	Tep1	FBgn0041183	CG18096	1	AE3007553-PA	7e-169	39	60	TEP3 protein	0	37	57	CAB87809.1	CD109 antigen	0	68	80	XP_016768268.1	CD109 antigen, partial	0	67	82	XP_008209331.1
Lysiphlebus fabarum	Thioester-containing protein 1	Tep1	FBgn0041183	CG18096	1	LF005795-PA	3e-161	39	60	Tep2-PG	0	37	56	NP_723299	CD109 antigen	0	68	81	XP_026297267.1	CD109 antigen	0	66	79	XP_031779561
Aphidius ervi	Thioester-containing protein 2	Tep2	FBgn0041182	CG7052	5	AE3003709-PA	2e-83	24	46	macroglobulin complement-related	0	58	75	NP_524688.1	CD109 antigen	0	73	85	XP_397416.3	CD109 antigen	0	74	85	XP_016842024.1
Lysiphlebus fabarum	Thioester-containing protein 2	Tep2	FBgn0041182	CG7052	5	LF002086-PA	1e-73	37	56	macroglobulin complement-related	0	55	71	NP_524688.1	CD109 antigen	0	70	82	XP_397416.3	CD109 antigen	0	70	81	XP_016842024.1
Aphidius ervi	Thioester-containing protein 3	Tep3	FBgn0041181	CG7068	1	AE3007553-PA	0	37	58	Tep3-PA	0	37	58	NP_523507	CD109 antigen	0	68	80	XP_026297267.1	CD109 antigen	0	65	78	XP_031779561.1
Lysiphlebus fabarum	Thioester-containing protein 3	Tep3	FBgn0041181	CG7068	1	LF005795-PA	0	42	64	TEP3 protein	0	37	57	CAB87809.1	CD109 antigen	0	68	81	XP_016768268.1	CD109 antigen	0	69	83	XP_008209331.1
Aphidius ervi	Thioester-containing protein 4	Tep4	FBgn0041180	CG10363	4	AE3007553-PA	7e-163	39	60	Tep3-PA	0	37	58	NP_523507	CD109 antigen	0	68	80	XP_026297267.1	CD109 antigen	0	68	78	XP_031779561.1
Lysiphlebus fabarum	Thioester-containing protein 4	Tep4	FBgn0041180	CG10363	4	LF005795-PA	2e-155	39	60	Tep2-PG	0	32	57	NP_723299	CD109 antigen	0	68	81	XP_026297267.1	CD109 antigen	0	66	79	XP_031779561.1
Aphidius ervi	Thioester-containing protein 5	Tep5	FBgn0264845	CG13079	1	AE3007553-PA	3e-61	27	45	TEP3 protein	0	37	57	CAB87809.1	CD109 antigen	0	68	80	XP_016768268.1	CD109 antigen	0	67	82	XP_008209331.1
Lysiphlebus fabarum	Thioester-containing protein 5	Tep5	FBgn0264845	CG13079	1	LF005795-PA	7e-61	27	46	Tep2-PG	0	37	56	NP_723299	CD109 antigen	0	68	81	XP_026297267.1	CD109 antigen	0	66	79	XP_031779561
Aphidius ervi	Transglutaminase	Tg	FBgn0031975	CG7356	2	AE3006305-PA	4e-143	34	55	GM15527p	4e-143	35	55	ACX94156.1	transglutaminase	2e-171	39	57	NP_001229361.1	annulin isoform	4e-174	40	59	XP_003424857.1
Lysiphlebus fabarum	Transglutaminase	Tg	FBgn0031975	CG7356	2	LF001990-PA	6e-140	34	55	transglutaminase, isoform B	0	52	68	NP_723332.1	transglutaminase	0	41	58	NP_001229361.1	annulin isoform	0	40	58	XP_003424857.1
Aphidius ervi	TGF-β activated kinase 1	Tak1	FBgn0026323	CG18492	2	AE3011919-PA	6e-104	55	72	TGF-beta activated kinase 1, isoform A	1e-103	55	72	NP_524080.1	mitogen-activated protein kinase kinase kinase 7 isoform	0	60	74	XP_397248.4	mitogen-activated protein kinase kinase kinase 7-like	0	55	71	XP_001604249.1
Lysiphlebus fabarum	TGF-β activated kinase 1	Tak1	FBgn0026323	CG18492	2	LF011364-PA	4e-105	56	72	TGF-beta activated kinase 1, isoform A	2e-105	48	65	NP_524080.1	mitogen-activated protein kinase kinase kinase 7 isoform	0	59	74	XP_397248.4	mitogen-activated protein kinase kinase kinase 7-like	0	53	68	XP_001604249.1
Aphidius ervi	Thor	Thor	FBgn0261560	CG8846	2	No hits found	na	na	na	na	na	na	na	na	na	na	na	na	na	na	na	na	na	na
Lysiphlebus fabarum	Thor	Thor	FBgn0261560	CG8846	2	No hits found	na	na	na	na	na	na	na	na	na	na	na	na	na	na	na	na	na	na
Aphidius ervi	TNF-receptor-associated factor 4	Traf4	FBgn0026319	CG3048	2	AE3017953-PA	6e-169	61	78	TRAF1	4e-168	61	78	AAD47894.1	TNF receptor-associated factor 4 isoform	0	84	92	XP_016766825.1	TNF receptor-associated factor 4	0	82	91	XP_008208112.2
Lysiphlebus fabarum	TNF-receptor-associated factor 4	Traf4	FBgn0026319	CG3048	2	LF007677-PA	0	60	76	TNF-receptor-associated factor 4, isoform A	0	60	75	NP_477416.1	TNF receptor-associated factor 4 isoform	0	81	90	XP_016766825.1	TNF receptor-associated factor 4	0	79	89	XP_008208112.2
Aphidius ervi	TNF-receptor-associated factor 6	Traf6	FBgn0265464	CG10961	1	AE3009172-PA	1e-83	34	55	TRAF6	3e-81	34	54	AAD47895.1	TNF receptor-associated factor 6	1e-159	54	73	XP_624207.3	TNF receptor-associated factor 4	2e-12	23	39	XP_008208112.2
Lysiphlebus fabarum	TNF-receptor-associated factor 6	Traf6	FBgn0265464	CG10961	1	LF002171-PA	3e-85	34	54	TRAF6	9e-83	34	55	AAD47895.1	TNF receptor-associated factor 6	1e-162	53	73	XP_624207.3	TNF receptor-associated factor 4	7e-13	27	49	XP_008208112.2
Aphidius ervi	Toll	Tl	FBgn0262473	CG5490	3	AE3002934-PA	0	34	55	toll, isoform B	0	35	55	NP_524518.1	protein toll	0	43	61	XP_006562783.1	protein toll	0	40	61	XP_001604577.1
Lysiphlebus fabarum	Toll	TI	FBgn0262473	CG5490	3	LF007475-PA	7e-150	32	52	toll, isoform B	6e-160	32	52	NP_524518.1	protein toll	0	40	60	XP_006562783.1	protein toll	0	37	57	XP_001604577.1
Aphidius ervi	Toll-4	Toll-4	FBgn0032095	CG18241	1	AE3008823-PA	3e-58	30	50	Toll, partial	7e-115	31	51	AAQ64936.1	protein toll	4e-135	36	57	XP_006562783.1	protein toll	2e-131	34	54	XP_001604577.1
Lysiphlebus fabarum	Toll-4	Toll-4	FBgn0032095	CG18241	1	LF006208-PA	4e-47	28	50	Toll, partial	9e-110	29	50	AAQ64936.1	protein toll	1e-126	33	52	XP_006562783.1	protein toll isoform	7e-126	32	51	XP_003425965.1
Aphidius ervi	Toll-6	Toll-6	FBgn0036494	CG7250	3	AE3018565-PA	0	46	67	Toll-6	0	46	66	AAF86226.1	slit homolog 2 protein	0	60	75	XP_393712.2	slit homolog 2 protein	0	50	67	XP_016841506.1
Lysiphlebus fabarum	Toll-6	Toll-6	FBgn0036494	CG7250	3	LF014022-PA	0	46	68	Toll-6	0	45	67	AAF86226.1	slit homolog 2 protein	0	58	74	XP_393712.2	slit homolog 2 protein	0	49	67	XP_016841506.1
Aphidius ervi	Toll-7	Toll-7	FBgn0034476	CG8595	1	AE3009114-PA	0	50	66	Toll-7	0	49	65	NP_523797.1	18 wheeler precursor	0	67	76	NP_001013379.1	slit homolgue protein	0	79	89	XP_016842445.1
Lysiphlebus fabarum	Toll-7	Toll-7	FBgn0034476	CG8595	1	LF009522-PA	0	46	64	Toll-7	0	49	67	NP_523797.1	18 wheeler precursor	0	66	76	NP_001013379.1	slit homolgue protein	0	77	88	XP_016842445.1
Aphidius ervi	Toll-9	Toll-9	FBgn0036978	CG5528	3	AE3002124-PA	2e-18	28	49	convoluted, isoform A	2e-64	30	51	NP_610948.2	slit homolog 3 protein-like isoform	2e-66	30	48	XP_006561541.1	slit homolog 3 protein	4e-62	32	51	XP_001603185.1
Lysiphlebus fabarum	Toll-9	Toll-9	FBgn0036978	CG5528	3	LF006253-PA	5e-14	31	52	tehao, isoform A	7e-63	29	50	NP_477438.1	protein toll	2e-72	31	50	XP_006562783.1	protein toll	2e-71	39	57	XP_001604871.2
Aphidius ervi	Tollo	Tollo	FBgn0029114	CG6890	1	AE3017199-PA	0	54	74	CG6890, partial	0	54	73	ABA86508.1	protein toll	0	72	84	XP_393713.2	slit homolog 3 protein	0	70	83	XP_001603014.1
Lysiphlebus fabarum	Tollo	Tollo	FBgn0029114	CG6890	1	LF011069-PA	0	53	72	CG6890, partial	0	54	72	ABA86508.1	protein toll	0	70	84	XP_393713.2	slit homolog 3 protein	0	68	82	XP_001603014.1
Aphidius ervi	Turandot A	TotA	FBgn0028396	CG31509	1	No hits found	na	na	na	na	na	na	na	na	na	na	na	na	na	na	na	na	na	na
Lysiphlebus fabarum	Turandot A	TotA	FBgn0028396	CG31509	1	No hits found	na	na	na	na	na	na	na	na	na	na	na	na	na	na	na	na	na	na
Aphidius ervi	Turandot B	TotB	FBgn0038838	CG5609	1	No hits found	na	na	na	na	na	na	na	na	na	na	na	na	na	na	na	na	na	na
Lysiphlebus fabarum	Turandot B	TotB	FBgn0038838	CG5609	1	No hits found	na	na	na	na	na	na	na	na	na	na	na	na	na	na	na	na	na	na
Aphidius ervi	Turandot C	TotC	FBgn0044812	CG31508	1	No hits found	na	na	na	na	na	na	na	na	na	na	na	na	na	na	na	na	na	na
Lysiphlebus fabarum	Turandot C	TotC	FBgn0044812	CG31508	1	No hits found	na	na	na	na	na	na	na	na	na	na	na	na	na	na	na	na	na	na
Aphidius ervi	Turandot F	TotF	FBgn0044811	CG31691	1	No hits found	na	na	na	na	na	na	na	na	na	na	na	na	na	na	na	na	na	na
Lysiphlebus fabarum	Turandot F	TotF	FBgn0044811	CG31691	1	No hits found	na	na	na	na	na	na	na	na	na	na	na	na	na	na	na	na	na	na
Aphidius ervi	Turandot M	TotM	FBgn0031701	CG14027	2	No hits found	na	na	na	na	na	na	na	na	na	na	na	na	na	na	na	na	na	na
Lysiphlebus fabarum	Turandot M	TotM	FBgn0031701	CG14027	2	No hits found	na	na	na	na	na	na	na	na	na	na	na	na	na	na	na	na	na	na
Aphidius ervi	Turandot X	TotX	FBgn0044810	CG31193	1	No hits found	na	na	na	na	na	na	na	na	na	na	na	na	na	na	na	na	na	na
Lysiphlebus fabarum	Turandot X	TotX	FBgn0044810	CG31193	1	No hits found	na	na	na	na	na	na	na	na	na	na	na	na	na	na	na	na	na	na
Aphidius ervi	Turandot Z	TotZ	FBgn0044809	CG31507	1	No hits found	na	na	na	na	na	na	na	na	na	na	na	na	na	na	na	na	na	na
Lysiphlebus fabarum	Turandot Z	TotZ	FBgn0044809	CG31507	1	No hits found	na	na	na	na	na	na	na	na	na	na	na	na	na	na	na	na	na	na
Aphidius ervi	TRAM	TRAM	FBgn0040340	CG11642	5	AE3014815-PA	2e-99	42	60	TRAM, isoform A	3e-95	42	59	NP_726710.1	translocating chain-associated membrane protein 1-like 1	5e-167	61	78	XP_016769851.1	translocating chain-associated membrane protein 1-like 1	1e-161	57	76	XP_001606721.1
Lysiphlebus fabarum	TRAM	TRAM	FBgn0040340	CG11642	5	LF000108-PA	7e-99	41	60	TRAM, isoform A	4e-95	41	59	NP_726710.1	translocating chain-associated membrane protein 1	1e-165	62	78	XP_016769851.1	translocating chain-associated membrane protein 1-like 1	3e-157	56	75	XP_001606721.1
Aphidius ervi	Transferrin 1	Tsf1	FBgn0022355	CG6186	2	AE3009066-PA	1e-118	40	61	transferrin 1, isoform A	9e-118	41	61	NP_523401.2	transferrin 1 precursor	0	65	80	NP_001011572.1	transferrin	0	65	79	XP_016843754.1
Lysiphlebus fabarum	Transferrin 1	Tsf1	FBgn0022355	CG6186	2	LF001921-PA	2e-108	42	62	LP08340p, partial	1e-107	42	62	ABY21747.1	transferrin 1 precursor	0	62	78	NP_001011572.1	transferrin	0	58	75	XP_016843754.1
Aphidius ervi	Transferrin 3	Tsf3	FBgn0034094	CG3666	1	AE3014588-PA	1e-89	28	49	transferrin 3	7e-89	28	49	NP_523759.1	transferrin isoform X2	8e-168	42	60	XP_006558346.1	transferrin-like	3e-109	34	53	XP_001606939.2
Lysiphlebus fabarum	Transferrin 3	Tsf3	FBgn0034094	CG3666	1	LF005738-PA	2e-78	29	47	transferrin 3	1e-77	28	46	NP_523759.1	transferrin isoform	4e-157	39	58	XP_001122328.3	transferrin-like	1e-115	33	52	XP_001606939.2
Aphidius ervi	tube	tub	FBgn0003882	CG10520	1	AE3001302-PA	3e-10	28	50	CG5854	2.8	29	48	NP_651196.1	probable serine/threonine-protein kinase DDB_G0283337	3e-19	44	61	XP_001121229.2	uncharacterized protein LOC100122761 isoform X2	5e-20	34	53	XP_001606360.1
Lysiphlebus fabarum	tube	tub	FBgn0003882	CG10520	1	LF010871-PA	3e-10	28	51	tube protein	1e-09	28	51	AAA28994.1	probable serine/threonine-protein kinase DDB_G0283337	5e-23	45	64	XP_001121229.2	uncharacterized protein LOC100122761 isoform X2	5e-23	37	59	XP_001606360.1
Aphidius ervi	u-shaped	ush	FBgn0003963	CG2762	5	AE3018631-PA	3e-50	41	54	u-shaped, isoform B	1e-51	41	53	NP_001259828.1	zinc finger protein ush isoform	3e-81	48	61	XP_006566425.1	zinc finger protein ush isoform	0	50	58	XP_008211459.1
Lysiphlebus fabarum	u-shaped	ush	FBgn0003963	CG2762	5	LF000098-PA	2e-50	40	53	u-shaped	6e-52	41	54	CAA72991.1	zinc finger protein ush isoform	3e-81	48	61	XP_006566425.1	zinc finger protein ush isoform	0	49	58	XP_008211459.1
Aphidius ervi	Ubiquitin-conjugating enzyme variant 1A	Uev1A	FBgn0035601	CG10640	3	AE3009177-PA	6e-80	74	89	Ubiquitin-conjugating enzyme variant 1A, isoform A	4e-79	74	88	NP_647959.1	ubiquitin-conjugating enzyme E2 variant 2	5e-101	96	96	XP_393411.1	ubiquitin-conjugating enzyme E2 variant 2	6e-100	94	97	XP_001607297.1
Lysiphlebus fabarum	Ubiquitin-conjugating enzyme variant 1A	Uev1A	FBgn0035601	CG10640	3	LF002164-PA	3e-80	72	86	Ubiquitin-conjugating enzyme variant 1A, isoform A	2e-79	72	86	NP_647959.1	ubiquitin-conjugating enzyme E2 variant 2	4e-101	96	96	XP_393411.1	ubiquitin-conjugating enzyme E2 variant 2	1e-101	94	97	XP_001607297.1
Aphidius ervi	unpaired 3	upd3	FBgn0053542	CG33542	1	No hits found	na	na	na	na	na	na	na	na	na	na	na	na	na	na	na	na	na	na
Lysiphlebus fabarum	unpaired 3	upd3	FBgn0053542	CG33542	1	LF009039-PA	0.028	33	46	milton, isoform E	6e-176	45	59	NP_001245928.1	trafficking kinesin-binding protein milt isoform X5	0	70	80	XP_006569842.1	trafficking kinesin-binding protein milt isoform X5	0	67	77	XP_032452496.1
Aphidius ervi	Urate oxidase	Uro	FBgn0003961	CG7171	1	AE3011267-PA	4e-115	51	66	urate oxidase	2e-114	51	65	CAA36203.1	na	na	na	na	na	uricase isoform	0	80	91	XP_016845485.1
Lysiphlebus fabarum	Urate oxidase	Uro	FBgn0003961	CG7171	1	LF011441-PA	7e-116	51	66	urate oxidase	4e-115	51	66	CAA36203.1	na	na	na	na	na	uricase isoform	0	80	92	XP_016845485.1
Aphidius ervi	Vacuolar protein sorting 35	Vps35	FBgn0034708	CG5625	2	AE3008507-PA	0	65	81	RE65032p, partial	0	65	80	AAT94432.1	vacuolar protein sorting-associated protein 35 isoform	0	86	93	XP_006567316.1	vacuolar protein sorting-associated protein 35	0	83	91	XP_001604419.1
Lysiphlebus fabarum	Vacuolar protein sorting 35	Vps35	FBgn0034708	CG5625	2	LF006658-PA	0	63	79	RE65032p, partial	0	62	78	AAT94432.1	vacuolar protein sorting-associated protein 35	0	81	89	XP_006567316.1	vacuolar protein sorting-associated protein 35	0	79	88	XP_001604419.1
Aphidius ervi	Vago	Vago	FBgn0030262	CG2081	2	AE3009374-PA	0.042	32	42	CG31997	1.6e-43	62	76	NP_001284709	uncharacterized protein LOC411622	2e-81	78	86	XP_395092.2	uncharacterized protein LOC100113619	5e-74	86	96	XP_001604071.1
Lysiphlebus fabarum	Vago	Vago	FBgn0030262	CG2081	2	LF005619-PA	0.032	32	42	CG31997	1.3e-43	61	76	NP_001284709	uncharacterized protein LOC411622	8e-80	77	87	XP_395092.2	uncharacterized protein LOC100113619	5e-74	86	96	XP_001604071.1
Aphidius ervi	Victoria	Victoria	FBgn0053117	CG33117	1	No hits found	na	na	na	na	na	na	na	na	na	na	na	na	na	na	na	na	na	na
Lysiphlebus fabarum	Victoria	Victoria	FBgn0053117	CG33117	1	No hits found	na	na	na	na	na	na	na	na	na	na	na	na	na	na	na	na	na	na
Aphidius ervi	viking	vkg	FBgn0016075	CG16858	3	AE3007538-PA	0	47	57	viking, isoform A	0	47	57	NP_477190.1	collagen alpha-5(IV) chain	0	62	71	XP_006563187.1	collagen alpha-1(III) chain	0	59	69	XP_001603511.2
Lysiphlebus fabarum	viking	vkg	FBgn0016075	CG16858	3	LF004585-PA	0	47	57	viking, isoform A	0	47	56	NP_477190.1	collagen alpha-5(IV) chain	0	62	71	XP_006563187.1	collagen alpha-1(III) chain	0	57	67	XP_001603511.2
Aphidius ervi	virus-induced Rna 1	vir1	FBgn0043841	CG31764	7	No hits found	na	na	na	na	na	na	na	na	na	na	na	na	na	na	na	na	na	na
Lysiphlebus fabarum	virus-induced Rna 1	vir1	FBgn0043841	CG31764	7	No hits found	na	na	na	na	na	na	na	na	na	na	na	na	na	na	na	na	na	na
Aphidius ervi	wengen	wgn	FBgn0030941	CG6531	2	AE3009746-PA	4e-18	29	44	VADER	2e-17	29	44	AAM66764.1	tumor necrosis factor receptor superfamily member wengen isoform	3e-102	54	70	XP_001122675.2	EF-hand calcium-binding domain-containing protein 1-like isoform	5.6	41	62	XP_016840196.1
Lysiphlebus fabarum	wengen	wgn	FBgn0030941	CG6531	2	LF006852-PA	1e-06	27	44	tumor necrosis factor receptor superfamily member wengen isoform	4e-69	74	86	XP_001122675.2	tumor necrosis factor receptor superfamily member wengen isoform	4e-69	74	86	XP_001122675.2	na	na	na	na	na
Aphidius ervi	wnt inhibitor of Dorsal	wntD	FBgn0038134	CG8458	1	AE3007978-PA	1e-17	21	38	Dint-1 protein	7e-166	55	66	AAA28646.1	protein Wnt-1	0	74	85	XP_006571302.1	protein Wnt-1 isoform	0	75	86	XP_001603388.3
Lysiphlebus fabarum	wnt inhibitor of Dorsal	wntD	FBgn0038134	CG8458	1	LF007542-PA	5e-19	21	39	wingless	2e-177	55	66	NP_523502.1	protein Wnt-1	0	72	85	XP_006571302.1	protein Wnt-1 isoform	0	72	84	XP_001603388.3
Aphidius ervi	yantar	ytr	FBgn0021895	CG18426	2	AE3010484-PA	9e-39	77	88	putative Rna-binding protein	3e-37	80	90	AAO11784.1	U4/U6.U5 small nuclear ribonucleoprotein 27 kDa protein	1e-45	85	91	XP_016772167.1	U4/U6.U5 small nuclear ribonucleoprotein 27 kDa protein	9e-45	90	97	XP_001604952.1
Lysiphlebus fabarum	yantar	ytr	FBgn0021895	CG18426	2	LF006703-PA	8e-36	50	56	putative Rna-binding protein	6e-40	83	88	AAO11784.1	U4/U6.U5 small nuclear ribonucleoprotein 27 kDa protein	1e-46	84	88	XP_016772167.1	U4/U6.U5 small nuclear ribonucleoprotein 27 kDa protein	1e-46	90	95	XP_001604952.1
Aphidius ervi	yellow	y	FBgn0004034	CG3757	1	AE3015200-PA	2e-175	63	77	yellow	1e-174	63	76	NP_476792.1	yellow-like protein	0	74	86	ADD51174.1	yellow-y precursor	0	77	89	NP_001154977.1
Lysiphlebus fabarum	yellow	y	FBgn0004034	CG3757	1	LF013555-PA	6e-178	62	76	yellow	2e-177	62	76	NP_476792.1	yellow-like protein	0	74	86	ADD51174.1	yellow-y precursor	0	74	87	NP_001154977.1
Aphidius ervi	yin	yin	FBgn0265575	CG44402	4	AE3005346-PA	2e-178	44	64	CG2930, isoform D	0	50	68	NP_788855.1	peptide transporter family 1	0	59	73	XP_016772977.1	peptide transporter family 1 isoform	0	54	71	XP_008210855.1
Lysiphlebus fabarum	yin	yin	FBgn0265575	CG44402	4	LF001556-PA	6e-178	44	64	CG2930, isoform D	0	50	68	NP_788855.1	peptide transporter family 1	0	58	74	XP_016772977.1	peptide transporter family 1 isoform	0	53	70	XP_008210855.1
Aphidius ervi	Zinc/iron regulated transporter-related protein 89B	Zip89B	FBgn0038412	CG6898	1	AE3004604-PA	2e-52	36	52	Zinc/iron regulated transporter-related protein 42C.1	1e-54	38	54	NP_525107.1	uncharacterized protein LOC411807 isoform	6e-114	59	70	XP_395274.2	zinc transporter ZIP3 isoform	3e-70	42	57	XP_003424613.1
Lysiphlebus fabarum	Zinc/iron regulated transporter-related protein 89B	Zip89B	FBgn0038412	CG6898	1	LF007806-PA	9e-61	38	53	Zinc/iron regulated transporter-related protein 89B	3e-63	37	54	NP_536747.2	zinc transporter ZIP1-like isoform	7e-81	45	62	XP_624888.3	zinc transporter ZIP3 isoform	4e-75	43	58	XP_001608179.2

## Sheet: CG
This list includes all the other genes selected as Drosophila Immune Regulated Genes described in De Gregorio et al. 2001: https://www.epfl.ch/labs/lemaitrelab/lemaitre-lab/resources/list-of-drosophila-genes-potentially-involved-in-the-immune-response/
	Drosophila on wasp									Wasp on Drosophila
species	gene_name_droso_mel	symbol	flybase_id	CG_number_droso	ref_species	e_value. * red values indicate matches less than 1e-5 (above this value we did not consider the match)	Identities (%)	Positives (%)		gene_name_droso_mel	flybase_id	name or Function or Homology
Aphidus ervi	CG31741	CG31741	FBgn0051741	CG31741	AE3003281-PA	7e-77	31	51		CG31741	FBgn0051741	CD36 family
Lysiphlebus fabarum	CG31741	CG31741	FBgn0051741	CG31741	LF007961-PA	1e-75	31	51		CG31741	FBgn0051741
Aphidus ervi	CG3829	CG3829	FBgn0035091	CG3829	AE3001542-PA	1e-74	31	54		CG3829	FBgn0035091	CD36 family
Lysiphlebus fabarum	CG3829	CG3829	FBgn0035091	CG3829	LF004783-PA	9e-70	30	52		CG3829	FBgn0035091
Aphidus ervi	CG12780	CG12780	FBgn0033301	CG12780	AE3002461-RA	2e-16	42	52		CG34115	FBgn0083951	no data
Lysiphlebus fabarum	CG12780	CG12780	FBgn0033301	CG12780	LF009212-RA	9e-17	43	56		CG34115	FBgn0083951
Aphidus ervi	CG17119	CG17119	FBgn0039045	CG17119	AE3017908-PA	4e-103	50	66		CG17119	FBgn0039045	Lysosomal cystine transporter
Lysiphlebus fabarum	CG17119	CG17119	FBgn0039045	CG17119	LF008800-PA	1e-125	52	68		CG17119	FBgn0039045
Aphidus ervi	CG4393	CG4393	FBgn0039075	CG4393	AE3007316-PA	3e-106	61	75		CG4393	FBgn0039075	Ankyrin repeat and SAM domain-containing protein
Lysiphlebus fabarum	CG4393	CG4393	FBgn0039075	CG4393	LF004546-PA	2e-110	59	75		CG4393	FBgn0039075
Aphidus ervi	CG5550	CG5550	FBgn0034160	CG5550	AE3000577-PA	2e-41	40	57		CG5550	FBgn0034160	Fibrinogen, alpha/beta/gamma chain, C-terminal
Lysiphlebus fabarum	CG5550	CG5550	FBgn0034160	CG5550	LF006492-PA	7e-42	40	52		CG5550	FBgn0034160
Aphidus ervi	CG6429	CG6429	FBgn0046999	CG6429	AE3015368-PA	3e-34	40	63		CG6426	FBgn0034162	Lysozyme
Lysiphlebus fabarum	CG6429	CG6429	FBgn0046999	CG6429	LF004432-PA	3e-36	36	59		CG6426	FBgn0034162
Aphidus ervi	CG11313	CG11313	FBgn0039798	CG11313	AE3007424-PA	4e-52	33	48		CG1102	FBgn0027930	Melanization Protease 1
Lysiphlebus fabarum	CG11313	CG11313	FBgn0039798	CG11313	LF000857-PA	6e-51	38	53		CG4920	FBgn0000533	easter serine protease
Aphidus ervi	CG7798	CG7798	FBgn0034092	CG7798	AE3005459-PA	2e-12	30	49		CG7798	FBgn0034092	Lysozyme
Lysiphlebus fabarum	CG7798	CG7798	FBgn0034092	CG7798	LF005887-PA	4e-13	32	48		CG7798	FBgn0034092
Aphidus ervi	CG5527	CG5527	FBgn0039564	CG5527	AE3003884-PA	4e-63	27	46		CG9761	FBgn0027570	Neprilysin 2
Lysiphlebus fabarum	CG5527	CG5527	FBgn0039564	CG5527	LF000459-PA	2e-65	33	57		CG9761	FBgn0027570
Aphidus ervi	CG8492	CG8492	FBgn0035813	CG8492	AE3005458-RA	3e-12	30	48		CG16799	FBgn0034538	Lysozyme
Lysiphlebus fabarum	CG8492	CG8492	FBgn0035813	CG8492	LLF005886-RA	5e-14	32	52		CG16799	FBgn0034538
Aphidus ervi	CG11159	CG11159	FBgn0034539	CG11159	AE3005459-PA	6e-33	44	61		CG11159	FBgn0034539	Lysozyme
Lysiphlebus fabarum	CG11159	CG11159	FBgn0034539	CG11159	LF005887-PA	1e-33	47	63		CG11159	FBgn0034539
Aphidus ervi	CG16799	CG16799	FBgn0034538	CG16799	AE3005459-PA	5e-33	42	59		CG16799	FBgn0034538	Lysozyme
Lysiphlebus fabarum	CG16799	CG16799	FBgn0034538	CG16799	LF005887-PA	2e-27	41	64		CG16799	FBgn0034538
Aphidus ervi	CG42797	CG42797	FBgn0261931	CG42797	AE3012436-PA	0	80	88		CG42797	FBgn0261931	E3 ubiquitin-protein ligase HECW1, helical box
Lysiphlebus fabarum	CG42797	CG42797	FBgn0261931	CG42797	LF008465-PA	0	80	88		CG42797	FBgn0261931
Aphidus ervi	CG16756	CG16756	FBgn0029765	CG16756	AE3005459-PA	2e-25	38	60		CG16799	FBgn0034538	Lysozyme
Lysiphlebus fabarum	CG16756	CG16756	FBgn0029765	CG16756	LF005887-PA	1e-25	39	60		CG16799	FBgn0034538
Aphidus ervi	CG1607	CG1607	FBgn0039844	CG1607	AE3010332-PA	8e-137	44	64		CG1607	FBgn0039844	L-TYPE AMINO ACID TRANSPORTERS
Lysiphlebus fabarum	CG1607	CG1607	FBgn0039844	CG1607	LF010363-PA	0	75	84		CG1607	FBgn0039844
Aphidus ervi	CG30062	CG30062	FBgn0050062	CG30062	AE3005459-PA	3e-10	28	47		CG16799	FBgn0034538	Lysozyme
Lysiphlebus fabarum	CG30062	CG30062	FBgn0050062	CG30062	LF005887-PA	6e-10	25	44		CG16799	FBgn0034538
Aphidus ervi	CG11456	CG11456	FBgn0037031	CG11456	AE3002434-PA	1e-44	28	44		CG1233	FBgn0035137	C2H2 ZINC FINGER TRANSCRIPTION FACTORS
Lysiphlebus fabarum	CG11456	CG11456	FBgn0037031	CG11456	LF011828-PA	2e-44	32	50		CG1233	FBgn0035137
Aphidus ervi	CG30087	CG30087	FBgn0050087	CG30087	AE3007423-PA	2e-43	36	54		CG4920	FBgn0000533	easter serine protease
Lysiphlebus fabarum	CG30087	CG30087	FBgn0050087	CG30087	LF000857-PA	2e-43	37	56		CG4920	FBgn0000533
Aphidus ervi	CG9649	CG9649	FBgn0038211	CG9649	AE3011327-PA	1e-28	31	50		CG7432	FBgn0038727	S1A SERINE PROTEASES - TRYPSIN-LIKE
Lysiphlebus fabarum	CG9649	CG9649	FBgn0038211	CG9649	LF008931-PA	1e-26	31	48		CG7432	FBgn0038727
Aphidus ervi	CG4199	CG4199	FBgn0025628	CG4199	AE3015273-PA	8e-171	48	66		CG4199	FBgn0025628	OTHER OXIDOREDUCTASES
Lysiphlebus fabarum	CG4199	CG4199	FBgn0025628	CG4199	LF014202-PA	3e-175	47	66		CG4199	FBgn0025628
Aphidus ervi	CG11842	CG11842	FBgn0039629	CG11842	AE3000943-PA	1e-53	38	53		CG11842	FBgn0039629	S1A SERINE PROTEASES - TRYPSIN-LIKE
Lysiphlebus fabarum	CG11842	CG11842	FBgn0039629	CG11842	LF007654-PA	3e-40	38	55		CG11843	FBgn0039630	S1A SERINE PROTEASES - TRYPSIN-LIKE
Aphidus ervi	CG15829	CG15829	FBgn035743	CG15829	AE3002961-PA	3e-17	46	63		CG15829	FBgn035743	Acyl-CoA binding protein 6
Lysiphlebus fabarum	CG15829	CG15829	FBgn035743	CG15829	LF000245-PA	1e-17	47	63		CG15829	FBgn035743
Aphidus ervi	CG11841	CG11841	FBgn0039628	CG11841	AE3000943-PA	1e-51	40	58		CG11842	FBgn0039629	S1A SERINE PROTEASES - TRYPSIN-LIKE
Lysiphlebus fabarum	CG11841	CG11841	FBgn0039628	CG11841	LF007654-PA	4e-55	41	59		CG11843	FBgn0039630	S1A SERINE PROTEASES - TRYPSIN-LIKE
Aphidus ervi	CG16713	CG16713	FBgn0031560	CG16713	AE3003445-PA	1e-13	50	63		na	na	No coherent results
Lysiphlebus fabarum	CG16713	CG16713	FBgn0031560	CG16713	LF009708-PA	1e-13	50	63		na	na	No coherent results
Aphidus ervi	CG3604	CG3604	FBgn0031562	CG3604	AE3003445-PA	1e-12	50	65		na	na	No coherent results
Lysiphlebus fabarum	CG3604	CG3604	FBgn0031562	CG3604	LF009708-PA	2e-12	48	65		na	na	No coherent results
Aphidus ervi	CG9631	CG9631	FBgn0027563	CG9631	AE3002160-PA	4e-26	32	50		CG11836	FBgn0039272	S1A SERINE PROTEASES - TRYPSIN-LIKE
Lysiphlebus fabarum	CG9631	CG9631	FBgn0027563	CG9631	LF000857-PA	4e-27	33	48		CG4920	FBgn0000533	easter serine protease
Aphidus ervi	CG5909	CG5909	FBgn0039495	CG5909	AE3007424-PA	4e-61	33	50		CG1102	FBgn0027930	Melanization Protease 1
Lysiphlebus fabarum	CG5909	CG5909	FBgn0039495	CG5909	LF000857-PA	1e-46	36	54		CG4920	FBgn0000533	easter serine protease
Aphidus ervi	CG30080	CG30080	FBgn0050080	CG30080	no hits found	na	na	na		na	na
Lysiphlebus fabarum	CG30080	CG30080	FBgn0050080	CG30080	no hits found	na	na	na		na	na
Aphidus ervi	CG5493	CG5493	FBgn0034364	CG5493	AE3006284-PA	4e-73	48	68		CG5493	FBgn0034364	Cysteine dioxygenase
Lysiphlebus fabarum	CG5493	CG5493	FBgn0034364	CG5493	LF000237-PA	1e-73	52	73		CG5493	FBgn0034364
Aphidus ervi	CG9701	CG9701	FBgn0036659	CG9701	AE3013166-PA	1e-136	43	60		CG9701	FBgn0036659	Beta-glucosidase
Lysiphlebus fabarum	CG9701	CG9701	FBgn0036659	CG9701	LF009913-PA	1e-134	41	59		CG9701	FBgn0036659
Aphidus ervi	CG14957	CG14957	FBgn0035412	CG14957	no hits found	na	na	na		na	na
Lysiphlebus fabarum	CG14957	CG14957	FBgn0035412	CG14957	no hits found	na	na	na		na	na
Aphidus ervi	CG14219	CG14219	FBgn0031033	CG14219	AE3009767-PA	9e-81	32	51		CG14219	FBgn0031033	OTHER NON-AMINO-ACYL ACYL GROUP TRANSFERASES
Lysiphlebus fabarum	CG14219	CG14219	FBgn0031033	CG14219	LF006872-PA	1e-83	31	50		CG14205	FBgn0031034	OTHER NON-AMINO-ACYL ACYL GROUP TRANSFERASES
Aphidus ervi	CG5188	CG5188	FBgn0032247	CG5188	AE3005167-PA	2e-98	52	69		CG5188	FBgn0032247	Peptidase M24A, methionine aminopeptidase
Lysiphlebus fabarum	CG5188	CG5188	FBgn0032247	CG5188	LF007293-PA	2e-91	48	63		CG5188	FBgn0032247
Aphidus ervi	CG15067	CG15067	FBgn0034331	CG15067	no hits found	na	na	na		na	na
Lysiphlebus fabarum	CG15067	CG15067	FBgn0034331	CG15067	LF003160-PA	0.063	35	47		na	na
Aphidus ervi	CG8358	CG8358	FBgn0037727	CG8358	AE3008079-PA	1e-57	31	51		CG8358	FBgn0037727	Neprilysin-like 12
Lysiphlebus fabarum	CG8358	CG8358	FBgn0037727	CG8358	LF008684-PA	6e-54	24	42		CG8358	FBgn0037727
Aphidus ervi	CG13325	CG13325	FBgn0033792	CG13325	AE3009768-PA	4e-70	27	51		CG3106	FBgn0030148	OTHER NON-AMINO-ACYL ACYL GROUP TRANSFERASES
Lysiphlebus fabarum	CG13325	CG13325	FBgn0033792	CG13325	LF006872-PA	9e-70	29	49		CG14205	FBgn0031034	OTHER NON-AMINO-ACYL ACYL GROUP TRANSFERASES
Aphidus ervi	CG6426	CG6426	FBgn0034162	CG6429	AE3015368-PA	4e-46	52	70		CG6426	FBgn0034162	GH22 FAMILY OF LYSOZYMES
Lysiphlebus fabarum	CG6426	CG6426	FBgn0034162	CG6429	LF004432-PA	3e-50	53	69		CG6426	FBgn0034162
Aphidus ervi	CG10383	CG10383	FBgn0032699	CG10383	AE3001168-PA	2e-124	32	55		CG10383	FBgn0032699	GPI inositol-deacylase PGAP1-like
Lysiphlebus fabarum	CG10383	CG10383	FBgn0032699	CG10383	LF005232-PA	1e-155	31	54		CG10383	FBgn0032699
Aphidus ervi	CG13795	CG13795	FBgn0031937	CG13795	AE3011276-PA	6e-54	26	48		CG13795	FBgn0031937	SLC6 FAMILY OF SODIUM/CHLORIDE-DEPENDENT NEUROTRANSMITTER TRANSPORTERS
Lysiphlebus fabarum	CG13795	CG13795	FBgn0031937	CG13795	LF009502-PA	1e-53	26	47		CG13795	FBgn0031937
Aphidus ervi	CG6357	CG6357	FBgn0033875	CG6357	AE3005336-PA	5e-07	38	59		CG6357	FBgn0033875	Papain-like cysteine peptidase superfamily
Lysiphlebus fabarum	CG6357	CG6357	FBgn0033875	CG6357	LF001566-PA	2e-07	39	59		CG6357	FBgn0033875
Aphidus ervi	CG17560	CG17560	FBgn0038450	CG17560	AE3009275-PA	2e-114	34	56		CG17560	FBgn0038450	ALDEHYDE OR OXO OXIDOREDUCTASES, naD OR naDP AS ACCEPTOR
Lysiphlebus fabarum	CG17560	CG17560	FBgn0038450	CG17560	LF002594-PA	4e-115	34	56		CG17560	FBgn0038450
Aphidus ervi	CG9186	CG9186	FBgn0035206	CG9186	AE3003191-PA	1e-81	40	63		CG9186	FBgn0035206	sturkopf; AB hydrolase superfamily
Lysiphlebus fabarum	CG9186	CG9186	FBgn0035206	CG9186	LF010682-PA	2e-78	39	62		CG9186	FBgn0035206
Aphidus ervi	CG34347	CG34347	FBgn0085376	CG34347	AE3002649-PA	6e-144	50	62		CG34347	FBgn0085376	FERM/acyl-CoA-binding protein superfamily
Lysiphlebus fabarum	CG34347	CG34347	FBgn0085376	CG34347	LF000988-PA	5e-148	51	62		CG34347	FBgn0085376
Aphidus ervi	CG17019	CG17019	FBgn0033783	CG17019	AE3009704-PA	8e-38	58	71		CG17019	FBgn0033783	OTHER RING DOMAIN UBIQUITIN LIGASES
Lysiphlebus fabarum	CG17019	CG17019	FBgn0033783	CG17019	LF011756-PA	5e-37	58	70		CG17019	FBgn0033783
Aphidus ervi	CG14661	CG14661	FBgn0037288	CG14661	AE3003530-PA	5e-71	44	64		CG14661	FBgn0037288	Haemolymph juvenile hormone binding
Lysiphlebus fabarum	CG14661	CG14661	FBgn0037288	CG14661	LF002768-PA	3e-69	44	65		CG14661	FBgn0037288
Aphidus ervi	CG7227	CG7227	FBgn0031970	CG7227	AE3008125-PA	8e-93	36	57		CG12789	FBgn0025697	santa-maria; scavenger receptor acting in neural tissue and majority of rhodopsin is absent
Lysiphlebus fabarum	CG7227	CG7227	FBgn0031970	CG7227	LF007961-PA	8.7e-103	39	59		CG4280	FBgn0015924	croquemort
Aphidus ervi	CG2736	CG2736	FBgn0035090	CG2736	AE3002114-PA	2e-29	27	45		CG2736	FBgn0035090	CD36 family
Lysiphlebus fabarum	CG2736	CG2736	FBgn0035090	CG2736	LF009345-PA	3e-29	27	45		CG2736	FBgn0035090
Aphidus ervi	CG11417	CG11417	FBgn0024364	CG11417	AE3007731-pa	4e-19	63	81		CG11417	FBgn0024364	Pre-rRna-processing protein Esf1
Lysiphlebus fabarum	CG11417	CG11417	FBgn0024364	CG11417	LF005148-PA	6e-102	37	60		CG11417	FBgn0024364
Aphidus ervi	CG18467	CG18467	FBgn0034218	CG18467	AE3005437-PA	7e-60	42	68		CG18467	FBgn0034218	CTLH, C-terminal LisH motif
Lysiphlebus fabarum	CG18467	CG18467	FBgn0034218	CG18467	LF002556-PA	1e-59	42	68		CG18467	FBgn0034218
Aphidus ervi	CG2875	CG2875	FBgn0029672	CG2875	AE3009191-PA	1.17e-159	45	67		CG1234	FBgn0037489	CCAAT-binding factor
Lysiphlebus fabarum	CG2875	CG2875	FBgn0029672	CG2875	LF004381-PA	1e-91	36	56		CG2875	FBgn0029672	CCAAT-binding factor
Aphidus ervi	CG14401	CG14401	FBgn0032900	CG14401	AE3003383-PA	7e-05	23	41		CG17218	FBgn0032421	Protein quiver
Lysiphlebus fabarum	CG14401	CG14401	FBgn0032900	CG14401	LF002914-PA	4e-08	28	41		na	na
Aphidus ervi	CG6073	CG6073	FBgn0039417	CG6073	AE3005398-PA	4e-98	44	63		CG6073	FBgn0039417	Belongs to the HGH1 family
Lysiphlebus fabarum	CG6073	CG6073	FBgn0039417	CG6073	LF002580-PA	2e-102	45	63		CG6073	FBgn0039417
Aphidus ervi	CG14625	CG14625	FBgn0040358	CG14625	no hits found	na	na	na		na	na
Lysiphlebus fabarum	CG14625	CG14625	FBgn0040358	CG14625	no hits found	na	na	na		na	na
Aphidus ervi	CG14907	CG14907	FBgn0038455	CG14907	AE3007130-PA	0.009	27	46		CG8983	FBgn0033663	Endoplasmic reticulum p60
Lysiphlebus fabarum	CG14907	CG14907	FBgn0038455	CG14907	LF000281-PA	0.003	27	46		CG8983	FBgn0033663
Aphidus ervi	CG10332	CG10332	FBgn0260455	CG10332	no hits found	na	na	na		na	na
Lysiphlebus fabarum	CG10332	CG10332	FBgn0260455	CG10332	no hits found	na	na	na		na	na
Aphidus ervi	CG13193	CG13193	FBgn0033650	CG13193	no hits found	na	na	na		na	na
Lysiphlebus fabarum	CG13193	CG13193	FBgn0033650	CG13193	no hits found	na	na	na		na	na
Aphidus ervi	CG5059	CG5059	FBgn0037007	CG5059	AE3010696-PA	2e-56	51	65		CG5059	FBgn0037007	BCL2/adenovirus E1B 19kDa protein-interacting protein 3
Lysiphlebus fabarum	CG5059	CG5059	FBgn0037007	CG5059	LF001435-PA	2e-56	50	65		CG5059	FBgn0037007
Aphidus ervi	CG10910	CG10910	FBgn0034289	CG10910	AE3004480-PA	7e-05	33	38		na	na
Lysiphlebus fabarum	CG10910	CG10910	FBgn0034289	CG10910	LF003832-PA	7e-06	33	38		na	na
Aphidus ervi	CG16772	CG16772	FBgn0032835	CG16772	no hits found	na	na	na		na	na
Lysiphlebus fabarum	CG16772	CG16772	FBgn0032835	CG16772	no hits found	na	na	na		na	na
Aphidus ervi	CG13311	CG13311	FBgn0035929	CG13311	no hits found	na	na	na		na	na
Lysiphlebus fabarum	CG13311	CG13311	FBgn0035929	CG13311	no hits found	na	na	na		na	na
Aphidus ervi	CG15293	CG15293	FBgn0028526	CG15293	no hits found	na	na	na		na	na
Lysiphlebus fabarum	CG15293	CG15293	FBgn0028526	CG15293	no hits found	na	na	na		na	na
Aphidus ervi	CG11413	CG11413	FBgn0035022	CG11413	AE3000289-PA	na	na	na		na	na
Lysiphlebus fabarum	CG11413	CG11413	FBgn0035022	CG11413	no hits found	na	na	na		na	na
Aphidus ervi	CG15282	CG15282	FBgn0028855	CG15282	no hits found	na	na	na		na	na
Lysiphlebus fabarum	CG15282	CG15282	FBgn0028855	CG15282	no hits found	na	na	na		na	na
Aphidus ervi	CG34370	CG34370	FBgn0085399	CG34370	AE3001583-PA	0	56	72		CG34370	FBgn0085399	Spermadhesin, CUB domain superfamily
Lysiphlebus fabarum	CG34370	CG34370	FBgn0085399	CG34370	LF008446-PA	0	59	75		CG34370	FBgn0085399
Aphidus ervi	CG14841	CG14841	FBgn0038218	CG14841	AE3007239-PA	8e-26	41	61		CG14841	FBgn0038218	Protein of unknown function DUF745
Lysiphlebus fabarum	CG14841	CG14841	FBgn0038218	CG14841	LF000759-PA	1e-28	44	64		CG14841	FBgn0038218
Aphidus ervi	CG10345	CG10345	FBgn0027562	CG10345	AE3011981-PA	2e-115	36	59		CG10345	FBgn0027562	CD36/scavenger receptor class B member 1
Lysiphlebus fabarum	CG10345	CG10345	FBgn0027562	CG10345	LF009345-PA	2e-78	31	53		CG10345	FBgn0027562
Aphidus ervi	CG12502	CG12502	FBgn0035171	CG12502	AE3004197-PA	1e-58	52	65		CG12502	FBgn0035171	Protein of unknown function DUF2371, TMEM200
Lysiphlebus fabarum	CG12502	CG12502	FBgn0035171	CG12502	LF009125-PA	3e-55	50	64		CG12502	FBgn0035171
Aphidus ervi	CG13641	CG13641	FBgn0039239	CG13641	no hits found	na	na	na		na	na
Lysiphlebus fabarum	CG13641	CG13641	FBgn0039239	CG13641	no hits found	na	na	na		na	na
Aphidus ervi	CG7016	CG7016	FBgn0039238	CG7016	AE3000289-PA	na	na	na
Lysiphlebus fabarum	CG7016	CG7016	FBgn0039238	CG7016	no hits found	na	na	na		na	na
Aphidus ervi	CG14762	CG14762	FBgn0033250	CG14762	AE3011798-PA	0	63	77		CG14762	FBgn0033250	Leucine-rich repeat+M288:M306
Lysiphlebus fabarum	CG14762	CG14762	FBgn0033250	CG14762	LF006153-PA	0	67	80		CG14762	FBgn0033250
Aphidus ervi	CG7778	CG7778	FBgn0032025	CG7778	no hits found	na	na	na		na	na
Lysiphlebus fabarum	CG7778	CG7778	FBgn0032025	CG7778	no hits found	na	na	na		na	na
Aphidus ervi	CG16743	CG16743	FBgn0032322	CG16743	no hits found	na	na	na		na	na
Lysiphlebus fabarum	CG16743	CG16743	FBgn0032322	CG16743	no hits found	na	na	na		na	na
Aphidus ervi	CG15784	CG15784	FBgn0029766	CG15784	no hits found	na	na	na		na	na
Lysiphlebus fabarum	CG15784	CG15784	FBgn0029766	CG15784	no hits found	na	na	na		na	na
Aphidus ervi	CG13618	CG13618	FBgn0039203	CG13618	AE3006693-PA	3e-36	35	61		CG13618	FBgn0039203	Haemolymph juvenile hormone binding
Lysiphlebus fabarum	CG13618	CG13618	FBgn0039203	CG13618	LF013204-PA	1e-34	32	50		CG13618	FBgn0039203
Aphidus ervi	CG15043	CG15043	FBgn0030929	CG15043	no hits found	na	na	na		na	na
Lysiphlebus fabarum	CG15043	CG15043	FBgn0030929	CG15043	no hits found	na	na	na		na	na
Aphidus ervi	CG10680	CG10680	FBgn0032836	CG10680	no hits found	na	na	na		na	na
Lysiphlebus fabarum	CG10680	CG10680	FBgn0032836	CG10680	no hits found	na	na	na		na	na
Aphidus ervi	CG14567	CG14567	FBgn0037126	CG14567	AE3010877-PA	3e-05	38	56		na	na
Lysiphlebus fabarum	CG14567	CG14567	FBgn0037126	CG14567	LF009828-PA	4e-05	27	41		na	na
Aphidus ervi	CG13077	CG13077	FBgn0032810	CG13077	AE3011817-PA	1e-08	24	50		CG13077	FBgn0032810	Cytochrome b561/ferric reductase transmembrane
Lysiphlebus fabarum	CG13077	CG13077	FBgn0032810	CG13077	LF001821-PA	2e-16	25	49		CG13077	FBgn0032810
Aphidus ervi	CG13905	CG13905	FBgn0035176	CG13905	no hits found	na	na	na		na	na
Lysiphlebus fabarum	CG13905	CG13905	FBgn0035176	CG13905	no hits found	na	na	na		na	na
Aphidus ervi	CG12116	CG12116	FBgn0030041	CG12116	AE3002094-PA	2e-22	25	48		CG12116	FBgn0030041	Sepiapterin reductase (L-erythro-7,8-dihydrobiopterin forming)
Lysiphlebus fabarum	CG12116	CG12116	FBgn0030041	CG12116	LF002846-PA	1e-20	26	47		CG12116	FBgn0030041
Aphidus ervi	CG5791	CG5791	FBgn0040582	CG5791	no hits found	na	na	na		na	na
Lysiphlebus fabarum	CG5791	CG5791	FBgn0040582	CG5791	no hits found	na	na	na		na	na
Aphidus ervi	CG4250	CG4250	FBgn0034761	CG4250	AE3007915-PA	1e-16	52	63		CG4250	FBgn0034761	LITAF domain containing protein
Lysiphlebus fabarum	CG4250	CG4250	FBgn0034761	CG4250	LF004127-PA	7e-20	41	49		CG4250	FBgn0034761
Aphidus ervi	CG18563	CG18563	FBgn0032639	CG18563	AE3009735-PA	1e-38	33	55		CG40160	FBgn0058160	S1A SERINE PROTEASE HOMOLOGS
Lysiphlebus fabarum	CG18563	CG18563	FBgn0032639	CG18563	LF006842-PA	8e-39	32	55		CG40160	FBgn0058160	S1A SERINE PROTEASE HOMOLOGS
Aphidus ervi	CG17107	CG17107	FBgn0032281	CG17107	no hits found	na	na	na		na	na
Lysiphlebus fabarum	CG17107	CG17107	FBgn0032281	CG17107	no hits found	na	na	na		na	na
Aphidus ervi	CG2217	CG2217	FBgn0027544	CG2217	AE3012272-PA	4e-09	31	56		na	na
Lysiphlebus fabarum	CG2217	CG2217	FBgn0027544	CG2217	no hits found	na	na	na		na	na
Aphidus ervi	CG5773	CG5773	FBgn0034290	CG5773	no hits found	na	na	na		na	na
Lysiphlebus fabarum	CG5773	CG5773	FBgn0034290	CG5773	no hits found	na	na	na		na	na
Aphidus ervi	CG15046	CG15046	FBgn0030927	CG15046	AE3001823-PA	8e-06	25	46		na	na
Lysiphlebus fabarum	CG15046	CG15046	FBgn0030927	CG15046	LF001551-PA	0.0004	24	45		na	na
Aphidus ervi	CG7296	CG7296	FBgn0032283	CG7296	AE3011563-PA	0.002	38	39		na	na
Lysiphlebus fabarum	CG7296	CG7296	FBgn0032283	CG7296	LF004488-PA	0.002	47	52		na	na
Aphidus ervi	CG9928	CG9928	FBgn0032472	CG9928	no hits found	na	na	na		na	na
Lysiphlebus fabarum	CG9928	CG9928	FBgn0032472	CG9928	no hits found	na	na	na		na	na
Aphidus ervi	CG31326	CG31326	FBgn0051326	CG31326	AE3001977-PA	9e-29	32	50		CG4998	FBgn0036612	S1A SERINE PROTEASE HOMOLOGS
Lysiphlebus fabarum	CG31326	CG31326	FBgn0051326	CG31326	LF001175-PA	2e-28	32	50		CG4998	FBgn0036612
Aphidus ervi	CG9733	CG9733	FBgn0039759	CG9733	AE3007423-PA	2e-64	43	62		CG4920	FBgn0000533	easter serine protease
Lysiphlebus fabarum	CG9733	CG9733	FBgn0039759	CG9733	LF000857-PA	1e-65	42	60		CG4920	FBgn0000533
Aphidus ervi	CG7695	CG7695	FBgn0038631	CG7695	AE3006724-PA	0.006	32	48		CG8342	FBgn0002578	Kazal-type protease inhibitor m1
Lysiphlebus fabarum	CG7695	CG7695	FBgn0038631	CG7695	LF003698-PA	0.048	29	46		CG45011	FBgn0266363	Kazal domain superfamily
Aphidus ervi	CG3505	CG3505	FBgn0038250	CG3505	AE3007423-PA	5e-53	37	59		CG4920	FBgn0000533	easter serine protease
Lysiphlebus fabarum	CG3505	CG3505	FBgn0038250	CG3505	LF000857-PA	2e-53	39	57		CG4920	FBgn0000533
Aphidus ervi	CG16978	CG16978	FBgn0040972	CG16978	no hits found	na	na	na		na	na
Lysiphlebus fabarum	CG16978	CG16978	FBgn0040972	CG16978	no hits found	na	na	na		na	na
Aphidus ervi	CG13324	CG13324	FBgn0033789	CG13324	AE3004225-PA	0.0002	33	52		CG33998	FBgn0053998	Transcription activator MBF2
Lysiphlebus fabarum	CG13324	CG13324	FBgn0033789	CG13324	LF010887-PA	0.0003	35	52		CG33998	FBgn0053998
Aphidus ervi	CG15126	CG15126	FBgn0040729	CG15126	no hits found	na	na	na		na	na
Lysiphlebus fabarum	CG15126	CG15126	FBgn0040729	CG15126	no hits found	na	na	na		na	na
Aphidus ervi	CG17278	CG17278	FBgn0046763	CG17278	no hits found	na	na	na		na	na
Lysiphlebus fabarum	CG17278	CG17278	FBgn0046763	CG17278	no hits found	na	na	na		na	na
Aphidus ervi	CG4269	CG4269	FBgn0034741	CG4269	no hits found	na	na	na		na	na
Lysiphlebus fabarum	CG4269	CG4269	FBgn0034741	CG4269	no hits found	na	na	na		na	na
Aphidus ervi	CG10912	CG10912	FBgn0034296	CG10912	no hits found	na	na	na		na	na
Lysiphlebus fabarum	CG10912	CG10912	FBgn0034296	CG10912	no hits found	na	na	na		na	na
Aphidus ervi	CG15065	CG15065	FBgn0040734	CG15065	no hits found	na	na	na		na	na
Lysiphlebus fabarum	CG15065	CG15065	FBgn0040734	CG15065	no hits found	na	na	na		na	na
Aphidus ervi	CG5778	CG5778	FBgn0038930	CG5778	no hits found	na	na	na		na	na
Lysiphlebus fabarum	CG5778	CG5778	FBgn0038930	CG5778	no hits found	na	na	na		na	na
Aphidus ervi	CG10420	CG10420	FBgn0039296	CG10420	AE3008429-PA	5e-41	27	49		CG10420	FBgn0039296	Sil1 nucleotide exchange factor
Lysiphlebus fabarum	CG10420	CG10420	FBgn0039296	CG10420	LF008100-PA	3e-36	27	49		CG10420	FBgn0039296
Aphidus ervi	CG18067	CG18067	FBgn0034512	CG18067	no hits found	na	na	na		na	na
Lysiphlebus fabarum	CG18067	CG18067	FBgn0034512	CG18067	no hits found	na	na	na		na	na
Aphidus ervi	CG13323	CG13323	FBgn0033788	CG13323	AE3004225-PA	5e-05	35	52		CG33998	FBgn0053998	Transcription activator MBF2
Lysiphlebus fabarum	CG13323	CG13323	FBgn0033788	CG13323	LF010887-PA	9e-05	32	48		CG33998	FBgn0053998
Aphidus ervi	CG1358	CG1358	FBgn033196	CG1358	AE3004709-PA	1e-178	57	73		CG1358	FBgn033196	C-TYPE LECTIN-LIKE
Lysiphlebus fabarum	CG1358	CG1358	FBgn033196	CG1358	LF007097-PA	1e-135	46	66		CG1358	FBgn033196
Aphidus ervi	CG8157	CG8157	FBgn0034010	CG8157	no hits found	na	na	na		na	na
Lysiphlebus fabarum	CG8157	CG8157	FBgn0034010	CG8157	no hits found	na	na	na		na	na
Aphidus ervi	CG9616	CG9616	FBgn0038214	CG9616	no hits found	na	na	na		na	na
Lysiphlebus fabarum	CG9616	CG9616	FBgn0038214	CG9616	no hits found	na	na	na		na	na
Aphidus ervi	CG16836	CG16836	FBgn0040735	CG16836	no hits found	na	na	na		na	na
Lysiphlebus fabarum	CG16836	CG16836	FBgn0040735	CG16836	no hits found	na	na	na		na	na
