# Supplementary material for: Functional insights from the GC-poor genomes of two aphid parasitoids, Aphidius ervi and Lysiphlebus fabarum
Source: BMC Genomics. 2020 May 29;21:376. doi: 10.1186/s12864-020-6764-0 (PMC7257214; doi:10.1186/s12864-020-6764-0)
Supplement: Supplementary file 11 — Additional file 11. Expression of Osiris genes. Expression details of Osiris genes in L. fabarum and A. ervi, including comparison of expression between larval and adult L. fabarum. [file 12864_2020_6764_MOESM11_ESM.xlsx]

## Sheet: Details
Details of this supplemental material
Page 1	This description
Page 2	RNA-seq reads mapped to the predicted OSIRIS genes in A. ervi
Page 3	RNA-seq reads mapped to the predicted OSIRIS genes in L. fabarum

## Sheet: Aervi_star_counts
Osiris gene in A. ervi predicted genes	Osi Fastree group (see Supplemental methods and accompanying figures)	Total count	head_app	head_apa	head_sa	body_apa	body_sa	body_app
AE3004881	Out	4	0	1	0	2	1	0
AE3004882	OsiC	20	6	8	0	0	4	2
AE3015979	Osi15	0	0	0	0	0	0	0
AE3015980	Osi14	0	0	0	0	0	0	0
AE3015981	Osi11A	0	0	0	0	0	0	0
AE3015984	Osi10+	0	0	0	0	0	0	0
AE3015985	Osi10+	0	0	0	0	0	0	0
AE3015986	OsiE1/10	0	0	0	0	0	0	0
AE3015987	Osi9	0	0	0	0	0	0	0
AE3015989	Osi7	0	0	0	0	0	0	0
AE3017223	Osi16a	0	0	0	0	0	0	0
AE3017224	OsiL	0	0	0	0	0	0	0
AE3017226	Osi17	0	0	0	0	0	0	0
AE3017262	Osi1	10	3	6	0	0	1	0
AE3017642	Osi6	70	10	6	0	30	22	2
AE3017643	Osi5	0	0	0	0	0	0	0
AE3017820	Osi18	0	0	0	0	0	0	0
AE3017821	Osi19	0	0	0	0	0	0	0
AE3017822	Osi20	0	0	0	0	0	0	0
AE3018336	Osi2	121	10	5	0	45	36	25
AE3018337	Osi3	10	4	0	0	0	4	2
AE3019692	Osi24	41	7	11	0	9	11	3
		The above counts are raw reads mapped from the transcriptomic data of: Ballesteros GI, Gadau J, Legeai F, et al. (2017) Expression differences in Aphidius ervi (Hymenoptera: Braconidae) females reared on different aphid host species. PeerJ 5, e3640

## Sheet: Lfab_star_counts
gene	Osiris gene in L. fabarum predicted genes	Osi Fastree group (see Supplemental methods and accompanying figures)	DE between adults and larvae	Fold change	Total count	Larval count	Adult count	Raw counts per library	ad44	ad52	ad10	ad11	ad12	ad13	ad14	ad15	ad16	ad17	ad18	ad19	ad1	ad20	ad21	ad22	ad23	ad25	ad26	ad27	ad28	ad29	ad2	ad30	ad31	ad32	ad33	ad34	ad35	ad36	ad37	ad38	ad39	ad3	ad40	ad41	ad42	ad43	ad45	ad46	ad47
LF003979	LF003979	Out	2.59944e-29	3.4709	12477	11932	545	9.23729	10	15	8	13	3	5	7	20	9	18	8	2	4	5	9	4	9	9	8	10	8	10	13	14	11	8	4	11	6	13	5	10	11	5	6	6	9	3	4	5	2
LF003980	LF003980	OsiC	1.22679e-49	5.40184	8002	7921	81	1.37288	2	3	0	2	0	1	1	2	1	9	0	0	1	2	1	0	2	2	0	2	0	4	0	1	1	1	0	0	0	1	0	0	0	2	0	1	4	0	2	0	1
LF010203	LF010203	Osi18			16	16	0	0	0	0	0	0	0	0	0	0	0	0	0	0	0	0	0	0	0	0	0	0	0	0	0	0	0	0	0	0	0	0	0	0	0	0	0	0	0	0	0	0	0
LF010204	LF010204	Osi19	9.43078e-24	10.8108	25734	25731	3	0.0508475	0	0	0	0	0	0	0	0	0	0	0	0	0	0	0	0	0	0	0	1	0	0	0	0	0	0	0	0	0	0	0	0	0	0	0	0	0	0	1	0	0
LF010205	LF010205	Osi20			11	11	0	0	0	0	0	0	0	0	0	0	0	0	0	0	0	0	0	0	0	0	0	0	0	0	0	0	0	0	0	0	0	0	0	0	0	0	0	0	0	0	0	0	0
LF011148	LF011148	Osi17	3.22339e-22	7.11561	2877	2872	5	0.0847458	0	1	0	0	0	0	0	0	0	0	0	0	0	0	0	0	0	0	0	0	0	0	0	0	0	1	0	0	0	0	0	0	0	0	0	0	0	0	0	0	0
LF011149	LF011149	OsiL			17	16	1	0.0169492	0	0	0	0	0	0	0	0	0	0	0	0	0	0	0	0	0	0	0	0	0	0	0	0	0	0	0	0	0	0	0	0	0	0	0	0	0	0	0	0	0
LF011150	LF011150	Osi16a	2.09962e-17	6.97043	3599	3590	9	0.152542	0	0	0	0	0	0	0	0	0	1	0	0	0	0	0	0	0	0	0	0	0	0	0	0	0	0	0	0	0	1	0	2	0	0	0	1	0	0	0	0	0
LF011151	LF011151	Osi14	5.84071e-98	14.9145	842141	842134	7	0.118644	0	0	0	1	0	0	0	0	0	0	0	0	0	0	0	0	0	0	0	0	0	0	0	2	0	0	0	0	0	0	0	0	0	0	0	0	0	0	0	0	0
LF011152	LF011152	Osi11A			9	9	0	0	0	0	0	0	0	0	0	0	0	0	0	0	0	0	0	0	0	0	0	0	0	0	0	0	0	0	0	0	0	0	0	0	0	0	0	0	0	0	0	0	0
LF011153	LF011153	Osi10+	6.8134e-21	6.12918	2969	2966	3	0.0508475	0	1	0	0	0	0	0	0	0	1	0	0	0	0	0	0	0	0	0	0	0	0	0	0	0	1	0	0	0	0	0	0	0	0	0	0	0	0	0	0	0
LF011154	LF011154	Osi11B			29	25	4	0.0677966	0	0	0	0	0	0	0	0	0	0	0	0	0	0	0	0	0	0	0	0	0	0	0	0	0	0	0	0	0	1	0	0	0	0	0	0	0	0	0	0	0
LF011155	LF011155	Osi10+	4.16587e-08	5.8822	1091	1090	1	0.0169492	0	0	0	0	0	0	0	0	0	0	0	0	0	0	0	0	0	0	0	0	0	0	0	0	0	0	0	0	0	0	0	0	1	0	0	0	0	0	0	0	0
LF011156	LF011156	Osi9	8.68001e-102	11.7601	367441	367397	44	0.745763	1	2	0	0	0	0	0	1	0	2	0	0	1	3	0	0	0	0	2	1	6	1	1	0	0	0	0	0	0	0	0	0	1	0	0	2	1	0	0	0	0
LF011157	LF011157	Osi8	2.06154e-39	6.02693	70848	70487	361	6.11864	7	4	1	11	2	3	3	4	3	14	7	1	5	6	3	2	6	8	3	13	10	15	4	8	11	10	5	6	5	4	4	2	4	3	5	4	5	1	2	0	3
LF011158	LF011158	Osi7	6.96117e-25	9.7987	36600	36599	1	0.0169492	0	0	0	0	0	0	0	0	0	0	0	0	0	0	0	0	0	0	0	0	0	0	0	0	0	0	0	0	0	0	0	0	0	0	0	0	0	0	0	0	0
LF011159	LF011159	Osi6	2.48655e-95	11.4978	311766	311721	45	0.762712	1	1	0	0	0	0	0	2	0	3	0	0	0	1	0	0	0	1	0	1	0	3	1	1	0	0	2	0	1	2	0	0	0	1	1	0	2	0	0	1	0
LF011160	LF011160	Osi5	1.43107e-10	4.9994	684	677	7	0.118644	0	0	0	0	0	0	0	0	0	0	0	1	0	0	0	0	0	0	1	1	0	1	0	0	2	0	0	0	0	0	0	0	1	0	0	0	0	0	0	0	0
LF011161	LF011161	Osi3	3.34091e-25	6.52467	12235	12190	45	0.762712	1	2	1	0	0	1	0	2	0	2	0	0	0	2	0	0	2	0	0	0	0	2	1	0	1	2	0	0	0	2	0	0	0	0	2	2	0	0	2	2	0
LF011162	LF011162	Osi2	1.25402e-62	8.39026	5367	5364	3	0.0508475	1	0	0	0	0	0	0	0	0	0	0	0	0	1	0	0	0	0	0	0	0	0	0	0	0	0	0	0	0	0	0	0	0	1	0	0	0	0	0	0	0
LF011915	LF011915	Osi23			44	38	6	0.101695	0	0	0	1	0	0	0	0	0	0	0	0	0	0	0	0	0	0	0	0	0	0	0	0	1	0	0	0	0	0	0	0	0	0	0	0	0	0	0	0	0
LF012925	LF012925	Osi1			8	8	0	0	0	0	0	0	0	0	0	0	0	0	0	0	0	0	0	0	0	0	0	0	0	0	0	0	0	0	0	0	0	0	0	0	0	0	0	0	0	0	0	0	0
LF013026	LF013026	Osi20	5.80139e-22	8.6834	16636	16631	5	0.0847458	0	1	0	0	0	0	0	0	0	0	0	0	0	0	0	0	0	0	0	0	0	1	0	0	0	0	0	0	0	0	0	0	0	0	0	0	0	0	0	0	1
LF013027	LF013027	Osi19	4.17868e-13	8.35371	11322	11321	1	0.0169492	0	0	0	0	0	0	0	0	0	0	0	0	0	0	0	0	0	0	0	0	0	0	0	0	0	0	0	0	0	0	0	0	0	0	0	0	0	0	0	0	0
LF013028	LF013028	Osi18	1.92114e-16	7.52651	8386	8381	5	0.0847458	0	1	0	0	0	0	0	0	0	0	0	0	0	0	0	0	0	0	0	0	0	0	0	0	0	0	0	0	0	0	1	1	0	0	0	0	0	0	0	0	0
LF015016	LF015016	Osi17	2.76864e-17	6.48083	1406	1406	0	0	0	0	0	0	0	0	0	0	0	0	0	0	0	0	0	0	0	0	0	0	0	0	0	0	0	0	0	0	0	0	0	0	0	0	0	0	0	0	0	0	0
			The above statistics are taken from the analysis of differential expression performed between larvae and adults of L. fabarum . These are results are presented in full in Supplemental Data 3, and the methods are described in the Supplemental Materials.							The above counts are the raw number of reads mapped from the transcriptomic data of Dennis et al (2017) and Dennis et al (biorxiv, unpublished)
[truncated: 69 more columns]
