# Supplementary material for: Functional insights from the GC-poor genomes of two aphid parasitoids, Aphidius ervi and Lysiphlebus fabarum
Source: BMC Genomics. 2020 May 29;21:376. doi: 10.1186/s12864-020-6764-0 (PMC7257214; doi:10.1186/s12864-020-6764-0)
Supplement: Supplementary file 12 — Additional file 12. OXPHOS gene annotations. Details of annotated OXPHOS genes, including duplications in the assembly. [file 12864_2020_6764_MOESM12_ESM.xlsx]

## Sheet: Sheet1
Details of this supplemental material
Page 1	This description
Page 2	OXPHOS genes described in A. ervi, with putative duplications
Page 3	OXPHOS genes described in L. fabarum, with putative duplications

## Sheet: Aervi
	Models represent putative duplications of the gene in column A (or assembly errors for future evaluation)
Gene symbol*	AER model 1	AER model 2	AER model 3	Notes
Atp5b	AE3001343-PA	AER model 2		This model (AE3001343-RA) is identical to another model (AE3019780-RA, which is partial) and the underlying genomic sequence is identical as well. This is likely a an assembly error.
Atp5i	AE3011726-PA	Scaffold47, ~position 48400	Scaffold145, ~positio 121000	This gene is duplicated (3 copies). 1726-PA is A, scaffold47 gene is B, scaffold145 gene is C. A and B also refer to the Lysiphlebus duplicates.
Pmpcb	AE3015338-PA			This gene is duplicated. AE3015338-PA is noted as duplicate A while AE3006578-PA is duplicate B. These are supported by a duplication in Lfa as well. PmpcbA and PmpcbB are clearly different from each other, but both BLAST back to Pmpcb.
*Gene naming was assigned based on the existing N. vitripennis nomenclature

## Sheet: Lfab
	Models represent putative duplications of the gene in column A (or assembly errors for future evaluation)
Gene symbol*	LFA model 1	LFA model 2	LFA model 3	Notes
Atp5b	LF009687-PA	LF012067-PA		This model (LF009687-RA) is identical to another model (LF012067-RA, which is partial) and the underlying genomic sequence is identical as well. This is likely a an assembly error.
Atp5b	LF009687-PA	LF012067-PA		This model (LF009687-RA) is identical to another model (LF012067-RA, which is partial) and the underlying genomic sequence is identical as well. This is likely a an assembly error.
Atp5i	LF012565-PA	LF001751-PA		This gene is duplicated. 2565-PA is A and 1751-PA is B, not an assembly error.
Atp6v1a	LF011426-PA	LF005095-PA		This model (LF011426-PA, Allele A) is identical to another model (LF005095-PA, Allele B). The underlying genomic sequence is nearly identical as well. This likely represents and assembly error.
Ndufa2	LF012746-PA	LF007664-PA		This model (LF012746-PA (Allele B)) is identical to another model (LF007664-PA (Allele A)) and the underlying genomic sequence is identical as well. This is a likely assembly error.
Ndufa4	LF011540-PA	LF009557-PA		This model (LF011540-PA, allele A) is identical to model LF009557-PA allele B and the underlying genomic sequence is identical. This is likely an assembly error.
Ndufa8	LF009692-PA	LF012062-PA		This model (LF012062-RA (Allele A)) is identical to another model (LF009692-RA (Allele B)) and the underlying genomic sequence is identical as well. This is a likely assembly error.
Ndufa9	LF013702-PA	LF014871-PA		This model LF013702-RA appears identical to model LF014871-RA. The scaffold sequences appear very similar (tig00002309 and tig00001005, respectively)
Ndufb10	LF014632-PA	LF006598-PA	LF004066-PA	This model (LF014632-PA, Allele A) is identical to two other models (LF006598-PA, Allele B and LF004066-PA, Allele C). The underlying genomic sequence is identical as well. This likely represents and assembly error.
Ndufb5	LF008812-PA	LF003955-PA		This model (LF008812-PA, Allele A) is identical to another model (LF003955-PA, Allele B). The underlying genomic sequence is identical as well. This likely represents and assembly error.
Ndufb8	tig00001875	tig00000125		this part of scaffold (tig00001875) is nearly identical to scaffold (tig00000125). This seems to be an assembly error. The position of the match to the protein is tig00000125:4530-5195 + strand
Ndufs1	LF013014 + LF013015	LF013292 + LF013293		This gene model (LF013014 + LF013015) is also nearly identical to another model (models LF013292 + LF013293). The underlying genomic sequence is also identical, which may represent an assembly error.
Ndufs2	AE3005015-PA	AE3005016-PA		This gene (model AE3005015-PA) is identical to the next gene on the scaffold (model AE3005016-PA). The underlying genomic sequence is also identical, which may represent an assembly error.
Ndufs4	LF009234-PA	LF012807-PA		This model (LF012807-PA) and LF009324-PA model are identical and appear to share the same underlying genomic sequence (tig00001621 and tig00002134). These are marked as alleles in Apollo so that they can be fixed later. LF0091234 is marked as allele A and LF012807 is marked as allele B.
Ndufs6	LF003215-RA	LF010323-RA		This model (LF003215-RA) is identical to another model (LF010323-RA) and the underlying genomic sequence is identical as well. This is a likely assembly error.
Pmpcb	LF013811-PA	LF009993-PA	LF007767-PA	This gene is duplicated. LF013811-PA and LF009993-PA are identical and likely assembly errors, but are noted as duplicate A while LF007767-PA is duplicate B. These are supported by a duplication in Aer as well. PmpcbA and PmpcbB are clearly different from each other, but both BLAST back to Pmpcb.
SdhB	LF007415-PA	LF013732-PA		This model (LF007415-PA, Allele A) is identical to another model (LF013732-PA, Allele B). The underlying genomic sequence is nearly identical as well. This likely represents and assembly error.
SdhC	LF014160-PA	LF014968-PA	No model @ 438 tig00002471	BLAST locatd a scaffold that had one exon of this gene, also identical to the others. This model (LF014160-PA, Allele A) is identical to two other models (LF014968-PA, Allele B and New model @ 438 tig00002471, Allele C). The underlying genomic sequence is identical as well. This likely represents and assembly error.
*Gene naming was assigned based on the existing N. vitripennis nomenclature
