# Supplementary material for: Functional insights from the GC-poor genomes of two aphid parasitoids, Aphidius ervi and Lysiphlebus fabarum
Source: BMC Genomics. 2020 May 29;21:376. doi: 10.1186/s12864-020-6764-0 (PMC7257214; doi:10.1186/s12864-020-6764-0)
Supplement: Supplementary file 13 — Additional file 13. Annotation of sex determination genes. Details of sex determination gene annotations. [file 12864_2020_6764_MOESM13_ESM.xlsx]

## Sheet: Sheet1
General comments
Searches performed with tblastn against genomic assembly, hits with E-value smaller than 1E-20 are checked, apart from transformer and doublesex where any hit is taken into account
For the sex det genes: orthologs of Asobara tabida are used as these have some level of experimental support for sex determination functionality
For related genes: Nasonia vitripennis homologs are used, though the functionality of some of these genes has not been assessed in Hymenoptera at all
Hidden markov model searches were disregarded as the gene models and ensuing peptide predictions did not contain the most diverged homologs
Core sex determination genes
Species	Gene	Scaffold	plus/minus	Region (approx)	E-value hit with Asobara homolog	Notes
Aphidius	transformer	scaffold17	plus	10000-15000	4e-05
Aphidius	transformerB	scaffold2824	minus	whole scaffold	1.7	Incomplete, only CAM-domain plus RS/P-rich regions, first (more conserved half) of gene not on scaffold
Aphidius	transformer-2	scaffold259	plus	33000-35000	3e-27
Aphidius	doublesex	scaffold43	minus	236000-225000	2e-31
Lysiphlebus	transformer	tig00000389	plus	105000-110000	0.008
Lysiphlebus	transformer-2	tig00001999	plus	60000-62000	4e-27
Lysiphlebus	doublesex	tig00000015	plus	14000-25000	2e-30
The core sex determination genes are conserved in both species. Aphidius has a notable putative transformer duplication. This scaffold is only fragmentary, but a transformer duplicate can also be detected in A. colemanii, suggesting a conserved presence within the genus
Transformer of Aphidius additionally appears to have an internal repeat of the CAM-domain (as in the Asobara genus)
No duplications are detected in Lysiphlebus (also not the internal repeat in transformer that results in non-sex-specific splice forms)
Related genes
Species	Gene	Scaffold	plus/minus	Region (approx)	E-value hit with Nasonia homolog	Notes
Aphidius	fruitless	scaffold24	plus	589500-613000	1e-91
Aphidius	sex-lethal homolog	scaffold3	plus	151000-152500	4e-63	Sex-lethal in Drosophila is the primary signal of sex determination and originates from a duplication (followed by neofunctionalization). Drosophila has 2 homologs and the single version in Hymenoptera may have more in common with the non-sex-lethal copy, called sister-of-sex-lethal
Aphidius	CWC22	scaffold18	minus	122000-119500	0.0	A duplication of nucampholin/CWC22 is a primary signal of sex determination in the housefly Musca domestica. It is an element of spliceosome functionality and could be implicated in other sex determination mechanisms as well.
Aphidius	CWC22 paralog	scaffold18	minus	421000-418000	0.0	Duplications of ncm are only found in the housefly (functional role in sex determination) and Cotesia wasps with complementary sex determination (function yet unknown). Aphidius is the third genus in which these duplications are identified. Two of the duplications are on the same scaffold (same situation in Cotesia congregata)
Aphidius	RBP1 homolog	scaffold39	minus	212500-213500	5e-39	Binds with TRA and TRA2 in Drosophila to splice dsx pre-mRNA
Aphidius	RBP1 homolog	scaffold39	minus	204700-205300	3e-31	Second homolog of RBP1 on same scaffold, same situation in Microplitis and Fopius genomes
Lysiphlebus	fruitless	tig00000057	minus	321900-307000	4e-88
Lysiphlebus	sex-lethal homolog	tig00001640	minus	6500-5000	5e-62
Lysiphlebus	CWC22	tig00000545	plus	153000-155400	0.0
Lysiphlebus	RBP1 homolog	tig00000173	minus	429000-429300	4e-39	Binds with TRA and TRA2 in Drosophila to splice dsx pre-mRNA
Lysiphlebus	RBP1 homolog	tig00000173	minus	420000-420500	6e-38	Second homolog of RBP1 on same scaffold, same situation in Microplitis and Fopius genomes
All related genes can be detected in both species. The putative duplication of RBP1 is not restricted to these species. The duplications of CWC22 appear sporadically in ichneumonoidae
Methylation genes
Species	Gene	Scaffold	plus/minus	Region (approx)	E-value hit with Nasonia homolog	Notes
Aphidius	EEF1AKMT1 homolog	scaffold94	minus	144000-145500	1e-66	Formerly known as DNA methyltransferase 2. This gene is currently characterized as EEF1AKMT1 (EEF1A Lysine Methyltransferase 1) and is no longer considered a DNA methyltransferase.
Aphidius	dnmt3	scaffold45	plus	581000-585100	5e-138	DNA methyltransferase 3
Lysiphlebus	EEF1AKMT1 homolog	tig00000449	plus	13300-14100	5e-63	Formerly known as DNA methyltransferase 2. This gene is currently characterized as EEF1AKMT1 (EEF1A Lysine Methyltransferase 1) and is no longer considered a DNA methyltransferase.
Lysiphlebus	dnmt3	tig00002022	plus	68000-70600	9e-117	DNA methyltransferase 3
No homolog of DNA methyltransferase 1 can be detected
DNA methyltransferase 1 does not appear to be conserved in the whole superfamily.
